# Supplementary material for: Hybrid sequencing reveals insight into heat sensing and signaling of bread wheat
Source: Plant J. 2019 Apr 23;98(6):1015–32. doi: 10.1111/tpj.14299 (PMC6850178; doi:10.1111/tpj.14299)
Supplement: Supplementary file 2 — Table S1. General properties of the reads produced by Illumina sequencing and PacBio sequencing. [file TPJ-98-1015-s002.xls]

## Sheet: Sheet1
Table S1. General properties of the reads produced by Illumina sequencing and PacBio sequencing
Reads produced from grain samples by Illunina sequencing
Sample name	Raw reads	Clean reads	clean bases	Error rate (%)	Q20 (%)	Q30 (%)	GC content (%)
GHS_0m_1	100606974	76810842	11.52G	0.03	98.03	94.01	50.09
GHS_0m_2	82265092	62546896	9.38G	0.03	98	93.89	50.13
GHS_0m_3	81775872	66285944	9.94G	0.03	98.31	94.54	51.2
GHS_5m_1	82810852	65652336	9.85G	0.02	98.63	95.53	50.07
GHS_5m_2	87577580	71522870	10.73G	0.02	98.71	95.7	50.34
GHS_5m_3	80909198	62009920	9.30G	0.02	98.71	95.63	51.23
GHS_10m_1	80978376	65671044	9.85G	0.02	98.67	95.6	50.11
GHS_10m_2	84696596	69901606	10.49G	0.02	98.77	95.85	50.08
GHS_10m_3	82147360	66208692	9.93G	0.02	98.68	95.64	50.22
GHS_30m_1	87084114	69948906	10.49G	0.02	98.64	95.56	50.58
GHS_30m_2	87453462	71487982	10.72G	0.02	98.72	95.73	50.45
GHS_30m_3	80253966	63317816	9.50G	0.02	98.62	95.5	50.15
GHS_1h_1	84763040	71324228	10.70G	0.02	98.71	95.75	51.43
GHS_1h_2	81448536	65152842	9.77G	0.02	98.64	95.52	50.64
GHS_1h_3	91064070	73839424	11.08G	0.02	98.53	95.27	52.3
GHS_4h_1	77652806	63377944	9.51G	0.02	98.69	95.68	50.69
GHS_4h_2	93783986	76529914	11.48G	0.02	98.69	95.68	50.97
GHS_4h_3	79951612	58395344	8.76G	0.03	97.97	93.74	51.67
Reads produced from leaf samples by Illunina sequencing
Sample name	Raw reads	Clean reads	clean bases	Error rate (%)	Q20 (%)	Q30 (%)	GC content (%)
LHS_0m_1	75173746	61804986	9.10G	0.02	98.62	95.5	59.58
LHS_0m_2	75145052	61442374	9.08G	0.02	98.62	95.48	60.11
LHS_0m_3	67567136	55556134	8.20G	0.02	98.63	95.5	59.72
LHS_5m_1	113681128	91727240	13.55G	0.02	98.68	95.57	59.98
LHS_5m_2	105931562	85426472	12.64G	0.02	98.66	95.53	59.51
LHS_5m_3	83472094	66787904	9.87G	0.02	98.66	95.48	59.4
LHS_10m_1	75788170	62774062	9.22G	0.02	98.68	95.58	60.64
LHS_10m_2	80948584	67794568	9.99G	0.02	98.69	95.62	60
LHS_10m_3	80316624	68086576	9.94G	0.02	98.75	95.81	61.22
LHS_30m_1	92007930	77576370	11.41G	0.02	98.73	95.72	60.72
LHS_30m_2	81267484	68315622	10.04G	0.02	98.71	95.66	60.7
LHS_30m_3	90921096	77693630	11.35G	0.02	98.78	95.88	61.55
LHS_1h_1	100958990	83518032	12.36G	0.02	98.66	95.53	59.99
LHS_1h_2	108801614	90703820	13.42G	0.02	98.68	95.57	60.11
LHS_1h_3	68671624	56207720	8.31G	0.02	98.63	95.45	60.68
LHS_4h_1	72511444	60287212	8.89G	0.02	98.66	95.58	59.78
LHS_4h_2	72769564	60593030	8.95G	0.02	98.67	95.62	59.81
LHS_4h_3	77049472	64210174	9.49G	0.02	98.67	95.56	60.64
CCS Reads produced from grain samples by PacBio sequencing
Library	Cell	Total Bases (bp)	# of Reads	Mean Read Length(bp)	Mean Read Score	# of Passes
0.5-1K	A09_1	67293071	48175	1396	0.93	8
0.5-1K	B09_1	79158388	60076	1317	0.95	9
0.5-1K	C10_1	71489675	54153	1320	0.94	9
1-2K	C09_1	139058635	68649	2025	0.95	8
1-2K	D09_1	133929497	67332	1989	0.95	8
1-2K	D10_1	114272200	58476	1954	0.93	7
2-3K	A05_1	152061654	63517	2394	0.96	10
2-3K	B05_1	137674644	56729	2426	0.95	9
2-3K	F04_1	141859306	58643	2419	0.95	9
3-6K	A12_1	143134856	33657	4252	0.96	6
3-6K	C12_1	153098239	35324	4334	0.96	6
3-6K	G04_1	55187979	38934	1417	0.98	16
Total	-	1388218144	643665	-	-	-
CCS Reads produced from leaf samples by PacBio sequencing
Library	Cell	Total Bases (bp)	# of Reads	Mean Read Length(bp)	Mean Read Score	# of Passes
0.5-1K	B02-1	76536094	66014	1159	0.96	14
0.5-1K	C01-1	76630156	64323	1191	0.96	15
0.5-1K	H01-1	61215192	50580	1210	0.97	16
1-2K	C02-1	93779178	56325	1664	0.95	12
1-2K	D01-1	87763610	53334	1645	0.95	11
1-2K	D02-1	91721926	55181	1662	0.95	11
2-3K	E01-1	39760000	15080	2636	0.94	9
2-3K	E02-1	123583218	45263	2730	0.94	9
2-3K	F01-1	58280586	20505	2842	0.96	10
3-6K	F02-1	66485927	26808	2480	0.94	10
3-6K	G01-1	70598871	39455	1789	0.94	11
3-6K	H02-1	45544780	15251	2986	0.95	11
Total	-	891899538	508119	-	-	-
FLNC reads in CCS reads of grain samples
Library	Cell	# of CCS	5’ primer	3’ primer	Poly-A	Full-Length	# of FLNC	Mean Length (bp)
0.5-1K	A09_1;B09_1;C10_1	162404	75283	94052	90470	59366	57456	1281
1-2K	C09_1;D09_1;D10_1	194457	114836	131976	129802	94506	92987	1941
2-3K	A05_1;B05_1;F04_1	178889	123723	133063	130869	103900	103427	2368
3-6K	A12_1;C12_1;G04_1	107915	92595	95334	94002	84909	82958	3023
Total	-	643665	406437	454425	445143	342681	336828	-
FLNC reads in CCS reads of leaf samples
Library	Cell	# of CCS	5’ primer	3’ primer	Poly-A	Full-Length	# of FLNC	Mean Length (bp)
0.5-1K	B02-1;C01-1;H01-1	180917	144488	154660	152954	133938	132392	1252
1-2K	C02-1;D01-1;D02-1	164840	128737	137302	137659	117103	116584	1804
2-3K	E01-1;E02-1;F01-1	80848	69430	71022	71036	62812	62681	2852
3-6K	F02-1;G01-1;H02-1	81514	63512	68747	68824	57047	56850	2466
Total	-	508119	406167	431731	430473	370900	368507	-
