# Supplementary material for: Hybrid sequencing reveals insight into heat sensing and signaling of bread wheat
Source: Plant J. 2019 Apr 23;98(6):1015–32. doi: 10.1111/tpj.14299 (PMC6850178; doi:10.1111/tpj.14299)
Supplement: Supplementary file 3 — Table S2. The alignment of FLNC reads with the IWGSC RefSeq v1.0. [file TPJ-98-1015-s003.xls]

## Sheet: Sheet1
Table S2. The alignment of FLNC reads with the IWGSC RefSeq v1.0.
Summary of the alignments of FLNC reads to reference sequence
category#	mapped FLNC reads before erroneous correction	mapped FLNC reads after erroneous correction	final mapped FLNC reads*
1	3,348 (0.47%)	1,811 (0.26%)	1,765 (0.25%)
2	6,861 (0.97%)	9,321 (1.32%)	4,453 (0.63%)
3	99,943 (14.17%)	115,913 (16.43%)	56,688 (8.04%)
4	595,183 (84.38%)	578,290 (81.99%)	642,429 (91.08%)
Summary of the alignments of FLNC reads in grain to reference sequence
category#	mapped FLNC reads before erroneous correction	mapped FLNC reads after erroneous correction	final mapped FLNC reads*
1	1,815(0.54%)	308(0.09%)	264(0.08%)
2	1,513(0.45%)	2,615(0.78%)	1,138(0.34%)
3	76,823(22.81%)	74,408(22.09%)	46,741(13.88%)
4	256,677(76.20%)	259,497(77.04%)	288,685(85.71%)
Summary of the alignments of FLNC reads in leaf to reference sequence
category#	mapped FLNC reads before erroneous correction	mapped FLNC reads after erroneous correction	final mapped FLNC reads*
1	1,533(0.42%)	1,503(0.41%)	1,501(0.41%)
2	5,348(1.45%)	6,706(1.82%)	3,315(0.90%)
3	23,120(6.27%)	41,505(11.26%)	9,947(2.70%)
4	338,506(91.86%)	318,793(86.51%)	353,744(95.99%)
#
1. FLNC read which could not be mapped to reference sequence.
2. FLNC read whose highest PID (see "Methods") appeared on mutiple locations, suggesting that it was mapped to mutilple locations in reference sequence.
3. FLNC read whose highest PID appeared on one location, but the local PID<97% or the global PID<95% in this location, suggesting that this FLNC was uniquely mapped to reference sequence, but the maaping quality was not high enough.
4. FLNC read whose highest PID appeared on one location, at the same time the local PID>97% and the global PID>95% in this location, suggesting that this FLNC was uniquely mapped to reference sequence and the maaping quality was high enough.
* To avoid additional errors introduced by the error correction process, for each of the FLNC reads, we compared the mapping scores of FLNC reads before and after error correction and kept the one with higher score (see "Methods").
