# Supplementary material for: Hybrid sequencing reveals insight into heat sensing and signaling of bread wheat
Source: Plant J. 2019 Apr 23;98(6):1015–32. doi: 10.1111/tpj.14299 (PMC6850178; doi:10.1111/tpj.14299)
Supplement: Supplementary file 4 — Table S3. The gene and isoform annotations of the IWGSC RefSeq v1.0 and PacBio data. [file TPJ-98-1015-s004.xls]

## Sheet: Sheet1
Table S3. The gene and isoform annotations of the wheat RefSeq v1.0 and PacBio data.
category	annotation in HC set of RefSeq v1.0	annotation in LC set of RefSeq v1.0	annotation in PacBio sequences
Total loci	110790	158793	51160
<1 K loci	47,102(42.51%)	134,943(84.98%)	3,326(6.50%)
1-2 K loci	45,289(40.88%)	18,272(11.51%)	21,990(42.98%)
2-3 K loci	12683(11.45%)	3767(2.37%)	10,185(19.91%)
≥3 K loci	5,716(5.16%)	1,811(1.14%)	15,659(30.61%)
Total Isoforms	137056	162011	98992
