# Supplementary material for: Hybrid sequencing reveals insight into heat sensing and signaling of bread wheat
Source: Plant J. 2019 Apr 23;98(6):1015–32. doi: 10.1111/tpj.14299 (PMC6850178; doi:10.1111/tpj.14299)
Supplement: Supplementary file 5 — Table S4. The genes and isoforms identified in the PacBio data. [file TPJ-98-1015-s005.xls]

## Sheet: Sheet1
Table S4. The genes and isoforms identified in the PacBio data.
category	gene number	isoform number
annotated isoform from annotated gene in IWGSC RefSeq v1.0	17173	28707
novel isoform from annotated gene in IWGSC RefSeq v1.0	29040	63358
novel isoform from novel gene	4947	6927
Total	51160	98992
