# Supplementary material for: Hybrid sequencing reveals insight into heat sensing and signaling of bread wheat
Source: Plant J. 2019 Apr 23;98(6):1015–32. doi: 10.1111/tpj.14299 (PMC6850178; doi:10.1111/tpj.14299)
Supplement: Supplementary file 6 — Table S5. The BLAST hits of the newly discovered transcripts among the public databases. [file TPJ-98-1015-s006.xls]

## Sheet: Table S5
Table S5. The BLAST hits of the newly discovered transcripts among the public databases. NR (NCBI’s non-redundant protein sequences), GO (Gene Ontology), KEGG (Kyoto Encyclopedia of Genes and Genomes).																															Table S12. The identification and HS response of LncRNAs. "TR" represents the relative gene response HS with transcriptional regulation, and "AS" represents the relative gene response HS with AS regulation. The “G” and “L” in sample names represent grain and leaf, respectively. The later part of each sample name represents HS treatment time point.																Table S12. The identification and HS response of LncRNAs. "TR" represents the relative gene response HS with transcriptional regulation, and "AS" represents the relative gene response HS with AS regulation. The “G” and “L” in sample names represent grain and leaf, respectively. The later part of each sample name represents HS treatment time point.
The BLAST hits of the novel transcripts from annotated genes
Database	Transctipts number	Ratio
Total transctipts*	56386
NR	54680	0.9697
GO	44927	0.7968
KO	24515	0.4348
Unannotated	1,703 (1,584 were long non-coding RNAs)
The BLAST hits of the novel transcripts from novel genes
Database	Transctipts number	Ratio
Total transctipts	6927
NR	4159	0.6004
GO	1417	0.2046
KO	610	0.0881
Unannotated	2,761 (2,678 were long non-coding RNAs)
* The spanned transcripts(PacBio transcripts were overlapping with two or more adjacent annotated genes) and the splitted transcripts (transcripts from different PacBio gene loci were in one annotated gene loci) were not included in this analysis
