# Supplementary material for: Hybrid sequencing reveals insight into heat sensing and signaling of bread wheat
Source: Plant J. 2019 Apr 23;98(6):1015–32. doi: 10.1111/tpj.14299 (PMC6850178; doi:10.1111/tpj.14299)
Supplement: Supplementary file 7 — Table S6. The domain annotation and enrichment of newly identified loci in InterPro database. [file TPJ-98-1015-s007.xls]

## Sheet: Table S6_novel_loci_novel_iso.I
Table S6. The domain annotation and enrichment of newly identified loci in InterPro database.
ID	Info	Hit_number	Background number	P-Value	Q-Value	Gene IDs
IPR001584	Integrase, catalytic core	24	2073	6.42316e-20	5.26699e-18	chr1A.339.1,chr1B.1477.1,chr1B.1477.2,chr1B.2023.1,chr1B.2388.1,chr1D.293.1,chr2B.2002.1,chr2D.1558.1,chr3A.1511.1,chr3B.1335.1,chr3B.1916.1,chr3B.418.1,chr4A.416.1,chr5A.1427.1,chr5A.1519.1,chr5B.1573.1,chr5B.340.1,chr5B.752.1,chr6A.1677.1,chr6A.515.1,chr6A.622.1,chr7A.1708.1,chr7D.217.1,chrUn.585.1
IPR001419	HMW glutenin	10	109	6.73488e-18	2.7613e-16	chr1B.921.1,chr1B.921.10,chr1B.921.2,chr1B.921.3,chr1B.921.4,chr1B.921.5,chr1B.921.6,chr1B.921.7,chr1B.921.8,chr1B.921.9
IPR004312	Arabidopsis retrotransposon Orf1	8	100	4.42473e-14	1.20943e-12	chr1A.506.1,chr1D.363.1,chr3B.435.1,chr3D.1032.1,chr4D.1439.1,chr4D.1614.1,chr4D.1725.1,chr5A.1759.1
IPR025724	GAG-pre-integrase domain	11	812	1.8047e-10	3.69963e-09	chr1A.2113.1,chr1A.945.1,chr1B.1477.1,chr1B.1477.2,chr2A.319.1,chr2D.1558.1,chr3B.1916.1,chr3B.2739.1,chr3B.492.1,chr5B.752.1,chr6A.515.1
IPR000477	Reverse transcriptase domain	21	5795	3.53063e-08	5.79024e-07	chr1A.1430.1,chr1A.339.1,chr1D.293.1,chr2A.1708.1,chr2D.2112.1,chr3A.144.1,chr3B.418.1,chr3D.1586.1,chr4A.416.1,chr4A.431.1,chr4B.2024.1,chr4D.1447.1,chr5A.290.1,chr5B.1401.1,chr5B.1573.1,chr6B.499.1,chr7A.1291.1,chr7B.1163.1,chr7B.1847.1,chr7D.1838.1,chrUn.585.1
IPR005162	Retrotransposon gag domain	9	1088	5.38721e-07	7.36252e-06	chr1B.1627.1,chr3B.2206.1,chr3D.477.1,chr5A.1518.1,chr5A.306.1,chr6A.469.1,chr6B.335.1,chrUn.274.1,chrUn.585.1
IPR001878	Zinc finger, CCHC-type	12	2296	8.92676e-07	1.04571e-05	chr1D.359.1,chr1D.452.1,chr3B.1916.1,chr3B.2099.1,chr3B.2206.1,chr4A.900.1,chr4B.871.1,chr5D.101.2,chr5D.101.4,chr5D.101.5,chr6B.499.1,chrUn.585.1
IPR011611	Carbohydrate kinase PfkB	4	103	2.18862e-06	2.24334e-05	chr2D.2522.1,chr2D.2522.2,chr2D.2522.3,chr2D.2522.4
IPR013103	Reverse transcriptase, RNA-dependent DNA polymerase	10	2041	1.29123e-05	0.000117645	chr1A.1298.1,chr1B.1477.1,chr1D.1585.1,chr3B.1916.1,chr4D.460.1,chr5B.752.1,chr6B.474.1,chr7A.1905.1,chr7A.577.1,chr7B.41.1
IPR012886	Formiminotransferase, N-terminal subdomain	2	12	4.83039e-05	0.000396092	chr1A.1871.1,chr1A.1871.2
IPR010800	Glycine rich protein	2	20	0.000138428	0.00103192	chr6B.49.1,chr6D.1028.1
IPR002156	Ribonuclease H domain	3	215	0.000894183	0.00611025	chr4A.1718.1,chr4B.207.1,chr7A.1708.1
IPR009515	Protein of unknown function DUF1138	1	3	0.00257917	0.0151066	chr7D.82.1
IPR028919	Viral movement protein	1	3	0.00257917	0.0151066	chr7D.639.1
IPR004242	Transposon, En/Spm-like	3	349	0.0035353	0.0181184	chr1A.321.1,chr5B.2037.1,chr5B.2037.2
IPR015222	Phosphatidate cytidylyltransferase, mitochondrial	1	4	0.00343742	0.0181184	chr2B.2378.1
IPR008395	Agenet-like domain	2	105	0.00379153	0.0182886	chr5A.1788.1,chr5A.1788.2
IPR001025	Bromo adjacent homology (BAH) domain	2	132	0.00591343	0.0255211	chr5A.1788.1,chr5A.1788.2
IPR031112	AP2-like ethylene-responsive transcription factor	2	132	0.00591343	0.0255211	chr5A.1397.1,chr5A.633.1
IPR002906	Ribosomal protein S27a	1	11	0.00942467	0.0386411	chr1B.1115.1
IPR001357	BRCT domain	2	188	0.0116507	0.045493	chr6D.1128.1,chr6D.1128.2
IPR016140	Bifunctional inhibitor/plant lipid transfer protein/seed storage helical domain	4	1037	0.0127699	0.0475969	chr1B.1253.1,chr2A.1032.1,chr3D.1088.1,chr4A.1140.1
IPR001876	Zinc finger, RanBP2-type	2	202	0.0133504	0.0475972	chr1B.1477.1,chr1B.1477.2
IPR010493	Serine acetyltransferase, N-terminal	1	17	0.0145281	0.0496378	chr1B.1013.1
IPR019651	Glutamate dehydrogenase, NAD-specific	1	18	0.0153762	0.0504338	chr6D.1761.1
IPR025312	Domain of unknown function DUF4216	2	260	0.0214368	0.0676084	chr2B.550.1,chr2D.1899.1
IPR003854	Gibberellin regulated protein	1	28	0.0238167	0.0723321	chr5B.1029.1
IPR025287	Wall-associated receptor kinase, galacturonan-binding domain	3	772	0.0295778	0.0866206	chr3B.1438.1,chr3D.1312.1,chr3D.1342.1
IPR011320	Ribonuclease H1, N-terminal	1	59	0.0495278	0.137781	chr4D.1800.1
IPR012871	Protein of unknown function DUF1677, Oryza sativa	2	416	0.0504076	0.137781	chr4D.1123.1,chr4D.1123.2
IPR003690	Transcription termination factor, mitochondrial/chloroplastic	2	445	0.0567762	0.150182	chr2B.1573.1,chr7A.1576.1
IPR001236	Lactate/malate dehydrogenase, N-terminal	1	77	0.0641468	0.160465	chr1A.1057.1
IPR001954	Gliadin/LMW glutenin	2	479	0.0645773	0.160465	chr1B.1253.1,chr4A.1140.1
IPR006115	6-phosphogluconate dehydrogenase, NADP-binding	1	82	0.0681678	0.164405	chr2D.1086.1
IPR032872	Wall-associated receptor kinase, C-terminal	1	93	0.0769536	0.180291	chr3B.1438.1
IPR001451	Hexapeptide repeat	1	101	0.0832915	0.184592	chr1B.1013.1
IPR013105	Tetratricopeptide repeat 2	1	99	0.0817111	0.184592	chr4A.843.1
IPR005746	Thioredoxin	1	112	0.0919356	0.198387	chr1D.1893.1
IPR003441	NAC domain	3	1353	0.112157	0.235818	chr2D.2227.1,chr6D.897.1,chr7D.390.1
IPR001951	Histone H4	1	146	0.118145	0.236289	chrUn.205.1
IPR035425	CENP-T/Histone H4, histone fold	1	143	0.115863	0.236289	chrUn.205.1
IPR001344	Chlorophyll A-B binding protein, plant	1	177	0.141385	0.276037	chr6B.1356.1
IPR000953	Chromo/chromo shadow domain	1	186	0.148017	0.276395	chr3B.418.1
IPR023210	NADP-dependent oxidoreductase domain	1	190	0.150949	0.276395	chr2A.2126.1
IPR027923	Hydrophobic seed protein	1	191	0.15168	0.276395	chr2A.1032.1
IPR000182	GNAT domain	1	228	0.178302	0.31108	chr4B.63.1
IPR022796	Chlorophyll A-B binding protein	1	226	0.176884	0.31108	chr6B.1356.1
IPR027124	SWR1-complex protein 5/Craniofacial development protein	1	237	0.184651	0.315445	chr4A.431.1
IPR013210	Leucine-rich repeat-containing N-terminal, plant-type	3	1735	0.188753	0.315872	chr1D.1072.1,chr6B.2301.1,chr6B.280.1
IPR025452	Domain of unknown function DUF4218	1	260	0.200655	0.324835	chr3D.2403.1
IPR032474	Protein argonaute, N-terminal	1	262	0.202032	0.324835	chr7D.210.1
IPR001806	Small GTPase superfamily	1	279	0.21364	0.336894	chr5A.1472.1
IPR003591	Leucine-rich repeat, typical subtype	3	1881	0.220918	0.341798	chr1D.1072.1,chr6B.2301.1,chr6B.280.1
IPR004087	K Homology domain	1	302	0.229078	0.34786	chr7A.2436.1
IPR004088	K Homology domain, type 1	1	333	0.249411	0.359733	chr7A.2436.1
IPR004252	Probable transposase, Ptta/En/Spm, plant	1	329	0.246818	0.359733	chr2D.2431.1
IPR024788	Malectin-like carbohydrate-binding domain	1	334	0.250058	0.359733	chr4B.2096.1
IPR019956	Ubiquitin	1	347	0.258418	0.36535	chr1B.1115.1
IPR013766	Thioredoxin domain	1	357	0.264786	0.368007	chr1D.1893.1
IPR001611	Leucine-rich repeat	4	3079	0.274129	0.374644	chr1D.1072.1,chr6A.11.1,chr6B.2301.1,chr6B.280.1
IPR025558	Domain of unknown function DUF4283	2	1249	0.291799	0.392254	chr4B.871.1,chr5D.1698.1
IPR022059	Protein of unknown function DUF3615	1	422	0.304871	0.403216	chr4A.922.1
IPR002902	Gnk2-homologous domain	1	452	0.322632	0.419933	chr2B.1736.1
IPR025836	Zinc knuckle CX2CX4HX4C	1	508	0.354586	0.454313	chr4B.871.1
IPR026992	Non-haem dioxygenase N-terminal domain	1	571	0.388747	0.490419	chr7A.1465.1
IPR000626	Ubiquitin domain	1	685	0.446056	0.530096	chr1B.1115.1
IPR004330	FAR1 DNA binding domain	2	1748	0.44436	0.530096	chr1A.372.1,chr7A.1605.2
IPR011676	Domain of unknown function DUF1618	1	685	0.446056	0.530096	chr5B.2604.1
IPR026960	Reverse transcriptase zinc-binding domain	6	6207	0.444588	0.530096	chr2A.1708.1,chr4B.1558.1,chr5B.1924.1,chr6A.1971.1,chr6A.933.1,chr6D.858.1
IPR019557	Aminotransferase-like, plant mobile domain	1	912	0.544743	0.638127	chr5D.1849.1
IPR002885	Pentatricopeptide repeat	2	2219	0.570468	0.653874	chr2D.494.1,chr7D.828.1
IPR013026	Tetratricopeptide repeat-containing domain	1	995	0.576282	0.653874	chr4A.843.1
IPR027806	Harbinger transposase-derived nuclease domain	1	1011	0.582108	0.653874	chr7A.1195.1
IPR019734	Tetratricopeptide repeat	1	1039	0.592111	0.656123	chr4A.843.1
IPR003959	ATPase, AAA-type, core	1	1249	0.659924	0.721517	chr5B.9.1
IPR031052	FHY3/FAR1 family	3	4380	0.729399	0.786983	chr1A.372.1,chr2A.374.1,chr7A.1605.2
IPR006564	Zinc finger, PMZ-type	1	1692	0.768412	0.818309	chr2A.374.1
IPR007527	Zinc finger, SWIM-type	1	2254	0.857934	0.90193	chr2A.374.1
IPR002182	NB-ARC	2	4243	0.882046	0.915541	chr1A.1869.1,chr5D.994.1
IPR000719	Protein kinase domain	5	10333	0.945907	0.957585	chr1A.951.1,chr1B.135.1,chr4B.2096.1,chr6B.2334.1,chr6B.280.1
IPR001245	Serine-threonine/tyrosine-protein kinase, catalytic domain	1	3139	0.934378	0.957585	chr4B.2096.1
IPR001810	F-box domain	1	4133	0.972555	0.972555	chr7D.1361.1
