# Supplementary material for: Hybrid sequencing reveals insight into heat sensing and signaling of bread wheat
Source: Plant J. 2019 Apr 23;98(6):1015–32. doi: 10.1111/tpj.14299 (PMC6850178; doi:10.1111/tpj.14299)
Supplement: Supplementary file 8 — Table S7. The ratio of repeat sequences in newly discovered gene regions. [file TPJ-98-1015-s008.xls]

## Sheet: percentage
Table S7. The ratio of repeat sequences in 4,947 newly discovered gene regions. The DNA sequence between the start position and the end position of each gene was extracted and then annotated using repeatmasker (version open-4.0.7) with the parameter “-species triticum aestivum”.
Ratio of repeat sequence to full length gene sequence	Gene number
0-10%	2198
10-20%	253
20-30%	107
30-40%	67
40-50%	37
50-60%	46
60-70%	50
70-80%	51
80-90%	37
90-100%	58
Total	2904

## Sheet: detailed annotaion
Table S7. The detailed repeat sequence annotation in 4,947 newly discovered gene regions. The DNA sequence between the start position and the end position of each gene was extracted and then annotated using repeatmasker (version open-4.0.7) with the parameter “-species triticum aestivum”.
Gene ID	Position in query		Matching repeat	Repeat class/family	Position in repeat database
	Begin	End			Begin	End
chr1A.1	1	851	SSU-rRNA_Ath	rRNA	1053	207
chr1A.1	1181	1580	SSU-rRNA_Ath	rRNA	468	72
chr1A.1	4443	7804	LSU-rRNA_Ath	rRNA	3374	1
chr1A.1	8330	10160	SSU-rRNA_Ath	rRNA	1894	72
chr1A.1	12707	16075	LSU-rRNA_Ath	rRNA	3373	1
chr1A.1	16674	18494	SSU-rRNA_Ath	rRNA	1894	79
chr1A.1	20857	24244	LSU-rRNA_Ath	rRNA	3374	1
chr1A.1	24843	26673	SSU-rRNA_Ath	rRNA	1894	72
chr1A.1	29502	32879	LSU-rRNA_Ath	rRNA	3374	2
chr1A.1	33479	35295	SSU-rRNA_Ath	rRNA	1894	85
chr1A.1	37856	40401	LSU-rRNA_Ath	rRNA	3374	799
chr1A.1	40402	40883	Gypsy-3-LTR_TA	LTR/Gypsy	474	0
chr1A.1	40884	41136	Gypsy-11_TA-I	LTR/Gypsy	259	7956
chr1A.1	41567	43859	Gypsy-11_TA-I	LTR/Gypsy	3454	4761
chr1A.1	43888	43916	(TTA)n	Simple_repeat	29	0
chr1A.1	44170	44875	Gypsy-3-I_TA	LTR/Gypsy	5990	3079
chr1A.1	44913	47004	Gypsy-11_TA-I	LTR/Gypsy	5964	2251
chr1A.1	47023	47639	Gypsy-11_TA-I	LTR/Gypsy	6728	1487
chr1A.1	47731	49117	Gypsy-11_TA-I	LTR/Gypsy	8215	0
chr1A.1	49118	49599	Gypsy-3-LTR_TA	LTR/Gypsy	474	0
chr1A.1	49600	50399	LSU-rRNA_Ath	rRNA	803	1
chr1A.1	50998	52811	SSU-rRNA_Ath	rRNA	1894	88
chr1A.1016	434	470	(GCT)n	Simple_repeat	35	0
chr1A.106	1	100	DNA-2-N2_TA	DNA/TcMar-Stowa	259	0
chr1A.106	302	352	(CGGCGA)n	Simple_repeat	49	0
chr1A.1110	41	95	(ACAATT)n	Simple_repeat	52	0
chr1A.1111	1	1814	SSU-rRNA_Ath	rRNA	1894	8
chr1A.1111	2413	5801	LSU-rRNA_Ath	rRNA	3374	1
chr1A.1111	8621	10451	SSU-rRNA_Ath	rRNA	1894	8
chr1A.1111	11050	14364	LSU-rRNA_Ath	rRNA	3373	2
chr1A.1111	17291	19121	SSU-rRNA_Ath	rRNA	1894	8
chr1A.1111	19720	23109	LSU-rRNA_Ath	rRNA	3374	1
chr1A.1111	26307	28137	SSU-rRNA_Ath	rRNA	1894	8
chr1A.1111	28737	32124	LSU-rRNA_Ath	rRNA	3374	1
chr1A.1111	34523	36320	SSU-rRNA_Ath	rRNA	1862	40
chr1A.1111	36305	36562	SSU-rRNA_Ath	rRNA	1562	340
chr1A.1112	1	1611	LSU-rRNA_Ath	rRNA	3374	1
chr1A.1112	4809	6639	SSU-rRNA_Ath	rRNA	1894	8
chr1A.1112	7239	10626	LSU-rRNA_Ath	rRNA	3374	1
chr1A.1112	13025	14822	SSU-rRNA_Ath	rRNA	1862	40
chr1A.1112	14807	15260	SSU-rRNA_Ath	rRNA	1755	147
chr1A.1112	16109	17925	SSU-rRNA_Ath	rRNA	1894	8
chr1A.1112	18524	21815	LSU-rRNA_Ath	rRNA	3374	1
chr1A.1112	24386	26216	SSU-rRNA_Ath	rRNA	1894	8
chr1A.1112	26815	27614	LSU-rRNA_Ath	rRNA	803	2572
chr1A.1112	27615	28096	Gypsy-3-LTR_TA	LTR/Gypsy	474	1
chr1A.1112	28097	30192	Gypsy-11_TA-I	LTR/Gypsy	8215	6060
chr1A.1112	30211	32301	Gypsy-11_TA-I	LTR/Gypsy	5964	3875
chr1A.1112	32339	33051	Gypsy-3-I_TA	LTR/Gypsy	5990	5283
chr1A.1112	33283	35648	Gypsy-11_TA-I	LTR/Gypsy	3521	1151
chr1A.1112	36079	36331	Gypsy-11_TA-I	LTR/Gypsy	259	1
chr1A.1112	36332	36813	Gypsy-3-LTR_TA	LTR/Gypsy	474	1
chr1A.1112	36814	39397	LSU-rRNA_Ath	rRNA	3374	1
chr1A.1112	42146	43973	SSU-rRNA_Ath	rRNA	1894	8
chr1A.1112	44572	46773	LSU-rRNA_Ath	rRNA	2200	1175
chr1A.1113	1	1782	SSU-rRNA_Ath	rRNA	1862	40
chr1A.1113	1767	2220	SSU-rRNA_Ath	rRNA	1755	147
chr1A.1113	3069	4885	SSU-rRNA_Ath	rRNA	1894	8
chr1A.1113	5484	8775	LSU-rRNA_Ath	rRNA	3374	1
chr1A.1113	11346	13176	SSU-rRNA_Ath	rRNA	1894	8
chr1A.1113	13775	14574	LSU-rRNA_Ath	rRNA	803	2572
chr1A.1113	14575	15056	Gypsy-3-LTR_TA	LTR/Gypsy	474	1
chr1A.1113	15057	17152	Gypsy-11_TA-I	LTR/Gypsy	8215	6060
chr1A.1113	17171	19261	Gypsy-11_TA-I	LTR/Gypsy	5964	3875
chr1A.1113	19299	20011	Gypsy-3-I_TA	LTR/Gypsy	5990	5283
chr1A.1113	20243	22608	Gypsy-11_TA-I	LTR/Gypsy	3521	1151
chr1A.1113	23039	23291	Gypsy-11_TA-I	LTR/Gypsy	259	1
chr1A.1113	23292	23773	Gypsy-3-LTR_TA	LTR/Gypsy	474	1
chr1A.1113	23774	26357	LSU-rRNA_Ath	rRNA	3374	1
chr1A.1113	29106	30933	SSU-rRNA_Ath	rRNA	1894	8
chr1A.1114	766	2582	SSU-rRNA_Ath	rRNA	1894	8
chr1A.1114	3181	6472	LSU-rRNA_Ath	rRNA	3374	1
chr1A.1114	9043	10873	SSU-rRNA_Ath	rRNA	1894	8
chr1A.1114	11472	12271	LSU-rRNA_Ath	rRNA	803	2572
chr1A.1114	12272	12753	Gypsy-3-LTR_TA	LTR/Gypsy	474	1
chr1A.1114	12754	14849	Gypsy-11_TA-I	LTR/Gypsy	8215	6060
chr1A.1114	14868	16958	Gypsy-11_TA-I	LTR/Gypsy	5964	3875
chr1A.1114	16996	17708	Gypsy-3-I_TA	LTR/Gypsy	5990	5283
chr1A.1114	17940	20305	Gypsy-11_TA-I	LTR/Gypsy	3521	1151
chr1A.1114	20736	20988	Gypsy-11_TA-I	LTR/Gypsy	259	1
chr1A.1114	20989	21470	Gypsy-3-LTR_TA	LTR/Gypsy	474	1
chr1A.1114	21471	24054	LSU-rRNA_Ath	rRNA	3374	1
chr1A.1114	26803	28630	SSU-rRNA_Ath	rRNA	1894	8
chr1A.1114	29229	32611	LSU-rRNA_Ath	rRNA	3374	1
chr1A.1114	35081	36911	SSU-rRNA_Ath	rRNA	1894	8
chr1A.1114	37510	40795	LSU-rRNA_Ath	rRNA	3374	1
chr1A.1114	43401	45224	SSU-rRNA_Ath	rRNA	1887	15
chr1A.1114	45566	48936	LSU-rRNA_Ath	rRNA	3374	1
chr1A.1114	51659	53489	SSU-rRNA_Ath	rRNA	1894	8
chr1A.1114	54088	57476	LSU-rRNA_Ath	rRNA	3373	2
chr1A.1114	60457	62284	SSU-rRNA_Ath	rRNA	1894	8
chr1A.1114	62883	66243	LSU-rRNA_Ath	rRNA	3374	1
chr1A.1114	68650	69815	SSU-rRNA_Ath	rRNA	1232	670
chr1A.1114	69813	70267	LSU-rRNA_Ath	rRNA	3374	1
chr1A.1114	73058	74199	SSU-rRNA_Ath	rRNA	1209	693
chr1A.1123	8801	8981	SINE2-1_TAe	SINE/tRNA	181	0
chr1A.113	2088	2136	GA-rich	Low_complexity	49	0
chr1A.113	3033	3137	HARB-1_TA	DNA/PIF-Harbing	2159	2053
chr1A.113	3320	3353	(CGT)n	Simple_repeat	35	0
chr1A.113	3702	3744	GA-rich	Low_complexity	42	0
chr1A.114	1781	1845	(GGC)n	Simple_repeat	61	0
chr1A.114	7297	7334	(CACAT)n	Simple_repeat	39	0
chr1A.114	7743	7763	(TTAT)n	Simple_repeat	21	0
chr1A.1144	1064	1138	KERES_TA	DNA	75	1
chr1A.1144	1763	1813	A-rich	Low_complexity	51	0
chr1A.1149	1138	1180	(ATCTTC)n	Simple_repeat	43	0
chr1A.1149	2554	2583	(TTCTT)n	Simple_repeat	30	0
chr1A.1159	2547	2581	(AGC)n	Simple_repeat	35	0
chr1A.1162	37	127	(CGC)n	Simple_repeat	89	0
chr1A.1162	156	193	(CAG)n	Simple_repeat	37	0
chr1A.1179	698	736	ICARUS_TA	DNA/TcMar-Stowa	39	39
chr1A.1211	38	66	G-rich	Low_complexity	30	0
chr1A.1221	2154	2202	GA-rich	Low_complexity	49	0
chr1A.1221	3099	3203	HARB-1_TA	DNA/PIF-Harbing	2159	2053
chr1A.1221	3386	3419	(CGT)n	Simple_repeat	35	0
chr1A.1221	3768	3810	GA-rich	Low_complexity	42	0
chr1A.1221	4737	4856	DNA-8-1_TA	DNA	239	592
chr1A.1221	4770	4864	DNA-8-1_TA	DNA	682	589
chr1A.1227	764	880	EnSpm-1_TA	DNA/CMC-EnSpm	10218	4524
chr1A.1227	2370	2454	HADES_TA	DNA/TcMar-Stowa	96	1
chr1A.1227	2455	2637	EnSpm-1_TA	DNA/CMC-EnSpm	11023	3719
chr1A.1227	3254	3312	(AT)n	Simple_repeat	59	0
chr1A.1227	7294	7331	(TAA)n	Simple_repeat	39	0
chr1A.1227	7405	7467	(TA)n	Simple_repeat	63	0
chr1A.1227	9235	9557	WIS21A_TA-int	LTR/Copia	3779	1335
chr1A.1227	9646	9802	WIS21A_TA-int	LTR/Copia	5113	1
chr1A.1227	9804	11253	ANGELA6_TM-LTR	LTR/Copia	1437	284
chr1A.1227	11443	11734	ANGELA6_TM-LTR	LTR/Copia	1721	0
chr1A.1227	12721	12796	EnSpm-1_TA	DNA/CMC-EnSpm	7460	7282
chr1A.1227	13686	13802	EnSpm-1_TA	DNA/CMC-EnSpm	10218	4524
chr1A.1227	18755	18839	Gypsy-4-LTR_TA	LTR/Gypsy	2890	1175
chr1A.1227	24574	24611	Gypsy-1-I_TA	LTR/Gypsy	3906	3
chr1A.1227	24841	24875	A-rich	Low_complexity	34	0
chr1A.1227	27071	27155	Gypsy-4-LTR_TA	LTR/Gypsy	2890	1175
chr1A.1227	28481	28515	(AT)n	Simple_repeat	35	0
chr1A.1227	31938	31990	(CA)n	Simple_repeat	55	0
chr1A.1227	34205	34224	(AC)n	Simple_repeat	20	0
chr1A.1227	40571	40587	(TG)n	Simple_repeat	17	0
chr1A.1227	41114	41436	WIS21A_TA-int	LTR/Copia	3779	1335
chr1A.1227	41525	41681	WIS21A_TA-int	LTR/Copia	5113	1
chr1A.1227	41683	43135	ANGELA6_TM-LTR	LTR/Copia	1437	284
chr1A.1227	43325	43615	ANGELA6_TM-LTR	LTR/Copia	1721	0
chr1A.1227	46613	46820	EnSpm-1_TA	DNA/CMC-EnSpm	9716	5026
chr1A.1227	49712	51088	WIS21A_TA-int	LTR/Copia	1374	1
chr1A.1227	51089	52804	WIS21A_TA-LTR	LTR/Copia	1755	1
chr1A.1227	53008	53385	Gypsy-12_TA-LTR	LTR/Gypsy	570	951
chr1A.1227	53420	53443	(TC)n	Simple_repeat	24	0
chr1A.1227	58612	58728	Gypsy-12_TA-LTR	LTR/Gypsy	306	216
chr1A.1227	59263	59298	(TC)n	Simple_repeat	36	0
chr1A.1227	61665	61740	EnSpm-1_TA	DNA/CMC-EnSpm	7460	7282
chr1A.1227	62631	62747	EnSpm-1_TA	DNA/CMC-EnSpm	10218	4524
chr1A.1227	64236	64320	HADES_TA	DNA/TcMar-Stowa	96	1
chr1A.1227	64321	64503	EnSpm-1_TA	DNA/CMC-EnSpm	11023	3719
chr1A.1243	1966	1983	(GA)n	Simple_repeat	18	0
chr1A.1263	218	284	(CCGCCTTGC)n	Simple_repeat	70	0
chr1A.1264	1022	1078	Copia-5_TA-I	LTR/Copia	9072	1418
chr1A.1264	1599	1676	(CTG)n	Simple_repeat	78	0
chr1A.1264	2259	2442	Copia-9_TA-I	LTR/Copia	12355	0
chr1A.1264	3526	3743	Copia-5_TA-I	LTR/Copia	728	9762
chr1A.1264	3768	4221	Copia-5_TA-I	LTR/Copia	1176	9314
chr1A.1264	11434	11474	(ATGT)n	Simple_repeat	41	0
chr1A.1267	1093	1151	(GTG)n	Simple_repeat	58	0
chr1A.1274	88	201	(CGC)n	Simple_repeat	118	0
chr1A.1298	2	3673	Copia-3_TA-I	LTR/Copia	5972	0
chr1A.1298	3674	4248	Copia-3_TA-LTR	LTR/Copia	575	1106
chr1A.1318	28	76	(CCACCGC)n	Simple_repeat	50	0
chr1A.1325	557	627	(ACAGC)n	Simple_repeat	72	0
chr1A.1325	828	863	(CT)n	Simple_repeat	35	0
chr1A.1337	106	176	GA-rich	Low_complexity	73	0
chr1A.1337	186	226	(GACG)n	Simple_repeat	42	0
chr1A.1337	4613	4649	(TGC)n	Simple_repeat	35	0
chr1A.1337	6491	6615	Copia-1_TA-I	LTR/Copia	2121	2915
chr1A.1337	7706	8417	Copia-1_TA-I	LTR/Copia	4056	776
chr1A.1347	204	2310	Gypsy-1-LTR_TA	LTR/Gypsy	4178	2028
chr1A.1348	2539	2570	(AGGATT)n	Simple_repeat	35	0
chr1A.1348	4938	5046	Gypsy-12_TA-LTR	LTR/Gypsy	372	1149
chr1A.1355	219	289	(GGC)n	Simple_repeat	70	0
chr1A.1355	2689	2731	(TCTTGA)n	Simple_repeat	44	0
chr1A.1355	3417	3465	(TTCATG)n	Simple_repeat	48	0
chr1A.1364	30	210	SINE2-1_TAe	SINE/tRNA	181	1
chr1A.1371	2750	2864	SINE2-1_TAe	SINE/tRNA	181	0
chr1A.1387	82	135	(TCCTCCG)n	Simple_repeat	52	0
chr1A.1388	403	461	(TC)n	Simple_repeat	59	0
chr1A.1403	752	1982	Gypsy-1-LTR_TA	LTR/Gypsy	2782	1396
chr1A.1403	1988	3253	Gypsy-1-LTR_TA	LTR/Gypsy	4038	140
chr1A.1409	161	192	(CT)n	Simple_repeat	32	0
chr1A.1409	730	3268	Gypsy-1-LTR_TA	LTR/Gypsy	4091	87
chr1A.1410	105	297	Gypsy-8_TA-LTR	LTR/Gypsy	652	468
chr1A.1410	601	892	Gypsy-8_TA-LTR	LTR/Gypsy	319	1
chr1A.1410	2371	2689	Gypsy-12_TA-LTR	LTR/Gypsy	549	200
chr1A.1410	3313	4110	Gypsy-1-LTR_TA	LTR/Gypsy	804	3374
chr1A.1410	4697	5751	Gypsy-1-LTR_TA	LTR/Gypsy	2635	1543
chr1A.1418	698	3327	Gypsy-1-LTR_TA	LTR/Gypsy	4037	141
chr1A.1419	437	481	(CCGAG)n	Simple_repeat	44	0
chr1A.1419	504	558	(CCTG)n	Simple_repeat	53	0
chr1A.1419	956	1007	(GTC)n	Simple_repeat	53	0
chr1A.1426	2456	2482	(CTAGA)n	Simple_repeat	27	0
chr1A.1426	2820	2852	(CTC)n	Simple_repeat	33	0
chr1A.1426	2855	2946	(CAG)n	Simple_repeat	98	0
chr1A.1430	399	434	(GCG)n	Simple_repeat	38	0
chr1A.1430	2730	2931	Gypsy-4-I_TA	LTR/Gypsy	3586	2432
chr1A.1430	2932	3016	CEREBA_TA	LTR/Gypsy	84	1
chr1A.1451	4193	4496	Gypsy-11_TA-LTR	LTR/Gypsy	477	172
chr1A.1451	6683	6923	DNA-2-N2_TA	DNA/TcMar-Stowa	259	1
chr1A.1451	8797	8816	(GAG)n	Simple_repeat	20	0
chr1A.1451	12296	12322	(CTAGA)n	Simple_repeat	27	0
chr1A.1451	13216	13256	HADES_TA	DNA/TcMar-Stowa	41	56
chr1A.1451	16296	16322	A-rich	Low_complexity	27	0
chr1A.1451	18954	19003	(CATACAA)n	Simple_repeat	51	0
chr1A.1451	28344	28374	(CTCGC)n	Simple_repeat	31	0
chr1A.146	973	1019	(GGC)n	Simple_repeat	46	0
chr1A.146	1051	1124	GA-rich	Low_complexity	76	0
chr1A.1472	814	3416	Gypsy-1-LTR_TA	LTR/Gypsy	4178	0
chr1A.1472	3417	6742	Gypsy-1-I_TA	LTR/Gypsy	3486	423
chr1A.1472	6726	6935	Gypsy-1-I_TA	LTR/Gypsy	3909	0
chr1A.1472	6936	7705	Gypsy-1-LTR_TA	LTR/Gypsy	761	3417
chr1A.1472	8482	10184	Gypsy-1-LTR_TA	LTR/Gypsy	3268	910
chr1A.1472	10189	10677	Gypsy-1-LTR_TA	LTR/Gypsy	4082	96
chr1A.1485	970	1015	(TCGCC)n	Simple_repeat	47	0
chr1A.1503	102	165	(CGC)n	Simple_repeat	62	0
chr1A.1507	8565	8595	(ATAC)n	Simple_repeat	33	0
chr1A.1507	9728	9759	(GT)n	Simple_repeat	31	0
chr1A.1522	2656	2697	(TA)n	Simple_repeat	44	0
chr1A.1522	3502	4330	Gypsy-12_TA-LTR	LTR/Gypsy	851	670
chr1A.1575	6	33	(CGG)n	Simple_repeat	28	0
chr1A.1583	2475	2495	(AC)n	Simple_repeat	21	0
chr1A.1600	1365	1576	(CAGTT)n	Simple_repeat	217	0
chr1A.1620	3175	3216	Gypsy-12_TA-I	LTR/Gypsy	43	1
chr1A.1627	8	321	WIS21A_TA-int	LTR/Copia	5114	0
chr1A.1627	322	1378	WIS21A_TA-LTR	LTR/Copia	1061	694
chr1A.1627	1572	2066	WIS21A_TA-LTR	LTR/Copia	1755	0
chr1A.1676	498	552	tRNA-Asn_OS	tRNA	63	17
chr1A.1676	1079	1175	HADES_TA	DNA/TcMar-Stowa	97	1
chr1A.1676	1275	1329	tRNA-Asn_OS	tRNA	63	17
chr1A.1676	1886	1940	tRNA-Asn_OS	tRNA	63	17
chr1A.1676	2586	2640	tRNA-Asn_OS	tRNA	63	17
chr1A.1681	596	635	(CCGCTG)n	Simple_repeat	41	0
chr1A.1689	1174	1220	(TG)n	Simple_repeat	48	0
chr1A.169	1284	2302	WIS21A_TA-LTR	LTR/Copia	1026	729
chr1A.1694	802	2025	Gypsy-1-LTR_TA	LTR/Gypsy	2831	1347
chr1A.1694	2023	2848	Gypsy-1-LTR_TA	LTR/Gypsy	4054	124
chr1A.1700	23	57	(CCCTC)n	Simple_repeat	34	0
chr1A.1700	80	127	(CCCGC)n	Simple_repeat	46	0
chr1A.1700	628	693	(TGG)n	Simple_repeat	65	0
chr1A.1707	28	113	(CTCGCC)n	Simple_repeat	87	0
chr1A.1736	1022	1749	Copia-6_TA-LTR	LTR/Copia	1117	390
chr1A.1747	630	706	HADES_TA	DNA/TcMar-Stowa	82	15
chr1A.1748	29	81	(CGC)n	Simple_repeat	52	0
chr1A.1759	584	617	(TTTTGT)n	Simple_repeat	32	0
chr1A.1759	2485	2554	A-rich	Low_complexity	67	0
chr1A.1759	3613	3698	Gypsy-12_TA-I	LTR/Gypsy	5046	2120
chr1A.1774	132	166	(CTC)n	Simple_repeat	36	0
chr1A.1774	323	362	(AGGAGAT)n	Simple_repeat	41	0
chr1A.1786	1	110	Gypsy-1-LTR_TA	LTR/Gypsy	4178	0
chr1A.1786	111	177	Gypsy-1-I_TA	LTR/Gypsy	69	3840
chr1A.1786	1196	1397	Gypsy-12_TA-LTR	LTR/Gypsy	392	1129
chr1A.1786	1601	1618	(TC)n	Simple_repeat	18	0
chr1A.1800	1203	1229	(GCG)n	Simple_repeat	27	0
chr1A.1806	551	579	(GTTTC)n	Simple_repeat	30	0
chr1A.1806	2286	2334	(TATTT)n	Simple_repeat	48	0
chr1A.1817	783	887	Copia-4_TA-I	LTR/Copia	3314	3190
chr1A.1825	2244	2294	SINE2-1_TAe	SINE/tRNA	181	131
chr1A.1869	1	19	(AC)n	Simple_repeat	19	0
chr1A.1871	210	293	HADES_TA	DNA/TcMar-Stowa	97	0
chr1A.1881	463	501	(GGCGAC)n	Simple_repeat	40	0
chr1A.1881	706	748	(GCG)n	Simple_repeat	44	0
chr1A.1932	1736	1961	DNA-3-2_TA	DNA/PIF-Harbing	285	0
chr1A.196	20	770	Copia-6_TA-I	LTR/Copia	9088	8342
chr1A.1965	2677	2916	(CACG)n	Simple_repeat	196	0
chr1A.1965	2940	2980	(CA)n	Simple_repeat	41	0
chr1A.2011	2483	2511	(TATTTC)n	Simple_repeat	31	0
chr1A.2012	94	122	(TATTTC)n	Simple_repeat	31	0
chr1A.2012	435	467	(CTT)n	Simple_repeat	34	0
chr1A.2016	69	99	A-rich	Low_complexity	31	0
chr1A.2018	2443	2701	TREP106	Satellite	262	902
chr1A.2044	2106	2155	(TTTATT)n	Simple_repeat	49	0
chr1A.2073	101	124	(CTCC)n	Simple_repeat	24	0
chr1A.2073	2471	2496	(AATA)n	Simple_repeat	26	0
chr1A.2113	1406	1479	(GGTCGT)n	Simple_repeat	74	0
chr1A.216	2019	2037	(CGC)n	Simple_repeat	19	0
chr1A.222	1833	1955	(TTC)n	Simple_repeat	126	0
chr1A.222	1958	1994	(CTTT)n	Simple_repeat	36	0
chr1A.23	1	43	WIS21A_TA-LTR	LTR/Copia	43	1
chr1A.23	940	982	A-rich	Low_complexity	43	0
chr1A.23	2421	2448	GA-rich	Low_complexity	28	0
chr1A.243	1984	2075	(CAG)n	Simple_repeat	95	0
chr1A.247	3638	3687	(GCG)n	Simple_repeat	50	0
chr1A.251	3471	3543	A-rich	Low_complexity	76	0
chr1A.251	4388	4490	(CGG)n	Simple_repeat	104	0
chr1A.261	1526	1585	(TCC)n	Simple_repeat	60	0
chr1A.27	16	155	Gypsy-12_TA-LTR	LTR/Gypsy	822	669
chr1A.27	205	240	(TGGAGA)n	Simple_repeat	36	0
chr1A.27	1773	1817	(CAG)n	Simple_repeat	45	0
chr1A.302	323	348	(GA)n	Simple_repeat	26	0
chr1A.302	2139	2191	(ACAGCAGG)n	Simple_repeat	56	0
chr1A.308	556	623	(AT)n	Simple_repeat	65	0
chr1A.308	894	936	(AAGAAC)n	Simple_repeat	38	0
chr1A.321	10	3023	EnSpm-1_TA	DNA/CMC-EnSpm	4461	1630
chr1A.332	2949	3001	(GGC)n	Simple_repeat	50	0
chr1A.332	3008	3048	(GGATGTG)n	Simple_repeat	42	0
chr1A.334	2395	2565	Gypsy-4-I_TA	LTR/Gypsy	3671	3501
chr1A.335	1638	1653	(AGCACAC)n	Simple_repeat	50	0
chr1A.335	1654	1681	(CA)n	Simple_repeat	28	0
chr1A.335	2372	2417	A-rich	Low_complexity	46	0
chr1A.335	2823	2838	(AGCACAC)n	Simple_repeat	50	0
chr1A.335	2839	2866	(CA)n	Simple_repeat	28	0
chr1A.335	2922	2963	(TGGCGG)n	Simple_repeat	44	0
chr1A.339	879	1370	Gypsy-8_TA-I	LTR/Gypsy	6048	5559
chr1A.339	1718	2759	Gypsy-8_TA-I	LTR/Gypsy	5216	4172
chr1A.35	3553	3581	(AG)n	Simple_repeat	29	0
chr1A.35	5120	5185	(GCG)n	Simple_repeat	64	0
chr1A.352	3947	4018	EnSpm-1_TA	DNA/CMC-EnSpm	7748	7677
chr1A.356	1	2449	Gypsy-1-LTR_TA	LTR/Gypsy	4092	1581
chr1A.356	2955	2989	GA-rich	Low_complexity	36	0
chr1A.356	3100	3130	(GGAT)n	Simple_repeat	32	0
chr1A.364	35	100	KARIN_TA	LINE/L1	3090	15
chr1A.364	1192	1230	(GGCGAC)n	Simple_repeat	40	0
chr1A.364	1435	1477	(GCG)n	Simple_repeat	44	0
chr1A.378	2255	2303	A-rich	Low_complexity	45	0
chr1A.383	419	514	Gypsy-12_TA-LTR	LTR/Gypsy	372	280
chr1A.383	459	525	Gypsy-12_TA-LTR	LTR/Gypsy	345	1176
chr1A.383	808	2281	Gypsy-5_TA-I	LTR/Gypsy	4716	3238
chr1A.383	2525	2851	Gypsy-5_TA-I	LTR/Gypsy	2996	2670
chr1A.384	943	971	GA-rich	Low_complexity	31	0
chr1A.392	336	389	(GAGGAT)n	Simple_repeat	57	0
chr1A.445	642	676	(TTCAGT)n	Simple_repeat	33	0
chr1A.446	1039	1139	(GCCGCT)n	Simple_repeat	98	0
chr1A.446	1271	1348	(CTCT)n	Simple_repeat	84	0
chr1A.492	1810	1879	SINE2-1_TAe	SINE/tRNA	181	112
chr1A.506	278	313	(CCTCT)n	Simple_repeat	36	0
chr1A.506	1243	1272	A-rich	Low_complexity	30	0
chr1A.516	436	469	(CCAGCG)n	Simple_repeat	33	0
chr1A.516	748	839	(TCTC)n	Simple_repeat	95	0
chr1A.521	226	282	(GCG)n	Simple_repeat	58	0
chr1A.542	1	59	KARIN_TA	LINE/L1	3082	3024
chr1A.606	49	182	DNA-3-2_TA	DNA/PIF-Harbing	285	147
chr1A.644	3324	4647	Gypsy-1-LTR_TA	LTR/Gypsy	2940	1574
chr1A.644	4932	4967	(AG)n	Simple_repeat	36	0
chr1A.646	732	841	EnSpm-1_TA	DNA/CMC-EnSpm	11022	10913
chr1A.651	565	776	Gypsy-4-LTR_TA	LTR/Gypsy	3007	2810
chr1A.651	2556	2677	(CAGCGG)n	Simple_repeat	116	0
chr1A.651	2621	2713	(GCA)n	Simple_repeat	94	0
chr1A.653	120	144	(ATAA)n	Simple_repeat	25	0
chr1A.669	684	860	(TGG)n	Simple_repeat	171	0
chr1A.669	1650	1693	tRNA-Asp_OS	tRNA	79	14
chr1A.669	2712	2878	(TGG)n	Simple_repeat	161	0
chr1A.690	4822	4853	(TTCT)n	Simple_repeat	33	0
chr1A.690	11480	11518	(TC)n	Simple_repeat	39	0
chr1A.691	361	392	(TTCT)n	Simple_repeat	33	0
chr1A.702	3285	3324	(ACAAGGA)n	Simple_repeat	40	0
chr1A.799	2736	2986	DNA-2-N2_TA	DNA/TcMar-Stowa	242	17
chr1A.803	264	307	(GGCGGC)n	Simple_repeat	46	0
chr1A.815	4096	4124	(AG)n	Simple_repeat	29	0
chr1A.815	4543	4618	GA-rich	Low_complexity	76	0
chr1A.815	6324	6435	SINE2-1_TAe	SINE/tRNA	181	0
chr1A.815	9170	9315	(GCA)n	Simple_repeat	143	0
chr1A.815	12364	12694	TAR1_TA	LTR/Copia	2071	1560
chr1A.815	13301	13333	(ACAGCG)n	Simple_repeat	33	0
chr1A.815	17619	17829	DNA-TA-1_TA	DNA/TcMar-Stowa	219	0
chr1A.815	20481	20657	Copia-1_TA-I	LTR/Copia	3986	1050
chr1A.815	21627	21664	A-rich	Low_complexity	38	0
chr1A.815	26293	26620	TAR1_TA	LTR/Copia	1999	1632
chr1A.815	29136	29468	Copia-1_TA-I	LTR/Copia	3966	1070
chr1A.815	30225	30258	G-rich	Low_complexity	34	0
chr1A.815	31374	31415	A-rich	Low_complexity	42	0
chr1A.815	34722	34746	(GTGGCG)n	Simple_repeat	25	0
chr1A.834	807	825	(AG)n	Simple_repeat	19	0
chr1A.834	3995	4035	(GGCGAC)n	Simple_repeat	41	0
chr1A.866	3033	3129	HADES_TA	DNA/TcMar-Stowa	97	0
chr1A.879	730	777	HADES_TA	DNA/TcMar-Stowa	44	1
chr1A.889	40	638	EnSpm-3_HV	DNA/CMC-EnSpm	5336	6232
chr1A.889	639	799	EnSpm-3_HV	DNA/CMC-EnSpm	5743	5825
chr1A.889	800	1149	EnSpm-4_HV	DNA/CMC-EnSpm	297	1
chr1A.889	5595	5655	(AGGTGG)n	Simple_repeat	63	0
chr1A.911	855	884	A-rich	Low_complexity	30	0
chr1A.911	2447	2474	(AACA)n	Simple_repeat	28	0
chr1A.945	736	2105	Copia-4_TA-I	LTR/Copia	2399	1030
chr1A.955	344	384	(GCCCC)n	Simple_repeat	40	0
chr1A.956	2251	2304	(CAGAGCA)n	Simple_repeat	54	0
chr1B.10	1171	1239	GA-rich	Low_complexity	67	0
chr1B.1013	863	914	GA-rich	Low_complexity	52	0
chr1B.1013	994	1022	(GCGTCG)n	Simple_repeat	31	0
chr1B.1013	1112	1149	G-rich	Low_complexity	36	0
chr1B.1021	826	858	(CGTCGC)n	Simple_repeat	32	0
chr1B.1021	1001	1048	(CGC)n	Simple_repeat	49	0
chr1B.1031	1518	1587	(AATAGAA)n	Simple_repeat	74	0
chr1B.1035	961	2054	WIS21A_TA-LTR	LTR/Copia	1107	648
chr1B.1035	2247	2712	WIS21A_TA-LTR	LTR/Copia	1755	0
chr1B.1035	5600	5725	(GGTGGC)n	Simple_repeat	129	0
chr1B.1048	1795	1848	A-rich	Low_complexity	64	0
chr1B.1049	1286	1321	(AGTGAA)n	Simple_repeat	35	0
chr1B.1049	2678	2712	(GCC)n	Simple_repeat	35	0
chr1B.1049	2873	2912	(CTC)n	Simple_repeat	40	0
chr1B.1049	6795	6864	DNA-2-N2_TA	DNA/TcMar-Stowa	216	43
chr1B.1049	7851	8023	SINE2-1_TAe	SINE/tRNA	181	0
chr1B.107	694	742	(ACCTGC)n	Simple_repeat	49	0
chr1B.107	1179	1207	(CT)n	Simple_repeat	28	0
chr1B.1082	256	298	(AATAGAA)n	Simple_repeat	43	0
chr1B.1082	392	426	(CAATTT)n	Simple_repeat	36	0
chr1B.1115	356	409	(CTTGTG)n	Simple_repeat	57	0
chr1B.1115	648	704	(GCG)n	Simple_repeat	55	0
chr1B.1120	715	745	(GAGGCG)n	Simple_repeat	32	0
chr1B.1159	8809	8855	GA-rich	Low_complexity	47	0
chr1B.1169	327	563	SSU-rRNA_Ath	rRNA	1429	1197
chr1B.1174	1219	1243	(GAGAGG)n	Simple_repeat	25	0
chr1B.1174	1328	1381	(TCGTCC)n	Simple_repeat	51	0
chr1B.1196	1157	1196	(GA)n	Simple_repeat	40	0
chr1B.1215	2841	2903	(TGGA)n	Simple_repeat	63	0
chr1B.1236	389	430	(TGTA)n	Simple_repeat	40	0
chr1B.1236	516	543	(AAC)n	Simple_repeat	29	0
chr1B.1236	598	643	(ATAC)n	Simple_repeat	45	0
chr1B.1253	411	484	(ACA)n	Simple_repeat	74	0
chr1B.1259	49	470	WIS21A_TA-LTR	LTR/Copia	1697	58
chr1B.1260	326	379	(TTG)n	Simple_repeat	54	0
chr1B.1260	970	1043	(GTT)n	Simple_repeat	74	0
chr1B.1293	26	78	(CGG)n	Simple_repeat	50	0
chr1B.1300	1302	1390	GA-rich	Low_complexity	90	0
chr1B.1300	1455	1577	hAT-1_TA	DNA/hAT-Tag1	4214	4100
chr1B.1300	1569	1650	hAT-1_TA	DNA/hAT-Tag1	83	2
chr1B.1300	1928	3494	EnSpm-N1_TA	DNA/CMC-EnSpm	2769	5666
chr1B.133	1198	1237	A-rich	Low_complexity	38	0
chr1B.133	1450	1514	(GA)n	Simple_repeat	65	0
chr1B.133	3375	3409	(CTTCTC)n	Simple_repeat	36	0
chr1B.133	3745	3842	(CGG)n	Simple_repeat	95	0
chr1B.135	744	787	HADES_TA	DNA/TcMar-Stowa	44	1
chr1B.135	4752	4837	HADES_TA	DNA/TcMar-Stowa	97	0
chr1B.1409	2763	2815	(TGTGT)n	Simple_repeat	51	0
chr1B.1409	3357	3405	ANGELA6_TM-LTR	LTR/Copia	48	1673
chr1B.1427	1291	1410	(TTTTTCT)n	Simple_repeat	117	0
chr1B.1427	1411	1424	(CTTTTT)n	Simple_repeat	133	0
chr1B.1427	2302	2362	A-rich	Low_complexity	57	0
chr1B.1463	1803	1875	(CTCC)n	Simple_repeat	68	0
chr1B.1463	1943	2019	G-rich	Low_complexity	72	0
chr1B.1477	1107	1233	Copia-5_TA-I	LTR/Copia	4771	5719
chr1B.1477	2571	2920	Copia-4_TA-I	LTR/Copia	3532	1066
chr1B.1477	3511	3844	Copia-4_TA-I	LTR/Copia	4464	134
chr1B.1477	8823	8908	HADES_TA	DNA/TcMar-Stowa	97	0
chr1B.1480	161	198	(CCCCCT)n	Simple_repeat	37	0
chr1B.149	660	720	G-rich	Low_complexity	61	0
chr1B.149	748	815	(GCG)n	Simple_repeat	67	0
chr1B.149	1884	1950	KARIN_TA	LINE/L1	3090	15
chr1B.1504	22	55	(CGTCCC)n	Simple_repeat	34	0
chr1B.151	5	765	Gypsy-12_TA-LTR	LTR/Gypsy	761	1
chr1B.151	1942	2016	(CAGCGTC)n	Simple_repeat	74	0
chr1B.151	2106	2174	(GTC)n	Simple_repeat	70	0
chr1B.151	2306	2349	(GCT)n	Simple_repeat	46	0
chr1B.1515	1837	2612	KARIN_TA	LINE/L1	1495	720
chr1B.1531	1526	1656	SINE2-1_TAe	SINE/tRNA	178	49
chr1B.1546	808	839	(TCTCTC)n	Simple_repeat	32	0
chr1B.1546	3357	3403	(ATAC)n	Simple_repeat	47	0
chr1B.155	560	581	(AAGA)n	Simple_repeat	23	0
chr1B.155	1557	1612	(GAGCAG)n	Simple_repeat	56	0
chr1B.1556	1	112	WIS21A_TA-int	LTR/Copia	3932	3821
chr1B.1556	113	268	EnSpm-2_TA	DNA/CMC-EnSpm	156	7859
chr1B.1563	787	893	(TG)n	Simple_repeat	108	0
chr1B.1577	1337	1407	Copia-6_TA-I	LTR/Copia	9694	4335
chr1B.1577	1346	1418	Gypsy-4-LTR_TA	LTR/Gypsy	2886	1179
chr1B.1584	506	558	(CTCTTG)n	Simple_repeat	50	0
chr1B.1591	481	558	GA-rich	Low_complexity	84	0
chr1B.1606	220	253	G-rich	Low_complexity	34	0
chr1B.161	1	1928	LSU-rRNA_Ath	rRNA	1921	1
chr1B.161	2528	4344	SSU-rRNA_Ath	rRNA	1894	85
chr1B.161	7810	11197	LSU-rRNA_Ath	rRNA	3374	1
chr1B.161	11797	13613	SSU-rRNA_Ath	rRNA	1894	85
chr1B.161	14986	15403	LSU-rRNA_Ath	rRNA	1761	1352
chr1B.162	144	173	(ATCT)n	Simple_repeat	30	0
chr1B.162	369	433	GA-rich	Low_complexity	63	0
chr1B.1627	3067	3150	CEREBA_TA	LTR/Gypsy	84	212
chr1B.1627	3150	4644	Gypsy-8_TA-I	LTR/Gypsy	3150	3466
chr1B.1627	4643	4729	CEREBA_TA	LTR/Gypsy	86	1
chr1B.1627	5996	6080	CEREBA_TA	LTR/Gypsy	84	1
chr1B.1627	7303	8754	Gypsy-8_TA-I	LTR/Gypsy	6227	4780
chr1B.1627	9650	9734	CEREBA_TA	LTR/Gypsy	84	212
chr1B.1627	10150	10238	GA-rich	Low_complexity	89	0
chr1B.1627	10295	10542	TAIL5_TA	Satellite/centr	384	56
chr1B.1627	11834	11916	CEREBA_TA	LTR/Gypsy	84	212
chr1B.1627	12265	12343	(ACC)n	Simple_repeat	73	0
chr1B.1627	13472	13518	(TGCTGC)n	Simple_repeat	47	0
chr1B.1627	13525	13567	(AGGATG)n	Simple_repeat	43	0
chr1B.1627	13881	14087	Gypsy-8_TA-I	LTR/Gypsy	2776	3840
chr1B.1627	14679	15004	Gypsy-8_TA-I	LTR/Gypsy	3683	2933
chr1B.1627	15341	17578	Gypsy-8_TA-I	LTR/Gypsy	6227	389
chr1B.1627	18959	19182	TAIL5_TA	Satellite/centr	360	132
chr1B.1627	19245	19355	(TC)n	Simple_repeat	114	0
chr1B.1627	19759	19843	CEREBA_TA	LTR/Gypsy	84	1
chr1B.1627	22069	22316	TAIL5_TA	Satellite/centr	384	132
chr1B.1627	22380	22491	(TC)n	Simple_repeat	116	0
chr1B.1627	22894	22978	CEREBA_TA	LTR/Gypsy	84	1
chr1B.1627	25326	25410	CEREBA_TA	LTR/Gypsy	84	212
chr1B.1627	25427	26019	Gypsy-8_TA-I	LTR/Gypsy	4769	4177
chr1B.1627	26916	26998	CEREBA_TA	LTR/Gypsy	84	212
chr1B.1627	26998	27187	Gypsy-8_TA-I	LTR/Gypsy	4182	3993
chr1B.1627	28665	28746	CEREBA_TA	LTR/Gypsy	84	212
chr1B.1627	28748	28915	Gypsy-8_TA-I	LTR/Gypsy	4160	3993
chr1B.1627	29252	29573	Gypsy-8_TA-I	LTR/Gypsy	3683	3362
chr1B.1627	30675	30716	(ATC)n	Simple_repeat	42	0
chr1B.1627	30725	30781	(CAG)n	Simple_repeat	57	0
chr1B.1627	31935	32013	(TGG)n	Simple_repeat	73	0
chr1B.1627	31990	32051	(ATATGG)n	Simple_repeat	62	0
chr1B.1627	32378	32462	CEREBA_TA	LTR/Gypsy	84	1
chr1B.1627	33099	35750	Gypsy-8_TA-I	LTR/Gypsy	6613	3
chr1B.1627	35755	35976	Gypsy-8_TA-LTR	LTR/Gypsy	222	648
chr1B.1627	36418	36788	Gypsy-8_TA-LTR	LTR/Gypsy	870	0
chr1B.1627	37000	37067	(CCTCCAG)n	Simple_repeat	62	0
chr1B.1627	37965	38047	CEREBA_TA	LTR/Gypsy	84	1
chr1B.1627	40950	41034	CEREBA_TA	LTR/Gypsy	84	212
chr1B.1627	41211	41417	Gypsy-8_TA-I	LTR/Gypsy	2776	2570
chr1B.1627	41731	41777	(TCATCC)n	Simple_repeat	47	0
chr1B.1627	41756	41818	(GCA)n	Simple_repeat	63	0
chr1B.1627	41879	41900	(GTT)n	Simple_repeat	22	0
chr1B.1627	42539	42589	(TT)n	Simple_repeat	51	0
chr1B.1627	42956	43067	(TGGTAG)n	Simple_repeat	111	0
chr1B.1627	43352	43436	CEREBA_TA	LTR/Gypsy	84	1
chr1B.1627	44320	44404	CEREBA_TA	LTR/Gypsy	84	212
chr1B.1627	44756	44834	(ACC)n	Simple_repeat	73	0
chr1B.1627	45201	45251	GA-rich	Low_complexity	51	0
chr1B.1627	45890	45911	(CAA)n	Simple_repeat	22	0
chr1B.1627	46018	46059	(GGATGA)n	Simple_repeat	42	0
chr1B.1627	47171	47491	Gypsy-8_TA-I	LTR/Gypsy	3683	2933
chr1B.1627	47828	50066	Gypsy-8_TA-I	LTR/Gypsy	6227	389
chr1B.1627	51289	51381	CEREBA_TA	LTR/Gypsy	91	205
chr1B.1627	52240	52463	TAIL5_TA	Satellite/centr	360	132
chr1B.1627	52520	52623	(TT)n	Simple_repeat	104	0
chr1B.1627	53027	53109	CEREBA_TA	LTR/Gypsy	84	1
chr1B.1629	657	735	Copia-6_TA-I	LTR/Copia	9702	4327
chr1B.1632	1706	1729	(TACA)n	Simple_repeat	23	0
chr1B.1632	2325	2389	Gypsy-4-LTR_TA	LTR/Gypsy	2890	1175
chr1B.1696	138	184	(CCGCCCC)n	Simple_repeat	45	0
chr1B.1696	2445	2495	EnSpm-N2_TA	DNA/CMC-EnSpm	6594	6548
chr1B.1698	1	3041	Gypsy-3-I_TA	LTR/Gypsy	8278	5254
chr1B.1719	70	108	(GCC)n	Simple_repeat	39	0
chr1B.1723	1608	1640	(CCACT)n	Simple_repeat	33	0
chr1B.1723	3083	3264	HARB-1_TA	DNA/PIF-Harbing	181	1980
chr1B.1723	3893	4005	Gypsy-12_TA-I	LTR/Gypsy	5044	4931
chr1B.1723	3921	4034	Gypsy-12_TA-LTR	LTR/Gypsy	392	1129
chr1B.173	880	1139	DNA-2-N2_TA	DNA/TcMar-Stowa	259	1
chr1B.173	1552	1582	(GA)n	Simple_repeat	31	0
chr1B.1748	41	78	(AC)n	Simple_repeat	39	0
chr1B.1752	412	444	(CTACT)n	Simple_repeat	32	0
chr1B.1784	2033	2055	(CTC)n	Simple_repeat	23	0
chr1B.1784	4375	4409	A-rich	Low_complexity	35	0
chr1B.1789	763	799	(CCG)n	Simple_repeat	39	0
chr1B.1789	855	898	(GCC)n	Simple_repeat	44	0
chr1B.1813	1402	1928	Gypsy-2-LTR_TA	LTR/Gypsy	546	1
chr1B.1813	1929	3694	Gypsy-2-I_TA	LTR/Gypsy	12026	10281
chr1B.1813	3695	3732	(GAT)n	Simple_repeat	38	0
chr1B.1813	3733	4575	Gypsy-2-I_TA	LTR/Gypsy	10280	9411
chr1B.1813	4662	6151	Gypsy-2-I_TA	LTR/Gypsy	9268	7773
chr1B.1826	1	2475	Copia-3_TA-I	LTR/Copia	5971	1
chr1B.1826	2477	2790	Copia-3_TA-LTR	LTR/Copia	311	1370
chr1B.1828	35	77	(ACCTCCC)n	Simple_repeat	42	0
chr1B.1828	69	153	(CCCCG)n	Simple_repeat	81	0
chr1B.1828	1017	1101	(GTGCGC)n	Simple_repeat	86	0
chr1B.1837	239	278	(CTGGTA)n	Simple_repeat	40	0
chr1B.1837	2666	2689	(GT)n	Simple_repeat	24	0
chr1B.1837	2826	2847	(ATT)n	Simple_repeat	22	0
chr1B.1904	4109	4136	(GCTC)n	Simple_repeat	29	0
chr1B.1908	98	122	(CCTC)n	Simple_repeat	25	0
chr1B.1980	54	96	(CTCCT)n	Simple_repeat	42	0
chr1B.1980	167	244	GA-rich	Low_complexity	82	0
chr1B.1981	102	189	(CCACCCG)n	Simple_repeat	91	0
chr1B.2003	883	979	HADES_TA	DNA/TcMar-Stowa	97	1
chr1B.202	2282	2323	A-rich	Low_complexity	42	0
chr1B.202	3816	3861	G-rich	Low_complexity	46	0
chr1B.202	7997	8177	GA-rich	Low_complexity	182	0
chr1B.2022	866	1250	Gypsy-3-LTR_TA	LTR/Gypsy	376	98
chr1B.2023	3	3830	Gypsy-3-I_TA	LTR/Gypsy	7017	2052
chr1B.2023	3853	3961	Gypsy-4-LTR_TA	LTR/Gypsy	132	3933
chr1B.2026	412	470	(TCATGT)n	Simple_repeat	59	0
chr1B.2046	1036	1085	(TTTTCTA)n	Simple_repeat	45	0
chr1B.2049	4025	4090	HADES_TA	DNA/TcMar-Stowa	97	4
chr1B.2049	4982	5138	Copia-6_TA-I	LTR/Copia	2398	11631
chr1B.2085	67	144	(CTC)n	Simple_repeat	75	0
chr1B.2086	3795	3833	(TCTTT)n	Simple_repeat	39	0
chr1B.2130	1697	2950	ANGELA6_TM-LTR	LTR/Copia	1235	486
chr1B.2130	3186	3652	ANGELA6_TM-LTR	LTR/Copia	1721	0
chr1B.2190	79	138	(CCG)n	Simple_repeat	62	0
chr1B.2205	54	81	(CT)n	Simple_repeat	28	0
chr1B.224	1486	1512	(TA)n	Simple_repeat	27	0
chr1B.224	3900	3935	(GCGACTT)n	Simple_repeat	38	0
chr1B.2247	272	613	Gypsy-1-LTR_TA	LTR/Gypsy	340	1
chr1B.2247	995	1060	DNA-8-1_TA	DNA	579	515
chr1B.2247	1690	1739	DNA-8-1_TA	DNA	831	0
chr1B.2253	1048	1082	(GCGGT)n	Simple_repeat	34	0
chr1B.2273	724	759	A-rich	Low_complexity	39	0
chr1B.2288	42	61	(CGC)n	Simple_repeat	19	0
chr1B.2290	27	45	(CCG)n	Simple_repeat	19	0
chr1B.2291	225	271	(TCATATT)n	Simple_repeat	46	0
chr1B.2291	283	345	KARIN_TA	LINE/L1	3089	3026
chr1B.2291	879	944	(CCT)n	Simple_repeat	66	0
chr1B.2291	2176	2322	Gypsy-12_TA-LTR	LTR/Gypsy	1128	980
chr1B.2291	2589	2626	(GAT)n	Simple_repeat	38	0
chr1B.2291	2909	3007	Gypsy-12_TA-LTR	LTR/Gypsy	351	252
chr1B.2291	3159	3217	(AATAT)n	Simple_repeat	59	0
chr1B.2291	3415	3773	Gypsy-12_TA-I	LTR/Gypsy	7014	6645
chr1B.2306	1809	2176	EnSpm-1_TA	DNA/CMC-EnSpm	10991	3751
chr1B.2314	4018	4049	(CAG)n	Simple_repeat	32	0
chr1B.2347	649	687	GA-rich	Low_complexity	40	0
chr1B.2352	25	84	(GCGAGG)n	Simple_repeat	57	0
chr1B.2352	164	188	(CCCTCT)n	Simple_repeat	25	0
chr1B.2363	27	86	(GCGAGG)n	Simple_repeat	57	0
chr1B.2363	166	190	(CCCTCT)n	Simple_repeat	25	0
chr1B.2363	471	495	(CCCTCT)n	Simple_repeat	25	0
chr1B.237	2231	2296	(CCA)n	Simple_repeat	65	0
chr1B.237	3532	3750	DNA-TA-1_TA	DNA/TcMar-Stowa	219	0
chr1B.237	3752	3927	DNA-TA-1_TA	DNA/TcMar-Stowa	199	1
chr1B.237	6084	6110	(GGTCT)n	Simple_repeat	27	0
chr1B.2375	13	90	(CTC)n	Simple_repeat	75	0
chr1B.2388	1	1417	Copia-1_TA-I	LTR/Copia	3642	1394
chr1B.2394	1600	1701	Gypsy-12_TA-I	LTR/Gypsy	5058	2108
chr1B.2394	1914	1938	(TC)n	Simple_repeat	25	0
chr1B.264	338	409	(GCA)n	Simple_repeat	66	0
chr1B.266	369	554	Gypsy-12_TA-LTR	LTR/Gypsy	372	191
chr1B.266	1573	1669	(T)n	Simple_repeat	97	0
chr1B.266	3545	3573	A-rich	Low_complexity	29	0
chr1B.266	5050	5082	(TC)n	Simple_repeat	33	0
chr1B.266	5475	5555	Gypsy-4-LTR_TA	LTR/Gypsy	1689	1604
chr1B.276	1	56	WIS21A_TA-LTR	LTR/Copia	56	1
chr1B.276	57	1037	Gypsy-4-LTR_TA	LTR/Gypsy	2333	1365
chr1B.276	1134	2378	Gypsy-4-LTR_TA	LTR/Gypsy	1216	9
chr1B.276	4093	4424	Gypsy-4-I_TA	LTR/Gypsy	3900	3552
chr1B.287	2995	3015	(ACT)n	Simple_repeat	21	0
chr1B.287	3402	3444	(TAATA)n	Simple_repeat	43	0
chr1B.287	4688	4741	(ACCATC)n	Simple_repeat	55	0
chr1B.287	5058	5087	(GGGAG)n	Simple_repeat	28	0
chr1B.308	3696	3799	SINE2-1_TAe	SINE/tRNA	181	78
chr1B.308	5483	5550	(TC)n	Simple_repeat	74	0
chr1B.308	6629	6647	(CA)n	Simple_repeat	19	0
chr1B.338	988	1024	(TAT)n	Simple_repeat	37	0
chr1B.338	1025	1045	(GTT)n	Simple_repeat	21	0
chr1B.338	1996	2030	(TACA)n	Simple_repeat	33	0
chr1B.339	624	688	GA-rich	Low_complexity	65	0
chr1B.34	1610	1670	(TTG)n	Simple_repeat	61	0
chr1B.34	3843	3872	(TTGT)n	Simple_repeat	30	0
chr1B.34	3873	3880	(GTT)n	Simple_repeat	39	0
chr1B.34	6566	6602	A-rich	Low_complexity	35	0
chr1B.34	7201	8262	WIS21A_TA-int	LTR/Copia	2407	1378
chr1B.34	8300	9665	WIS21A_TA-int	LTR/Copia	1374	1
chr1B.34	9698	10144	WIS21A_TA-LTR	LTR/Copia	1724	1281
chr1B.34	10289	11422	WIS21A_TA-LTR	LTR/Copia	1161	1
chr1B.34	12180	12216	(TTTAT)n	Simple_repeat	35	0
chr1B.34	12217	12224	(ATTT)n	Simple_repeat	46	0
chr1B.34	16139	16177	(GTT)n	Simple_repeat	36	0
chr1B.34	18863	18899	A-rich	Low_complexity	35	0
chr1B.34	19498	19821	WIS21A_TA-int	LTR/Copia	2407	2079
chr1B.34	19822	19873	(AT)n	Simple_repeat	50	0
chr1B.34	19874	20584	WIS21A_TA-int	LTR/Copia	2078	1379
chr1B.34	20622	21987	WIS21A_TA-int	LTR/Copia	1374	1
chr1B.34	22020	22466	WIS21A_TA-LTR	LTR/Copia	1724	1281
chr1B.34	22679	23745	WIS21A_TA-LTR	LTR/Copia	1062	1
chr1B.34	24497	24533	(TTTAT)n	Simple_repeat	35	0
chr1B.34	24534	24541	(ATTT)n	Simple_repeat	46	0
chr1B.34	28875	28904	(TTGT)n	Simple_repeat	30	0
chr1B.34	28905	28912	(GTT)n	Simple_repeat	39	0
chr1B.34	31599	31635	A-rich	Low_complexity	35	0
chr1B.34	32234	32551	WIS21A_TA-int	LTR/Copia	2407	2097
chr1B.34	32552	32600	(TATATCATA)n	Simple_repeat	51	0
chr1B.34	32601	33310	WIS21A_TA-int	LTR/Copia	2096	1379
chr1B.34	33348	34713	WIS21A_TA-int	LTR/Copia	1374	1
chr1B.34	34746	35192	WIS21A_TA-LTR	LTR/Copia	1724	1281
chr1B.34	35405	36471	WIS21A_TA-LTR	LTR/Copia	1062	1
chr1B.34	37223	37259	(TTTAT)n	Simple_repeat	35	0
chr1B.34	37260	37267	(ATTT)n	Simple_repeat	46	0
chr1B.34	41658	41687	(TTGT)n	Simple_repeat	30	0
chr1B.34	41688	41695	(GTT)n	Simple_repeat	39	0
chr1B.34	44381	44417	A-rich	Low_complexity	35	0
chr1B.34	45016	45339	WIS21A_TA-int	LTR/Copia	2407	2079
chr1B.34	45340	45375	(AT)n	Simple_repeat	34	0
chr1B.34	45376	46086	WIS21A_TA-int	LTR/Copia	2078	1379
chr1B.34	46124	47489	WIS21A_TA-int	LTR/Copia	1374	1
chr1B.34	47522	47968	WIS21A_TA-LTR	LTR/Copia	1724	1281
chr1B.34	48261	49047	WIS21A_TA-LTR	LTR/Copia	983	201
chr1B.34	50640	50700	(TTG)n	Simple_repeat	61	0
chr1B.357	1824	1927	EnSpm-1_TA	DNA/CMC-EnSpm	10342	10239
chr1B.357	1928	1968	HADES_TA	DNA/TcMar-Stowa	41	56
chr1B.357	2097	2289	EnSpm-1_TA	DNA/CMC-EnSpm	10223	9931
chr1B.357	3572	3608	EnSpm-1_TA	DNA/CMC-EnSpm	7430	7312
chr1B.358	2651	2698	A-rich	Low_complexity	45	0
chr1B.364	2561	2581	(GAC)n	Simple_repeat	22	0
chr1B.364	3337	3596	Gypsy-13_TA-I	LTR/Gypsy	3978	5318
chr1B.372	537	1198	Gypsy-8_TA-LTR	LTR/Gypsy	866	4
chr1B.372	1240	1380	Gypsy-11_TA-I	LTR/Gypsy	5841	2374
chr1B.372	2028	2292	Gypsy-11_TA-I	LTR/Gypsy	6735	1480
chr1B.372	2389	3339	Gypsy-11_TA-I	LTR/Gypsy	7754	461
chr1B.373	2758	2826	KARIN_TA	LINE/L1	1853	1252
chr1B.376	87	319	Gypsy-8_TA-I	LTR/Gypsy	726	469
chr1B.376	834	1066	Gypsy-8_TA-I	LTR/Gypsy	232	1
chr1B.376	1067	1400	Gypsy-8_TA-LTR	LTR/Gypsy	870	516
chr1B.378	231	267	(GGAGATG)n	Simple_repeat	38	0
chr1B.378	1697	1763	(GCGTG)n	Simple_repeat	66	0
chr1B.382	1609	1674	GA-rich	Low_complexity	70	0
chr1B.382	1716	1766	(GCCGTGG)n	Simple_repeat	51	0
chr1B.385	1979	2006	(CT)n	Simple_repeat	28	0
chr1B.385	2416	2519	Gypsy-4-LTR_TA	LTR/Gypsy	1689	2376
chr1B.385	3382	3438	Gypsy-1-LTR_TA	LTR/Gypsy	2880	1298
chr1B.387	884	920	(GGC)n	Simple_repeat	37	0
chr1B.398	3320	3358	(ACTCAT)n	Simple_repeat	38	0
chr1B.412	613	659	(CGG)n	Simple_repeat	45	0
chr1B.431	1	370	Gypsy-4-LTR_TA	LTR/Gypsy	404	31
chr1B.431	4597	4672	G-rich	Low_complexity	80	0
chr1B.433	4444	4481	(GGAGGCG)n	Simple_repeat	39	0
chr1B.435	46	264	DNA-TA-1_TA	DNA/TcMar-Stowa	219	1
chr1B.437	1084	1111	(AC)n	Simple_repeat	28	0
chr1B.437	3258	3290	G-rich	Low_complexity	32	0
chr1B.456	3177	3247	Gypsy-2-LTR_TA	LTR/Gypsy	71	475
chr1B.462	1686	1716	A-rich	Low_complexity	32	0
chr1B.472	2019	2090	(CGG)n	Simple_repeat	71	0
chr1B.481	4754	4808	(TC)n	Simple_repeat	55	0
chr1B.481	5485	5537	(GCG)n	Simple_repeat	51	0
chr1B.487	2117	2145	(TAG)n	Simple_repeat	30	0
chr1B.487	2147	2186	(TATAGA)n	Simple_repeat	43	0
chr1B.487	2381	2434	GA-rich	Low_complexity	54	0
chr1B.488	3090	3131	GA-rich	Low_complexity	42	0
chr1B.51	2066	2085	(CA)n	Simple_repeat	20	0
chr1B.529	2026	2056	A-rich	Low_complexity	32	0
chr1B.541	4039	4088	(GCC)n	Simple_repeat	44	0
chr1B.556	4178	4271	(AC)n	Simple_repeat	95	0
chr1B.558	3114	3140	GA-rich	Low_complexity	27	0
chr1B.609	458	1689	Copia-6_TA-I	LTR/Copia	1812	12217
chr1B.609	1722	2690	Copia-6_TA-I	LTR/Copia	2780	11249
chr1B.611	3187	3230	G-rich	Low_complexity	41	0
chr1B.648	2826	2856	(CCT)n	Simple_repeat	32	0
chr1B.665	351	462	Gypsy-12_TA-LTR	LTR/Gypsy	392	279
chr1B.674	2859	2888	A-rich	Low_complexity	29	0
chr1B.674	4437	4460	(AG)n	Simple_repeat	25	0
chr1B.674	4481	4679	(CTC)n	Simple_repeat	204	0
chr1B.674	5375	5507	SINE2-1_TAe	SINE/tRNA	133	1
chr1B.674	5536	5710	SINE2-1_TAe	SINE/tRNA	181	7
chr1B.674	7180	7202	(GAGG)n	Simple_repeat	23	0
chr1B.684	399	491	Gypsy-12_TA-LTR	LTR/Gypsy	379	281
chr1B.684	978	1033	(TTGTTGT)n	Simple_repeat	52	0
chr1B.684	4838	4895	DNA-8-1_TA	DNA	584	527
chr1B.697	1322	1342	(TTG)n	Simple_repeat	21	0
chr1B.722	229	266	(AAG)n	Simple_repeat	37	0
chr1B.722	1463	1493	(ATT)n	Simple_repeat	33	0
chr1B.722	3618	3643	(GCG)n	Simple_repeat	24	0
chr1B.725	910	1171	DNA-2-N2_TA	DNA/TcMar-Stowa	259	0
chr1B.73	508	553	GA-rich	Low_complexity	47	0
chr1B.753	110	168	(TGA)n	Simple_repeat	59	0
chr1B.79	115	291	(TGG)n	Simple_repeat	164	0
chr1B.80	2990	3060	(CTC)n	Simple_repeat	69	0
chr1B.80	3156	3190	(CGCATA)n	Simple_repeat	33	0
chr1B.80	3769	3825	(CGG)n	Simple_repeat	54	0
chr1B.875	5559	5692	(GCAGCA)n	Simple_repeat	137	0
chr1B.875	8506	8577	(GAATAT)n	Simple_repeat	72	0
chr1B.89	595	634	GA-rich	Low_complexity	40	0
chr1B.919	568	613	(CCT)n	Simple_repeat	46	0
chr1B.919	617	656	(CACCACCGC)n	Simple_repeat	40	0
chr1B.921	308	341	(TTGTCC)n	Simple_repeat	34	0
chr1B.931	442	493	(TC)n	Simple_repeat	51	0
chr1B.931	1101	1141	A-rich	Low_complexity	40	0
chr1B.967	1801	1839	GA-rich	Low_complexity	40	0
chr1B.985	2664	2735	(TTTCTA)n	Simple_repeat	72	0
chr1D.1017	4476	4514	(GA)n	Simple_repeat	39	0
chr1D.103	1203	1222	(GCA)n	Simple_repeat	20	0
chr1D.1032	8555	8583	A-rich	Low_complexity	29	0
chr1D.104	167	214	A-rich	Low_complexity	47	0
chr1D.104	1954	1995	GA-rich	Low_complexity	43	0
chr1D.1094	2746	2957	EnSpm-1_TA	DNA/CMC-EnSpm	14742	14533
chr1D.1104	1530	1618	DNA-2-N2_TA	DNA/TcMar-Stowa	240	153
chr1D.1104	1801	2071	DNA-3-1_TA	DNA/PIF-Harbing	271	3
chr1D.1104	2127	2167	(TCCGCC)n	Simple_repeat	39	0
chr1D.1104	7829	8154	ANGELA6_TM-LTR	LTR/Copia	1721	0
chr1D.1104	9025	9068	(TGT)n	Simple_repeat	44	0
chr1D.1104	9837	11836	WIS21A_TA-int	LTR/Copia	4819	295
chr1D.1104	12161	12296	WIS21A_TA-int	LTR/Copia	5112	2
chr1D.1104	12299	13206	WIS21A_TA-LTR	LTR/Copia	858	897
chr1D.1104	14880	15122	WIS21A_TA-int	LTR/Copia	598	4516
chr1D.1104	15482	15698	WIS21A_TA-int	LTR/Copia	1239	3875
chr1D.1104	16297	19311	WIS21A_TA-int	LTR/Copia	4819	295
chr1D.1104	19636	19771	WIS21A_TA-int	LTR/Copia	5112	2
chr1D.1104	19774	20681	WIS21A_TA-LTR	LTR/Copia	858	897
chr1D.1104	22355	22597	WIS21A_TA-int	LTR/Copia	598	4516
chr1D.1104	22957	23173	WIS21A_TA-int	LTR/Copia	1239	3875
chr1D.1104	23772	24172	WIS21A_TA-int	LTR/Copia	2159	2955
chr1D.1116	576	614	(TTATGA)n	Simple_repeat	41	0
chr1D.112	404	990	Copia-1_TA-I	LTR/Copia	4752	4160
chr1D.1134	31	76	(CGG)n	Simple_repeat	44	0
chr1D.1134	109	143	(CCTCCG)n	Simple_repeat	35	0
chr1D.1134	5778	5889	DNA-TA-1_TA	DNA/TcMar-Stowa	174	63
chr1D.1134	7091	8548	EnSpm-N3_TA	DNA/CMC-EnSpm	1385	237
chr1D.117	1891	1938	A-rich	Low_complexity	48	0
chr1D.117	3400	3479	(ATCTAC)n	Simple_repeat	79	0
chr1D.1198	464	488	(TCC)n	Simple_repeat	26	0
chr1D.1198	4410	4463	(AT)n	Simple_repeat	54	0
chr1D.1198	6865	6950	HADES_TA	DNA/TcMar-Stowa	97	0
chr1D.1212	1372	1418	(ATTTG)n	Simple_repeat	44	0
chr1D.1212	1672	1785	DNA-8-1_TA	DNA	233	598
chr1D.1212	5746	5775	(ACGGCG)n	Simple_repeat	33	0
chr1D.1222	536	579	(GATG)n	Simple_repeat	44	0
chr1D.1222	4389	4434	EnSpm-3_TA	DNA/CMC-EnSpm	2485	2206
chr1D.1222	4435	4475	(ATCTT)n	Simple_repeat	39	0
chr1D.1229	2324	2362	ICARUS_TA	DNA/TcMar-Stowa	39	39
chr1D.1267	5894	5939	ICARUS_TA	DNA/TcMar-Stowa	45	1
chr1D.1267	6796	6976	SINE2-1_TAe	SINE/tRNA	181	1
chr1D.1272	1612	1750	DNA-2-N2_TA	DNA/TcMar-Stowa	259	118
chr1D.1272	1859	1979	DNA-2-N2_TA	DNA/TcMar-Stowa	121	1
chr1D.1298	1351	1473	DNA-8-1_TA	DNA	528	373
chr1D.1298	6334	6358	(ACA)n	Simple_repeat	25	0
chr1D.1322	1959	2002	(CCG)n	Simple_repeat	44	0
chr1D.1322	2070	2102	(CCCGAC)n	Simple_repeat	35	0
chr1D.1322	2929	2965	(GTTTATC)n	Simple_repeat	36	0
chr1D.1330	2567	2615	HADES_TA	DNA/TcMar-Stowa	49	48
chr1D.1330	3283	4197	KARIN_TA	LINE/L1	3092	2180
chr1D.1346	225	261	(CCACCT)n	Simple_repeat	37	0
chr1D.1368	53	98	(GCG)n	Simple_repeat	45	0
chr1D.1368	343	385	A-rich	Low_complexity	43	0
chr1D.1404	211	256	(CGCCGC)n	Simple_repeat	45	0
chr1D.1411	52	82	(TCC)n	Simple_repeat	33	0
chr1D.1416	980	1029	(AT)n	Simple_repeat	51	0
chr1D.1452	1361	1506	EnSpm-4_HV	DNA/CMC-EnSpm	167	11568
chr1D.1452	1464	1513	EnSpm-4_HV	DNA/CMC-EnSpm	178	128
chr1D.1465	2265	3022	Gypsy-1-LTR_TA	LTR/Gypsy	4043	135
chr1D.1476	1380	3307	Gypsy-1-LTR_TA	LTR/Gypsy	4050	128
chr1D.15	193	250	(TCG)n	Simple_repeat	58	0
chr1D.1534	143	1874	WIS21A_TA-LTR	LTR/Copia	1755	1
chr1D.1534	1875	2194	HARB-1_TA	DNA/PIF-Harbing	1359	1043
chr1D.1560	1996	2081	HADES_TA	DNA/TcMar-Stowa	97	0
chr1D.1560	2205	2226	(GT)n	Simple_repeat	22	0
chr1D.1567	439	473	(TGCGGC)n	Simple_repeat	34	0
chr1D.1585	2567	2721	Copia-2_TA-I	LTR/Copia	4957	6710
chr1D.1596	636	719	HADES_TA	DNA/TcMar-Stowa	97	0
chr1D.1669	441	515	A-rich	Low_complexity	71	0
chr1D.1669	572	590	(TAT)n	Simple_repeat	19	0
chr1D.1689	3452	3502	(TGCGGC)n	Simple_repeat	51	0
chr1D.1698	2328	2365	(ACT)n	Simple_repeat	37	0
chr1D.1706	358	377	(CGC)n	Simple_repeat	19	0
chr1D.1740	1329	1538	DNA-8-1_TA	DNA	561	336
chr1D.1740	1594	1932	DNA-8-1_TA	DNA	561	247
chr1D.1740	3001	3039	(ATTTT)n	Simple_repeat	37	0
chr1D.1740	3040	3050	(ATATT)n	Simple_repeat	48	0
chr1D.1740	3179	3222	(TGTG)n	Simple_repeat	45	0
chr1D.178	2009	2038	(GCGA)n	Simple_repeat	32	0
chr1D.178	2124	2160	(GACGCC)n	Simple_repeat	36	0
chr1D.178	2204	2253	(CCGCCT)n	Simple_repeat	50	0
chr1D.178	4202	4249	(TGC)n	Simple_repeat	48	0
chr1D.178	4395	4464	ICARUS_TA	DNA/TcMar-Stowa	78	1
chr1D.1835	109	132	(CTCC)n	Simple_repeat	24	0
chr1D.1835	2224	2250	(AATA)n	Simple_repeat	28	0
chr1D.1873	1868	1891	(GAG)n	Simple_repeat	24	0
chr1D.1877	3049	3206	KARIN_TA	LINE/L1	1333	1772
chr1D.1883	54	127	(GCC)n	Simple_repeat	71	0
chr1D.1893	52	96	(GA)n	Simple_repeat	46	0
chr1D.1893	98	147	(GGC)n	Simple_repeat	50	0
chr1D.190	180	244	(GGT)n	Simple_repeat	65	0
chr1D.190	399	440	(TC)n	Simple_repeat	41	0
chr1D.190	568	662	Gypsy-12_TA-I	LTR/Gypsy	4995	4902
chr1D.190	3730	3807	DNA-8-1_TA	DNA	239	592
chr1D.194	550	569	(TG)n	Simple_repeat	20	0
chr1D.1941	4119	4238	DNA-8-1_TA	DNA	239	120
chr1D.198	394	479	HADES_TA	DNA/TcMar-Stowa	97	1
chr1D.1989	65	152	(CTGCT)n	Simple_repeat	89	0
chr1D.1989	5086	6826	ANGELA6_TM-LTR	LTR/Copia	1721	0
chr1D.2012	2	31	(TC)n	Simple_repeat	30	0
chr1D.2012	37	71	(CACCAC)n	Simple_repeat	34	0
chr1D.2012	652	691	(TTCTTGT)n	Simple_repeat	39	0
chr1D.2014	3484	3512	A-rich	Low_complexity	29	0
chr1D.2075	12	49	(TCCCTC)n	Simple_repeat	39	0
chr1D.2075	83	196	(CAC)n	Simple_repeat	113	0
chr1D.2077	64	124	(TCC)n	Simple_repeat	59	0
chr1D.2104	637	709	tRNA-SerCGA_OS	tRNA	75	1
chr1D.2104	1150	1222	tRNA-SerCGA_OS	tRNA	75	1
chr1D.2111	792	867	LSU-rRNA_Ath	rRNA	406	2969
chr1D.2111	1605	1646	A-rich	Low_complexity	42	0
chr1D.2111	2482	2547	LSU-rRNA_Ath	rRNA	1938	1437
chr1D.2111	2570	2939	LSU-rRNA_Ath	rRNA	2459	916
chr1D.2111	3020	3101	LSU-rRNA_Ath	rRNA	2659	716
chr1D.2111	3231	3408	LSU-rRNA_Ath	rRNA	2969	406
chr1D.2113	1442	1469	(GTGTT)n	Simple_repeat	28	0
chr1D.2113	2761	2801	(TCT)n	Simple_repeat	43	0
chr1D.2113	2914	2958	GA-rich	Low_complexity	44	0
chr1D.2113	3006	3030	(GCTGG)n	Simple_repeat	25	0
chr1D.23	1	126	WIS21A_TA-int	LTR/Copia	2159	2955
chr1D.24	79	118	(AC)n	Simple_repeat	40	0
chr1D.268	1637	1675	(GTG)n	Simple_repeat	37	0
chr1D.293	1126	1516	Gypsy-13_TA-I	LTR/Gypsy	5621	4860
chr1D.293	2244	2998	Gypsy-13_TA-I	LTR/Gypsy	4434	3689
chr1D.294	1003	1070	(GGC)n	Simple_repeat	69	0
chr1D.294	3132	3199	(GGC)n	Simple_repeat	69	0
chr1D.299	2413	2441	(GAG)n	Simple_repeat	29	0
chr1D.3	1002	1044	(GCGGTG)n	Simple_repeat	43	0
chr1D.305	1992	2030	(CACACAA)n	Simple_repeat	40	0
chr1D.320	3131	3321	Copia-1_TA-I	LTR/Copia	4805	231
chr1D.322	174	231	(AC)n	Simple_repeat	61	0
chr1D.34	1964	1988	(A)n	Simple_repeat	25	0
chr1D.351	192	230	A-rich	Low_complexity	40	0
chr1D.351	2156	2190	(CT)n	Simple_repeat	34	0
chr1D.356	875	893	(TA)n	Simple_repeat	19	0
chr1D.356	3995	4017	(AGC)n	Simple_repeat	23	0
chr1D.356	5236	5276	(ACGATGC)n	Simple_repeat	42	0
chr1D.356	9098	9123	(TCTAG)n	Simple_repeat	26	0
chr1D.356	9662	9731	(GCG)n	Simple_repeat	72	0
chr1D.359	266	314	(ACACGC)n	Simple_repeat	50	0
chr1D.359	671	708	(CCCG)n	Simple_repeat	38	0
chr1D.359	1388	1411	(CT)n	Simple_repeat	24	0
chr1D.359	1718	1792	(CACG)n	Simple_repeat	77	0
chr1D.360	212	251	(TTC)n	Simple_repeat	39	0
chr1D.360	1976	1998	(TG)n	Simple_repeat	23	0
chr1D.362	833	905	A-rich	Low_complexity	73	0
chr1D.363	235	543	Gypsy-12_TA-LTR	LTR/Gypsy	544	200
chr1D.363	702	736	Gypsy-12_TA-I	LTR/Gypsy	7166	7133
chr1D.363	1174	1219	Gypsy-12_TA-I	LTR/Gypsy	6582	6539
chr1D.363	2843	2879	(GGTTCA)n	Simple_repeat	38	0
chr1D.364	882	926	A-rich	Low_complexity	47	0
chr1D.364	2080	2131	GA-rich	Low_complexity	50	0
chr1D.364	2299	2343	(GAGCGA)n	Simple_repeat	46	0
chr1D.380	666	712	HADES_TA	DNA/TcMar-Stowa	49	48
chr1D.380	1399	1439	(GGAGC)n	Simple_repeat	45	0
chr1D.431	2700	2760	(TC)n	Simple_repeat	63	0
chr1D.452	1785	1843	(GCTGCGA)n	Simple_repeat	61	0
chr1D.475	960	978	(CTC)n	Simple_repeat	19	0
chr1D.475	1051	1134	(GGCGC)n	Simple_repeat	79	0
chr1D.492	2077	2122	(CCGCCGA)n	Simple_repeat	46	0
chr1D.501	1323	1429	HADES_TA	DNA/TcMar-Stowa	97	0
chr1D.546	1168	1207	(ACAGAAT)n	Simple_repeat	40	0
chr1D.546	4488	4526	(GGCCGCG)n	Simple_repeat	39	0
chr1D.546	6545	6583	(GCGCGGGAG)n	Simple_repeat	39	0
chr1D.546	7230	7298	Gypsy-5_TA-I	LTR/Gypsy	9268	9200
chr1D.546	7476	7541	Gypsy-5_TA-I	LTR/Gypsy	9268	9203
chr1D.546	7936	7960	(TTTC)n	Simple_repeat	26	0
chr1D.546	8533	8563	(GAG)n	Simple_repeat	31	0
chr1D.546	9543	10260	Gypsy-5_TA-I	LTR/Gypsy	6414	5516
chr1D.546	10250	11642	Gypsy-5_TA-I	LTR/Gypsy	4625	3231
chr1D.546	11874	12205	Gypsy-5_TA-I	LTR/Gypsy	3105	2774
chr1D.546	12496	12535	G-rich	Low_complexity	40	0
chr1D.584	1068	1157	HADES_TA	DNA/TcMar-Stowa	97	1
chr1D.613	2632	2657	(CGG)n	Simple_repeat	25	0
chr1D.613	2856	2890	(CGGCGA)n	Simple_repeat	35	0
chr1D.620	1149	1208	(TTGG)n	Simple_repeat	55	0
chr1D.620	1627	1670	(CCG)n	Simple_repeat	41	0
chr1D.621	1456	2085	EnSpm-1_TA	DNA/CMC-EnSpm	10340	9710
chr1D.621	2072	2598	EnSpm-1_TA	DNA/CMC-EnSpm	9533	9019
chr1D.642	2053	2106	(AT)n	Simple_repeat	54	0
chr1D.642	3014	3062	GA-rich	Low_complexity	50	0
chr1D.655	2808	2872	(TATATAC)n	Simple_repeat	68	0
chr1D.7	1619	1663	(CT)n	Simple_repeat	45	0
chr1D.709	1170	1229	(TGTGCT)n	Simple_repeat	61	0
chr1D.713	349	443	(TGC)n	Simple_repeat	88	0
chr1D.713	739	794	(CCGTGG)n	Simple_repeat	55	0
chr1D.728	825	1103	Gypsy-3-LTR_TA	LTR/Gypsy	477	0
chr1D.728	1105	1157	Gypsy-11_TA-I	LTR/Gypsy	54	8161
chr1D.728	3887	4157	Gypsy-3-LTR_TA	LTR/Gypsy	467	10
chr1D.740	2087	2137	GA-rich	Low_complexity	54	0
chr1D.741	1518	1552	(AAGC)n	Simple_repeat	34	0
chr1D.77	72	230	EnSpm-N2_TA	DNA/CMC-EnSpm	6963	6791
chr1D.77	1741	2067	EnSpm-N2_TA	DNA/CMC-EnSpm	6173	5848
chr1D.77	3868	3896	(AGGTG)n	Simple_repeat	29	0
chr1D.786	387	409	(CAG)n	Simple_repeat	22	0
chr1D.786	832	853	(CCG)n	Simple_repeat	22	0
chr1D.818	2599	2644	(CGG)n	Simple_repeat	48	0
chr1D.85	46	94	(TTATAA)n	Simple_repeat	48	0
chr1D.854	1515	1601	DNA-8-1_TA	DNA	461	370
chr1D.858	1105	1124	(AC)n	Simple_repeat	20	0
chr1D.858	1126	1154	(ATCAA)n	Simple_repeat	29	0
chr1D.858	4174	4228	GA-rich	Low_complexity	54	0
chr1D.860	143	184	(GAT)n	Simple_repeat	42	0
chr1D.860	507	612	Gypsy-12_TA-I	LTR/Gypsy	5035	4931
chr1D.860	4850	4880	(TGGCCA)n	Simple_repeat	32	0
chr1D.910	1800	1837	(CCTC)n	Simple_repeat	37	0
chr1D.910	1833	1860	(CCG)n	Simple_repeat	27	0
chr1D.910	1838	1843	(CTCCTCC)n	Simple_repeat	45	0
chr1D.910	1957	2055	(GGC)n	Simple_repeat	98	0
chr1D.927	3316	3388	Gypsy-4-LTR_TA	LTR/Gypsy	1689	2376
chr1D.938	2955	2976	(AAGA)n	Simple_repeat	21	0
chr1D.978	4057	4111	(CGG)n	Simple_repeat	51	0
chr1D.978	4568	4622	(CGG)n	Simple_repeat	54	0
chr1D.999	1833	1926	HADES_TA	DNA/TcMar-Stowa	97	0
chr1D.999	3062	3083	(CTAT)n	Simple_repeat	22	0
chr1D.999	3349	3392	(TCTA)n	Simple_repeat	44	0
chr2A.1001	3942	4311	TAR1_TA	LTR/Copia	2093	1538
chr2A.1014	1655	1691	GA-rich	Low_complexity	39	0
chr2A.1014	1692	1744	(GGCGCG)n	Simple_repeat	53	0
chr2A.1032	297	320	(CATG)n	Simple_repeat	24	0
chr2A.1032	611	698	(CCG)n	Simple_repeat	88	0
chr2A.1036	3043	3084	(AGGTGG)n	Simple_repeat	41	0
chr2A.1147	2684	2738	(GGCGA)n	Simple_repeat	50	0
chr2A.1153	910	979	GA-rich	Low_complexity	71	0
chr2A.119	828	874	(TTCTGTT)n	Simple_repeat	51	0
chr2A.119	875	883	(TTCTTTT)n	Simple_repeat	58	0
chr2A.1196	468	524	(TAGT)n	Simple_repeat	59	0
chr2A.1196	2535	2794	Gypsy-13_TA-I	LTR/Gypsy	3978	5318
chr2A.1204	932	985	(AG)n	Simple_repeat	54	0
chr2A.1248	1081	1126	G-rich	Low_complexity	47	0
chr2A.1264	1	59	KARIN_TA	LINE/L1	3082	3024
chr2A.1264	1378	1518	DNA-8-1_TA	DNA	528	303
chr2A.1279	1	717	EnSpm-3_HV	DNA/CMC-EnSpm	5336	6232
chr2A.1279	727	1227	EnSpm-3_HV	DNA/CMC-EnSpm	5743	5825
chr2A.130	10	228	Gypsy-8_TA-LTR	LTR/Gypsy	738	511
chr2A.130	1377	1457	Gypsy-4-LTR_TA	LTR/Gypsy	2890	2810
chr2A.130	1976	2016	(AGTATAT)n	Simple_repeat	42	0
chr2A.130	2905	2951	(CTAAT)n	Simple_repeat	44	0
chr2A.130	3041	3226	(CAG)n	Simple_repeat	189	0
chr2A.130	3331	3385	(AGC)n	Simple_repeat	54	0
chr2A.130	3852	3912	(CGG)n	Simple_repeat	60	0
chr2A.1305	1764	1800	(AG)n	Simple_repeat	37	0
chr2A.1335	560	815	DNA-2-N2_TA	DNA/TcMar-Stowa	259	0
chr2A.1335	1274	1297	(CACCC)n	Simple_repeat	26	0
chr2A.1352	1301	1581	Gypsy-3-LTR_TA	LTR/Gypsy	274	200
chr2A.1359	626	1782	KARIN_TA	LINE/L1	2759	346
chr2A.1359	3339	3419	(TCTTCAG)n	Simple_repeat	81	0
chr2A.137	1007	1082	HADES_TA	DNA/TcMar-Stowa	97	1
chr2A.1386	1	60	(CCCGGC)n	Simple_repeat	63	0
chr2A.1386	624	670	(TC)n	Simple_repeat	49	0
chr2A.1390	1270	1336	KARIN_TA	LINE/L1	2121	2054
chr2A.1390	1460	3063	KARIN_TA	LINE/L1	1897	251
chr2A.1400	34	164	(CCT)n	Simple_repeat	133	0
chr2A.1400	4504	4573	KARIN_TA	LINE/L1	3093	3024
chr2A.1400	5581	5635	KARIN_TA	LINE/L1	3086	3034
chr2A.1446	44	147	(CCG)n	Simple_repeat	102	0
chr2A.1454	62	101	(TCCTTT)n	Simple_repeat	40	0
chr2A.1454	2610	2707	Copia-1_TA-I	LTR/Copia	946	4090
chr2A.1454	3131	4503	Copia-1_TA-I	LTR/Copia	2746	2290
chr2A.1454	4814	4878	(CCG)n	Simple_repeat	64	0
chr2A.1454	5101	6459	Copia-1_TA-I	LTR/Copia	4956	80
chr2A.1464	723	901	SINE2-1_TAe	SINE/tRNA	179	2
chr2A.1464	1448	1493	ICARUS_TA	DNA/TcMar-Stowa	45	1
chr2A.1473	75	116	(TTTATTG)n	Simple_repeat	44	0
chr2A.1473	2134	2182	(CT)n	Simple_repeat	49	0
chr2A.1501	329	399	tRNA-Gly_OS	tRNA	71	1
chr2A.1516	6670	7013	Copia-1_TA-I	LTR/Copia	3966	1070
chr2A.1517	128	164	(CT)n	Simple_repeat	37	0
chr2A.155	2954	2996	A-rich	Low_complexity	40	0
chr2A.1601	700	771	(GGC)n	Simple_repeat	67	0
chr2A.1611	1430	1522	(ATTTAA)n	Simple_repeat	87	0
chr2A.1612	649	792	(GCT)n	Simple_repeat	139	0
chr2A.1612	802	877	(GT)n	Simple_repeat	75	0
chr2A.1612	2855	2889	(ACTCT)n	Simple_repeat	34	0
chr2A.1612	3122	3153	A-rich	Low_complexity	30	0
chr2A.1612	3457	3487	(AAAG)n	Simple_repeat	31	0
chr2A.1612	4089	4274	(CTG)n	Simple_repeat	187	0
chr2A.1612	6258	6341	Gypsy-4-LTR_TA	LTR/Gypsy	2890	1175
chr2A.1622	5	52	(CT)n	Simple_repeat	47	0
chr2A.1622	919	1012	Gypsy-12_TA-LTR	LTR/Gypsy	372	1149
chr2A.1639	2218	2313	TREP106	Satellite	1622	1524
chr2A.1640	2601	2651	DNA-8-1_TA	DNA	831	782
chr2A.1677	45	65	(CCG)n	Simple_repeat	21	0
chr2A.1683	2792	2828	(TTTC)n	Simple_repeat	38	0
chr2A.1684	545	2962	Gypsy-1-LTR_TA	LTR/Gypsy	4045	133
chr2A.1687	775	806	(AGTAAA)n	Simple_repeat	31	0
chr2A.1687	1184	1300	HADES_TA	DNA/TcMar-Stowa	97	0
chr2A.1687	1301	1336	HADES_TA	DNA/TcMar-Stowa	97	0
chr2A.1712	1683	1724	Gypsy-12_TA-I	LTR/Gypsy	6579	587
chr2A.1712	2166	2201	Gypsy-12_TA-I	LTR/Gypsy	7166	0
chr2A.1712	2358	2694	Gypsy-12_TA-LTR	LTR/Gypsy	549	972
chr2A.1744	59	99	(GGGGAACGGC)n	Simple_repeat	42	0
chr2A.1752	4285	4336	(ATTT)n	Simple_repeat	50	0
chr2A.176	555	606	(GCC)n	Simple_repeat	50	0
chr2A.176	685	961	(CTG)n	Simple_repeat	236	0
chr2A.176	2630	2787	Copia-1_TA-I	LTR/Copia	2121	2915
chr2A.176	2938	3063	Copia-1_TA-I	LTR/Copia	2425	2611
chr2A.176	3852	4272	Copia-1_TA-I	LTR/Copia	3952	1084
chr2A.1767	1827	1854	(TTCTG)n	Simple_repeat	29	0
chr2A.1792	520	703	(CTG)n	Simple_repeat	179	0
chr2A.1792	1682	1710	(TACA)n	Simple_repeat	28	0
chr2A.1792	2293	2376	Gypsy-4-LTR_TA	LTR/Gypsy	2890	1175
chr2A.1798	1421	1461	hAT-1_TA	DNA/hAT-Tag1	3902	3862
chr2A.1798	1621	1637	(ATC)n	Simple_repeat	17	0
chr2A.1811	3603	3626	(TA)n	Simple_repeat	24	0
chr2A.1812	1345	1385	(ACAACT)n	Simple_repeat	39	0
chr2A.1814	499	578	GA-rich	Low_complexity	86	0
chr2A.1828	1294	1455	Gypsy-6_TA-I	LTR/Gypsy	6914	5665
chr2A.1828	1546	1731	Gypsy-6_TA-I	LTR/Gypsy	6866	5713
chr2A.1828	1984	2383	Gypsy-6_TA-I	LTR/Gypsy	7723	4856
chr2A.1828	2773	2896	Gypsy-6_TA-I	LTR/Gypsy	9183	3396
chr2A.1828	3135	3189	Gypsy-6_TA-I	LTR/Gypsy	9328	3251
chr2A.1838	668	3175	Gypsy-1-LTR_TA	LTR/Gypsy	4177	1
chr2A.1838	3177	3376	Gypsy-1-I_TA	LTR/Gypsy	204	3705
chr2A.1844	164	183	(TTG)n	Simple_repeat	20	0
chr2A.1849	28	369	Gypsy-8_TA-LTR	LTR/Gypsy	870	0
chr2A.1849	370	716	Gypsy-8_TA-I	LTR/Gypsy	348	6268
chr2A.1849	1058	1185	Gypsy-8_TA-I	LTR/Gypsy	700	5916
chr2A.1852	121	222	A-rich	Low_complexity	96	0
chr2A.1852	385	458	A-rich	Low_complexity	76	0
chr2A.1854	2849	2952	Gypsy-8_TA-I	LTR/Gypsy	6616	0
chr2A.1854	3626	3876	Gypsy-8_TA-LTR	LTR/Gypsy	759	111
chr2A.1874	2791	2898	hAT-1_TA	DNA/hAT-Tag1	4214	4112
chr2A.1874	2885	2965	hAT-1_TA	DNA/hAT-Tag1	83	3
chr2A.1879	55	144	(TCCCCG)n	Simple_repeat	94	0
chr2A.1879	1834	1857	(CT)n	Simple_repeat	24	0
chr2A.1879	2443	2605	EnSpm-N1_TA	DNA/CMC-EnSpm	7711	724
chr2A.1879	3849	4054	EnSpm-N2_TA	DNA/CMC-EnSpm	7156	449
chr2A.1883	280	628	Gypsy-7_TA-I	LTR/Gypsy	6892	5687
chr2A.1883	875	1269	Gypsy-7_TA-I	LTR/Gypsy	7612	4904
chr2A.1883	1718	1840	Gypsy-6_TA-I	LTR/Gypsy	9183	3396
chr2A.1883	1999	2053	Gypsy-6_TA-I	LTR/Gypsy	9328	3251
chr2A.1883	2079	2134	Gypsy-6_TA-I	LTR/Gypsy	9328	3251
chr2A.1898	656	683	(TTTA)n	Simple_repeat	30	0
chr2A.1898	2377	2527	SINE2-1_TAe	SINE/tRNA	181	0
chr2A.1913	633	1403	Gypsy-8_TA-LTR	LTR/Gypsy	763	107
chr2A.1915	503	668	Copia-6_TA-I	LTR/Copia	489	13540
chr2A.1915	928	3253	Copia-6_TA-I	LTR/Copia	10700	3329
chr2A.1918	118	159	(CGCAGC)n	Simple_repeat	43	0
chr2A.1918	2335	2377	(CTAT)n	Simple_repeat	43	0
chr2A.1941	552	589	(GGATCT)n	Simple_repeat	41	0
chr2A.1941	906	939	(CGTCGG)n	Simple_repeat	35	0
chr2A.1941	1550	1674	Copia-4_TA-I	LTR/Copia	4597	4485
chr2A.1948	870	899	(TCCC)n	Simple_repeat	30	0
chr2A.1948	2116	2179	SINE2-1_TAe	SINE/tRNA	180	117
chr2A.195	1918	1940	(AC)n	Simple_repeat	23	0
chr2A.196	516	552	GA-rich	Low_complexity	38	0
chr2A.1960	1169	1204	(CGATC)n	Simple_repeat	36	0
chr2A.1973	123	292	(TTTC)n	Simple_repeat	171	0
chr2A.1973	1639	1660	(TC)n	Simple_repeat	22	0
chr2A.2010	16	60	(CCCACCT)n	Simple_repeat	44	0
chr2A.2012	34	61	(CT)n	Simple_repeat	29	0
chr2A.2012	425	454	(CT)n	Simple_repeat	30	0
chr2A.2015	830	859	(CT)n	Simple_repeat	30	0
chr2A.2015	1757	1960	Gypsy-10_TA-LTR	LTR/Gypsy	910	0
chr2A.2025	372	427	(CCTTCT)n	Simple_repeat	55	0
chr2A.207	5042	5070	G-rich	Low_complexity	28	0
chr2A.2107	104	171	(CGC)n	Simple_repeat	65	0
chr2A.2126	1095	1139	HADES_TA	DNA/TcMar-Stowa	48	49
chr2A.2139	1340	1673	Gypsy-12_TA-LTR	LTR/Gypsy	549	972
chr2A.2142	587	633	(CATGCG)n	Simple_repeat	44	0
chr2A.2157	1255	1272	(CA)n	Simple_repeat	18	0
chr2A.2158	51	104	(CCTCG)n	Simple_repeat	55	0
chr2A.2175	369	394	(A)n	Simple_repeat	26	0
chr2A.2199	281	1951	Copia-3_TA-LTR	LTR/Copia	1678	1
chr2A.2199	1952	3137	Copia-3_TA-I	LTR/Copia	5972	4762
chr2A.22	376	409	(AGTAGA)n	Simple_repeat	35	0
chr2A.2210	165	196	(TC)n	Simple_repeat	33	0
chr2A.2210	1885	1933	GA-rich	Low_complexity	52	0
chr2A.2221	1745	1779	(CGG)n	Simple_repeat	34	0
chr2A.2225	2	67	(CGCCTC)n	Simple_repeat	64	0
chr2A.2225	4928	5024	HADES_TA	DNA/TcMar-Stowa	97	0
chr2A.2227	390	452	(CCT)n	Simple_repeat	61	0
chr2A.2227	593	649	(GCC)n	Simple_repeat	56	0
chr2A.2235	268	293	(CGCCGG)n	Simple_repeat	26	0
chr2A.2235	789	1016	DNA-2-N2_TA	DNA/TcMar-Stowa	259	0
chr2A.2236	495	527	GA-rich	Low_complexity	31	0
chr2A.2237	661	2386	ANGELA6_TM-LTR	LTR/Copia	1721	0
chr2A.2237	2387	4739	WIS21A_TA-int	LTR/Copia	2362	2752
chr2A.2245	198	297	(CCG)n	Simple_repeat	100	0
chr2A.2245	484	557	(CCCCTTC)n	Simple_repeat	74	0
chr2A.2245	1708	1800	HADES_TA	DNA/TcMar-Stowa	97	4
chr2A.2264	984	1070	(AGCCGGC)n	Simple_repeat	92	0
chr2A.2264	1156	2281	Gypsy-3-I_TA	LTR/Gypsy	9069	0
chr2A.2264	2282	2667	Gypsy-3-LTR_TA	LTR/Gypsy	379	95
chr2A.227	1519	1547	(GCT)n	Simple_repeat	29	0
chr2A.2332	162	295	(CCG)n	Simple_repeat	132	0
chr2A.236	2449	2491	G-rich	Low_complexity	43	0
chr2A.2390	4369	4448	HADES_TA	DNA/TcMar-Stowa	97	0
chr2A.2400	212	247	(GCCGTC)n	Simple_repeat	37	0
chr2A.2451	114	142	(TGC)n	Simple_repeat	27	0
chr2A.2487	1	291	Gypsy-5_TA-I	LTR/Gypsy	2783	9226
chr2A.2487	1213	1547	Gypsy-12_TA-LTR	LTR/Gypsy	549	190
chr2A.2487	1696	1730	Gypsy-12_TA-I	LTR/Gypsy	7166	7133
chr2A.2487	2166	2211	Gypsy-12_TA-I	LTR/Gypsy	6582	6539
chr2A.2487	2684	2795	Gypsy-12_TA-I	LTR/Gypsy	6315	6203
chr2A.2489	133	162	(CCCCT)n	Simple_repeat	28	0
chr2A.2489	479	532	(TGATGG)n	Simple_repeat	55	0
chr2A.2493	916	999	tRNA-Asp_OS	tRNA	88	5
chr2A.2516	879	917	(TCTTT)n	Simple_repeat	39	0
chr2A.2530	50	72	(CGG)n	Simple_repeat	23	0
chr2A.2532	2440	2482	(TGTGTT)n	Simple_repeat	41	0
chr2A.2541	726	769	A-rich	Low_complexity	44	0
chr2A.2541	1070	1129	tRNA-Gln_OS	tRNA	66	6
chr2A.2543	3391	3429	(CATATAT)n	Simple_repeat	42	0
chr2A.2555	1241	1280	GA-rich	Low_complexity	39	0
chr2A.2563	3235	3383	SINE2-1_TAe	SINE/tRNA	181	0
chr2A.2605	2781	2816	(TCCC)n	Simple_repeat	38	0
chr2A.2605	3551	3609	(CTG)n	Simple_repeat	59	0
chr2A.2605	5861	6383	hAT-1_TA	DNA/hAT-Tag1	1449	2765
chr2A.264	353	2928	Gypsy-1-LTR_TA	LTR/Gypsy	4178	0
chr2A.265	1550	1689	DNA-8-1_TA	DNA	539	292
chr2A.2660	1	1450	WIS21A_TA-LTR	LTR/Copia	1497	1
chr2A.2660	1487	1613	Gypsy-12_TA-LTR	LTR/Gypsy	344	1177
chr2A.273	828	875	A-rich	Low_complexity	46	0
chr2A.273	3108	3188	(CCG)n	Simple_repeat	79	0
chr2A.317	5917	5963	(TCCTC)n	Simple_repeat	45	0
chr2A.319	1	1084	Copia-2_TA-I	LTR/Copia	3502	2421
chr2A.319	1261	1300	A-rich	Low_complexity	37	0
chr2A.319	2923	2944	(GAG)n	Simple_repeat	23	0
chr2A.360	7	2384	Gypsy-1-LTR_TA	LTR/Gypsy	4056	1623
chr2A.360	2953	3019	GA-rich	Low_complexity	65	0
chr2A.376	107	228	DNA-2-N2_TA	DNA/TcMar-Stowa	121	1
chr2A.399	1	800	WIS21A_TA-int	LTR/Copia	867	1
chr2A.399	801	1235	ANGELA6_TM-LTR	LTR/Copia	1721	1296
chr2A.399	1507	2465	ANGELA6_TM-LTR	LTR/Copia	963	1
chr2A.399	2648	2712	(ACGACT)n	Simple_repeat	65	0
chr2A.400	1371	1403	(TGCAGC)n	Simple_repeat	33	0
chr2A.400	1809	1856	(TGC)n	Simple_repeat	48	0
chr2A.400	2608	2885	(CAG)n	Simple_repeat	270	0
chr2A.400	3684	3708	(GCA)n	Simple_repeat	25	0
chr2A.406	2479	2520	(CTA)n	Simple_repeat	42	0
chr2A.406	2633	2802	(CAG)n	Simple_repeat	171	0
chr2A.406	3192	3233	(CGGCGA)n	Simple_repeat	41	0
chr2A.408	966	1000	(AAT)n	Simple_repeat	37	0
chr2A.430	1519	1566	(CTCCCAA)n	Simple_repeat	50	0
chr2A.430	2478	2518	(GGC)n	Simple_repeat	39	0
chr2A.430	2730	2751	(CGG)n	Simple_repeat	22	0
chr2A.435	742	864	(CTG)n	Simple_repeat	128	0
chr2A.435	3748	3791	G-rich	Low_complexity	43	0
chr2A.455	227	1368	Copia-6_TA-I	LTR/Copia	3713	10316
chr2A.455	1488	3286	Copia-6_TA-I	LTR/Copia	5659	8370
chr2A.482	971	1032	GA-rich	Low_complexity	64	0
chr2A.487	1412	1455	(AT)n	Simple_repeat	43	0
chr2A.489	284	824	Gypsy-7_TA-LTR	LTR/Gypsy	516	0
chr2A.489	825	4036	Gypsy-6_TA-I	LTR/Gypsy	3245	9334
chr2A.509	2647	2696	GA-rich	Low_complexity	53	0
chr2A.510	3257	3310	G-rich	Low_complexity	50	0
chr2A.511	1	2038	Gypsy-4-LTR_TA	LTR/Gypsy	3488	1475
chr2A.511	2072	3579	Gypsy-4-LTR_TA	LTR/Gypsy	1531	22
chr2A.511	3611	4049	Gypsy-11_TA-LTR	LTR/Gypsy	477	0
chr2A.511	4050	4381	Gypsy-11_TA-I	LTR/Gypsy	333	7882
chr2A.512	4493	4579	GA-rich	Low_complexity	83	0
chr2A.520	10	832	Gypsy-3-I_TA	LTR/Gypsy	6591	2478
chr2A.520	1077	1408	Gypsy-3-I_TA	LTR/Gypsy	7119	1950
chr2A.525	5172	5217	G-rich	Low_complexity	44	0
chr2A.530	245	641	EnSpm-1_TA	DNA/CMC-EnSpm	11024	10596
chr2A.531	199	267	(CACCACT)n	Simple_repeat	61	0
chr2A.555	5885	5924	G-rich	Low_complexity	40	0
chr2A.555	7371	7406	(GGT)n	Simple_repeat	36	0
chr2A.555	7523	7584	(GGC)n	Simple_repeat	56	0
chr2A.563	2452	2503	(CTAGG)n	Simple_repeat	49	0
chr2A.566	1	2400	WIS21A_TA-int	LTR/Copia	2427	1
chr2A.566	2401	2584	ANGELA6_TM-LTR	LTR/Copia	1721	1542
chr2A.566	3576	3817	Gypsy-1-I_TA	LTR/Gypsy	1142	893
chr2A.566	3819	4515	Gypsy-1-I_TA	LTR/Gypsy	710	1
chr2A.566	4516	4633	Gypsy-1-LTR_TA	LTR/Gypsy	4178	4058
chr2A.588	836	910	G-rich	Low_complexity	71	0
chr2A.605	144	222	HADES_TA	DNA/TcMar-Stowa	97	1
chr2A.605	1207	1354	SINE2-1_TAe	SINE/tRNA	148	33
chr2A.605	1354	1441	SINE2-1_TAe	SINE/tRNA	181	0
chr2A.619	1488	1544	Gypsy-4-LTR_TA	LTR/Gypsy	2890	1175
chr2A.619	1830	1957	Gypsy-13_TA-I	LTR/Gypsy	263	9033
chr2A.619	3192	3348	DNA-2-N2_TA	DNA/TcMar-Stowa	216	60
chr2A.619	3209	3349	DNA-2-N2_TA	DNA/TcMar-Stowa	201	58
chr2A.622	836	923	G-rich	Low_complexity	87	0
chr2A.634	732	827	TAR1_TA	LTR/Copia	3627	4
chr2A.658	1614	1764	SINE2-1_TAe	SINE/tRNA	181	30
chr2A.658	2650	2710	(TCA)n	Simple_repeat	58	0
chr2A.658	3457	3484	(AATA)n	Simple_repeat	30	0
chr2A.666	738	817	Gypsy-4-LTR_TA	LTR/Gypsy	2890	2826
chr2A.666	1380	1412	(ATGT)n	Simple_repeat	33	0
chr2A.666	2440	2592	(CAG)n	Simple_repeat	150	0
chr2A.666	3340	3393	GA-rich	Low_complexity	52	0
chr2A.673	1369	1386	(AC)n	Simple_repeat	18	0
chr2A.705	2976	3005	(GCCGC)n	Simple_repeat	29	0
chr2A.715	411	493	CEREBA_TA	LTR/Gypsy	84	1
chr2A.715	1431	1514	Gypsy-4-LTR_TA	LTR/Gypsy	2890	2810
chr2A.716	81	115	(AC)n	Simple_repeat	35	0
chr2A.716	161	308	(TCG)n	Simple_repeat	145	0
chr2A.721	203	535	Gypsy-12_TA-LTR	LTR/Gypsy	549	201
chr2A.721	695	730	Gypsy-12_TA-I	LTR/Gypsy	7166	7132
chr2A.721	1165	1210	Gypsy-12_TA-I	LTR/Gypsy	6582	6539
chr2A.721	1688	1795	Gypsy-12_TA-I	LTR/Gypsy	6309	6203
chr2A.735	4641	4894	JASON_TA	DNA/TcMar-Stowa	218	4
chr2A.741	2146	2154	(ATATTT)n	Simple_repeat	49	0
chr2A.741	2155	2192	(TTACAT)n	Simple_repeat	39	0
chr2A.748	1939	1955	(CAA)n	Simple_repeat	17	0
chr2A.757	1	1116	Copia-7_TA-LTR	LTR/Copia	1119	1
chr2A.757	1117	4490	Copia-7_TA-I	LTR/Copia	11264	7871
chr2A.764	1	1202	Gypsy-1-LTR_TA	LTR/Gypsy	2887	1702
chr2A.795	3733	3774	Gypsy-12_TA-I	LTR/Gypsy	43	1
chr2A.796	414	545	Gypsy-12_TA-LTR	LTR/Gypsy	340	1181
chr2A.796	446	629	Gypsy-12_TA-LTR	LTR/Gypsy	372	191
chr2A.796	1097	1569	Gypsy-3-LTR_TA	LTR/Gypsy	474	0
chr2A.796	1570	3599	Gypsy-3-I_TA	LTR/Gypsy	3488	9091
chr2A.796	4580	4618	GA-rich	Low_complexity	38	0
chr2A.802	3707	3741	(AT)n	Simple_repeat	35	0
chr2A.802	4833	4869	G-rich	Low_complexity	53	41
chr2A.802	4870	4902	(CGG)n	Simple_repeat	32	0
chr2A.802	4903	4929	G-rich	Low_complexity	94	0
chr2A.829	4171	4219	(CGG)n	Simple_repeat	50	0
chr2A.853	701	744	(TAGATA)n	Simple_repeat	46	0
chr2A.853	919	1249	DNA-3-1_TA	DNA/PIF-Harbing	272	0
chr2A.853	1726	1736	A-rich	Low_complexity	40	0
chr2A.853	1737	1765	(ATAA)n	Simple_repeat	27	0
chr2A.872	453	493	(TTTATAA)n	Simple_repeat	41	0
chr2A.885	16	37	(TTTC)n	Simple_repeat	23	0
chr2A.885	3548	3620	(ATCATA)n	Simple_repeat	70	0
chr2A.885	3693	3722	(CTTCT)n	Simple_repeat	29	0
chr2A.885	3844	3896	(TCTTT)n	Simple_repeat	50	0
chr2A.919	1313	1331	(TA)n	Simple_repeat	19	0
chr2A.919	2460	2479	(GA)n	Simple_repeat	21	0
chr2A.970	878	923	(CTCTC)n	Simple_repeat	45	0
chr2A.975	1	391	Gypsy-6_TA-LTR	LTR/Gypsy	516	0
chr2A.975	392	2075	Copia-6_TA-I	LTR/Copia	10620	8542
chr2A.975	2261	2478	Copia-6_TA-I	LTR/Copia	8559	8341
chr2A.975	3192	3223	(ACGGCG)n	Simple_repeat	33	0
chr2A.992	32	76	(ATAA)n	Simple_repeat	45	0
chr2A.992	1353	1397	G-rich	Low_complexity	47	0
chr2B.1008	3145	3175	(AC)n	Simple_repeat	31	0
chr2B.1008	3458	3484	GA-rich	Low_complexity	27	0
chr2B.1016	1216	1272	KARIN_TA	LINE/L1	3090	3034
chr2B.1021	2536	2604	(CGGCCGG)n	Simple_repeat	70	0
chr2B.1024	2537	2577	(GCG)n	Simple_repeat	40	0
chr2B.1027	324	366	(GCC)n	Simple_repeat	43	0
chr2B.1027	2768	2807	(CT)n	Simple_repeat	40	0
chr2B.1027	4139	4184	(GTGGAG)n	Simple_repeat	49	0
chr2B.1067	2562	2608	GA-rich	Low_complexity	44	0
chr2B.1080	1	90	Copia-1_TA-LTR	LTR/Copia	106	8
chr2B.1081	167	201	A-rich	Low_complexity	38	0
chr2B.1095	621	1261	HARB-1_TA	DNA/PIF-Harbing	1481	836
chr2B.1114	840	876	A-rich	Low_complexity	34	0
chr2B.1114	1592	1703	SINE2-1_TAe	SINE/tRNA	181	59
chr2B.1134	3631	3657	(GA)n	Simple_repeat	27	0
chr2B.1159	1022	1099	(ATCC)n	Simple_repeat	75	0
chr2B.12	1013	1047	(GA)n	Simple_repeat	34	0
chr2B.12	2888	2908	(AGCA)n	Simple_repeat	21	0
chr2B.12	3647	3674	(GGGAT)n	Simple_repeat	28	0
chr2B.1221	663	695	(GCG)n	Simple_repeat	33	0
chr2B.1228	2774	2833	G-rich	Low_complexity	62	0
chr2B.1233	4124	4384	DNA-2-N2_TA	DNA/TcMar-Stowa	259	1
chr2B.1258	1601	1641	(AGT)n	Simple_repeat	40	0
chr2B.1281	1311	1344	(ACC)n	Simple_repeat	34	0
chr2B.1281	1924	1963	(TGC)n	Simple_repeat	40	0
chr2B.1281	9168	9222	(ATATC)n	Simple_repeat	54	0
chr2B.1281	9326	9422	HADES_TA	DNA/TcMar-Stowa	97	0
chr2B.1339	2	138	DNA-2-N2_TA	DNA/TcMar-Stowa	254	5
chr2B.1345	649	680	A-rich	Low_complexity	32	0
chr2B.1355	704	878	HARB-1_TA	DNA/PIF-Harbing	174	1987
chr2B.1355	911	957	(CCTCTCT)n	Simple_repeat	48	0
chr2B.1390	24	108	Copia-6_TA-I	LTR/Copia	689	13340
chr2B.1396	429	637	DNA-3-1_TA	DNA/PIF-Harbing	272	49
chr2B.1396	668	885	DNA-TA-1_TA	DNA/TcMar-Stowa	219	0
chr2B.1398	69	99	(CCTCTC)n	Simple_repeat	31	0
chr2B.1402	368	412	(GTGGCC)n	Simple_repeat	42	0
chr2B.1402	4056	4141	HADES_TA	DNA/TcMar-Stowa	97	0
chr2B.1405	1206	1303	TAR2_TA	LINE/L1	616	521
chr2B.1429	575	633	(TCCCCCA)n	Simple_repeat	55	0
chr2B.1449	1901	2011	DNA-TA-1_TA	DNA/TcMar-Stowa	210	9
chr2B.1460	14	50	A-rich	Low_complexity	37	0
chr2B.1460	1668	2004	EnSpm-4_HV	DNA/CMC-EnSpm	260	11475
chr2B.1460	2005	2310	EnSpm-N3_TA	DNA/CMC-EnSpm	1385	780
chr2B.1476	258	289	(GCC)n	Simple_repeat	33	0
chr2B.1476	802	818	(CT)n	Simple_repeat	17	0
chr2B.1476	3389	3411	(GT)n	Simple_repeat	23	0
chr2B.1485	1032	1049	(CT)n	Simple_repeat	18	0
chr2B.1501	2246	2308	(TTCAG)n	Simple_repeat	62	0
chr2B.1501	2604	2637	(CCGCCAC)n	Simple_repeat	37	0
chr2B.1503	3758	3795	(TCAGTT)n	Simple_repeat	35	0
chr2B.156	881	968	(GCTGCC)n	Simple_repeat	83	0
chr2B.156	1098	1177	(CT)n	Simple_repeat	86	0
chr2B.1563	5060	5085	(GA)n	Simple_repeat	26	0
chr2B.1563	5603	5630	(GGAGG)n	Simple_repeat	28	0
chr2B.1573	1	51	(GCC)n	Simple_repeat	51	0
chr2B.1608	188	218	(GCG)n	Simple_repeat	30	0
chr2B.1609	10	105	(CCT)n	Simple_repeat	104	0
chr2B.1609	279	310	(CGT)n	Simple_repeat	33	0
chr2B.1609	342	373	(CTCCGC)n	Simple_repeat	33	0
chr2B.1609	2982	3129	DNA-TA-1_TA	DNA/TcMar-Stowa	149	1
chr2B.1625	73	121	(TCCGCC)n	Simple_repeat	52	0
chr2B.1642	207	247	(GTT)n	Simple_repeat	41	0
chr2B.1642	8730	8773	(CGC)n	Simple_repeat	40	0
chr2B.1644	950	977	(CT)n	Simple_repeat	28	0
chr2B.1650	200	253	(CCCTTC)n	Simple_repeat	55	0
chr2B.1650	4509	4543	(CTG)n	Simple_repeat	38	0
chr2B.1671	1719	1749	(GGTAT)n	Simple_repeat	31	0
chr2B.1679	3635	3725	(GGCGAC)n	Simple_repeat	97	0
chr2B.1684	121	153	(CCGTCA)n	Simple_repeat	33	0
chr2B.1684	1323	1372	A-rich	Low_complexity	50	0
chr2B.1691	655	703	GA-rich	Low_complexity	49	0
chr2B.1691	2958	2995	(TTTTCTC)n	Simple_repeat	38	0
chr2B.1698	157	193	(GCC)n	Simple_repeat	38	0
chr2B.1716	593	1779	KARIN_TA	LINE/L1	1255	1850
chr2B.1716	1780	1901	ANGELA6_TM-LTR	LTR/Copia	122	1599
chr2B.1736	49	81	(CCT)n	Simple_repeat	34	0
chr2B.1736	803	873	(CGTCGC)n	Simple_repeat	67	0
chr2B.1736	953	971	(TCT)n	Simple_repeat	19	0
chr2B.1736	1087	1108	(AGT)n	Simple_repeat	22	0
chr2B.1736	1917	2590	Copia-7_TA-LTR	LTR/Copia	676	661
chr2B.1736	2677	2721	A-rich	Low_complexity	45	0
chr2B.1782	10	42	(CCCT)n	Simple_repeat	31	0
chr2B.1782	54	144	(CCG)n	Simple_repeat	94	0
chr2B.1782	683	719	(CCTCC)n	Simple_repeat	37	0
chr2B.1789	1	228	Gypsy-12_TA-I	LTR/Gypsy	5179	1987
chr2B.1789	690	2277	Gypsy-12_TA-I	LTR/Gypsy	7166	0
chr2B.1789	2278	3039	Gypsy-12_TA-LTR	LTR/Gypsy	770	751
chr2B.1804	336	355	(GGC)n	Simple_repeat	20	0
chr2B.1804	594	620	(TTGGA)n	Simple_repeat	27	0
chr2B.1804	1898	1929	(ATATT)n	Simple_repeat	33	0
chr2B.1819	4010	4854	Gypsy-12_TA-LTR	LTR/Gypsy	845	676
chr2B.1820	107	151	(CCATCT)n	Simple_repeat	47	0
chr2B.1828	591	929	Copia-3_TA-I	LTR/Copia	4626	4302
chr2B.1828	2353	2444	Gypsy-12_TA-LTR	LTR/Gypsy	372	1149
chr2B.1836	145	362	EnSpm-1_TA	DNA/CMC-EnSpm	12807	12590
chr2B.1836	761	782	(TCG)n	Simple_repeat	22	0
chr2B.1871	2005	2074	SINE2-1_TAe	SINE/tRNA	70	111
chr2B.1871	2069	2114	SINE2-1_TAe	SINE/tRNA	181	0
chr2B.1871	5406	5450	ICARUS_TA	DNA/TcMar-Stowa	45	1
chr2B.1883	20	77	(CCCCT)n	Simple_repeat	56	0
chr2B.1887	192	225	(AAGGG)n	Simple_repeat	34	0
chr2B.1887	454	488	(CCCTC)n	Simple_repeat	35	0
chr2B.1887	4240	4258	(CT)n	Simple_repeat	19	0
chr2B.1909	4347	4415	Copia-6_TA-I	LTR/Copia	9702	4327
chr2B.1909	6194	6241	Gypsy-13_TA-I	LTR/Gypsy	6398	2898
chr2B.1909	7686	7761	(TTGTTA)n	Simple_repeat	75	0
chr2B.1909	13033	13080	Gypsy-13_TA-I	LTR/Gypsy	6398	2898
chr2B.1924	26	79	(CTCCC)n	Simple_repeat	53	0
chr2B.193	1043	1081	ICARUS_TA	DNA/TcMar-Stowa	39	1
chr2B.193	3031	3064	G-rich	Low_complexity	33	0
chr2B.1930	5370	5394	(GT)n	Simple_repeat	25	0
chr2B.1934	1645	1898	WHLN2_TA	LINE/L1	333	77
chr2B.1937	837	869	(ATCTTG)n	Simple_repeat	32	0
chr2B.1940	41	154	(CTCCTCC)n	Simple_repeat	114	0
chr2B.1941	854	888	(TTATTGT)n	Simple_repeat	36	0
chr2B.1947	692	818	Gypsy-12_TA-I	LTR/Gypsy	5038	2128
chr2B.1947	3985	4958	Copia-9_TA-I	LTR/Copia	2024	225
chr2B.1947	5672	6143	Gypsy-3-LTR_TA	LTR/Gypsy	474	1
chr2B.1947	6144	15180	Gypsy-3-I_TA	LTR/Gypsy	9069	1
chr2B.1947	15181	15651	Gypsy-3-LTR_TA	LTR/Gypsy	474	1
chr2B.1947	15678	15739	Gypsy-3-LTR_TA	LTR/Gypsy	386	88
chr2B.1947	15858	16083	Copia-9_TA-I	LTR/Copia	220	1
chr2B.1947	16070	16364	Copia-9_TA-LTR	LTR/Copia	1497	1118
chr2B.1947	16757	16836	Copia-6_TA-LTR	LTR/Copia	934	774
chr2B.1947	18666	19514	Copia-6_TA-I	LTR/Copia	10010	4019
chr2B.1947	19591	19701	Copia-6_TA-I	LTR/Copia	10450	3579
chr2B.1947	19869	20189	Copia-6_TA-I	LTR/Copia	10984	3045
chr2B.1948	1213	1269	(TG)n	Simple_repeat	61	0
chr2B.1976	2485	2555	Copia-6_TA-I	LTR/Copia	9702	4327
chr2B.1987	1	521	Gypsy-8_TA-I	LTR/Gypsy	2490	1910
chr2B.1992	19	90	GA-rich	Low_complexity	75	0
chr2B.1997	77	98	(GCG)n	Simple_repeat	22	0
chr2B.1997	310	348	(GTGGATG)n	Simple_repeat	38	0
chr2B.2038	84	103	(CGC)n	Simple_repeat	20	0
chr2B.2038	179	237	(CCACC)n	Simple_repeat	60	0
chr2B.2045	52	70	(CTT)n	Simple_repeat	19	0
chr2B.2045	2746	2780	(AGTGCC)n	Simple_repeat	35	0
chr2B.2116	2541	2579	(CTCCCT)n	Simple_repeat	39	0
chr2B.2116	2578	2594	(TCA)n	Simple_repeat	17	0
chr2B.2116	2800	2839	(TTCTGGT)n	Simple_repeat	38	0
chr2B.2116	4295	4344	(AC)n	Simple_repeat	50	0
chr2B.2135	4595	4640	ICARUS_TA	DNA/TcMar-Stowa	45	1
chr2B.2135	5682	5919	JASON_TA	DNA/TcMar-Stowa	208	14
chr2B.2143	1583	1790	Gypsy-4-I_TA	LTR/Gypsy	4155	3948
chr2B.2143	1763	1887	Gypsy-13_TA-I	LTR/Gypsy	4343	4219
chr2B.2186	554	621	EnSpm-N2_TA	DNA/CMC-EnSpm	6591	6528
chr2B.2193	538	594	GA-rich	Low_complexity	59	0
chr2B.2193	718	776	(AGC)n	Simple_repeat	59	0
chr2B.2246	2331	3516	Gypsy-5_TA-I	LTR/Gypsy	1730	533
chr2B.2252	1255	1349	HADES_TA	DNA/TcMar-Stowa	97	0
chr2B.2282	1558	1614	(CCG)n	Simple_repeat	57	0
chr2B.2282	4158	4222	(CGC)n	Simple_repeat	65	0
chr2B.2282	6751	6787	(AT)n	Simple_repeat	38	0
chr2B.2282	9057	9181	Copia-1_TA-I	LTR/Copia	2121	2915
chr2B.2282	10215	10926	Copia-1_TA-I	LTR/Copia	4056	776
chr2B.2282	12613	12648	EnSpm-N2_TA	DNA/CMC-EnSpm	6276	1329
chr2B.2283	1498	1525	(GCTCT)n	Simple_repeat	29	0
chr2B.2314	190	221	(AG)n	Simple_repeat	32	0
chr2B.2314	1996	2040	(ATATTTT)n	Simple_repeat	42	0
chr2B.2314	2229	2986	Gypsy-8_TA-LTR	LTR/Gypsy	726	144
chr2B.2344	866	914	(GCTGT)n	Simple_repeat	53	0
chr2B.2344	3487	3662	Gypsy-12_TA-LTR	LTR/Gypsy	1154	977
chr2B.2344	4755	5017	Gypsy-12_TA-I	LTR/Gypsy	6957	6701
chr2B.2344	6425	6472	(ACAA)n	Simple_repeat	48	0
chr2B.2352	1139	1187	(ATAC)n	Simple_repeat	51	0
chr2B.2378	2359	2939	KARIN_TA	LINE/L1	3100	5
chr2B.2401	1	714	Gypsy-2-I_TA	LTR/Gypsy	12026	0
chr2B.2401	715	1260	Gypsy-2-LTR_TA	LTR/Gypsy	546	0
chr2B.2401	2426	2841	Gypsy-12_TA-I	LTR/Gypsy	6309	857
chr2B.2401	3323	3787	Gypsy-12_TA-I	LTR/Gypsy	7014	152
chr2B.2401	4520	4538	(TC)n	Simple_repeat	19	0
chr2B.2407	945	985	ICARUS_TA	DNA/TcMar-Stowa	78	0
chr2B.2407	1045	1092	(CCTTCT)n	Simple_repeat	48	0
chr2B.2407	1193	1216	(CAA)n	Simple_repeat	24	0
chr2B.2412	84	103	(CGC)n	Simple_repeat	20	0
chr2B.2412	181	227	(CCCCG)n	Simple_repeat	46	0
chr2B.2412	2903	3083	SINE2-1_TAe	SINE/tRNA	181	1
chr2B.2468	4	761	Gypsy-1-LTR_TA	LTR/Gypsy	3799	379
chr2B.2468	810	830	(TTC)n	Simple_repeat	21	0
chr2B.2470	876	940	Gypsy-4-LTR_TA	LTR/Gypsy	2890	1175
chr2B.257	2899	2931	(CCTC)n	Simple_repeat	33	0
chr2B.257	3454	3500	(TCAACAA)n	Simple_repeat	46	0
chr2B.257	4036	4077	G-rich	Low_complexity	42	0
chr2B.2576	975	1011	(CCG)n	Simple_repeat	37	0
chr2B.258	1286	1333	GA-rich	Low_complexity	47	0
chr2B.2589	54	92	(TC)n	Simple_repeat	42	0
chr2B.261	75	110	(GCGCGCG)n	Simple_repeat	36	0
chr2B.261	5291	5384	HADES_TA	DNA/TcMar-Stowa	97	0
chr2B.261	5420	5461	(AAC)n	Simple_repeat	41	0
chr2B.261	7471	7556	HADES_TA	DNA/TcMar-Stowa	97	0
chr2B.2612	967	1004	(GCT)n	Simple_repeat	37	0
chr2B.2612	1528	1560	(ACGGCG)n	Simple_repeat	33	0
chr2B.2615	1	1080	Gypsy-11_TA-I	LTR/Gypsy	7394	6283
chr2B.2615	1110	2845	WIS21A_TA-LTR	LTR/Copia	1755	0
chr2B.2615	2846	3703	WIS21A_TA-int	LTR/Copia	857	4257
chr2B.2621	2856	2902	A-rich	Low_complexity	48	0
chr2B.2630	2051	2145	DNA-2-N1_TA	DNA/TcMar-Stowa	333	295
chr2B.2633	187	254	(CTTCTCC)n	Simple_repeat	69	0
chr2B.2633	884	926	(CGGCG)n	Simple_repeat	45	0
chr2B.2662	43	69	(CT)n	Simple_repeat	27	0
chr2B.2662	2928	2975	(CCG)n	Simple_repeat	46	0
chr2B.2688	31	74	(TCCGAGC)n	Simple_repeat	42	0
chr2B.2774	58	82	(GCC)n	Simple_repeat	25	0
chr2B.2799	88	125	(TGG)n	Simple_repeat	39	0
chr2B.2799	194	243	(CCT)n	Simple_repeat	51	0
chr2B.2806	832	884	(TGTAAG)n	Simple_repeat	53	0
chr2B.2806	2311	2440	(ATTGTA)n	Simple_repeat	135	0
chr2B.2815	36	121	(CGC)n	Simple_repeat	86	0
chr2B.2815	195	250	(CTCCT)n	Simple_repeat	59	0
chr2B.2815	793	846	GA-rich	Low_complexity	57	0
chr2B.2821	782	823	A-rich	Low_complexity	42	0
chr2B.2831	90	114	(CAGC)n	Simple_repeat	25	0
chr2B.2831	316	342	(TC)n	Simple_repeat	27	0
chr2B.288	3329	3376	(GGC)n	Simple_repeat	48	0
chr2B.288	3381	3419	G-rich	Low_complexity	38	0
chr2B.295	89	198	HARB-1_TA	DNA/PIF-Harbing	2161	0
chr2B.329	3774	3812	ICARUS_TA	DNA/TcMar-Stowa	39	1
chr2B.329	4164	4266	GA-rich	Low_complexity	99	0
chr2B.372	510	545	(TCTCC)n	Simple_repeat	35	0
chr2B.387	1406	1431	(GCG)n	Simple_repeat	27	0
chr2B.388	1558	1586	A-rich	Low_complexity	29	0
chr2B.388	3133	3184	(GCAGCA)n	Simple_repeat	54	0
chr2B.399	173	184	(GATGGT)n	Simple_repeat	70	0
chr2B.399	185	243	(TGA)n	Simple_repeat	59	0
chr2B.426	4940	5621	Gypsy-8_TA-I	LTR/Gypsy	1486	811
chr2B.426	5785	6034	Gypsy-8_TA-I	LTR/Gypsy	700	457
chr2B.426	6272	6546	Gypsy-8_TA-I	LTR/Gypsy	277	1
chr2B.426	6622	7503	Gypsy-8_TA-LTR	LTR/Gypsy	870	0
chr2B.426	7504	9128	Gypsy-8_TA-I	LTR/Gypsy	1692	4924
chr2B.426	9807	14126	Gypsy-8_TA-I	LTR/Gypsy	6616	0
chr2B.426	14131	15012	Gypsy-8_TA-LTR	LTR/Gypsy	870	0
chr2B.426	15027	15221	Gypsy-8_TA-LTR	LTR/Gypsy	777	590
chr2B.426	15870	16045	Gypsy-8_TA-LTR	LTR/Gypsy	177	1
chr2B.426	16056	16802	Gypsy-8_TA-I	LTR/Gypsy	1498	801
chr2B.426	17116	17182	(AT)n	Simple_repeat	63	0
chr2B.426	18478	18549	A-rich	Low_complexity	76	0
chr2B.426	18645	18685	A-rich	Low_complexity	40	0
chr2B.426	19233	19267	A-rich	Low_complexity	35	0
chr2B.426	19270	19295	(AAC)n	Simple_repeat	26	0
chr2B.426	19574	19619	(GGC)n	Simple_repeat	46	0
chr2B.460	23	127	JASON_TA	DNA/TcMar-Stowa	217	5
chr2B.520	9	94	EnSpm-3_TA	DNA/CMC-EnSpm	3156	1535
chr2B.520	3425	3454	A-rich	Low_complexity	31	0
chr2B.520	4492	4541	G-rich	Low_complexity	50	0
chr2B.524	1938	1974	G-rich	Low_complexity	37	0
chr2B.524	1960	2036	(GCG)n	Simple_repeat	79	0
chr2B.535	1016	1045	(AG)n	Simple_repeat	30	0
chr2B.535	3823	3864	GA-rich	Low_complexity	43	0
chr2B.550	1	1049	Copia-7_TA-LTR	LTR/Copia	1337	0
chr2B.550	1053	2697	EnSpm-1_TA	DNA/CMC-EnSpm	4461	1867
chr2B.550	2698	2722	(TCA)n	Simple_repeat	25	0
chr2B.550	2723	3992	EnSpm-1_TA	DNA/CMC-EnSpm	2924	1698
chr2B.561	2734	2774	(GGC)n	Simple_repeat	39	0
chr2B.563	645	685	(TCA)n	Simple_repeat	41	0
chr2B.567	1	59	Gypsy-1-LTR_TA	LTR/Gypsy	59	1
chr2B.567	184	246	A-rich	Low_complexity	65	0
chr2B.567	2086	2254	SINE2-1_TAe	SINE/tRNA	181	1
chr2B.569	483	559	(AGCATAC)n	Simple_repeat	80	0
chr2B.569	1389	1440	(CTCGA)n	Simple_repeat	52	0
chr2B.569	1515	1584	(TGC)n	Simple_repeat	71	0
chr2B.569	1847	1932	(CTG)n	Simple_repeat	89	0
chr2B.569	1975	2001	(AGTCT)n	Simple_repeat	27	0
chr2B.569	3984	4807	DNA-8-1_TA	DNA	831	0
chr2B.572	1508	1551	(AAGGGG)n	Simple_repeat	44	0
chr2B.576	411	494	CEREBA_TA	LTR/Gypsy	84	1
chr2B.576	3078	3143	EnSpm-N1_T	DNA/CMC-EnSpm	528	465
chr2B.577	622	968	Gypsy-8_TA-I	LTR/Gypsy	700	415
chr2B.577	1151	1204	Gypsy-8_TA-I	LTR/Gypsy	538	484
chr2B.577	1293	1383	CEREBA_TA	LTR/Gypsy	90	1
chr2B.577	2684	2889	Gypsy-8_TA-I	LTR/Gypsy	240	35
chr2B.577	3019	3111	Gypsy-8_TA-LTR	LTR/Gypsy	666	579
chr2B.586	48	107	KARIN_TA	LINE/L1	3092	3034
chr2B.592	8	27	(TC)n	Simple_repeat	20	0
chr2B.592	1604	1713	(TGCGGC)n	Simple_repeat	114	0
chr2B.592	1823	1889	G-rich	Low_complexity	65	0
chr2B.613	1009	1153	DNA-2-N2_TA	DNA/TcMar-Stowa	156	1
chr2B.629	1300	1328	(CTTT)n	Simple_repeat	30	0
chr2B.629	4762	4795	(CGCGTG)n	Simple_repeat	34	0
chr2B.632	1020	1054	GA-rich	Low_complexity	36	0
chr2B.656	269	299	(CT)n	Simple_repeat	34	0
chr2B.656	359	421	(GCCGC)n	Simple_repeat	62	0
chr2B.667	704	768	Gypsy-4-LTR_TA	LTR/Gypsy	2890	2826
chr2B.667	1368	1397	(TGTA)n	Simple_repeat	28	0
chr2B.667	2404	2548	(GCA)n	Simple_repeat	142	0
chr2B.668	7021	7067	(AC)n	Simple_repeat	47	0
chr2B.668	7068	7084	(TAC)n	Simple_repeat	17	0
chr2B.684	649	694	ICARUS_TA	DNA/TcMar-Stowa	45	1
chr2B.684	864	907	(TGACAAT)n	Simple_repeat	44	0
chr2B.684	2257	2338	Gypsy-4-I_TA	LTR/Gypsy	3934	2084
chr2B.689	4345	4430	HADES_TA	DNA/TcMar-Stowa	97	1
chr2B.691	7067	7111	GA-rich	Low_complexity	45	0
chr2B.71	801	1594	EnSpm-N3_TA	DNA/CMC-EnSpm	1310	75
chr2B.71	2390	2439	(AGTG)n	Simple_repeat	48	0
chr2B.716	287	1172	Gypsy-10_TA-LTR	LTR/Gypsy	910	0
chr2B.716	1173	4753	Gypsy-9_TA-I	LTR/Gypsy	3583	3371
chr2B.737	1218	1253	(GGGGCG)n	Simple_repeat	36	0
chr2B.739	183	252	A-rich	Low_complexity	68	0
chr2B.742	2621	2694	HADES_TA	DNA/TcMar-Stowa	96	1
chr2B.760	469	514	(AGC)n	Simple_repeat	45	0
chr2B.760	542	567	(AATT)n	Simple_repeat	25	0
chr2B.762	11	32	(CATT)n	Simple_repeat	22	0
chr2B.782	568	591	(CCA)n	Simple_repeat	25	0
chr2B.782	2721	2749	(GCAT)n	Simple_repeat	32	0
chr2B.782	2995	3019	(TC)n	Simple_repeat	25	0
chr2B.79	867	946	G-rich	Low_complexity	82	0
chr2B.796	1025	1081	GA-rich	Low_complexity	59	0
chr2B.796	1205	1263	(AGC)n	Simple_repeat	59	0
chr2B.799	738	766	A-rich	Low_complexity	29	0
chr2B.823	509	688	DNA-TA-1_TA	DNA/TcMar-Stowa	181	38
chr2B.823	9029	9094	(GCG)n	Simple_repeat	62	0
chr2B.823	10683	10758	(CGG)n	Simple_repeat	76	0
chr2B.823	11126	11191	(GCG)n	Simple_repeat	62	0
chr2B.823	13846	13921	(CGG)n	Simple_repeat	76	0
chr2B.823	15782	15835	(CGAGG)n	Simple_repeat	55	0
chr2B.873	1431	1523	(GCG)n	Simple_repeat	87	0
chr2D.1013	970	1000	A-rich	Low_complexity	31	0
chr2D.1047	1828	1845	(GA)n	Simple_repeat	18	0
chr2D.1047	2092	3400	ANGELA6_TM-LTR	LTR/Copia	1295	426
chr2D.106	2659	2755	HADES_TA	DNA/TcMar-Stowa	97	1
chr2D.106	4783	4836	(TCC)n	Simple_repeat	54	0
chr2D.1075	5778	5807	(GGGA)n	Simple_repeat	29	0
chr2D.1134	904	940	(TG)n	Simple_repeat	37	0
chr2D.1146	120	196	(CATA)n	Simple_repeat	75	0
chr2D.1149	3495	3529	(AACA)n	Simple_repeat	36	0
chr2D.1158	553	617	(CTC)n	Simple_repeat	64	0
chr2D.1163	567	608	(AACATC)n	Simple_repeat	45	0
chr2D.1163	4098	4200	(CTCTCG)n	Simple_repeat	112	0
chr2D.1237	956	1001	(GCTGCC)n	Simple_repeat	47	0
chr2D.1250	92	119	(AC)n	Simple_repeat	27	0
chr2D.1262	2714	2731	(CTG)n	Simple_repeat	18	0
chr2D.1291	568	696	SINE2-1_TAe	SINE/tRNA	147	34
chr2D.1291	2642	2691	(GCC)n	Simple_repeat	50	0
chr2D.1291	3409	3440	(TA)n	Simple_repeat	32	0
chr2D.1345	350	482	Gypsy-12_TA-I	LTR/Gypsy	5035	2131
chr2D.1365	3147	3178	GA-rich	Low_complexity	34	0
chr2D.1437	5979	6019	(TA)n	Simple_repeat	43	0
chr2D.150	1874	1908	(CAACAC)n	Simple_repeat	32	0
chr2D.1501	1918	1976	(TC)n	Simple_repeat	60	0
chr2D.1504	398	464	(GCT)n	Simple_repeat	68	0
chr2D.1516	876	1517	EnSpm-1_TA	DNA/CMC-EnSpm	9525	5217
chr2D.1516	1511	2137	EnSpm-1_TA	DNA/CMC-EnSpm	10340	4402
chr2D.1516	2265	2324	EnSpm-1_TA	DNA/CMC-EnSpm	8994	8934
chr2D.1516	2294	2767	EnSpm-1_TA	DNA/CMC-EnSpm	9449	5293
chr2D.1516	2780	2888	EnSpm-1_TA	DNA/CMC-EnSpm	10337	4405
chr2D.1516	3659	4412	EnSpm-1_TA	DNA/CMC-EnSpm	11114	3628
chr2D.1551	946	976	(CCGCT)n	Simple_repeat	32	0
chr2D.1551	1292	1331	(GCGAAG)n	Simple_repeat	39	0
chr2D.1552	237	274	(CCT)n	Simple_repeat	39	0
chr2D.1552	2865	2891	(CTCTG)n	Simple_repeat	27	0
chr2D.1555	2235	2301	KARIN_TA	LINE/L1	3090	15
chr2D.1558	8	1251	WIS21A_TA-int	LTR/Copia	3324	1790
chr2D.1583	91	191	(GCCGTC)n	Simple_repeat	101	0
chr2D.1608	6827	6877	A-rich	Low_complexity	51	0
chr2D.1608	7978	7997	(GCA)n	Simple_repeat	20	0
chr2D.1608	8403	8445	(GCGCGCT)n	Simple_repeat	42	0
chr2D.1616	2831	2884	(TCTGTTGA)n	Simple_repeat	57	0
chr2D.1616	5683	5728	(ATATCC)n	Simple_repeat	46	0
chr2D.1617	1704	2532	DNA-8-1_TA	DNA	831	0
chr2D.1617	2664	2707	(TTT)n	Simple_repeat	44	0
chr2D.1617	2880	2923	(TTT)n	Simple_repeat	44	0
chr2D.1649	63	140	(GCTTTT)n	Simple_repeat	78	0
chr2D.1661	362	428	(TCC)n	Simple_repeat	68	0
chr2D.1706	653	710	Copia-6_TA-I	LTR/Copia	8370	5659
chr2D.1706	855	2304	Copia-6_TA-I	LTR/Copia	9814	4215
chr2D.1706	2282	2978	Copia-6_TA-I	LTR/Copia	10697	3332
chr2D.1732	177	208	(GCC)n	Simple_repeat	33	0
chr2D.1758	232	272	GA-rich	Low_complexity	40	0
chr2D.1758	327	387	GA-rich	Low_complexity	59	0
chr2D.1774	2237	3277	Gypsy-8_TA-I	LTR/Gypsy	5216	1400
chr2D.1774	3600	4116	Gypsy-8_TA-I	LTR/Gypsy	6048	568
chr2D.1791	230	282	(AC)n	Simple_repeat	53	0
chr2D.1791	990	1086	HADES_TA	DNA/TcMar-Stowa	97	1
chr2D.1808	259	401	Gypsy-12_TA-I	LTR/Gypsy	5044	4901
chr2D.1819	131	183	(CTCGGC)n	Simple_repeat	53	0
chr2D.1849	571	608	(CCT)n	Simple_repeat	40	0
chr2D.1849	939	3289	Gypsy-1-LTR_TA	LTR/Gypsy	4079	99
chr2D.1857	3694	5403	Gypsy-5_TA-I	LTR/Gypsy	4965	3253
chr2D.1857	5626	6001	Gypsy-5_TA-I	LTR/Gypsy	3105	2604
chr2D.1860	334	432	(GCT)n	Simple_repeat	99	0
chr2D.1868	15	190	(CCG)n	Simple_repeat	177	0
chr2D.1868	515	563	(TCCA)n	Simple_repeat	46	0
chr2D.1878	2527	2572	ICARUS_TA	DNA/TcMar-Stowa	45	1
chr2D.1891	90	195	(CAC)n	Simple_repeat	100	0
chr2D.1891	954	985	(GT)n	Simple_repeat	32	0
chr2D.1894	3134	3165	(TAATA)n	Simple_repeat	30	0
chr2D.1894	7713	7798	GA-rich	Low_complexity	86	0
chr2D.1894	12677	13512	Gypsy-9_TA-I	LTR/Gypsy	3396	3558
chr2D.1894	13513	13982	Gypsy-3-LTR_TA	LTR/Gypsy	474	0
chr2D.1894	13983	14242	Gypsy-11_TA-I	LTR/Gypsy	260	7955
chr2D.1894	14811	15050	Gypsy-13_TA-LTR	LTR/Gypsy	584	344
chr2D.1894	15398	15461	Gypsy-4-LTR_TA	LTR/Gypsy	2886	2821
chr2D.1894	15440	15584	Gypsy-13_TA-LTR	LTR/Gypsy	141	1
chr2D.1894	15589	15842	Gypsy-13_TA-I	LTR/Gypsy	9292	9042
chr2D.1894	16354	16568	Gypsy-13_TA-I	LTR/Gypsy	8406	8171
chr2D.1894	18723	26425	Gypsy-11_TA-I	LTR/Gypsy	8214	1
chr2D.1894	26427	26892	Gypsy-3-LTR_TA	LTR/Gypsy	474	0
chr2D.1894	26893	28202	Gypsy-10_TA-I	LTR/Gypsy	4685	2059
chr2D.1894	28171	28486	Gypsy-10_TA-I	LTR/Gypsy	5350	1604
chr2D.1894	29759	29793	A-rich	Low_complexity	34	0
chr2D.1894	34748	34840	(GCC)n	Simple_repeat	89	0
chr2D.1894	35026	35158	(GGAGCA)n	Simple_repeat	132	0
chr2D.1894	36189	37029	Gypsy-4-LTR_TA	LTR/Gypsy	1246	2819
chr2D.1894	37194	39884	Gypsy-4-LTR_TA	LTR/Gypsy	4065	0
chr2D.1894	41753	41779	(CAC)n	Simple_repeat	27	0
chr2D.1894	42084	42105	(CA)n	Simple_repeat	22	0
chr2D.1894	45664	45708	(CTAGTA)n	Simple_repeat	48	0
chr2D.1894	49453	49523	DNA-2-N2_TA	DNA/TcMar-Stowa	255	185
chr2D.1894	51319	51368	(TTGTA)n	Simple_repeat	49	0
chr2D.1899	186	293	TREP11	DNA/CMC-EnSpm	617	23
chr2D.1899	1652	1706	(TGA)n	Simple_repeat	52	0
chr2D.1899	2834	2867	(TATG)n	Simple_repeat	34	0
chr2D.1908	2888	2979	Gypsy-8_TA-I	LTR/Gypsy	6616	0
chr2D.1908	3632	3850	Gypsy-8_TA-LTR	LTR/Gypsy	701	169
chr2D.1922	108	227	(ACC)n	Simple_repeat	115	0
chr2D.1922	584	634	(TG)n	Simple_repeat	51	0
chr2D.1930	26	78	(CTTCCAC)n	Simple_repeat	55	0
chr2D.1938	2163	2201	(ACTAAA)n	Simple_repeat	42	0
chr2D.1972	314	368	(CGC)n	Simple_repeat	56	0
chr2D.1972	1300	1403	DNA-8-1_TA	DNA	458	360
chr2D.2005	917	956	Gypsy-9_TA-I	LTR/Gypsy	40	1
chr2D.2005	957	1579	Gypsy-10_TA-LTR	LTR/Gypsy	910	256
chr2D.2006	38	81	(CCCTCC)n	Simple_repeat	45	0
chr2D.2009	162	214	(GCC)n	Simple_repeat	52	0
chr2D.2011	2244	2274	GA-rich	Low_complexity	31	0
chr2D.2011	4085	4177	Copia-3_TA-LTR	LTR/Copia	168	1513
chr2D.205	1151	1202	A-rich	Low_complexity	54	0
chr2D.2059	157	1110	Copia-8_TA-I	LTR/Copia	4805	3852
chr2D.2059	1124	1709	Copia-8_TA-I	LTR/Copia	3937	3347
chr2D.2067	2871	2910	(TTGTAC)n	Simple_repeat	41	0
chr2D.2073	135	210	(CGG)n	Simple_repeat	73	0
chr2D.2091	444	469	(GGA)n	Simple_repeat	26	0
chr2D.2094	168	189	(GCG)n	Simple_repeat	23	0
chr2D.2095	117	170	(CCACCGCG)n	Simple_repeat	55	0
chr2D.2095	379	427	(CTCCTC)n	Simple_repeat	52	0
chr2D.2097	5489	5746	JASON_TA	DNA/TcMar-Stowa	220	2
chr2D.2097	6074	6196	DNA-9-1_TA	DNA	187	141
chr2D.2097	10447	10507	(CGCCG)n	Simple_repeat	60	0
chr2D.2109	832	887	(TGCG)n	Simple_repeat	56	0
chr2D.2109	2466	2523	Gypsy-4-LTR_TA	LTR/Gypsy	2883	1182
chr2D.2109	5954	5990	(ATAGAA)n	Simple_repeat	43	0
chr2D.2115	3240	3281	A-rich	Low_complexity	42	0
chr2D.2115	4279	4398	Gypsy-12_TA-I	LTR/Gypsy	5022	2144
chr2D.2115	4533	4559	GA-rich	Low_complexity	27	0
chr2D.2115	4716	4765	(CAT)n	Simple_repeat	50	0
chr2D.2131	529	597	Gypsy-2-I_TA	LTR/Gypsy	9268	9200
chr2D.2131	773	897	Gypsy-2-I_TA	LTR/Gypsy	9268	9156
chr2D.2131	1223	1260	(CTTT)n	Simple_repeat	39	0
chr2D.2131	1836	1869	(GACGAG)n	Simple_repeat	34	0
chr2D.2150	132	171	(CCGTCG)n	Simple_repeat	41	0
chr2D.2150	646	699	GA-rich	Low_complexity	54	0
chr2D.2150	2784	2880	HADES_TA	DNA/TcMar-Stowa	97	0
chr2D.2154	1508	1640	Gypsy-12_TA-LTR	LTR/Gypsy	392	1129
chr2D.2164	521	557	(CGCCTC)n	Simple_repeat	37	0
chr2D.2208	2233	2306	EnSpm-1_TA	DNA/CMC-EnSpm	10008	4734
chr2D.2227	956	1002	(TG)n	Simple_repeat	47	0
chr2D.2304	3	60	(CTCACCT)n	Simple_repeat	59	0
chr2D.2304	308	340	(CCG)n	Simple_repeat	32	0
chr2D.2349	752	2121	Copia-6_TA-I	LTR/Copia	9814	4215
chr2D.2349	2099	2702	Copia-6_TA-I	LTR/Copia	10620	3409
chr2D.2349	2703	3083	Gypsy-6_TA-LTR	LTR/Gypsy	516	139
chr2D.2361	3012	3202	ANGELA6_TM-LTR	LTR/Copia	190	1531
chr2D.240	2063	2108	(GGCGA)n	Simple_repeat	46	0
chr2D.2428	589	639	A-rich	Low_complexity	47	0
chr2D.2431	245	301	(GCCGCG)n	Simple_repeat	55	0
chr2D.2440	12	84	(ATCCCC)n	Simple_repeat	73	0
chr2D.2440	3287	3454	EnSpm-1_TA	DNA/CMC-EnSpm	14742	0
chr2D.2486	963	1063	(TTTG)n	Simple_repeat	99	0
chr2D.2494	1296	1318	(CA)n	Simple_repeat	23	0
chr2D.2521	1552	1623	KARIN_TA	LINE/L1	3095	10
chr2D.2531	266	328	(CGCCTC)n	Simple_repeat	63	0
chr2D.2531	720	755	(TG)n	Simple_repeat	35	0
chr2D.2557	779	809	(CTCTGC)n	Simple_repeat	33	0
chr2D.2557	1133	2601	Copia-6_TA-I	LTR/Copia	9814	4215
chr2D.2557	2579	3284	Copia-6_TA-I	LTR/Copia	10702	3327
chr2D.2589	68	99	(GCC)n	Simple_repeat	32	0
chr2D.2598	311	346	(TCCTC)n	Simple_repeat	36	0
chr2D.2598	773	798	(TG)n	Simple_repeat	26	0
chr2D.2638	34	65	(GCCAGA)n	Simple_repeat	55	0
chr2D.2638	66	87	(AG)n	Simple_repeat	22	0
chr2D.2638	913	939	(CGC)n	Simple_repeat	28	0
chr2D.2638	985	1009	(GCC)n	Simple_repeat	25	0
chr2D.2656	10	86	(TTCTT)n	Simple_repeat	78	0
chr2D.2688	163	181	(TCT)n	Simple_repeat	19	0
chr2D.2688	302	337	(ATATTC)n	Simple_repeat	37	0
chr2D.2688	456	480	(GATTA)n	Simple_repeat	26	0
chr2D.2725	5902	5935	(TCT)n	Simple_repeat	34	0
chr2D.2725	6790	6822	(TTCTT)n	Simple_repeat	33	0
chr2D.2731	72	109	(CGC)n	Simple_repeat	37	0
chr2D.281	2279	2326	GA-rich	Low_complexity	50	0
chr2D.281	2348	2457	GA-rich	Low_complexity	108	0
chr2D.300	3126	3182	(GGAGCG)n	Simple_repeat	56	0
chr2D.410	1190	1219	(GCACA)n	Simple_repeat	30	0
chr2D.422	1	329	Copia-6_TA-I	LTR/Copia	10705	10371
chr2D.422	788	805	(CAA)n	Simple_repeat	18	0
chr2D.432	149	350	Copia-6_TA-I	LTR/Copia	10556	10343
chr2D.432	556	1072	Copia-6_TA-I	LTR/Copia	9731	9201
chr2D.448	258	593	Gypsy-12_TA-LTR	LTR/Gypsy	549	200
chr2D.448	750	785	Gypsy-12_TA-I	LTR/Gypsy	7166	7132
chr2D.448	1218	1263	Gypsy-12_TA-I	LTR/Gypsy	6582	6539
chr2D.451	2017	2052	(ATCCG)n	Simple_repeat	36	0
chr2D.457	198	294	HADES_TA	DNA/TcMar-Stowa	97	1
chr2D.518	1177	1250	(GT)n	Simple_repeat	74	0
chr2D.518	3410	3448	(ACTCA)n	Simple_repeat	38	0
chr2D.518	3795	3851	G-rich	Low_complexity	56	0
chr2D.526	1619	1656	(AATGGC)n	Simple_repeat	34	0
chr2D.526	3782	3819	(ATTTTA)n	Simple_repeat	37	0
chr2D.532	5	2660	Gypsy-1-LTR_TA	LTR/Gypsy	4100	1372
chr2D.560	118	158	ICARUS_TA	DNA/TcMar-Stowa	78	39
chr2D.575	702	789	(TGAAC)n	Simple_repeat	87	0
chr2D.575	2650	2702	(AGATG)n	Simple_repeat	53	0
chr2D.575	3184	3217	(TGCGGCG)n	Simple_repeat	37	0
chr2D.58	349	462	Gypsy-12_TA-LTR	LTR/Gypsy	392	279
chr2D.58	371	469	Gypsy-12_TA-I	LTR/Gypsy	5022	2144
chr2D.58	1589	1691	Copia-8_TA-LTR	LTR/Copia	149	7
chr2D.58	1742	1791	(GCC)n	Simple_repeat	50	0
chr2D.581	2383	2473	SINE2-1_TAe	SINE/tRNA	181	0
chr2D.591	708	783	G-rich	Low_complexity	75	0
chr2D.591	1171	1214	G-rich	Low_complexity	47	0
chr2D.6	1571	1587	(AC)n	Simple_repeat	17	0
chr2D.6	3809	3833	(AG)n	Simple_repeat	25	0
chr2D.6	4076	4191	(GGCGG)n	Simple_repeat	116	0
chr2D.6	4596	5783	Copia-6_TA-I	LTR/Copia	9554	8341
chr2D.611	1402	1429	(TG)n	Simple_repeat	28	0
chr2D.611	4019	4093	(TC)n	Simple_repeat	75	0
chr2D.650	3433	3454	(TC)n	Simple_repeat	22	0
chr2D.650	4384	4422	(CGACGC)n	Simple_repeat	42	0
chr2D.653	551	756	Gypsy-13_TA-LTR	LTR/Gypsy	684	460
chr2D.653	1008	1077	Gypsy-4-LTR_TA	LTR/Gypsy	2886	2813
chr2D.653	1204	1459	Gypsy-13_TA-I	LTR/Gypsy	9295	9042
chr2D.653	1969	2063	Gypsy-13_TA-I	LTR/Gypsy	8412	8318
chr2D.658	4132	4175	A-rich	Low_complexity	44	0
chr2D.658	8252	8324	G-rich	Low_complexity	74	0
chr2D.676	2160	2284	Copia-1_TA-I	LTR/Copia	2121	2915
chr2D.676	3318	3970	Copia-1_TA-I	LTR/Copia	4025	1011
chr2D.701	557	775	DNA-TA-1_TA	DNA/TcMar-Stowa	219	0
chr2D.701	3249	3295	GA-rich	Low_complexity	47	0
chr2D.701	3974	4019	G-rich	Low_complexity	46	0
chr2D.746	1085	1208	DNA-8-1_TA	DNA	483	348
chr2D.746	2409	2550	DNA-8-1_TA	DNA	483	348
chr2D.746	2593	2611	(A)n	Simple_repeat	19	0
chr2D.752	1	518	Gypsy-6_TA-LTR	LTR/Gypsy	516	0
chr2D.752	1309	1348	A-rich	Low_complexity	38	0
chr2D.752	4220	4247	(CT)n	Simple_repeat	28	0
chr2D.785	10	1777	Gypsy-1-LTR_TA	LTR/Gypsy	4056	2244
chr2D.786	2103	2189	(ATTTTT)n	Simple_repeat	78	0
chr2D.786	2645	2732	A-rich	Low_complexity	84	0
chr2D.800	2852	2868	(GA)n	Simple_repeat	17	0
chr2D.805	504	1021	Gypsy-5_TA-LTR	LTR/Gypsy	520	1
chr2D.805	1022	4093	Gypsy-5_TA-I	LTR/Gypsy	12009	8948
chr2D.839	1549	1603	G-rich	Low_complexity	55	0
chr2D.839	1775	1816	(GGCGG)n	Simple_repeat	40	0
chr2D.942	1445	1468	(AC)n	Simple_repeat	24	0
chr2D.958	2185	2257	(CGC)n	Simple_repeat	73	0
chr2D.969	1	1067	Gypsy-12_TA-LTR	LTR/Gypsy	1069	1
chr2D.969	1125	1157	(GA)n	Simple_repeat	33	0
chr3A.1005	1608	1768	SINE2-1_TAe	SINE/tRNA	181	0
chr3A.1026	251	583	Gypsy-12_TA-LTR	LTR/Gypsy	549	200
chr3A.1026	742	777	Gypsy-12_TA-I	LTR/Gypsy	7166	7132
chr3A.1026	1217	1262	Gypsy-12_TA-I	LTR/Gypsy	6582	6539
chr3A.1026	4262	4363	Gypsy-12_TA-LTR	LTR/Gypsy	351	251
chr3A.104	266	456	EnSpm-1_TA	DNA/CMC-EnSpm	8393	8250
chr3A.1063	481	507	(CATC)n	Simple_repeat	27	0
chr3A.1063	512	562	GA-rich	Low_complexity	49	0
chr3A.1092	2506	2555	G-rich	Low_complexity	48	0
chr3A.1092	2873	2938	(GGC)n	Simple_repeat	64	0
chr3A.113	348	468	Gypsy-12_TA-I	LTR/Gypsy	5020	2146
chr3A.113	361	480	Gypsy-12_TA-I	LTR/Gypsy	5059	4942
chr3A.1161	297	335	A-rich	Low_complexity	37	0
chr3A.1161	436	529	HADES_TA	DNA/TcMar-Stowa	97	0
chr3A.1161	3574	3617	GA-rich	Low_complexity	44	0
chr3A.1161	3646	3679	(GGTCGCC)n	Simple_repeat	36	0
chr3A.1176	2858	2896	(GCCCCT)n	Simple_repeat	40	0
chr3A.1176	3125	3192	(TC)n	Simple_repeat	69	0
chr3A.1219	130	166	(CCCCTCC)n	Simple_repeat	36	0
chr3A.123	980	1010	GA-rich	Low_complexity	29	0
chr3A.1265	92	131	(GCC)n	Simple_repeat	38	0
chr3A.1265	376	396	(CACG)n	Simple_repeat	21	0
chr3A.1265	442	475	(CACG)n	Simple_repeat	36	0
chr3A.1265	1556	1600	(TC)n	Simple_repeat	45	0
chr3A.1301	419	506	DNA-8-1_TA	DNA	675	156
chr3A.1301	439	561	DNA-8-1_TA	DNA	226	103
chr3A.1301	1707	1725	(CCT)n	Simple_repeat	19	0
chr3A.1301	4306	4355	Gypsy-5_TA-I	LTR/Gypsy	11293	11245
chr3A.1301	5352	5387	GA-rich	Low_complexity	36	0
chr3A.1301	6457	6557	(CGC)n	Simple_repeat	100	0
chr3A.1301	8884	8980	HADES_TA	DNA/TcMar-Stowa	97	0
chr3A.1301	11412	11676	hAT-1_TA	DNA/hAT-Tag1	2195	1928
chr3A.1301	13641	13994	Gypsy-3-LTR_TA	LTR/Gypsy	356	1
chr3A.1301	16983	17163	SINE2-1_TAe	SINE/tRNA	181	1
chr3A.1302	1296	1560	hAT-1_TA	DNA/hAT-Tag1	2195	1928
chr3A.1302	3525	3878	Gypsy-3-LTR_TA	LTR/Gypsy	356	1
chr3A.1305	2	39	(AGG)n	Simple_repeat	38	0
chr3A.1348	28	52	(CCG)n	Simple_repeat	24	0
chr3A.138	3706	3749	HADES_TA	DNA/TcMar-Stowa	97	56
chr3A.138	3766	3946	SINE2-1_TAe	SINE/tRNA	181	1
chr3A.138	8467	8515	(ACGCTG)n	Simple_repeat	48	0
chr3A.144	1065	1689	Gypsy-13_TA-I	LTR/Gypsy	4302	3689
chr3A.144	1944	1960	(GTT)n	Simple_repeat	17	0
chr3A.1442	226	333	(CCG)n	Simple_repeat	109	0
chr3A.1465	6	564	WIS21A_TA-int	LTR/Copia	558	1
chr3A.1465	565	2280	WIS21A_TA-LTR	LTR/Copia	1755	1
chr3A.1465	3081	3109	(ATATGC)n	Simple_repeat	31	0
chr3A.1465	5336	5379	(TGGTGC)n	Simple_repeat	43	0
chr3A.1465	7992	8010	(GAC)n	Simple_repeat	19	0
chr3A.1465	8769	9087	Gypsy-13_TA-I	LTR/Gypsy	4037	5259
chr3A.148	1848	1932	HADES_TA	DNA/TcMar-Stowa	97	0
chr3A.148	4091	4114	(CGG)n	Simple_repeat	24	0
chr3A.1485	1970	2067	(TTCCT)n	Simple_repeat	95	0
chr3A.1485	3191	3353	(ACTGTTA)n	Simple_repeat	172	0
chr3A.1485	3740	3910	G-rich	Low_complexity	169	0
chr3A.1490	5	32	(CT)n	Simple_repeat	29	0
chr3A.1490	1596	1624	(TGTA)n	Simple_repeat	30	0
chr3A.1490	1647	1698	(GAC)n	Simple_repeat	53	0
chr3A.1490	2600	2631	GA-rich	Low_complexity	32	0
chr3A.1490	2633	2673	(TCT)n	Simple_repeat	39	0
chr3A.1490	2735	2852	(TTTGATG)n	Simple_repeat	117	0
chr3A.1502	3533	3652	DNA-8-1_TA	DNA	239	120
chr3A.1502	4495	4535	(TTTTTG)n	Simple_repeat	39	0
chr3A.1505	7	1722	Gypsy-8_TA-I	LTR/Gypsy	4800	3057
chr3A.1505	1710	2706	Gypsy-8_TA-I	LTR/Gypsy	2937	1890
chr3A.1511	804	864	Gypsy-13_TA-I	LTR/Gypsy	5610	3686
chr3A.1557	1	165	ANGELA6_TM-LTR	LTR/Copia	166	1
chr3A.1557	166	255	WIS21A_TA-int	LTR/Copia	5114	5027
chr3A.1557	257	1111	WIS21A_TA-int	LTR/Copia	5088	4228
chr3A.1557	1117	1533	Copia-5_TA-I	LTR/Copia	1175	740
chr3A.1557	1618	1860	Copia-5_TA-I	LTR/Copia	700	458
chr3A.1557	2591	2640	Copia-5_TA-I	LTR/Copia	128	77
chr3A.1557	2794	2989	Copia-5_TA-I	LTR/Copia	10490	10299
chr3A.1557	3080	3445	EnSpm-N1_TA	DNA/CMC-EnSpm	368	8067
chr3A.1568	30	66	(GCC)n	Simple_repeat	36	0
chr3A.1572	346	416	(CCT)n	Simple_repeat	69	0
chr3A.1572	1270	1294	(ATT)n	Simple_repeat	25	0
chr3A.1589	496	515	(CT)n	Simple_repeat	20	0
chr3A.1589	515	532	(TG)n	Simple_repeat	18	0
chr3A.1598	774	3375	Gypsy-1-LTR_TA	LTR/Gypsy	4178	0
chr3A.1602	388	622	(CTG)n	Simple_repeat	204	0
chr3A.161	2805	2877	A-rich	Low_complexity	76	0
chr3A.1621	183	201	(TC)n	Simple_repeat	20	0
chr3A.1621	519	540	(TC)n	Simple_repeat	22	0
chr3A.1621	541	573	(TG)n	Simple_repeat	33	0
chr3A.1621	1211	1240	(TC)n	Simple_repeat	30	0
chr3A.1621	1241	1273	(TG)n	Simple_repeat	33	0
chr3A.1627	718	3163	Gypsy-1-LTR_TA	LTR/Gypsy	4043	135
chr3A.1651	2502	2526	(TC)n	Simple_repeat	24	0
chr3A.1652	1	363	Gypsy-6_TA-LTR	LTR/Gypsy	345	1
chr3A.1652	364	775	Gypsy-5_TA-I	LTR/Gypsy	12009	11552
chr3A.1656	42	61	(CTCG)n	Simple_repeat	21	0
chr3A.1656	1176	1217	A-rich	Low_complexity	41	0
chr3A.1656	2046	2099	KARIN_TA	LINE/L1	3090	15
chr3A.1663	1	119	Copia-6_TA-LTR	LTR/Copia	121	1
chr3A.1663	120	191	Gypsy-12_TA-LTR	LTR/Gypsy	1145	376
chr3A.1663	495	570	Gypsy-12_TA-LTR	LTR/Gypsy	1521	0
chr3A.1663	2729	2941	Gypsy-1-LTR_TA	LTR/Gypsy	4178	3962
chr3A.1665	2456	2512	Gypsy-8_TA-I	LTR/Gypsy	6616	0
chr3A.1665	2513	3295	Gypsy-8_TA-LTR	LTR/Gypsy	748	122
chr3A.1671	366	438	GA-rich	Low_complexity	73	0
chr3A.171	5199	5228	(AAGGAG)n	Simple_repeat	31	0
chr3A.171	7291	7544	DNA-2-N2_TA	DNA/TcMar-Stowa	259	0
chr3A.171	8183	8244	(CGCCT)n	Simple_repeat	63	0
chr3A.171	12762	12791	(CCT)n	Simple_repeat	29	0
chr3A.1716	918	966	(CGG)n	Simple_repeat	47	0
chr3A.1729	1930	1966	GA-rich	Low_complexity	35	0
chr3A.1738	321	563	Gypsy-8_TA-LTR	LTR/Gypsy	240	630
chr3A.1738	724	785	(CGAC)n	Simple_repeat	64	0
chr3A.174	1	359	Gypsy-1-LTR_TA	LTR/Gypsy	4081	3717
chr3A.174	351	686	Gypsy-1-LTR_TA	LTR/Gypsy	1830	1489
chr3A.174	1314	1387	GA-rich	Low_complexity	78	0
chr3A.174	1533	1670	Gypsy-1-LTR_TA	LTR/Gypsy	865	735
chr3A.1748	949	1045	HADES_TA	DNA/TcMar-Stowa	97	0
chr3A.1748	1821	1842	(CGG)n	Simple_repeat	22	0
chr3A.1765	2001	2242	DNA-2-N2_TA	DNA/TcMar-Stowa	259	1
chr3A.183	7	2433	Gypsy-1-LTR_TA	LTR/Gypsy	4043	1532
chr3A.1831	183	215	A-rich	Low_complexity	36	0
chr3A.1845	1440	1467	(ATGT)n	Simple_repeat	28	0
chr3A.1902	34	114	(AC)n	Simple_repeat	79	0
chr3A.1917	354	424	(GCC)n	Simple_repeat	70	0
chr3A.1939	2	1869	Gypsy-1-LTR_TA	LTR/Gypsy	4079	99
chr3A.1956	1853	2003	SINE2-1_TAe	SINE/tRNA	181	0
chr3A.1986	3	1645	Gypsy-1-LTR_TA	LTR/Gypsy	3982	196
chr3A.1986	1668	1730	Gypsy-12_TA-I	LTR/Gypsy	6309	857
chr3A.1986	2217	2259	Gypsy-12_TA-I	LTR/Gypsy	6581	585
chr3A.1986	3203	3219	(TC)n	Simple_repeat	17	0
chr3A.1999	946	991	(AGGCAGA)n	Simple_repeat	46	0
chr3A.2012	26	55	(CA)n	Simple_repeat	31	0
chr3A.2012	83	261	(CAG)n	Simple_repeat	180	0
chr3A.2012	502	548	(CGGCGA)n	Simple_repeat	48	0
chr3A.2012	910	948	(CTTTT)n	Simple_repeat	35	0
chr3A.2025	1376	1787	Copia-2_TA-LTR	LTR/Copia	409	966
chr3A.203	1	388	Gypsy-3-LTR_TA	LTR/Gypsy	381	1
chr3A.203	421	468	GA-rich	Low_complexity	47	0
chr3A.203	851	943	ALBERT_TA	DNA/CMC-EnSpm	4908	2289
chr3A.2041	2121	2169	A-rich	Low_complexity	47	0
chr3A.2041	3068	3118	(AT)n	Simple_repeat	50	0
chr3A.2041	4064	4100	(ATTCTTC)n	Simple_repeat	38	0
chr3A.2052	174	206	(GAGGCG)n	Simple_repeat	36	0
chr3A.2084	45	68	(GCG)n	Simple_repeat	24	0
chr3A.21	967	1135	SINE2-1_TAe	SINE/tRNA	181	13
chr3A.2102	2713	2781	tRNA-Arg3_OS	tRNA	73	1
chr3A.2108	410	438	(CT)n	Simple_repeat	29	0
chr3A.2123	191	232	(TCGTCG)n	Simple_repeat	41	0
chr3A.2123	596	763	(CTG)n	Simple_repeat	176	0
chr3A.2123	1072	1109	Gypsy-1-LTR_TA	LTR/Gypsy	1829	2349
chr3A.2211	1719	1767	(TTTGAG)n	Simple_repeat	51	0
chr3A.2211	2288	2339	(TGGTTTG)n	Simple_repeat	49	0
chr3A.2221	55	171	(CCT)n	Simple_repeat	114	0
chr3A.2221	2071	2139	(TCCAA)n	Simple_repeat	70	0
chr3A.2221	2790	2808	(TC)n	Simple_repeat	19	0
chr3A.2231	672	717	(GT)n	Simple_repeat	45	0
chr3A.226	586	642	(TATA)n	Simple_repeat	57	0
chr3A.2320	2448	2474	(TC)n	Simple_repeat	27	0
chr3A.2353	4699	4746	(TG)n	Simple_repeat	48	0
chr3A.2383	1061	1233	HARB-1_TA	DNA/PIF-Harbing	1584	1412
chr3A.2432	385	444	(GAGATGGC)n	Simple_repeat	65	0
chr3A.2451	300	355	(TTCCC)n	Simple_repeat	53	0
[truncated: 4,469 more rows]
