# Supplementary material for: Hybrid sequencing reveals insight into heat sensing and signaling of bread wheat
Source: Plant J. 2019 Apr 23;98(6):1015–32. doi: 10.1111/tpj.14299 (PMC6850178; doi:10.1111/tpj.14299)
Supplement: Supplementary file 9 — Table S8. The annotation of the newly discovered loci. [file TPJ-98-1015-s009.xls]

## Sheet: Isoform.function
Table S8. The annotation of the isoform generated by newly discovered loci.
Isoform_id	NR_protein_accession	NR_defination	GO(biological_process)	GO(cellular_component)	GO(molecular_function)	KO_ID|KO_name|Hyperlink	Pathway_ID(KEGG_pathway)	KOG_ID(Abbreviation)(KOG_Description)
chr1A.1.1	KRH17754.1	hypothetical protein GLYMA_13G012900 [Glycine max]	*	*	*	*	*	*
chr1A.1016.1	*	*	*	*	*	*	*	*
chr1A.102.1	*	*	*	*	*	*	*	*
chr1A.1038.1	EMT29638.1	hypothetical protein F775_43830 [Aegilops tauschii]	*	*	*	*	*	*
chr1A.1055.1	*	*	*	*	*	*	*	*
chr1A.1057.1	EMT31605.1	Beta-1,3-galactosyltransferase 15 [Aegilops tauschii]	GO:0006486(protein glycosylation);GO:0010493(Lewis a epitope biosynthetic process)	GO:0016020(membrane);GO:0016021(integral component of membrane);GO:0005794(Golgi apparatus)	GO:0016740(transferase activity);GO:0030246(carbohydrate binding);GO:0016757(transferase activity, transferring glycosyl groups);GO:0008378(galactosyltransferase activity);GO:0010488(UDP-galactose:N-glycan beta-1,3-galactosyltransferase activity)	K14413|GALT1|http://www.genome.jp/dbget-bin/www_bget?ko:K14413	ko00513(Various types of N-glycan biosynthesis)	KOG1495(C)(Lactate dehydrogenase)
chr1A.106.1	*	*	*	*	*	*	*	*
chr1A.1060.1	*	*	*	*	*	*	*	*
chr1A.1060.2	*	*	*	*	*	*	*	*
chr1A.1110.1	EMT30748.1	hypothetical protein F775_00447 [Aegilops tauschii]	*	*	*	*	*	*
chr1A.1111.1	KRH17766.1	hypothetical protein GLYMA_13G013900 [Glycine max]	*	*	*	*	*	*
chr1A.1111.2	XP_018505181.1	PREDICTED: uncharacterized protein LOC108867878 [Pyrus x bretschneideri]	GO:0006506(GPI anchor biosynthetic process)	GO:0016021(integral component of membrane);GO:0016020(membrane)	GO:0004519(endonuclease activity);GO:0004584(dolichyl-phosphate-mannose-glycolipid alpha-mannosyltransferase activity)	*	*	*
chr1A.1112.1	XP_018718656.1	PREDICTED: uncharacterized protein LOC104434852 [Eucalyptus grandis]	*	*	*	*	*	*
chr1A.1113.1	KRH17766.1	hypothetical protein GLYMA_13G013900 [Glycine max]	*	*	*	*	*	*
chr1A.1113.2	XP_018501704.1	PREDICTED: uncharacterized protein LOC108866852, partial [Pyrus x bretschneideri]	GO:0006506(GPI anchor biosynthetic process)	GO:0016021(integral component of membrane);GO:0016020(membrane)	GO:0004519(endonuclease activity);GO:0004584(dolichyl-phosphate-mannose-glycolipid alpha-mannosyltransferase activity)	*	*	*
chr1A.1114.1	KRH17766.1	hypothetical protein GLYMA_13G013900 [Glycine max]	*	*	*	*	*	*
chr1A.1114.2	OIV92089.1	hypothetical protein TanjilG_08731, partial [Lupinus angustifolius]	*	*	GO:0004519(endonuclease activity)	*	*	*
chr1A.1123.1	EMT15790.1	Putative LRR receptor-like serine/threonine-protein kinase [Aegilops tauschii]	GO:0006468(protein phosphorylation)	GO:0016020(membrane);GO:0016021(integral component of membrane)	GO:0004672(protein kinase activity);GO:0005524(ATP binding)	*	*	*
chr1A.113.1	EMT29738.1	hypothetical protein F775_04855 [Aegilops tauschii]	*	*	*	*	*	*
chr1A.114.1	XP_016563142.1	PREDICTED: uncharacterized protein LOC107862174 [Capsicum annuum]	GO:0006281(DNA repair);GO:0000723(telomere maintenance)	*	GO:0005524(ATP binding);GO:0003678(DNA helicase activity);GO:0004386(helicase activity)	*	*	*
chr1A.1144.1	BAJ86537.1	predicted protein [Hordeum vulgare subsp. vulgare]	*	*	*	*	*	*
chr1A.1149.1	EMT00831.1	Putative disease resistance RPP13-like protein 1 [Aegilops tauschii]	*	*	GO:0043531(ADP binding)	*	*	*
chr1A.1149.2	EMT00831.1	Putative disease resistance RPP13-like protein 1 [Aegilops tauschii]	*	*	GO:0043531(ADP binding)	*	*	*
chr1A.1149.3	EMT22422.1	hypothetical protein F775_24187 [Aegilops tauschii]	*	*	*	*	*	*
chr1A.1159.1	EMT19598.1	hypothetical protein F775_22514 [Aegilops tauschii]	GO:0006351(transcription, DNA-templated);GO:0006355(regulation of transcription, DNA-templated)	GO:0005634(nucleus)	GO:0003700(transcription factor activity, sequence-specific DNA binding);GO:0043565(sequence-specific DNA binding)	*	*	*
chr1A.1160.1	EMT19597.1	hypothetical protein F775_16196 [Aegilops tauschii]	GO:0006351(transcription, DNA-templated);GO:0006355(regulation of transcription, DNA-templated)	GO:0005634(nucleus)	GO:0003700(transcription factor activity, sequence-specific DNA binding);GO:0043565(sequence-specific DNA binding)	*	*	*
chr1A.1162.1	XP_004954746.1	PREDICTED: protein kintoun-like [Setaria italica]	*	*	*	*	*	*
chr1A.1162.2	XP_004954746.1	PREDICTED: protein kintoun-like [Setaria italica]	*	*	*	*	*	*
chr1A.1179.1	*	*	*	*	*	*	*	*
chr1A.1200.1	*	*	*	*	*	*	*	*
chr1A.1211.1	*	*	*	*	*	*	*	*
chr1A.1219.1	*	*	*	*	*	*	*	*
chr1A.1219.2	EMS60847.1	Exportin-1 [Triticum urartu]	GO:0006886(intracellular protein transport)	GO:0016021(integral component of membrane);GO:0016020(membrane)	GO:0008536(Ran GTPase binding)	K14290|XPO1, CRM1|http://www.genome.jp/dbget-bin/www_bget?ko:K14290	ko04013(MAPK signaling pathway - fly);ko03013(RNA transport);ko03008(Ribosome biogenesis in eukaryotes);ko05169(Epstein-Barr virus infection);ko05166(HTLV-I infection);ko05164(Influenza A)	*
chr1A.1219.3	XP_010230191.1	PREDICTED: protein EXPORTIN 1A-like isoform X2 [Brachypodium distachyon]	GO:0006886(intracellular protein transport)	*	GO:0008536(Ran GTPase binding)	K14290|XPO1, CRM1|http://www.genome.jp/dbget-bin/www_bget?ko:K14290	ko04013(MAPK signaling pathway - fly);ko03013(RNA transport);ko03008(Ribosome biogenesis in eukaryotes);ko05169(Epstein-Barr virus infection);ko05166(HTLV-I infection);ko05164(Influenza A)	*
chr1A.1221.1	EMT29738.1	hypothetical protein F775_04855 [Aegilops tauschii]	*	*	*	*	*	*
chr1A.1223.1	EMS62698.1	Zinc finger CCCH domain-containing protein 8 [Triticum urartu]	*	GO:0005634(nucleus)	GO:0003677(DNA binding);GO:0046872(metal ion binding);GO:0003723(RNA binding)	*	*	*
chr1A.1223.2	EMS62698.1	Zinc finger CCCH domain-containing protein 8 [Triticum urartu]	*	GO:0005634(nucleus)	GO:0003677(DNA binding);GO:0046872(metal ion binding);GO:0003723(RNA binding)	*	*	*
chr1A.1223.3	EMS62698.1	Zinc finger CCCH domain-containing protein 8 [Triticum urartu]	*	GO:0005634(nucleus)	GO:0003677(DNA binding);GO:0046872(metal ion binding);GO:0003723(RNA binding)	*	*	*
chr1A.1223.4	EMS62698.1	Zinc finger CCCH domain-containing protein 8 [Triticum urartu]	*	GO:0005634(nucleus)	GO:0003677(DNA binding);GO:0046872(metal ion binding);GO:0003723(RNA binding)	*	*	*
chr1A.1227.1	*	*	*	*	*	*	*	*
chr1A.1227.2	*	*	*	*	*	*	*	*
chr1A.1227.3	*	*	*	*	*	*	*	*
chr1A.1228.1	*	*	*	*	*	*	*	*
chr1A.1243.1	KQJ93253.1	hypothetical protein BRADI_3g03465, partial [Brachypodium distachyon]	*	*	GO:0043531(ADP binding)	*	*	*
chr1A.1243.2	*	*	*	*	*	*	*	*
chr1A.1263.1	*	*	*	*	*	*	*	*
chr1A.1264.1	EMS62089.1	Exocyst complex component 7 [Triticum urartu]	*	*	*	K11273|DDX11, CHL1, CTF1|http://www.genome.jp/dbget-bin/www_bget?ko:K11273	*	*
chr1A.1267.1	EMT33707.1	Protein BREAST CANCER SUSCEPTIBILITY 1-like protein [Aegilops tauschii]	*	*	*	*	*	*
chr1A.1269.1	*	*	*	*	*	*	*	*
chr1A.1269.2	*	*	*	*	*	*	*	*
chr1A.1274.1	*	*	*	*	*	*	*	*
chr1A.1282.1	*	*	*	*	*	*	*	*
chr1A.1298.1	AEJ07931.1	Opie3 pol protein [Zea mays subsp. mexicana]	*	*	*	*	*	*
chr1A.1301.1	*	*	*	*	*	*	*	*
chr1A.1318.1	EMS54751.1	Receptor-like serine/threonine-protein kinase SD1-8 [Triticum urartu]	*	*	*	*	*	*
chr1A.1320.1	*	*	*	*	*	*	*	*
chr1A.1325.1	*	*	*	*	*	*	*	*
chr1A.1327.1	EMS60339.1	Vesicle-fusing ATPase [Triticum urartu]	GO:0048211(Golgi vesicle docking);GO:0006891(intra-Golgi vesicle-mediated transport);GO:0043001(Golgi to plasma membrane protein transport)	GO:0005795(Golgi stack)	GO:0005524(ATP binding);GO:0000166(nucleotide binding);GO:0016887(ATPase activity)	K06027|NSF|http://www.genome.jp/dbget-bin/www_bget?ko:K06027	ko04138(Autophagy - yeast);ko04962(Vasopressin-regulated water reabsorption);ko04727(GABAergic synapse);ko04721(Synaptic vesicle cycle)	*
chr1A.1337.1	KQK19250.1	hypothetical protein BRADI_1g47160 [Brachypodium distachyon]	GO:0016554(cytidine to uridine editing);GO:0000963(mitochondrial RNA processing);GO:0080156(mitochondrial mRNA modification);GO:0006629(lipid metabolic process);GO:0006508(proteolysis);GO:0030163(protein catabolic process)	GO:0005739(mitochondrion);GO:0009507(chloroplast)	GO:0008270(zinc ion binding);GO:0008233(peptidase activity);GO:0004190(aspartic-type endopeptidase activity);GO:0016787(hydrolase activity);GO:0003779(actin binding)	K08245|E3.4.23.40|http://www.genome.jp/dbget-bin/www_bget?ko:K08245	*	*
chr1A.1337.2	KQK19250.1	hypothetical protein BRADI_1g47160 [Brachypodium distachyon]	GO:0016554(cytidine to uridine editing);GO:0000963(mitochondrial RNA processing);GO:0080156(mitochondrial mRNA modification)	GO:0005739(mitochondrion);GO:0009507(chloroplast)	GO:0008270(zinc ion binding)	*	*	*
chr1A.1340.1	*	*	*	*	*	*	*	*
chr1A.1347.1	ABF98227.1	retrotransposon protein, putative, unclassified [Oryza sativa Japonica Group]	*	GO:0005739(mitochondrion)	*	*	*	*
chr1A.1348.1	EMS57410.1	hypothetical protein TRIUR3_17419 [Triticum urartu]	*	*	*	*	*	*
chr1A.1348.2	EMS57410.1	hypothetical protein TRIUR3_17419 [Triticum urartu]	*	*	*	*	*	*
chr1A.1355.1	KQK22753.1	hypothetical protein BRADI_1g69173 [Brachypodium distachyon]	GO:0032502(developmental process)	*	*	*	*	*
chr1A.1364.1	EMT26300.1	Nuclear pore complex protein [Aegilops tauschii]	*	*	*	*	*	*
chr1A.1371.1	EMS59266.1	Threonyl-tRNA synthetase, mitochondrial [Triticum urartu]	*	*	*	*	*	*
chr1A.1372.1	*	*	*	*	*	*	*	*
chr1A.138.1	EMT13292.1	Speckle-type POZ protein-like protein [Aegilops tauschii]	*	*	GO:0003676(nucleic acid binding);GO:0003964(RNA-directed DNA polymerase activity)	*	*	*
chr1A.1387.1	EMT32376.1	Patatin group A-3 [Aegilops tauschii]	GO:0008152(metabolic process);GO:0006629(lipid metabolic process);GO:0016042(lipid catabolic process);GO:0006952(defense response)	GO:0005737(cytoplasm);GO:0016020(membrane)	GO:0047372(acylglycerol lipase activity);GO:0004620(phospholipase activity);GO:0016787(hydrolase activity)	*	*	*
chr1A.1387.2	EMT32376.1	Patatin group A-3 [Aegilops tauschii]	GO:0008152(metabolic process);GO:0016042(lipid catabolic process);GO:0006629(lipid metabolic process);GO:0006952(defense response)	GO:0005737(cytoplasm);GO:0016020(membrane)	GO:0016787(hydrolase activity);GO:0047372(acylglycerol lipase activity);GO:0004620(phospholipase activity)	*	*	*
chr1A.1388.1	EMT22775.1	Serine/threonine-protein kinase CTR1 [Aegilops tauschii]	GO:0006468(protein phosphorylation)	*	GO:0004672(protein kinase activity);GO:0005524(ATP binding)	*	*	*
chr1A.1388.2	EMT22775.1	Serine/threonine-protein kinase CTR1 [Aegilops tauschii]	GO:0006468(protein phosphorylation)	*	GO:0004672(protein kinase activity);GO:0005524(ATP binding)	*	*	*
chr1A.14.1	*	*	*	*	*	*	*	*
chr1A.1403.1	EMS50449.1	hypothetical protein TRIUR3_34387 [Triticum urartu]	*	*	*	*	*	*
chr1A.1403.2	EMS50449.1	hypothetical protein TRIUR3_34387 [Triticum urartu]	*	*	*	*	*	*
chr1A.1409.1	EMT10222.1	hypothetical protein F775_12648 [Aegilops tauschii]	*	*	*	*	*	*
chr1A.1410.1	EMT19526.1	hypothetical protein F775_07091 [Aegilops tauschii]	*	*	*	*	*	*
chr1A.1418.1	EMT10222.1	hypothetical protein F775_12648 [Aegilops tauschii]	*	*	*	*	*	*
chr1A.1419.1	KQK05830.1	hypothetical protein BRADI_2g22795 [Brachypodium distachyon]	*	*	GO:0003676(nucleic acid binding);GO:0008270(zinc ion binding)	*	*	*
chr1A.1424.1	AAV44035.1	putative helicase [Oryza sativa Japonica Group]	GO:0006281(DNA repair);GO:0000723(telomere maintenance)	*	GO:0005524(ATP binding);GO:0003678(DNA helicase activity);GO:0004386(helicase activity)	*	*	*
chr1A.1426.1	*	*	*	*	*	*	*	*
chr1A.1426.2	*	*	*	*	*	*	*	*
chr1A.1430.1	CAE05537.2	OSJNBa0053B21.11 [Oryza sativa Japonica Group]	*	*	*	*	*	KOG0017(R)(FOG: Transposon-encoded proteins with TYA, reverse transcriptase, integrase domains in various combinations)
chr1A.1438.1	EMS59321.1	hypothetical protein TRIUR3_27180 [Triticum urartu]	*	*	*	*	*	*
chr1A.1451.1	EMS50698.1	Phosphoglycerate kinase [Triticum urartu]	GO:0006096(glycolytic process);GO:0016310(phosphorylation);GO:0006400(tRNA modification);GO:0032259(methylation)	*	GO:0008176(tRNA (guanine-N7-)-methyltransferase activity);GO:0016301(kinase activity);GO:0016740(transferase activity);GO:0004618(phosphoglycerate kinase activity);GO:0008168(methyltransferase activity)	*	*	*
chr1A.1458.1	*	*	*	*	*	*	*	*
chr1A.146.1	*	*	*	*	*	*	*	*
chr1A.1472.1	EMS67766.1	hypothetical protein TRIUR3_23939 [Triticum urartu]	*	*	*	*	*	*
chr1A.1472.2	EMS67766.1	hypothetical protein TRIUR3_23939 [Triticum urartu]	*	*	*	*	*	*
chr1A.1476.1	*	*	*	*	*	*	*	*
chr1A.1485.1	*	*	*	*	*	*	*	*
chr1A.1489.1	EMS55155.1	hypothetical protein TRIUR3_29058 [Triticum urartu]	*	*	*	*	*	*
chr1A.1503.1	EMS67738.1	hypothetical protein TRIUR3_26964 [Triticum urartu]	*	*	*	*	*	*
chr1A.1503.2	*	*	*	*	*	*	*	*
chr1A.1503.3	*	*	*	*	*	*	*	*
chr1A.1507.1	*	*	*	*	*	*	*	*
chr1A.1517.1	*	*	*	*	*	*	*	*
chr1A.1522.1	EMT28482.1	hypothetical protein F775_16457 [Aegilops tauschii]	*	*	*	*	*	*
chr1A.1540.1	EMS58102.1	Monothiol glutaredoxin-S11 [Triticum urartu]	*	*	GO:0046872(metal ion binding)	*	*	*
chr1A.155.1	EMT27183.1	hypothetical protein F775_30971 [Aegilops tauschii]	*	*	*	*	*	*
chr1A.155.2	EMT27183.1	hypothetical protein F775_30971 [Aegilops tauschii]	*	*	*	*	*	*
chr1A.1575.1	*	*	*	*	*	*	*	*
chr1A.1583.1	EMS55255.1	Putative nuclease HARBI1 [Triticum urartu]	*	*	*	*	*	*
chr1A.159.1	*	*	*	*	*	*	*	*
chr1A.1600.1	*	*	*	*	*	*	*	*
chr1A.1618.1	*	*	*	*	*	*	*	*
chr1A.1620.1	EMT28941.1	hypothetical protein F775_24470 [Aegilops tauschii]	*	*	*	*	*	*
chr1A.1627.1	EMS61232.1	hypothetical protein TRIUR3_16882 [Triticum urartu]	*	*	*	*	*	*
chr1A.164.1	*	*	*	*	*	*	*	*
chr1A.1662.1	*	*	*	*	*	*	*	*
chr1A.1676.1	*	*	*	*	*	*	*	*
chr1A.168.1	EMS60239.1	hypothetical protein TRIUR3_10413 [Triticum urartu]	*	*	*	*	*	*
chr1A.1681.1	EMT23096.1	RING-H2 finger protein ATL3F [Aegilops tauschii]	GO:0043161(proteasome-mediated ubiquitin-dependent protein catabolic process)	GO:0016020(membrane);GO:0016021(integral component of membrane)	GO:0008270(zinc ion binding);GO:0046872(metal ion binding);GO:0061630(ubiquitin protein ligase activity)	*	*	KOG0800(O)(FOG: Predicted E3 ubiquitin ligase)
chr1A.1689.1	EMT12799.1	hypothetical protein F775_25173 [Aegilops tauschii]	*	*	*	*	*	*
chr1A.1689.2	EMT12799.1	hypothetical protein F775_25173 [Aegilops tauschii]	*	*	*	*	*	*
chr1A.169.1	EMT15031.1	Glutamate dehydrogenase 2 [Aegilops tauschii]	*	*	*	*	*	*
chr1A.1694.1	EMS55590.1	Tryptophanyl-tRNA synthetase, cytoplasmic [Triticum urartu]	*	*	*	*	*	*
chr1A.1694.2	EMS63719.1	hypothetical protein TRIUR3_25267 [Triticum urartu]	*	*	*	*	*	*
chr1A.1700.1	EMS58820.1	hypothetical protein TRIUR3_24792 [Triticum urartu]	*	*	*	*	*	*
chr1A.1707.1	*	*	*	*	*	*	*	*
chr1A.1726.1	EMT04040.1	hypothetical protein F775_01074 [Aegilops tauschii]	*	*	*	*	*	*
chr1A.1736.1	*	*	*	*	*	*	*	*
chr1A.1747.1	*	*	*	*	*	*	*	*
chr1A.1748.1	EMS65053.1	hypothetical protein TRIUR3_26850 [Triticum urartu]	*	*	*	*	*	*
chr1A.1759.1	EMT28941.1	hypothetical protein F775_24470 [Aegilops tauschii]	*	*	*	*	*	*
chr1A.1774.1	EMS65388.1	hypothetical protein TRIUR3_28844 [Triticum urartu]	*	*	*	*	*	*
chr1A.1786.1	EMS53082.1	hypothetical protein TRIUR3_34686 [Triticum urartu]	*	*	*	*	*	*
chr1A.179.1	*	*	*	*	*	*	*	*
chr1A.1800.1	BAJ91869.1	predicted protein [Hordeum vulgare subsp. vulgare]	*	GO:0009536(plastid);GO:0016021(integral component of membrane);GO:0016020(membrane)	GO:0004601(peroxidase activity)	*	*	*
chr1A.1806.1	NP_001182860.1	uncharacterized protein LOC100501120 [Zea mays]	*	*	*	*	*	*
chr1A.1817.1	AAT47108.1	putative polyprotein [Oryza sativa Japonica Group]	*	*	*	*	*	*
chr1A.1825.1	EMS61473.1	hypothetical protein TRIUR3_04522 [Triticum urartu]	*	*	*	*	*	KOG1861(K)(Leucine permease transcriptional regulator)
chr1A.185.1	*	*	*	*	*	*	*	*
chr1A.1869.1	EMT33711.1	Putative disease resistance RPP13-like protein 1 [Aegilops tauschii]	*	GO:0016020(membrane);GO:0016021(integral component of membrane)	GO:0043531(ADP binding)	*	*	KOG0619(R)(FOG: Leucine rich repeat)
chr1A.1871.1	EMT16419.1	Formimidoyltransferase-cyclodeaminase [Aegilops tauschii]	GO:0008152(metabolic process)	*	GO:0005542(folic acid binding);GO:0016740(transferase activity)	*	*	*
chr1A.1871.2	EMT16419.1	Formimidoyltransferase-cyclodeaminase [Aegilops tauschii]	GO:0008152(metabolic process)	*	GO:0005542(folic acid binding);GO:0016740(transferase activity)	*	*	*
chr1A.1881.1	*	*	*	*	*	*	*	*
chr1A.1932.1	EMT16215.1	Homeobox protein HOX1A [Aegilops tauschii]	GO:0006355(regulation of transcription, DNA-templated);GO:0006351(transcription, DNA-templated);GO:0045893(positive regulation of transcription, DNA-templated)	GO:0005634(nucleus)	GO:0003677(DNA binding);GO:0043565(sequence-specific DNA binding);GO:0008270(zinc ion binding);GO:0046872(metal ion binding)	*	*	KOG0490(R)(Transcription factor, contains HOX domain)
chr1A.196.1	*	*	*	*	*	*	*	*
chr1A.196.2	*	*	*	*	*	*	*	*
chr1A.1965.1	*	*	*	*	*	*	*	*
chr1A.2011.1	YP_008239105.1	cytochrome f (chloroplast) [Triticum monococcum]	GO:0055114(oxidation-reduction process);GO:0015979(photosynthesis)	GO:0009579(thylakoid);GO:0016020(membrane);GO:0031361(integral component of thylakoid membrane);GO:0009536(plastid);GO:0009535(chloroplast thylakoid membrane);GO:0016021(integral component of membrane);GO:0009507(chloroplast);GO:0042651(thylakoid membrane)	GO:0020037(heme binding);GO:0046872(metal ion binding);GO:0005506(iron ion binding);GO:0009055(electron carrier activity)	K02634|petA|http://www.genome.jp/dbget-bin/www_bget?ko:K02634	ko00195(Photosynthesis)	*
chr1A.2012.1	NP_114269.1	photosystem I assembly protein Ycf4 (chloroplast) [Triticum aestivum]	GO:0015979(photosynthesis)	GO:0009522(photosystem I);GO:0009579(thylakoid);GO:0016020(membrane);GO:0009536(plastid);GO:0009535(chloroplast thylakoid membrane);GO:0016021(integral component of membrane);GO:0009507(chloroplast);GO:0042651(thylakoid membrane)	*	*	*	*
chr1A.2016.1	AMM06269.1	'photosystem I P700 apoprotein A1 (chloroplast) [Vicia sativa]	GO:0018298(protein-chromophore linkage);GO:0055114(oxidation-reduction process);GO:0015979(photosynthesis)	GO:0009522(photosystem I);GO:0009579(thylakoid);GO:0016020(membrane);GO:0009536(plastid);GO:0009535(chloroplast thylakoid membrane);GO:0016021(integral component of membrane);GO:0009507(chloroplast);GO:0042651(thylakoid membrane)	GO:0000287(magnesium ion binding);GO:0016168(chlorophyll binding);GO:0046872(metal ion binding);GO:0051536(iron-sulfur cluster binding);GO:0009055(electron carrier activity);GO:0016491(oxidoreductase activity);GO:0051539(4 iron, 4 sulfur cluster binding)	K02689|psaA|http://www.genome.jp/dbget-bin/www_bget?ko:K02689	ko00195(Photosynthesis)	*
chr1A.2018.1	*	*	*	*	*	*	*	*
chr1A.2033.1	EMS46620.1	hypothetical protein TRIUR3_15026 [Triticum urartu]	*	*	*	*	*	*
chr1A.2044.1	BAJ94340.1	predicted protein [Hordeum vulgare subsp. vulgare]	*	*	*	*	*	*
chr1A.2055.1	*	*	*	*	*	*	*	*
chr1A.2073.1	*	*	*	*	*	*	*	*
chr1A.2073.2	*	*	*	*	*	*	*	*
chr1A.2111.1	EEC81930.1	hypothetical protein OsI_25789 [Oryza sativa Indica Group]	GO:0030244(cellulose biosynthetic process);GO:0071555(cell wall organization)	GO:0005886(plasma membrane);GO:0016020(membrane);GO:0016021(integral component of membrane)	GO:0016740(transferase activity);GO:0016757(transferase activity, transferring glycosyl groups);GO:0008270(zinc ion binding);GO:0046872(metal ion binding);GO:0016760(cellulose synthase (UDP-forming) activity)	K10999|CESA|http://www.genome.jp/dbget-bin/www_bget?ko:K10999	*	*
chr1A.2111.2	EEC81930.1	hypothetical protein OsI_25789 [Oryza sativa Indica Group]	GO:0030244(cellulose biosynthetic process);GO:0071555(cell wall organization)	GO:0005886(plasma membrane);GO:0016020(membrane);GO:0016021(integral component of membrane)	GO:0016740(transferase activity);GO:0016757(transferase activity, transferring glycosyl groups);GO:0008270(zinc ion binding);GO:0046872(metal ion binding);GO:0016760(cellulose synthase (UDP-forming) activity)	K10999|CESA|http://www.genome.jp/dbget-bin/www_bget?ko:K10999	*	*
chr1A.2113.1	AAP46207.1	putative retrotransposon protein [Oryza sativa Japonica Group]	GO:0016573(histone acetylation);GO:0015074(DNA integration)	GO:0000123(histone acetyltransferase complex);GO:0005634(nucleus)	GO:0016301(kinase activity);GO:0003676(nucleic acid binding)	*	*	*
chr1A.216.1	*	*	*	*	*	*	*	*
chr1A.222.1	*	*	*	*	*	*	*	*
chr1A.23.1	EEE54990.1	hypothetical protein OsJ_02614 [Oryza sativa Japonica Group]	GO:0006355(regulation of transcription, DNA-templated)	GO:0009536(plastid)	GO:0008270(zinc ion binding)	*	*	*
chr1A.23.2	XP_015688484.1	PREDICTED: protein FAR1-RELATED SEQUENCE 5-like [Oryza brachyantha]	*	*	*	*	*	*
chr1A.243.1	*	*	*	*	*	*	*	*
chr1A.247.1	*	*	*	*	*	*	*	*
chr1A.251.1	*	*	*	*	*	*	*	*
chr1A.251.2	*	*	*	*	*	*	*	*
chr1A.251.3	*	*	*	*	*	*	*	*
chr1A.251.4	*	*	*	*	*	*	*	*
chr1A.261.1	EMS48759.1	Phosphoenolpyruvate/phosphate translocator 3, chloroplastic [Triticum urartu]	GO:0006810(transport);GO:0034219(carbohydrate transmembrane transport);GO:0035436(triose phosphate transmembrane transport);GO:0015714(phosphoenolpyruvate transport);GO:0089722(phosphoenolpyruvate transmembrane transport);GO:0008643(carbohydrate transport)	GO:0016021(integral component of membrane);GO:0016020(membrane);GO:0009536(plastid);GO:0031969(chloroplast membrane);GO:0009507(chloroplast)	GO:0005215(transporter activity);GO:0015121(phosphoenolpyruvate:phosphate antiporter activity);GO:0009670(triose-phosphate:phosphate antiporter activity)	K15283|SLC35E1|http://www.genome.jp/dbget-bin/www_bget?ko:K15283	*	KOG1441(GE)(Glucose-6-phosphate/phosphate and phosphoenolpyruvate/phosphate antiporter)
chr1A.27.1	*	*	*	*	*	*	*	*
chr1A.270.1	*	*	*	*	*	*	*	*
chr1A.270.2	*	*	*	*	*	*	*	*
chr1A.270.3	*	*	*	*	*	*	*	*
chr1A.270.4	*	*	*	*	*	*	*	*
chr1A.271.1	EMT24500.1	Dihydroflavonol-4-reductase [Aegilops tauschii]	*	*	*	*	*	*
chr1A.282.1	EMT19829.1	hypothetical protein F775_24853 [Aegilops tauschii]	*	*	*	*	*	*
chr1A.284.1	XP_015642881.1	PREDICTED: peptide methionine sulfoxide reductase A5 [Oryza sativa Japonica Group]	GO:0030091(protein repair);GO:0055114(oxidation-reduction process);GO:0006979(response to oxidative stress)	*	GO:0016671(oxidoreductase activity, acting on a sulfur group of donors, disulfide as acceptor);GO:0008113(peptide-methionine (S)-S-oxide reductase activity);GO:0016491(oxidoreductase activity)	*	*	*
chr1A.285.1	EMT24414.1	hypothetical protein F775_24276 [Aegilops tauschii]	*	*	*	*	*	*
chr1A.285.2	EMT24414.1	hypothetical protein F775_24276 [Aegilops tauschii]	*	*	*	*	*	*
chr1A.285.3	EMT24414.1	hypothetical protein F775_24276 [Aegilops tauschii]	*	*	*	*	*	*
chr1A.30.1	*	*	*	*	*	*	*	*
chr1A.302.1	*	*	*	*	*	*	*	*
chr1A.308.1	*	*	*	*	*	*	*	*
chr1A.321.1	XP_009123797.1	PREDICTED: uncharacterized protein LOC103848710 [Brassica rapa]	*	*	*	*	*	*
chr1A.332.1	*	*	*	*	*	*	*	*
chr1A.334.1	XP_002443120.1	hypothetical protein SORBIDRAFT_08g009530 [Sorghum bicolor]	GO:0000719(photoreactive repair)	*	GO:0003904(deoxyribodipyrimidine photo-lyase activity)	*	*	KOG0017(R)(FOG: Transposon-encoded proteins with TYA, reverse transcriptase, integrase domains in various combinations)
chr1A.335.1	*	*	*	*	*	*	*	*
chr1A.335.2	*	*	*	*	*	*	*	*
chr1A.339.1	XP_017255857.1	PREDICTED: transposon Ty3-I Gag-Pol polyprotein isoform X1 [Daucus carota subsp. sativus]	*	*	*	*	*	KOG0017(R)(FOG: Transposon-encoded proteins with TYA, reverse transcriptase, integrase domains in various combinations)
chr1A.342.1	*	*	*	*	*	*	*	*
chr1A.35.1	EMS52098.1	hypothetical protein TRIUR3_01071 [Triticum urartu]	*	*	*	*	*	*
chr1A.35.2	EMS52098.1	hypothetical protein TRIUR3_01071 [Triticum urartu]	*	*	*	*	*	*
chr1A.35.3	EMS52098.1	hypothetical protein TRIUR3_01071 [Triticum urartu]	*	*	*	*	*	*
chr1A.352.1	EMS63467.1	hypothetical protein TRIUR3_20709 [Triticum urartu]	*	*	*	*	*	*
chr1A.352.2	EMS63467.1	hypothetical protein TRIUR3_20709 [Triticum urartu]	*	*	*	*	*	*
chr1A.356.1	EMS59237.1	hypothetical protein TRIUR3_20134 [Triticum urartu]	*	*	*	*	*	*
chr1A.364.1	*	*	*	*	*	*	*	*
chr1A.369.1	EMT04471.1	Nucleobase-ascorbate transporter 6 [Aegilops tauschii]	GO:0006810(transport);GO:0055085(transmembrane transport)	GO:0016020(membrane);GO:0016021(integral component of membrane)	GO:0005215(transporter activity)	K14611|SLC23A1_2, SVCT1_2|http://www.genome.jp/dbget-bin/www_bget?ko:K14611	*	*
chr1A.369.2	EMS61607.1	Nucleobase-ascorbate transporter 6 [Triticum urartu]	GO:0006810(transport);GO:0055085(transmembrane transport)	GO:0016020(membrane);GO:0016021(integral component of membrane)	GO:0005215(transporter activity)	K14611|SLC23A1_2, SVCT1_2|http://www.genome.jp/dbget-bin/www_bget?ko:K14611	*	*
chr1A.372.1	EMT16592.1	Protein FAR-RED ELONGATED HYPOCOTYL 3 [Aegilops tauschii]	GO:0006355(regulation of transcription, DNA-templated)	*	GO:0008270(zinc ion binding)	*	*	*
chr1A.378.1	*	*	*	*	*	*	*	*
chr1A.380.1	*	*	*	*	*	*	*	*
chr1A.383.1	ABA95253.1	retrotransposon protein, putative, Ty3-gypsy subclass [Oryza sativa Japonica Group]	*	*	*	*	*	KOG0017(R)(FOG: Transposon-encoded proteins with TYA, reverse transcriptase, integrase domains in various combinations)
chr1A.384.1	EMS51005.1	Putative disease resistance RPP13-like protein 1 [Triticum urartu]	*	GO:0016020(membrane);GO:0016021(integral component of membrane)	GO:0043531(ADP binding)	*	*	*
chr1A.392.1	*	*	*	*	*	*	*	*
chr1A.395.1	EMS51208.1	hypothetical protein TRIUR3_19637 [Triticum urartu]	*	*	*	*	*	*
chr1A.395.2	EMS51208.1	hypothetical protein TRIUR3_19637 [Triticum urartu]	*	*	*	*	*	*
chr1A.408.1	*	*	*	*	*	*	*	*
chr1A.411.1	*	*	*	*	*	*	*	*
chr1A.426.1	*	*	*	*	*	*	*	*
chr1A.426.2	*	*	*	*	*	*	*	*
chr1A.445.1	OEL33020.1	Calmodulin-binding transcription activator 3 [Dichanthelium oligosanthes]	GO:0045944(positive regulation of transcription from RNA polymerase II promoter)	GO:0005634(nucleus)	GO:0003677(DNA binding);GO:0001077(transcriptional activator activity, RNA polymerase II core promoter proximal region sequence-specific binding);GO:0043565(sequence-specific DNA binding)	*	*	*
chr1A.446.1	*	*	*	*	*	*	*	*
chr1A.492.1	*	*	*	*	*	*	*	*
chr1A.496.1	EMS46315.1	hypothetical protein TRIUR3_07214 [Triticum urartu]	*	*	*	*	*	*
chr1A.496.2	EMS46315.1	hypothetical protein TRIUR3_07214 [Triticum urartu]	*	*	*	*	*	*
chr1A.506.1	EMS51789.1	hypothetical protein TRIUR3_18073 [Triticum urartu]	*	*	*	*	*	*
chr1A.516.1	EMT27032.1	hypothetical protein F775_10219 [Aegilops tauschii]	*	GO:0016021(integral component of membrane);GO:0016020(membrane)	*	*	*	*
chr1A.521.1	AAP53789.1	retrotransposon protein, putative, unclassified [Oryza sativa Japonica Group]	*	GO:0005739(mitochondrion)	*	*	*	*
chr1A.537.1	KQK97812.1	hypothetical protein SETIT_012162mg [Setaria italica]	GO:0006281(DNA repair);GO:0000723(telomere maintenance)	*	GO:0005524(ATP binding);GO:0003678(DNA helicase activity);GO:0004386(helicase activity)	*	*	*
chr1A.542.1	EMS51869.1	Cellulose synthase-like protein D1 [Triticum urartu]	GO:0030244(cellulose biosynthetic process);GO:0071555(cell wall organization)	GO:0016020(membrane);GO:0016021(integral component of membrane);GO:0000139(Golgi membrane);GO:0005794(Golgi apparatus)	GO:0016740(transferase activity);GO:0016757(transferase activity, transferring glycosyl groups);GO:0016760(cellulose synthase (UDP-forming) activity)	*	*	*
chr1A.559.1	EMT26204.1	hypothetical protein F775_01959 [Aegilops tauschii]	*	*	*	*	*	*
chr1A.559.2	EMT01776.1	hypothetical protein F775_00093 [Aegilops tauschii]	*	*	*	*	*	*
chr1A.559.3	EMT01776.1	hypothetical protein F775_00093 [Aegilops tauschii]	*	*	*	*	*	*
chr1A.559.4	EMT01776.1	hypothetical protein F775_00093 [Aegilops tauschii]	*	*	*	*	*	*
chr1A.560.1	EMS60945.1	hypothetical protein TRIUR3_15922 [Triticum urartu]	*	*	*	*	*	*
chr1A.561.1	EMT10106.1	hypothetical protein F775_09012 [Aegilops tauschii]	GO:1900865(chloroplast RNA modification)	GO:0005739(mitochondrion);GO:0009507(chloroplast)	GO:0008270(zinc ion binding)	*	*	*
chr1A.567.1	OEL25228.1	Protein FAR-RED IMPAIRED RESPONSE 1, partial [Dichanthelium oligosanthes]	*	*	*	*	*	*
chr1A.569.1	*	*	*	*	*	*	*	*
chr1A.578.1	*	*	*	*	*	*	*	*
chr1A.589.1	*	*	*	*	*	*	*	*
chr1A.606.1	*	*	*	*	*	*	*	*
chr1A.634.1	*	*	*	*	*	*	*	*
chr1A.634.2	*	*	*	*	*	*	*	*
chr1A.644.1	EMS51256.1	hypothetical protein TRIUR3_26747 [Triticum urartu]	*	*	*	*	*	*
chr1A.644.2	BAT16817.1	Os12g0299600 [Oryza sativa Japonica Group]	*	*	*	*	*	*
chr1A.646.1	*	*	*	*	*	*	*	*
chr1A.651.1	EMT32956.1	hypothetical protein F775_43204 [Aegilops tauschii]	*	*	*	*	*	*
chr1A.651.2	EMT32956.1	hypothetical protein F775_43204 [Aegilops tauschii]	*	*	*	*	*	*
chr1A.653.1	EMS67711.1	Cytochrome P450 94A1 [Triticum urartu]	GO:0055114(oxidation-reduction process)	GO:0016020(membrane);GO:0016021(integral component of membrane)	GO:0004497(monooxygenase activity);GO:0016705(oxidoreductase activity, acting on paired donors, with incorporation or reduction of molecular oxygen);GO:0020037(heme binding);GO:0046872(metal ion binding);GO:0005506(iron ion binding);GO:0016491(oxidoreductase activity);GO:0070330(aromatase activity)	*	*	KOG0157(QI)(Cytochrome P450 CYP4/CYP19/CYP26 subfamilies)
chr1A.669.1	*	*	*	*	*	*	*	*
chr1A.690.1	EMS56050.1	hypothetical protein TRIUR3_23265 [Triticum urartu]	*	*	*	*	*	*
chr1A.691.1	EMS54536.1	Mitogen-activated protein kinase 10 [Triticum urartu]	*	*	*	*	*	*
chr1A.702.1	XP_010927107.1	PREDICTED: protein FAR1-RELATED SEQUENCE 4-like isoform X1 [Elaeis guineensis]	GO:0006355(regulation of transcription, DNA-templated)	*	GO:0008270(zinc ion binding)	K17604|ZSWIM3|http://www.genome.jp/dbget-bin/www_bget?ko:K17604	*	*
chr1A.702.2	EMS54872.1	hypothetical protein TRIUR3_13402 [Triticum urartu]	*	*	*	*	*	*
chr1A.728.1	EMS68933.1	MADS-box transcription factor 2 [Triticum urartu]	GO:0006351(transcription, DNA-templated);GO:0006355(regulation of transcription, DNA-templated)	GO:0005634(nucleus)	GO:0003677(DNA binding);GO:0046983(protein dimerization activity);GO:0003700(transcription factor activity, sequence-specific DNA binding)	K09264|K09264|http://www.genome.jp/dbget-bin/www_bget?ko:K09264	*	*
chr1A.735.1	EMT10544.1	hypothetical protein F775_24190 [Aegilops tauschii]	*	*	*	*	*	*
chr1A.770.1	EMS51428.1	hypothetical protein TRIUR3_08483 [Triticum urartu]	*	GO:0005737(cytoplasm);GO:0016020(membrane);GO:0016021(integral component of membrane)	*	*	*	*
chr1A.799.1	*	*	*	*	*	*	*	*
chr1A.803.1	BAJ85179.1	predicted protein [Hordeum vulgare subsp. vulgare]	GO:0006810(transport);GO:0030001(metal ion transport);GO:0071577(zinc II ion transmembrane transport);GO:0055085(transmembrane transport);GO:0006811(ion transport);GO:0006829(zinc II ion transport)	GO:0016020(membrane);GO:0016021(integral component of membrane);GO:0005886(plasma membrane)	GO:0005385(zinc ion transmembrane transporter activity);GO:0046873(metal ion transmembrane transporter activity);GO:0008270(zinc ion binding)	K14709|SLC39A1_2_3, ZIP1_2_3|http://www.genome.jp/dbget-bin/www_bget?ko:K14709	*	KOG1558(P)(Fe2+/Zn2+ regulated transporter)
chr1A.81.1	*	*	*	*	*	*	*	*
chr1A.815.1	EMS47882.1	Protein FAR1-RELATED SEQUENCE 5 [Triticum urartu]	GO:0006355(regulation of transcription, DNA-templated)	*	GO:0008270(zinc ion binding)	*	*	*
chr1A.815.2	EMS47882.1	Protein FAR1-RELATED SEQUENCE 5 [Triticum urartu]	GO:0006355(regulation of transcription, DNA-templated)	*	GO:0008270(zinc ion binding)	*	*	*
chr1A.834.1	*	*	*	*	*	*	*	*
chr1A.84.1	*	*	*	*	*	*	*	*
chr1A.843.1	*	*	*	*	*	*	*	*
chr1A.852.1	EMT12487.1	Putative LRR receptor-like serine/threonine-protein kinase [Aegilops tauschii]	GO:0016310(phosphorylation);GO:0006468(protein phosphorylation)	GO:0016021(integral component of membrane);GO:0016020(membrane)	GO:0004672(protein kinase activity);GO:0005524(ATP binding);GO:0004674(protein serine/threonine kinase activity);GO:0016301(kinase activity);GO:0016740(transferase activity);GO:0000166(nucleotide binding)	*	*	KOG0619(R)(FOG: Leucine rich repeat)
chr1A.852.2	EMT12487.1	Putative LRR receptor-like serine/threonine-protein kinase [Aegilops tauschii]	GO:0016310(phosphorylation);GO:0006468(protein phosphorylation)	GO:0016021(integral component of membrane);GO:0016020(membrane)	GO:0004672(protein kinase activity);GO:0005524(ATP binding);GO:0004674(protein serine/threonine kinase activity);GO:0016301(kinase activity);GO:0016740(transferase activity);GO:0000166(nucleotide binding)	*	*	KOG0619(R)(FOG: Leucine rich repeat)
chr1A.866.1	EMS59676.1	hypothetical protein TRIUR3_14105 [Triticum urartu]	*	*	*	*	*	*
chr1A.866.2	EMS59676.1	hypothetical protein TRIUR3_14105 [Triticum urartu]	*	*	*	*	*	*
chr1A.871.1	EMS45313.1	Alpha-amylase [Triticum urartu]	*	*	GO:0003676(nucleic acid binding)	*	*	*
chr1A.879.1	GAQ90312.1	Component of the U4/U6.U5 snRNP/mitosis protein DIM1 [Klebsormidium flaccidum]	GO:0000245(spliceosomal complex assembly);GO:0000398(mRNA splicing, via spliceosome)	GO:0005682(U5 snRNP);GO:0005681(spliceosomal complex);GO:0046540(U4/U6 x U5 tri-snRNP complex);GO:0005737(cytoplasm);GO:0005634(nucleus);GO:0030529(intracellular ribonucleoprotein complex);GO:0019013(viral nucleocapsid)	*	K12859|TXNL4A, DIB1|http://www.genome.jp/dbget-bin/www_bget?ko:K12859	ko03040(Spliceosome)	KOG3414(AD)(Component of the U4/U6.U5 snRNP/mitosis protein DIM1)
chr1A.88.1	*	*	*	*	*	*	*	*
chr1A.88.2	*	*	*	*	*	*	*	*
chr1A.889.1	EMS51645.1	Sex determination protein tasselseed-2 [Triticum urartu]	*	*	*	*	*	*
chr1A.911.1	BAJ94340.1	predicted protein [Hordeum vulgare subsp. vulgare]	*	*	*	*	*	*
chr1A.911.2	BAJ94340.1	predicted protein [Hordeum vulgare subsp. vulgare]	*	*	*	*	*	*
chr1A.943.1	*	*	*	*	*	*	*	*
chr1A.945.1	ACY72569.1	unknown [Oryza sativa Japonica Group]	*	*	*	K01115|PLD1_2|http://www.genome.jp/dbget-bin/www_bget?ko:K01115	ko04144(Endocytosis);ko04072(Phospholipase D signaling pathway);ko04014(Ras signaling pathway);ko04071(Sphingolipid signaling pathway);ko04024(cAMP signaling pathway);ko05231(Choline metabolism in cancer);ko00565(Ether lipid metabolism);ko00564(Glycerophospholipid metabolism);ko04912(GnRH signaling pathway);ko04666(Fc gamma R-mediated phagocytosis);ko04724(Glutamatergic synapse)	KOG1329(I)(Phospholipase D1)
chr1A.951.1	BAK07218.1	predicted protein, partial [Hordeum vulgare subsp. vulgare]	GO:0006468(protein phosphorylation)	GO:0005737(cytoplasm);GO:0005739(mitochondrion);GO:0016020(membrane);GO:0016021(integral component of membrane)	GO:0004672(protein kinase activity);GO:0005524(ATP binding);GO:0004702(signal transducer, downstream of receptor, with serine/threonine kinase activity);GO:0004674(protein serine/threonine kinase activity);GO:0000166(nucleotide binding)	*	*	KOG0198(T)(MEKK and related serine/threonine protein kinases)
chr1A.954.1	EMT28282.1	ABC transporter B family member 11 [Aegilops tauschii]	GO:0006810(transport);GO:0055085(transmembrane transport)	GO:0016020(membrane);GO:0016021(integral component of membrane)	GO:0005524(ATP binding);GO:0000166(nucleotide binding);GO:0016887(ATPase activity);GO:0042626(ATPase activity, coupled to transmembrane movement of substances)	K05658|ABCB1|http://www.genome.jp/dbget-bin/www_bget?ko:K05658	ko02010(ABC transporters);ko05206(MicroRNAs in cancer);ko04976(Bile secretion)	KOG0055(Q)(Multidrug/pheromone exporter, ABC superfamily)
chr1A.955.1	XP_010240342.1	PREDICTED: uncharacterized protein LOC100833043 isoform X1 [Brachypodium distachyon]	*	GO:0005739(mitochondrion)	*	*	*	*
chr1A.956.1	*	*	*	*	*	*	*	*
chr1A.963.1	*	*	*	*	*	*	*	*
chr1A.969.1	*	*	*	*	*	*	*	*
chr1B.10.1	CAP72297.1	unnamed protein product [Triticum aestivum]	*	*	*	*	*	*
chr1B.1013.1	AGI97004.1	serine acetyltransferase [Triticum turgidum subsp. durum]	GO:0006535(cysteine biosynthetic process from serine);GO:0019344(cysteine biosynthetic process);GO:0008652(cellular amino acid biosynthetic process)	GO:0005737(cytoplasm)	GO:0016740(transferase activity);GO:0009001(serine O-acetyltransferase activity);GO:0016746(transferase activity, transferring acyl groups)	K00640|cysE|http://www.genome.jp/dbget-bin/www_bget?ko:K00640	ko05111(Biofilm formation - Vibrio cholerae);ko00270(Cysteine and methionine metabolism);ko00920(Sulfur metabolism);ko01230(Biosynthesis of amino acids);ko01200(Carbon metabolism)	KOG4750(E)(Serine O-acetyltransferase)
chr1B.102.1	EMT04270.1	hypothetical protein F775_42390 [Aegilops tauschii]	*	*	*	*	*	*
chr1B.1021.1	*	*	*	*	*	*	*	*
chr1B.1024.1	EMS49253.1	Sulfotransferase 16 [Triticum urartu]	*	*	GO:0016740(transferase activity);GO:0008146(sulfotransferase activity)	*	*	*
chr1B.1030.1	*	*	*	*	*	*	*	*
chr1B.1031.1	*	*	*	*	*	*	*	*
chr1B.1035.1	EMS61125.1	hypothetical protein TRIUR3_09754 [Triticum urartu]	*	*	*	*	*	*
chr1B.1041.1	EMT30748.1	hypothetical protein F775_00447 [Aegilops tauschii]	*	*	*	*	*	*
chr1B.1047.1	EMT22028.1	Cysteine-rich receptor-like protein kinase 41 [Aegilops tauschii]	*	*	*	*	*	*
chr1B.1048.1	*	*	*	*	*	*	*	*
chr1B.1049.1	EMT26300.1	Nuclear pore complex protein [Aegilops tauschii]	*	*	*	*	*	*
chr1B.1049.2	*	*	*	*	*	*	*	*
chr1B.1049.3	*	*	*	*	*	*	*	*
chr1B.1051.1	EMS51757.1	ABC transporter B family member 11 [Triticum urartu]	GO:0006810(transport);GO:0055085(transmembrane transport)	GO:0016020(membrane);GO:0016021(integral component of membrane)	GO:0005524(ATP binding);GO:0000166(nucleotide binding);GO:0016887(ATPase activity);GO:0042626(ATPase activity, coupled to transmembrane movement of substances)	K05658|ABCB1|http://www.genome.jp/dbget-bin/www_bget?ko:K05658	ko02010(ABC transporters);ko05206(MicroRNAs in cancer);ko04976(Bile secretion)	KOG0055(Q)(Multidrug/pheromone exporter, ABC superfamily)
chr1B.107.1	EMT23141.1	hypothetical protein F775_02552 [Aegilops tauschii]	*	*	*	*	*	*
chr1B.107.2	EMT23141.1	hypothetical protein F775_02552 [Aegilops tauschii]	*	*	*	*	*	*
chr1B.1082.1	YP_009341764.1	ATP synthase CF0 subunit III (chloroplast) [Castanopsis concinna]	GO:0006810(transport);GO:0015986(ATP synthesis coupled proton transport);GO:0015991(ATP hydrolysis coupled proton transport);GO:0015992(proton transport);GO:0006811(ion transport);GO:0006754(ATP biosynthetic process)	GO:0009579(thylakoid);GO:0016020(membrane);GO:0033177(proton-transporting two-sector ATPase complex, proton-transporting domain);GO:0045263(proton-transporting ATP synthase complex, coupling factor F(o));GO:0009536(plastid);GO:0009535(chloroplast thylakoid membrane);GO:0016021(integral component of membrane);GO:0009507(chloroplast);GO:0042170(plastid membrane)	GO:0015078(hydrogen ion transmembrane transporter activity);GO:0008289(lipid binding)	K02110|ATPF0C, atpE|http://www.genome.jp/dbget-bin/www_bget?ko:K02110	ko00190(Oxidative phosphorylation);ko00195(Photosynthesis)	*
chr1B.1091.1	EMS66281.1	hypothetical protein TRIUR3_31639 [Triticum urartu]	*	*	*	*	*	*
chr1B.1096.1	*	*	*	*	*	*	*	*
chr1B.1115.1	KQK99303.1	hypothetical protein SETIT_011782mg, partial [Setaria italica]	GO:0006412(translation)	GO:0005840(ribosome);GO:0022627(cytosolic small ribosomal subunit);GO:0005794(Golgi apparatus);GO:0005737(cytoplasm);GO:0030529(intracellular ribonucleoprotein complex);GO:0005634(nucleus)	GO:0003735(structural constituent of ribosome);GO:0046872(metal ion binding)	K02977|RP-S27Ae, RPS27A|http://www.genome.jp/dbget-bin/www_bget?ko:K02977	ko03010(Ribosome)	KOG0004(J)(Ubiquitin/40S ribosomal protein S27a fusion)
chr1B.1119.1	EMS48197.1	hypothetical protein TRIUR3_12778 [Triticum urartu]	*	*	*	*	*	*
chr1B.1119.2	EMS48197.1	hypothetical protein TRIUR3_12778 [Triticum urartu]	*	*	*	*	*	*
chr1B.1120.1	EMT13066.1	hypothetical protein F775_08198 [Aegilops tauschii]	*	*	*	*	*	*
chr1B.1130.1	BAJ94340.1	predicted protein [Hordeum vulgare subsp. vulgare]	*	*	*	*	*	*
chr1B.114.1	XP_004973284.1	PREDICTED: chloroplastic group IIA intron splicing facilitator CRS1, chloroplastic [Setaria italica]	GO:0000373(Group II intron splicing);GO:0008380(RNA splicing);GO:0006397(mRNA processing);GO:0006417(regulation of translation)	GO:0009536(plastid);GO:0030529(intracellular ribonucleoprotein complex);GO:0009507(chloroplast);GO:0009570(chloroplast stroma)	GO:0003723(RNA binding)	*	*	*
chr1B.1159.1	EMS55933.1	hypothetical protein TRIUR3_30960 [Triticum urartu]	*	GO:0031307(integral component of mitochondrial outer membrane)	*	*	*	*
chr1B.1169.1	AGC78945.1	hypothetical protein (mitochondrion) [Vicia faba]	*	GO:0005739(mitochondrion);GO:0009507(chloroplast);GO:0009536(plastid)	*	*	*	*
chr1B.1174.1	*	*	*	*	*	*	*	*
chr1B.1196.1	*	*	*	*	*	*	*	*
chr1B.1215.1	EMS55693.1	hypothetical protein TRIUR3_08442 [Triticum urartu]	*	*	*	*	*	*
chr1B.1215.2	*	*	*	*	*	*	*	*
chr1B.1215.3	EMS55693.1	hypothetical protein TRIUR3_08442 [Triticum urartu]	*	*	*	*	*	*
chr1B.1236.1	EMT25786.1	hypothetical protein F775_21288 [Aegilops tauschii]	*	*	*	*	*	*
chr1B.1253.1	ACJ03533.1	gamma-gliadin [Aegilops bicornis]	*	*	*	*	*	*
chr1B.1259.1	EMS67752.1	hypothetical protein TRIUR3_01767 [Triticum urartu]	*	*	*	*	*	*
chr1B.1259.2	*	*	*	*	*	*	*	*
chr1B.1260.1	BAD42431.1	LMW-s KS2 [Triticum aestivum]	*	*	*	*	*	*
chr1B.1263.1	KQK01732.1	hypothetical protein BRADI_3g57873 [Brachypodium distachyon]	*	*	*	*	*	*
chr1B.1268.1	XP_003579996.1	PREDICTED: uncharacterized membrane protein At3g27390-like [Brachypodium distachyon]	GO:0006355(regulation of transcription, DNA-templated);GO:0043401(steroid hormone mediated signaling pathway)	GO:0016020(membrane);GO:0016021(integral component of membrane)	*	*	*	*
chr1B.1293.1	EMT19597.1	hypothetical protein F775_16196 [Aegilops tauschii]	GO:0006351(transcription, DNA-templated);GO:0006355(regulation of transcription, DNA-templated)	GO:0005634(nucleus)	GO:0003700(transcription factor activity, sequence-specific DNA binding);GO:0043565(sequence-specific DNA binding)	*	*	*
chr1B.1300.1	EMT28325.1	Beta-glucosidase, chloroplastic [Aegilops tauschii]	*	*	*	*	*	*
chr1B.1304.1	EMT27183.1	hypothetical protein F775_30971 [Aegilops tauschii]	*	*	*	*	*	*
chr1B.1304.2	EMT27183.1	hypothetical protein F775_30971 [Aegilops tauschii]	*	*	*	*	*	*
chr1B.133.1	EMT16049.1	Helicase POLQ-like protein [Aegilops tauschii]	GO:0006260(DNA replication);GO:0006261(DNA-dependent DNA replication);GO:0009933(meristem structural organization);GO:0051301(cell division);GO:2000011(regulation of adaxial/abaxial pattern formation);GO:1990067(intrachromosomal DNA recombination);GO:0006310(DNA recombination);GO:0010468(regulation of gene expression);GO:0009640(photomorphogenesis);GO:1902749(regulation of cell cycle G2/M phase t…	GO:0009536(plastid)	GO:0003677(DNA binding);GO:0003676(nucleic acid binding);GO:0005524(ATP binding);GO:0003887(DNA-directed DNA polymerase activity)	K02349|POLQ|http://www.genome.jp/dbget-bin/www_bget?ko:K02349	*	*
chr1B.1335.1	EMS56275.1	hypothetical protein TRIUR3_08446 [Triticum urartu]	*	*	*	*	*	*
chr1B.135.1	EMT20566.1	Cysteine-rich receptor-like protein kinase 29 [Aegilops tauschii]	GO:0006468(protein phosphorylation);GO:0016310(phosphorylation);GO:0006952(defense response)	GO:0005886(plasma membrane);GO:0009506(plasmodesma)	GO:0004672(protein kinase activity);GO:0005524(ATP binding);GO:0004674(protein serine/threonine kinase activity);GO:0000166(nucleotide binding);GO:0016301(kinase activity)	*	*	*
chr1B.1371.1	EMT02043.1	Sulfotransferase 17 [Aegilops tauschii]	*	*	*	*	*	*
chr1B.1390.1	EMT09266.1	Deoxyuridine 5'-triphosphate nucleotidohydrolase [Aegilops tauschii]	GO:0046080(dUTP metabolic process);GO:0009117(nucleotide metabolic process);GO:0006226(dUMP biosynthetic process);GO:0046081(dUTP catabolic process);GO:0006281(DNA repair);GO:0009394(2'-deoxyribonucleotide metabolic process)	GO:0005737(cytoplasm);GO:0005829(cytosol)	GO:0000287(magnesium ion binding);GO:0004170(dUTP diphosphatase activity);GO:0016787(hydrolase activity);GO:0046872(metal ion binding);GO:0042802(identical protein binding)	K01520|dut, DUT|http://www.genome.jp/dbget-bin/www_bget?ko:K01520	ko00240(Pyrimidine metabolism)	KOG3370(F)(dUTPase)
chr1B.1403.1	CDM82858.1	unnamed protein product [Triticum aestivum]	*	*	*	*	*	*
chr1B.1409.1	BAJ99056.1	predicted protein [Hordeum vulgare subsp. vulgare]	*	*	*	*	*	*
chr1B.1415.1	*	*	*	*	*	*	*	*
chr1B.1427.1	*	*	*	*	*	*	*	*
chr1B.1435.1	*	*	*	*	*	*	*	*
chr1B.1446.1	*	*	*	*	*	*	*	*
chr1B.1459.1	*	*	*	*	*	*	*	*
chr1B.1463.1	*	*	*	*	*	*	*	*
chr1B.1463.2	*	*	*	*	*	*	*	*
chr1B.1474.1	EMT21505.1	Mismatch repair endonuclease PMS2 [Aegilops tauschii]	*	GO:0016020(membrane);GO:0016021(integral component of membrane)	*	*	*	*
chr1B.1477.1	ABA95797.1	retrotransposon protein, putative, unclassified [Oryza sativa Japonica Group]	GO:0016573(histone acetylation);GO:0015074(DNA integration)	GO:0000123(histone acetyltransferase complex);GO:0005634(nucleus)	GO:0016301(kinase activity);GO:0003676(nucleic acid binding)	*	*	KOG0017(R)(FOG: Transposon-encoded proteins with TYA, reverse transcriptase, integrase domains in various combinations)
chr1B.1477.2	ABA95797.1	retrotransposon protein, putative, unclassified [Oryza sativa Japonica Group]	GO:0016573(histone acetylation);GO:0015074(DNA integration)	GO:0000123(histone acetyltransferase complex);GO:0005634(nucleus)	GO:0016301(kinase activity);GO:0003676(nucleic acid binding)	*	*	KOG0017(R)(FOG: Transposon-encoded proteins with TYA, reverse transcriptase, integrase domains in various combinations)
chr1B.1480.1	*	*	*	*	*	*	*	*
chr1B.149.1	EMT06824.1	hypothetical protein F775_25690 [Aegilops tauschii]	*	*	*	*	*	*
chr1B.1490.1	EMT05534.1	Putative LRR receptor-like serine/threonine-protein kinase [Aegilops tauschii]	GO:0016310(phosphorylation);GO:0006468(protein phosphorylation);GO:0007169(transmembrane receptor protein tyrosine kinase signaling pathway)	GO:0016020(membrane);GO:0016021(integral component of membrane);GO:0005739(mitochondrion);GO:0031966(mitochondrial membrane);GO:0005886(plasma membrane)	GO:0016301(kinase activity);GO:0004672(protein kinase activity);GO:0004674(protein serine/threonine kinase activity);GO:0016740(transferase activity);GO:0005524(ATP binding);GO:0000166(nucleotide binding);GO:0004721(phosphoprotein phosphatase activity);GO:0016787(hydrolase activity)	*	*	KOG0619(R)(FOG: Leucine rich repeat)
chr1B.1504.1	XP_003568925.1	PREDICTED: proline synthase co-transcribed bacterial homolog protein [Brachypodium distachyon]	*	GO:0005622(intracellular);GO:0009536(plastid);GO:0005634(nucleus)	GO:0030170(pyridoxal phosphate binding)	K06997|yggS, PROSC|http://www.genome.jp/dbget-bin/www_bget?ko:K06997	*	KOG3157(R)(Proline synthetase co-transcribed protein)
chr1B.151.1	EMT05200.1	hypothetical protein F775_18193 [Aegilops tauschii]	*	*	*	*	*	*
chr1B.151.2	EMT05200.1	hypothetical protein F775_18193 [Aegilops tauschii]	*	*	*	*	*	*
chr1B.1515.1	XP_002440822.1	hypothetical protein SORBIDRAFT_09g007400 [Sorghum bicolor]	*	*	*	*	*	KOG1075(R)(FOG: Reverse transcriptase)
chr1B.1516.1	*	*	*	*	*	*	*	*
chr1B.1516.2	*	*	*	*	*	*	*	*
chr1B.1531.1	EMT23706.1	PHD finger protein [Aegilops tauschii]	GO:0006355(regulation of transcription, DNA-templated);GO:0006351(transcription, DNA-templated)	GO:0005634(nucleus);GO:0016020(membrane);GO:0016021(integral component of membrane)	GO:0042393(histone binding);GO:0008270(zinc ion binding);GO:0046872(metal ion binding)	*	*	KOG1632(R)(Uncharacterized PHD Zn-finger protein)
chr1B.1543.1	EMT29754.1	hypothetical protein F775_30424 [Aegilops tauschii]	*	*	*	*	*	*
chr1B.1546.1	*	*	*	*	*	*	*	*
chr1B.155.1	*	*	*	*	*	*	*	*
chr1B.1553.1	AAT08659.1	40S ribosomal protein S23, partial [Hyacinthus orientalis]	GO:0006412(translation)	GO:0005840(ribosome);GO:0015935(small ribosomal subunit);GO:0005622(intracellular);GO:0030529(intracellular ribonucleoprotein complex);GO:0022627(cytosolic small ribosomal subunit)	GO:0003735(structural constituent of ribosome)	K02973|RP-S23e, RPS23|http://www.genome.jp/dbget-bin/www_bget?ko:K02973	ko03010(Ribosome)	KOG1749(J)(40S ribosomal protein S23)
chr1B.1556.1	EMT30227.1	hypothetical protein F775_02685 [Aegilops tauschii]	*	*	*	*	*	*
chr1B.1563.1	*	*	*	*	*	*	*	*
chr1B.1565.1	EMT23098.1	hypothetical protein F775_19064 [Aegilops tauschii]	*	*	*	*	*	*
chr1B.157.1	*	*	*	*	*	*	*	*
chr1B.157.2	*	*	*	*	*	*	*	*
chr1B.1577.1	*	*	*	*	*	*	*	*
chr1B.1584.1	*	*	*	*	*	*	*	*
chr1B.1589.1	*	*	*	*	*	*	*	*
chr1B.1591.1	*	*	*	*	*	*	*	*
chr1B.1601.1	KQL30506.1	hypothetical protein SETIT_019133mg, partial [Setaria italica]	GO:0006281(DNA repair);GO:0000723(telomere maintenance)	*	GO:0005524(ATP binding);GO:0003678(DNA helicase activity);GO:0004386(helicase activity)	*	*	KOG0987(D)(DNA helicase PIF1/RRM3)
chr1B.1605.1	EMS68622.1	hypothetical protein TRIUR3_18779 [Triticum urartu]	GO:0015074(DNA integration)	*	GO:0003676(nucleic acid binding)	*	*	*
chr1B.1606.1	*	*	*	*	*	*	*	*
chr1B.161.1	KOM48406.1	hypothetical protein LR48_Vigan07g211000 [Vigna angularis]	*	*	*	*	*	*
chr1B.1615.1	*	*	*	*	*	*	*	*
chr1B.1616.1	*	*	*	*	*	*	*	*
chr1B.1619.1	*	*	*	*	*	*	*	*
chr1B.162.1	EMT07766.1	hypothetical protein F775_24334 [Aegilops tauschii]	*	*	*	*	*	*
chr1B.1623.1	*	*	*	*	*	*	*	*
chr1B.1627.1	ABQ63060.1	gag polyprotein [Triticum monococcum subsp. aegilopoides]	*	*	*	*	*	*
chr1B.1629.1	*	*	*	*	*	*	*	*
chr1B.1632.1	EMT32956.1	hypothetical protein F775_43204 [Aegilops tauschii]	*	*	*	*	*	*
chr1B.1644.1	*	*	*	*	*	*	*	*
chr1B.1682.1	*	*	*	*	*	*	*	*
chr1B.1686.1	*	*	*	*	*	*	*	*
chr1B.1686.2	*	*	*	*	*	*	*	*
chr1B.1693.1	*	*	*	*	*	*	*	*
chr1B.1693.10	*	*	*	*	*	*	*	*
chr1B.1693.11	*	*	*	*	*	*	*	*
chr1B.1693.12	*	*	*	*	*	*	*	*
chr1B.1693.13	*	*	*	*	*	*	*	*
chr1B.1693.2	*	*	*	*	*	*	*	*
chr1B.1693.3	*	*	*	*	*	*	*	*
chr1B.1693.4	*	*	*	*	*	*	*	*
chr1B.1693.5	*	*	*	*	*	*	*	*
chr1B.1693.6	*	*	*	*	*	*	*	*
chr1B.1693.7	*	*	*	*	*	*	*	*
chr1B.1693.8	*	*	*	*	*	*	*	*
chr1B.1693.9	*	*	*	*	*	*	*	*
chr1B.1696.1	BAH94112.1	Os08g0152800 [Oryza sativa Japonica Group]	*	GO:0016021(integral component of membrane);GO:0016020(membrane)	*	*	*	*
chr1B.1696.2	BAH94112.1	Os08g0152800 [Oryza sativa Japonica Group]	*	GO:0016021(integral component of membrane);GO:0016020(membrane)	*	*	*	*
chr1B.1696.3	BAH94112.1	Os08g0152800 [Oryza sativa Japonica Group]	*	GO:0016021(integral component of membrane);GO:0016020(membrane)	*	*	*	*
chr1B.1698.1	EMS45240.1	hypothetical protein TRIUR3_11406 [Triticum urartu]	*	*	*	*	*	*
chr1B.1705.1	*	*	*	*	*	*	*	*
chr1B.1705.2	*	*	*	*	*	*	*	*
chr1B.1708.1	*	*	*	*	*	*	*	*
chr1B.1716.1	EMT14174.1	hypothetical protein F775_24313 [Aegilops tauschii]	*	*	*	*	*	*
chr1B.1717.1	*	*	*	*	*	*	*	*
chr1B.1719.1	*	*	*	*	*	*	*	*
chr1B.1719.2	*	*	*	*	*	*	*	*
chr1B.1723.1	EMT07873.1	Putative serine/threonine-protein kinase [Aegilops tauschii]	*	*	*	*	*	*
chr1B.173.1	*	*	*	*	*	*	*	*
chr1B.1732.1	*	*	*	*	*	*	*	*
chr1B.1748.1	XP_004963682.1	PREDICTED: uncharacterized protein LOC101781465 [Setaria italica]	*	*	GO:0003676(nucleic acid binding);GO:0008270(zinc ion binding)	*	*	KOG1075(R)(FOG: Reverse transcriptase)
chr1B.1752.1	*	*	*	*	*	*	*	*
chr1B.1776.1	*	*	*	*	*	*	*	*
chr1B.1784.1	*	*	*	*	*	*	*	*
chr1B.1784.2	*	*	*	*	*	*	*	*
chr1B.1789.1	*	*	*	*	*	*	*	*
chr1B.1813.1	BAK03965.1	predicted protein [Hordeum vulgare subsp. vulgare]	*	*	*	*	*	*
chr1B.1825.1	*	*	*	*	*	*	*	*
chr1B.1826.1	CAD40009.3	OSJNBb0052B05.12 [Oryza sativa Japonica Group]	*	*	*	*	*	*
chr1B.1828.1	*	*	*	*	*	*	*	*
chr1B.1837.1	CDM81261.1	unnamed protein product [Triticum aestivum]	*	GO:0005886(plasma membrane);GO:0016020(membrane);GO:0016021(integral component of membrane);GO:0009506(plasmodesma);GO:0005794(Golgi apparatus)	*	*	*	KOG1134(R)(Uncharacterized conserved protein)
chr1B.185.1	XP_015624569.1	PREDICTED: uncharacterized protein LOC107280031 [Oryza sativa Japonica Group]	*	*	*	*	*	*
chr1B.1904.1	EMT25491.1	Importin subunit beta-1 [Aegilops tauschii]	GO:0006913(nucleocytoplasmic transport);GO:0006607(NLS-bearing protein import into nucleus);GO:0006886(intracellular protein transport);GO:0006610(ribosomal protein import into nucleus);GO:0000060(protein import into nucleus, translocation);GO:0000059(obsolete protein import into nucleus, docking)	GO:0005737(cytoplasm);GO:0031965(nuclear membrane);GO:0034399(nuclear periphery)	GO:0008565(protein transporter activity);GO:0008139(nuclear localization sequence binding);GO:0008536(Ran GTPase binding)	K14293|KPNB1, IPO1|http://www.genome.jp/dbget-bin/www_bget?ko:K14293	ko03013(RNA transport)	KOG1241(YU)(Karyopherin (importin) beta 1)
chr1B.1908.1	*	*	*	*	*	*	*	*
chr1B.1924.1	*	*	*	*	*	*	*	*
chr1B.1936.1	NP_001170670.1	uncharacterized protein LOC100384731 [Zea mays]	*	*	GO:0016884(carbon-nitrogen ligase activity, with glutamine as amido-N-donor)	*	*	*
chr1B.1952.1	XP_010229588.1	PREDICTED: uncharacterized protein LOC104582022 [Brachypodium distachyon]	*	*	*	*	*	*
chr1B.197.1	*	*	*	*	*	*	*	*
chr1B.1980.1	EMS47493.1	Ribonucleases P/MRP protein subunit POP1 [Triticum urartu]	GO:0001682(tRNA 5'-leader removal);GO:0006396(RNA processing);GO:0008033(tRNA processing);GO:0090502(RNA phosphodiester bond hydrolysis, endonucleolytic)	GO:0000172(ribonuclease MRP complex);GO:0005655(nucleolar ribonuclease P complex)	GO:0004526(ribonuclease P activity);GO:0000171(ribonuclease MRP activity)	*	*	*
chr1B.1980.2	*	*	*	*	*	*	*	*
chr1B.1980.3	EMS47493.1	Ribonucleases P/MRP protein subunit POP1 [Triticum urartu]	GO:0001682(tRNA 5'-leader removal);GO:0006396(RNA processing);GO:0008033(tRNA processing);GO:0090502(RNA phosphodiester bond hydrolysis, endonucleolytic)	GO:0000172(ribonuclease MRP complex);GO:0005655(nucleolar ribonuclease P complex)	GO:0004526(ribonuclease P activity);GO:0000171(ribonuclease MRP activity)	*	*	*
chr1B.1980.4	EMS47493.1	Ribonucleases P/MRP protein subunit POP1 [Triticum urartu]	GO:0001682(tRNA 5'-leader removal);GO:0006396(RNA processing);GO:0008033(tRNA processing);GO:0090502(RNA phosphodiester bond hydrolysis, endonucleolytic)	GO:0000172(ribonuclease MRP complex);GO:0005655(nucleolar ribonuclease P complex)	GO:0004526(ribonuclease P activity);GO:0000171(ribonuclease MRP activity)	*	*	*
chr1B.1980.5	EMS47493.1	Ribonucleases P/MRP protein subunit POP1 [Triticum urartu]	GO:0001682(tRNA 5'-leader removal);GO:0006396(RNA processing);GO:0008033(tRNA processing);GO:0090502(RNA phosphodiester bond hydrolysis, endonucleolytic)	GO:0000172(ribonuclease MRP complex);GO:0005655(nucleolar ribonuclease P complex)	GO:0004526(ribonuclease P activity);GO:0000171(ribonuclease MRP activity)	*	*	*
chr1B.1981.1	*	*	*	*	*	*	*	*
chr1B.1989.1	*	*	*	*	*	*	*	*
chr1B.2003.1	*	*	*	*	*	*	*	*
chr1B.2019.1	*	*	*	*	*	*	*	*
chr1B.2019.2	*	*	*	*	*	*	*	*
chr1B.2019.3	*	*	*	*	*	*	*	*
chr1B.2019.4	*	*	*	*	*	*	*	*
chr1B.2019.5	*	*	*	*	*	*	*	*
chr1B.202.1	EMT07814.1	hypothetical protein F775_24516 [Aegilops tauschii]	*	*	*	*	*	*
chr1B.202.2	EMS45593.1	hypothetical protein TRIUR3_30797 [Triticum urartu]	*	*	*	*	*	*
chr1B.2021.1	EMT18802.1	hypothetical protein F775_30470 [Aegilops tauschii]	*	*	*	*	*	*
chr1B.2022.1	*	*	*	*	*	*	*	*
chr1B.2023.1	ABA94908.1	retrotransposon protein, putative, Ty3-gypsy subclass [Oryza sativa Japonica Group]	*	*	*	*	*	KOG0017(R)(FOG: Transposon-encoded proteins with TYA, reverse transcriptase, integrase domains in various combinations)
chr1B.2026.1	*	*	*	*	*	*	*	*
chr1B.2028.1	*	*	*	*	*	*	*	*
chr1B.204.1	EMT29947.1	hypothetical protein F775_24463 [Aegilops tauschii]	*	*	*	*	*	*
chr1B.204.2	EMT29947.1	hypothetical protein F775_24463 [Aegilops tauschii]	*	*	*	*	*	*
chr1B.204.3	EMT29947.1	hypothetical protein F775_24463 [Aegilops tauschii]	*	*	*	*	*	*
chr1B.204.4	EMS58006.1	hypothetical protein TRIUR3_21661 [Triticum urartu]	*	*	*	*	*	*
chr1B.2040.1	*	*	*	*	*	*	*	*
chr1B.2046.1	EMT18955.1	hypothetical protein F775_24193 [Aegilops tauschii]	GO:0051013(microtubule severing)	GO:0005737(cytoplasm);GO:0008352(katanin complex);GO:0005856(cytoskeleton);GO:0005874(microtubule)	GO:0008017(microtubule binding)	K18643|KATNB1|http://www.genome.jp/dbget-bin/www_bget?ko:K18643	*	*
chr1B.2046.2	EMT18955.1	hypothetical protein F775_24193 [Aegilops tauschii]	GO:0051013(microtubule severing)	GO:0005737(cytoplasm);GO:0008352(katanin complex);GO:0005856(cytoskeleton);GO:0005874(microtubule)	GO:0008017(microtubule binding)	K18643|KATNB1|http://www.genome.jp/dbget-bin/www_bget?ko:K18643	*	*
chr1B.2049.1	KYP36761.1	Photosystem I P700 chlorophyll a apoprotein A2 family [Cajanus cajan]	GO:0018298(protein-chromophore linkage);GO:0015979(photosynthesis);GO:0055114(oxidation-reduction process)	GO:0009522(photosystem I);GO:0016021(integral component of membrane);GO:0009579(thylakoid);GO:0016020(membrane);GO:0042651(thylakoid membrane);GO:0009536(plastid);GO:0009535(chloroplast thylakoid membrane);GO:0009507(chloroplast)	GO:0000287(magnesium ion binding);GO:0016168(chlorophyll binding);GO:0051536(iron-sulfur cluster binding);GO:0009055(electron carrier activity);GO:0016491(oxidoreductase activity);GO:0051539(4 iron, 4 sulfur cluster binding);GO:0046872(metal ion binding)	K02690|psaB|http://www.genome.jp/dbget-bin/www_bget?ko:K02690	ko00195(Photosynthesis)	*
chr1B.2049.2	KYP36761.1	Photosystem I P700 chlorophyll a apoprotein A2 family [Cajanus cajan]	GO:0018298(protein-chromophore linkage);GO:0015979(photosynthesis);GO:0055114(oxidation-reduction process)	GO:0009522(photosystem I);GO:0016021(integral component of membrane);GO:0009579(thylakoid);GO:0016020(membrane);GO:0042651(thylakoid membrane);GO:0009536(plastid);GO:0009535(chloroplast thylakoid membrane);GO:0009507(chloroplast)	GO:0000287(magnesium ion binding);GO:0016168(chlorophyll binding);GO:0051536(iron-sulfur cluster binding);GO:0009055(electron carrier activity);GO:0016491(oxidoreductase activity);GO:0051539(4 iron, 4 sulfur cluster binding);GO:0046872(metal ion binding)	K02690|psaB|http://www.genome.jp/dbget-bin/www_bget?ko:K02690	ko00195(Photosynthesis)	*
chr1B.2049.3	XP_015697644.1	PREDICTED: uncharacterized protein LOC107305232 [Oryza brachyantha]	*	*	GO:0003676(nucleic acid binding);GO:0008270(zinc ion binding)	*	*	*
chr1B.2060.1	EMS67217.1	Retrovirus-related Pol polyprotein from transposon TNT 1-94 [Triticum urartu]	GO:0006355(regulation of transcription, DNA-templated);GO:0006384(transcription initiation from RNA polymerase III promoter);GO:0006352(DNA-templated transcription, initiation)	GO:0000126(transcription factor TFIIIB complex)	GO:0017025(TBP-class protein binding);GO:0008270(zinc ion binding)	*	*	*
chr1B.2085.1	*	*	*	*	*	*	*	*
chr1B.2086.1	*	*	*	*	*	*	*	*
chr1B.2103.1	*	*	*	*	*	*	*	*
chr1B.2130.1	EMS53859.1	Callose synthase 1 [Triticum urartu]	*	*	*	*	*	*
chr1B.2134.1	*	*	*	*	*	*	*	*
chr1B.2135.1	*	*	*	*	*	*	*	*
chr1B.2135.2	*	*	*	*	*	*	*	*
chr1B.2143.1	*	*	*	*	*	*	*	*
chr1B.2190.1	EMS56416.1	Protein ZINC INDUCED FACILITATOR-LIKE 1 [Triticum urartu]	*	*	*	*	*	*
chr1B.2205.1	EMS52926.1	hypothetical protein TRIUR3_23494 [Triticum urartu]	*	*	*	*	*	*
chr1B.2212.1	EMS67373.1	hypothetical protein TRIUR3_21489 [Triticum urartu]	GO:0006355(regulation of transcription, DNA-templated)	*	*	*	*	*
chr1B.224.1	EMT33107.1	hypothetical protein F775_20017 [Aegilops tauschii]	*	*	*	*	*	*
chr1B.224.2	EMT33107.1	hypothetical protein F775_20017 [Aegilops tauschii]	*	*	*	*	*	*
chr1B.224.3	EMT33107.1	hypothetical protein F775_20017 [Aegilops tauschii]	*	*	*	*	*	*
chr1B.2247.1	EMS54076.1	Serine/threonine-protein kinase HT1 [Triticum urartu]	*	*	*	*	*	*
chr1B.2253.1	*	*	*	*	*	*	*	*
chr1B.2264.1	EMS64272.1	hypothetical protein TRIUR3_12589 [Triticum urartu]	*	*	*	*	*	*
chr1B.2264.2	*	*	*	*	*	*	*	*
chr1B.2264.3	EMS56562.1	hypothetical protein TRIUR3_22429 [Triticum urartu]	*	*	*	*	*	*
chr1B.2264.4	EMT22753.1	hypothetical protein F775_25191 [Aegilops tauschii]	*	*	*	*	*	*
chr1B.2264.5	EMT22753.1	hypothetical protein F775_25191 [Aegilops tauschii]	*	*	*	*	*	*
chr1B.2273.1	AIY60789.1	ATPase subunit 6-1d (mitochondrion) [Aegilops markgrafii]	GO:0006754(ATP biosynthetic process);GO:0006810(transport);GO:0015986(ATP synthesis coupled proton transport);GO:0015992(proton transport);GO:0006811(ion transport)	GO:0005743(mitochondrial inner membrane);GO:0016020(membrane);GO:0045263(proton-transporting ATP synthase complex, coupling factor F(o));GO:0005739(mitochondrion);GO:0016021(integral component of membrane)	GO:0015078(hydrogen ion transmembrane transporter activity)	K02126|ATPeF0A, MTATP6, ATP6|http://www.genome.jp/dbget-bin/www_bget?ko:K02126	ko05010(Alzheimer's disease);ko05016(Huntington's disease);ko05012(Parkinson's disease);ko00190(Oxidative phosphorylation)	KOG4665(C)(ATP synthase F0 subunit 6 and related proteins)
chr1B.2288.1	KQJ94627.1	hypothetical protein BRADI_3g11565 [Brachypodium distachyon]	*	*	*	*	*	*
chr1B.2290.1	EMS62789.1	hypothetical protein TRIUR3_19164 [Triticum urartu]	*	*	*	*	*	*
chr1B.2291.1	EMT04344.1	hypothetical protein F775_00349 [Aegilops tauschii]	*	*	*	*	*	*
chr1B.230.1	EMS68502.1	Nucleobase-ascorbate transporter 7 [Triticum urartu]	GO:0006810(transport);GO:0055085(transmembrane transport)	GO:0016021(integral component of membrane);GO:0016020(membrane)	GO:0005215(transporter activity)	K14611|SLC23A1_2, SVCT1_2|http://www.genome.jp/dbget-bin/www_bget?ko:K14611	*	*
chr1B.2306.1	*	*	*	*	*	*	*	*
chr1B.2311.1	XP_015387784.1	PREDICTED: zinc finger MYM-type protein 1-like isoform X1 [Citrus sinensis]	*	GO:0016020(membrane);GO:0016021(integral component of membrane);GO:0005737(cytoplasm);GO:0005654(nucleoplasm)	GO:0046983(protein dimerization activity);GO:0003676(nucleic acid binding);GO:0003677(DNA binding);GO:0000981(RNA polymerase II transcription factor activity, sequence-specific DNA binding)	*	*	*
chr1B.2312.1	NP_001182860.1	uncharacterized protein LOC100501120 [Zea mays]	*	*	*	*	*	*
chr1B.2314.1	EMS60107.1	hypothetical protein TRIUR3_20337 [Triticum urartu]	GO:0006355(regulation of transcription, DNA-templated)	*	GO:0003712(transcription cofactor activity)	K14972|PAXIP1, PTIP|http://www.genome.jp/dbget-bin/www_bget?ko:K14972	*	*
chr1B.2344.1	*	*	*	*	*	*	*	*
chr1B.2347.1	EMS47143.1	ATP synthase subunit alpha, chloroplastic [Triticum urartu]	GO:0006754(ATP biosynthetic process);GO:0006810(transport);GO:0015986(ATP synthesis coupled proton transport);GO:0006811(ion transport);GO:0015991(ATP hydrolysis coupled proton transport);GO:0046034(ATP metabolic process);GO:0015992(proton transport)	GO:0009535(chloroplast thylakoid membrane);GO:0045261(proton-transporting ATP synthase complex, catalytic core F(1));GO:0009579(thylakoid);GO:0033178(proton-transporting two-sector ATPase complex, catalytic domain);GO:0016020(membrane);GO:0009507(chloroplast);GO:0009536(plastid);GO:0005886(plasma membrane)	GO:0005524(ATP binding);GO:0046961(proton-transporting ATPase activity, rotational mechanism);GO:0046933(proton-transporting ATP synthase activity, rotational mechanism);GO:0000166(nucleotide binding);GO:0016787(hydrolase activity);GO:0016820(hydrolase activity, acting on acid anhydrides, catalyzing transmembrane movement of substances)	K02111|ATPF1A, atpA|http://www.genome.jp/dbget-bin/www_bget?ko:K02111	ko00190(Oxidative phosphorylation);ko00195(Photosynthesis)	KOG1353(C)(F0F1-type ATP synthase, alpha subunit)
chr1B.2352.1	*	*	*	*	*	*	*	*
chr1B.2359.1	EMT10353.1	Putative cadmium/zinc-transporting ATPase 3 [Aegilops tauschii]	*	*	*	*	*	*
chr1B.2359.2	EMT10353.1	Putative cadmium/zinc-transporting ATPase 3 [Aegilops tauschii]	*	*	*	*	*	*
chr1B.2363.1	*	*	*	*	*	*	*	*
chr1B.2365.1	ABA98568.1	retrotransposon protein, putative, unclassified [Oryza sativa Japonica Group]	*	*	*	*	*	*
chr1B.237.1	*	*	*	*	*	*	*	*
chr1B.2375.1	*	*	*	*	*	*	*	*
chr1B.2378.1	EMT07965.1	LRR receptor-like serine/threonine-protein kinase GSO1 [Aegilops tauschii]	*	GO:0016020(membrane);GO:0016021(integral component of membrane)	*	*	*	KOG0619(R)(FOG: Leucine rich repeat)
chr1B.2378.2	*	*	*	*	*	*	*	*
chr1B.2388.1	AAU10682.1	putative polyprotein [Oryza sativa Japonica Group]	*	*	*	*	*	*
chr1B.2394.1	CDM85223.1	unnamed protein product [Triticum aestivum]	*	*	*	*	*	*
chr1B.2394.2	CDM85223.1	unnamed protein product [Triticum aestivum]	*	*	*	*	*	*
chr1B.2394.3	CDM85223.1	unnamed protein product [Triticum aestivum]	*	*	*	*	*	*
chr1B.2402.1	OEL35550.1	Protein MIZU-KUSSEI 1 [Dichanthelium oligosanthes]	*	*	*	*	*	*
chr1B.246.1	EMS65536.1	LRR receptor-like serine/threonine-protein kinase GSO1 [Triticum urartu]	*	*	*	*	*	*
chr1B.257.1	*	*	*	*	*	*	*	*
chr1B.264.1	EMS67403.1	hypothetical protein TRIUR3_16244 [Triticum urartu]	*	*	*	*	*	*
chr1B.265.1	*	*	*	*	*	*	*	*
chr1B.266.1	EMT29105.1	hypothetical protein F775_12044 [Aegilops tauschii]	*	*	*	*	*	*
chr1B.269.1	EMT08954.1	hypothetical protein F775_24636 [Aegilops tauschii]	*	*	*	K07466|RFA1, RPA1, rpa|http://www.genome.jp/dbget-bin/www_bget?ko:K07466	ko03030(DNA replication);ko03460(Fanconi anemia pathway);ko03440(Homologous recombination);ko03430(Mismatch repair);ko03420(Nucleotide excision repair)	*
chr1B.272.1	EMS57211.1	hypothetical protein TRIUR3_33281 [Triticum urartu]	*	*	*	*	*	*
chr1B.272.2	EMS57211.1	hypothetical protein TRIUR3_33281 [Triticum urartu]	*	*	*	*	*	*
chr1B.276.1	EMT24493.1	Subtilisin-like protease [Aegilops tauschii]	*	*	*	*	*	*
chr1B.283.1	AAK54292.1	putative helicase [Oryza sativa Japonica Group]	GO:0006281(DNA repair);GO:0000723(telomere maintenance)	*	GO:0005524(ATP binding);GO:0003678(DNA helicase activity);GO:0004386(helicase activity)	*	*	*
chr1B.287.1	EMT19814.1	hypothetical protein F775_27467 [Aegilops tauschii]	GO:0006383(transcription from RNA polymerase III promoter)	GO:0005666(DNA-directed RNA polymerase III complex)	GO:0003677(DNA binding);GO:0003899(DNA-directed 5'-3' RNA polymerase activity);GO:0001056(RNA polymerase III activity)	K03026|RPC4, POLR3D|http://www.genome.jp/dbget-bin/www_bget?ko:K03026	ko03020(RNA polymerase);ko05169(Epstein-Barr virus infection);ko00230(Purine metabolism);ko00240(Pyrimidine metabolism);ko04623(Cytosolic DNA-sensing pathway)	*
chr1B.291.1	EMS65411.1	hypothetical protein TRIUR3_29391 [Triticum urartu]	*	*	*	*	*	*
chr1B.299.1	EMT23704.1	Acyl-coenzyme A oxidase 4, peroxisomal [Aegilops tauschii]	GO:0008152(metabolic process);GO:0055088(lipid homeostasis);GO:0055114(oxidation-reduction process);GO:0033539(fatty acid beta-oxidation using acyl-CoA dehydrogenase);GO:0009793(embryo development ending in seed dormancy);GO:0006635(fatty acid beta-oxidation)	GO:0005777(peroxisome)	GO:0052890(oxidoreductase activity, acting on the CH-CH group of donors, with a flavin as acceptor);GO:0050660(flavin adenine dinucleotide binding);GO:0000062(fatty-acyl-CoA binding);GO:0003995(acyl-CoA dehydrogenase activity);GO:0009055(electron carrier activity);GO:0016491(oxidoreductase activity);GO:0016627(oxidoreductase activity, acting on the CH-CH group of donors);GO:0003997(acyl-CoA oxida…	K00232|E1.3.3.6, ACOX1, ACOX3|http://www.genome.jp/dbget-bin/www_bget?ko:K00232	ko04146(Peroxisome);ko04024(cAMP signaling pathway);ko01040(Biosynthesis of unsaturated fatty acids);ko00071(Fatty acid degradation);ko00592(alpha-Linolenic acid metabolism);ko01212(Fatty acid metabolism);ko03320(PPAR signaling pathway)	KOG0138(E)(Glutaryl-CoA dehydrogenase)
chr1B.308.1	EMT32560.1	Zinc transporter 7 [Aegilops tauschii]	*	*	*	*	*	*
chr1B.323.1	*	*	*	*	*	*	*	*
chr1B.330.1	*	*	*	*	*	*	*	*
chr1B.335.1	*	*	*	*	*	*	*	*
chr1B.335.2	*	*	*	*	*	*	*	*
chr1B.335.3	*	*	*	*	*	*	*	*
chr1B.335.4	*	*	*	*	*	*	*	*
chr1B.338.1	*	*	*	*	*	*	*	*
chr1B.339.1	XP_014661267.1	PREDICTED: uncharacterized protein LOC105915107 [Setaria italica]	*	*	*	*	*	*
chr1B.34.1	ACM63362.1	unknown [Psathyrostachys huashanica]	*	*	*	*	*	*
chr1B.351.1	*	*	*	*	*	*	*	*
chr1B.357.1	*	*	*	*	*	*	*	*
chr1B.357.2	*	*	*	*	*	*	*	*
chr1B.357.3	EMS57103.1	tRNA guanosine-2'-O-methyltransferase TRM11-like protein [Triticum urartu]	*	*	*	*	*	*
chr1B.357.4	EMS57103.1	tRNA guanosine-2'-O-methyltransferase TRM11-like protein [Triticum urartu]	*	*	*	*	*	*
chr1B.357.5	EMS57103.1	tRNA guanosine-2'-O-methyltransferase TRM11-like protein [Triticum urartu]	*	*	*	*	*	*
chr1B.358.1	EMS65894.1	Transcriptional regulator TAC1 [Triticum urartu]	*	*	*	*	*	*
chr1B.359.1	*	*	*	*	*	*	*	*
chr1B.364.1	*	*	*	*	*	*	*	*
chr1B.372.1	EMT22123.1	Wall-associated receptor kinase 3 [Aegilops tauschii]	GO:0061077(chaperone-mediated protein folding)	GO:0005789(endoplasmic reticulum membrane)	GO:0005528(FK506 binding);GO:0003755(peptidyl-prolyl cis-trans isomerase activity)	*	*	*
chr1B.373.1	BAC15618.2	unnamed protein product [Oryza sativa Japonica Group]	*	*	*	*	*	*
chr1B.374.1	*	*	*	*	*	*	*	*
chr1B.375.1	*	*	*	*	*	*	*	*
chr1B.376.1	EMS60558.1	hypothetical protein TRIUR3_25157 [Triticum urartu]	*	*	*	*	*	*
chr1B.378.1	*	*	*	*	*	*	*	*
chr1B.382.1	*	*	*	*	*	*	*	*
chr1B.383.1	*	*	*	*	*	*	*	*
chr1B.385.1	EEC69396.1	hypothetical protein OsI_38546 [Oryza sativa Indica Group]	*	GO:0005739(mitochondrion)	*	*	*	*
chr1B.387.1	BAJ94717.1	predicted protein [Hordeum vulgare subsp. vulgare]	*	*	*	*	*	*
chr1B.398.1	EMT17674.1	hypothetical protein F775_00059 [Aegilops tauschii]	*	*	*	*	*	*
chr1B.400.1	*	*	*	*	*	*	*	*
chr1B.404.1	*	*	*	*	*	*	*	*
chr1B.412.1	*	*	*	*	*	*	*	*
chr1B.425.1	*	*	*	*	*	*	*	*
chr1B.425.2	*	*	*	*	*	*	*	*
chr1B.430.1	EMT24794.1	hypothetical protein F775_10207 [Aegilops tauschii]	GO:0006281(DNA repair);GO:0000723(telomere maintenance)	*	GO:0005524(ATP binding);GO:0003678(DNA helicase activity);GO:0004386(helicase activity);GO:0005509(calcium ion binding);GO:0046872(metal ion binding)	K13448|CML|http://www.genome.jp/dbget-bin/www_bget?ko:K13448	ko04626(Plant-pathogen interaction)	*
chr1B.431.1	XP_010230738.1	PREDICTED: ERAD-associated E3 ubiquitin-protein ligase HRD1-like [Brachypodium distachyon]	GO:0000209(protein polyubiquitination);GO:0016567(protein ubiquitination);GO:0030968(endoplasmic reticulum unfolded protein response);GO:0042787(protein ubiquitination involved in ubiquitin-dependent protein catabolic process);GO:0030433(ubiquitin-dependent ERAD pathway)	GO:0000836(Hrd1p ubiquitin ligase complex);GO:0016020(membrane);GO:0044322(endoplasmic reticulum quality control compartment);GO:0036513(Derlin-1 retrotranslocation complex);GO:0016021(integral component of membrane);GO:0005789(endoplasmic reticulum membrane);GO:0005783(endoplasmic reticulum)	GO:0061630(ubiquitin protein ligase activity);GO:1990381(ubiquitin-specific protease binding);GO:1904264(ubiquitin protein ligase activity involved in ERAD pathway);GO:0051082(unfolded protein binding);GO:0008270(zinc ion binding);GO:0046872(metal ion binding);GO:0016874(ligase activity)	K10601|SYVN1, HRD1|http://www.genome.jp/dbget-bin/www_bget?ko:K10601	ko04141(Protein processing in endoplasmic reticulum);ko04120(Ubiquitin mediated proteolysis)	KOG0802(O)(E3 ubiquitin ligase)
chr1B.431.2	XP_010230738.1	PREDICTED: ERAD-associated E3 ubiquitin-protein ligase HRD1-like [Brachypodium distachyon]	GO:0000209(protein polyubiquitination);GO:0016567(protein ubiquitination);GO:0030968(endoplasmic reticulum unfolded protein response);GO:0042787(protein ubiquitination involved in ubiquitin-dependent protein catabolic process);GO:0030433(ubiquitin-dependent ERAD pathway)	GO:0000836(Hrd1p ubiquitin ligase complex);GO:0016020(membrane);GO:0044322(endoplasmic reticulum quality control compartment);GO:0036513(Derlin-1 retrotranslocation complex);GO:0016021(integral component of membrane);GO:0005789(endoplasmic reticulum membrane);GO:0005783(endoplasmic reticulum)	GO:0061630(ubiquitin protein ligase activity);GO:1990381(ubiquitin-specific protease binding);GO:1904264(ubiquitin protein ligase activity involved in ERAD pathway);GO:0051082(unfolded protein binding);GO:0008270(zinc ion binding);GO:0046872(metal ion binding);GO:0016874(ligase activity)	K10601|SYVN1, HRD1|http://www.genome.jp/dbget-bin/www_bget?ko:K10601	ko04141(Protein processing in endoplasmic reticulum);ko04120(Ubiquitin mediated proteolysis)	KOG0802(O)(E3 ubiquitin ligase)
chr1B.433.1	EMS63708.1	hypothetical protein TRIUR3_20235 [Triticum urartu]	GO:0017148(negative regulation of translation);GO:0000288(nuclear-transcribed mRNA catabolic process, deadenylation-dependent decay)	GO:0030015(CCR4-NOT core complex);GO:0000932(P-body)	GO:0032947(protein complex scaffold activity)	K12604|CNOT1, NOT1|http://www.genome.jp/dbget-bin/www_bget?ko:K12604	ko03018(RNA degradation)	KOG1831(K)(Negative regulator of transcription)
chr1B.433.2	EMT25597.1	hypothetical protein F775_01082 [Aegilops tauschii]	GO:0017148(negative regulation of translation);GO:0000288(nuclear-transcribed mRNA catabolic process, deadenylation-dependent decay)	GO:0030015(CCR4-NOT core complex);GO:0000932(P-body)	GO:0032947(protein complex scaffold activity)	K12604|CNOT1, NOT1|http://www.genome.jp/dbget-bin/www_bget?ko:K12604	ko03018(RNA degradation)	KOG1831(K)(Negative regulator of transcription)
chr1B.433.3	EMT25597.1	hypothetical protein F775_01082 [Aegilops tauschii]	GO:0017148(negative regulation of translation);GO:0000288(nuclear-transcribed mRNA catabolic process, deadenylation-dependent decay)	GO:0030015(CCR4-NOT core complex);GO:0000932(P-body)	GO:0032947(protein complex scaffold activity)	K12604|CNOT1, NOT1|http://www.genome.jp/dbget-bin/www_bget?ko:K12604	ko03018(RNA degradation)	KOG1831(K)(Negative regulator of transcription)
chr1B.433.4	EMT25597.1	hypothetical protein F775_01082 [Aegilops tauschii]	GO:0017148(negative regulation of translation);GO:0000288(nuclear-transcribed mRNA catabolic process, deadenylation-dependent decay)	GO:0030015(CCR4-NOT core complex);GO:0000932(P-body)	GO:0032947(protein complex scaffold activity)	K12604|CNOT1, NOT1|http://www.genome.jp/dbget-bin/www_bget?ko:K12604	ko03018(RNA degradation)	KOG1831(K)(Negative regulator of transcription)
chr1B.433.5	EMT25597.1	hypothetical protein F775_01082 [Aegilops tauschii]	GO:0017148(negative regulation of translation);GO:0000288(nuclear-transcribed mRNA catabolic process, deadenylation-dependent decay)	GO:0030015(CCR4-NOT core complex);GO:0000932(P-body)	GO:0032947(protein complex scaffold activity)	K12604|CNOT1, NOT1|http://www.genome.jp/dbget-bin/www_bget?ko:K12604	ko03018(RNA degradation)	KOG1831(K)(Negative regulator of transcription)
chr1B.435.1	EMS49637.1	Mannan endo-1,4-beta-mannosidase 7 [Triticum urartu]	GO:0008152(metabolic process);GO:0005975(carbohydrate metabolic process);GO:0046355(mannan catabolic process);GO:0007005(mitochondrion organization);GO:0048312(intracellular distribution of mitochondria)	GO:0005737(cytoplasm)	GO:0016985(mannan endo-1,4-beta-mannosidase activity);GO:0004553(hydrolase activity, hydrolyzing O-glycosyl compounds);GO:0016798(hydrolase activity, acting on glycosyl bonds);GO:0016787(hydrolase activity);GO:0003723(RNA binding)	K19355|MAN|http://www.genome.jp/dbget-bin/www_bget?ko:K19355	ko00051(Fructose and mannose metabolism)	*
chr1B.435.2	EMT06168.1	Mannan endo-1,4-beta-mannosidase 7 [Aegilops tauschii]	GO:0008152(metabolic process);GO:0005975(carbohydrate metabolic process);GO:0046355(mannan catabolic process);GO:0007005(mitochondrion organization);GO:0048312(intracellular distribution of mitochondria)	GO:0005737(cytoplasm)	GO:0016985(mannan endo-1,4-beta-mannosidase activity);GO:0004553(hydrolase activity, hydrolyzing O-glycosyl compounds);GO:0016798(hydrolase activity, acting on glycosyl bonds);GO:0016787(hydrolase activity);GO:0003723(RNA binding)	K19355|MAN|http://www.genome.jp/dbget-bin/www_bget?ko:K19355	ko00051(Fructose and mannose metabolism)	*
chr1B.437.1	*	*	*	*	*	*	*	*
chr1B.441.1	EMT06850.1	hypothetical protein F775_23741 [Aegilops tauschii]	*	*	*	*	*	*
chr1B.445.1	*	*	*	*	*	*	*	*
chr1B.456.1	ACK44489.1	gag-pol polyprotein [Triticum aestivum]	*	*	*	*	*	*
chr1B.462.1	EMS60704.1	hypothetical protein TRIUR3_26809 [Triticum urartu]	*	*	*	*	*	*
chr1B.467.1	*	*	*	*	*	*	*	*
chr1B.472.1	*	*	*	*	*	*	*	*
chr1B.472.2	*	*	*	*	*	*	*	*
chr1B.479.1	XP_003560967.1	PREDICTED: putative ABC1 protein At2g40090 [Brachypodium distachyon]	*	*	*	K08869|ADCK, ABC1|http://www.genome.jp/dbget-bin/www_bget?ko:K08869	*	*
chr1B.479.2	XP_003560967.1	PREDICTED: putative ABC1 protein At2g40090 [Brachypodium distachyon]	*	*	*	K08869|ADCK, ABC1|http://www.genome.jp/dbget-bin/www_bget?ko:K08869	*	*
chr1B.479.3	XP_003560967.1	PREDICTED: putative ABC1 protein At2g40090 [Brachypodium distachyon]	GO:0006468(protein phosphorylation)	*	GO:0004672(protein kinase activity);GO:0005524(ATP binding)	K08869|ADCK, ABC1|http://www.genome.jp/dbget-bin/www_bget?ko:K08869	*	*
chr1B.479.4	XP_003560967.1	PREDICTED: putative ABC1 protein At2g40090 [Brachypodium distachyon]	GO:0006468(protein phosphorylation)	*	GO:0004672(protein kinase activity);GO:0005524(ATP binding)	K08869|ADCK, ABC1|http://www.genome.jp/dbget-bin/www_bget?ko:K08869	*	*
chr1B.481.1	CDM83354.1	unnamed protein product [Triticum aestivum]	*	*	*	*	*	*
chr1B.481.2	CDM83354.1	unnamed protein product [Triticum aestivum]	*	*	*	*	*	*
chr1B.481.3	CDM83354.1	unnamed protein product [Triticum aestivum]	*	*	*	*	*	*
chr1B.487.1	*	*	*	*	*	*	*	*
chr1B.487.2	*	*	*	*	*	*	*	*
chr1B.488.1	EMS49379.1	Retrovirus-related Pol polyprotein LINE-1 [Triticum urartu]	*	*	*	*	*	*
chr1B.491.1	*	*	*	*	*	*	*	*
chr1B.5.1	*	*	*	*	*	*	*	*
chr1B.51.1	OEL17919.1	hypothetical protein BAE44_0021067 [Dichanthelium oligosanthes]	*	*	*	*	*	*
chr1B.511.1	*	*	*	*	*	*	*	*
chr1B.517.1	EMT14474.1	hypothetical protein F775_23993 [Aegilops tauschii]	*	*	*	*	*	*
chr1B.518.1	EMS58720.1	hypothetical protein TRIUR3_34445 [Triticum urartu]	*	*	*	*	*	*
chr1B.529.1	*	*	*	*	*	*	*	*
chr1B.541.1	EMT07741.1	hypothetical protein F775_24032 [Aegilops tauschii]	*	*	*	*	*	*
chr1B.541.10	EMT07741.1	hypothetical protein F775_24032 [Aegilops tauschii]	*	*	*	*	*	*
chr1B.541.11	EMT07741.1	hypothetical protein F775_24032 [Aegilops tauschii]	*	*	*	*	*	*
chr1B.541.12	EMT07741.1	hypothetical protein F775_24032 [Aegilops tauschii]	*	*	*	*	*	*
chr1B.541.13	EMT07741.1	hypothetical protein F775_24032 [Aegilops tauschii]	*	*	*	*	*	*
chr1B.541.14	EMT07741.1	hypothetical protein F775_24032 [Aegilops tauschii]	*	*	*	*	*	*
chr1B.541.15	EMT07741.1	hypothetical protein F775_24032 [Aegilops tauschii]	*	*	*	*	*	*
chr1B.541.16	EMT07741.1	hypothetical protein F775_24032 [Aegilops tauschii]	*	*	*	*	*	*
chr1B.541.17	EMT07741.1	hypothetical protein F775_24032 [Aegilops tauschii]	*	*	*	*	*	*
chr1B.541.18	EMT07741.1	hypothetical protein F775_24032 [Aegilops tauschii]	*	*	*	*	*	*
chr1B.541.19	EMT07741.1	hypothetical protein F775_24032 [Aegilops tauschii]	*	*	*	*	*	*
chr1B.541.2	EMT07741.1	hypothetical protein F775_24032 [Aegilops tauschii]	*	*	*	*	*	*
chr1B.541.20	EMT07741.1	hypothetical protein F775_24032 [Aegilops tauschii]	*	*	*	*	*	*
chr1B.541.3	EMT07741.1	hypothetical protein F775_24032 [Aegilops tauschii]	*	*	*	*	*	*
chr1B.541.4	EMT07741.1	hypothetical protein F775_24032 [Aegilops tauschii]	*	*	*	*	*	*
chr1B.541.5	EMT07741.1	hypothetical protein F775_24032 [Aegilops tauschii]	*	*	*	*	*	*
chr1B.541.6	EMT07741.1	hypothetical protein F775_24032 [Aegilops tauschii]	*	*	*	*	*	*
chr1B.541.7	EMT07741.1	hypothetical protein F775_24032 [Aegilops tauschii]	*	*	*	*	*	*
chr1B.541.8	EMT07741.1	hypothetical protein F775_24032 [Aegilops tauschii]	*	*	*	*	*	*
chr1B.541.9	EMT07741.1	hypothetical protein F775_24032 [Aegilops tauschii]	*	*	*	*	*	*
chr1B.556.1	OEL22968.1	Coatomer subunit beta'-2 [Dichanthelium oligosanthes]	*	*	*	*	*	*
chr1B.558.1	*	*	*	*	*	*	*	*
chr1B.558.2	EMT16893.1	hypothetical protein F775_24075 [Aegilops tauschii]	*	*	*	*	*	*
chr1B.609.1	*	*	*	*	*	*	*	*
chr1B.610.1	*	*	*	*	*	*	*	*
chr1B.611.1	*	*	*	*	*	*	*	*
chr1B.63.1	EMT02842.1	Subtilisin-chymotrypsin inhibitor-2A [Aegilops tauschii]	*	*	*	*	*	*
chr1B.64.1	EMT02842.1	Subtilisin-chymotrypsin inhibitor-2A [Aegilops tauschii]	*	*	*	*	*	*
chr1B.648.1	*	*	*	*	*	*	*	*
chr1B.648.2	*	*	*	*	*	*	*	*
chr1B.665.1	EMS68911.1	Apocytochrome f [Triticum urartu]	*	*	*	*	*	*
chr1B.674.1	*	*	*	*	*	*	*	*
chr1B.674.2	EMT33750.1	Putative chromatin-remodeling complex ATPase chain [Aegilops tauschii]	*	*	*	*	*	*
chr1B.674.3	*	*	*	*	*	*	*	*
chr1B.674.4	*	*	*	*	*	*	*	*
chr1B.684.1	EMT33612.1	hypothetical protein F775_00667 [Aegilops tauschii]	GO:0016926(protein desumoylation);GO:0006508(proteolysis)	GO:0005634(nucleus)	GO:0008234(cysteine-type peptidase activity);GO:0016929(SUMO-specific protease activity);GO:0004175(endopeptidase activity)	*	*	*
chr1B.692.1	*	*	*	*	*	*	*	*
chr1B.697.1	EMT05664.1	hypothetical protein F775_16727 [Aegilops tauschii]	*	*	*	*	*	*
chr1B.697.2	*	*	*	*	*	*	*	*
chr1B.722.1	*	*	*	*	*	*	*	*
chr1B.722.2	*	*	*	*	*	*	*	*
chr1B.722.3	*	*	*	*	*	*	*	*
chr1B.722.4	*	*	*	*	*	*	*	*
chr1B.725.1	*	*	*	*	*	*	*	*
chr1B.73.1	EMS61196.1	hypothetical protein TRIUR3_31313 [Triticum urartu]	*	*	*	*	*	*
chr1B.734.1	*	*	*	*	*	*	*	*
chr1B.753.1	EMS68911.1	Apocytochrome f [Triticum urartu]	*	*	*	*	*	*
chr1B.758.1	*	*	*	*	*	*	*	*
chr1B.789.1	*	*	*	*	*	*	*	*
chr1B.79.1	*	*	*	*	*	*	*	*
chr1B.79.2	*	*	*	*	*	*	*	*
chr1B.797.1	EMT28753.1	hypothetical protein F775_31360 [Aegilops tauschii]	*	*	*	*	*	*
chr1B.80.1	EMS64371.1	hypothetical protein TRIUR3_30544 [Triticum urartu]	*	*	*	*	*	*
chr1B.80.2	EMS64371.1	hypothetical protein TRIUR3_30544 [Triticum urartu]	*	*	*	*	*	*
chr1B.802.1	*	*	*	*	*	*	*	*
chr1B.84.1	EMT27183.1	hypothetical protein F775_30971 [Aegilops tauschii]	*	*	*	*	*	*
chr1B.844.1	YP_762493.1	ATPase subunit 6 (mitochondrion) [Tripsacum dactyloides]	GO:0015986(ATP synthesis coupled proton transport);GO:0006754(ATP biosynthetic process);GO:0006810(transport);GO:0015992(proton transport);GO:0006811(ion transport)	GO:0005743(mitochondrial inner membrane);GO:0016020(membrane);GO:0005739(mitochondrion);GO:0016021(integral component of membrane);GO:0045263(proton-transporting ATP synthase complex, coupling factor F(o))	GO:0015078(hydrogen ion transmembrane transporter activity)	K02126|ATPeF0A, MTATP6, ATP6|http://www.genome.jp/dbget-bin/www_bget?ko:K02126	ko05010(Alzheimer's disease);ko05016(Huntington's disease);ko05012(Parkinson's disease);ko00190(Oxidative phosphorylation)	KOG4665(C)(ATP synthase F0 subunit 6 and related proteins)
chr1B.849.1	*	*	*	*	*	*	*	*
chr1B.849.2	*	*	*	*	*	*	*	*
chr1B.849.3	*	*	*	*	*	*	*	*
chr1B.875.1	EMS51127.1	Nucleoporin SEH1 [Triticum urartu]	*	*	*	*	*	*
chr1B.89.1	EMT06398.1	hypothetical protein F775_29796 [Aegilops tauschii]	*	*	*	*	*	*
chr1B.904.1	EMS67629.1	hypothetical protein TRIUR3_26756 [Triticum urartu]	*	*	*	*	*	*
chr1B.904.2	*	*	*	*	*	*	*	*
chr1B.904.3	EMT33638.1	hypothetical protein F775_24946 [Aegilops tauschii]	*	*	*	*	*	*
chr1B.906.1	*	*	*	*	*	*	*	*
chr1B.907.1	*	*	*	*	*	*	*	*
chr1B.919.1	*	*	*	*	*	*	*	*
chr1B.921.1	AEP33188.1	high-molecular-weight glutenin subunit Bx7.2 [Triticum aestivum]	*	*	*	*	*	*
chr1B.921.10	AHI62990.1	high molecular weight glutenin subunit [Triticum aestivum]	*	*	*	*	*	*
chr1B.921.2	ABX89298.1	high molecular weight glutenin subunit [Triticum aestivum]	*	*	*	*	*	*
chr1B.921.3	AAU43834.1	high molecular weight glutenin subunit Bx7.1, partial (mitochondrion) [Triticum polonicum]	*	*	*	*	*	*
chr1B.921.4	AAU43834.1	high molecular weight glutenin subunit Bx7.1, partial (mitochondrion) [Triticum polonicum]	*	*	*	*	*	*
chr1B.921.5	AEO45110.1	high-molecular-weight glutenin subunit [Triticum aestivum]	*	*	*	*	*	*
chr1B.921.6	AAZ23584.1	HMW glutenin x-type subunit Bx7 precursor [Triticum aestivum]	*	*	*	*	*	*
chr1B.921.7	AHI62989.1	high molecular weight glutenin subunit [Triticum aestivum]	*	*	*	*	*	*
chr1B.921.8	AHI62990.1	high molecular weight glutenin subunit [Triticum aestivum]	*	*	*	*	*	*
chr1B.921.9	AAU43834.1	high molecular weight glutenin subunit Bx7.1, partial (mitochondrion) [Triticum polonicum]	*	*	*	*	*	*
chr1B.926.1	BAJ88999.1	predicted protein, partial [Hordeum vulgare subsp. vulgare]	GO:0045492(xylan biosynthetic process)	GO:0016021(integral component of membrane);GO:0016020(membrane)	*	*	*	*
chr1B.929.1	*	*	*	*	*	*	*	*
chr1B.929.2	*	*	*	*	*	*	*	*
chr1B.931.1	EMT22753.1	hypothetical protein F775_25191 [Aegilops tauschii]	*	*	*	*	*	*
chr1B.935.1	EMS45591.1	hypothetical protein TRIUR3_05959 [Triticum urartu]	GO:0034414(tRNA 3'-trailer cleavage, endonucleolytic);GO:0042780(tRNA 3'-end processing)	*	GO:0042781(3'-tRNA processing endoribonuclease activity)	K00784|rnz|http://www.genome.jp/dbget-bin/www_bget?ko:K00784	ko03013(RNA transport)	*
chr1B.939.1	*	*	*	*	*	*	*	*
chr1B.967.1	*	*	*	*	*	*	*	*
chr1B.967.2	*	*	*	*	*	*	*	*
chr1B.985.1	CAN73802.1	hypothetical protein VITISV_001401 [Vitis vinifera]	*	*	*	*	*	*
chr1B.995.1	BAJ94340.1	predicted protein [Hordeum vulgare subsp. vulgare]	*	*	*	*	*	*
chr1D.10.1	AAT01617.1	omega gliadin [Triticum aestivum]	*	*	*	*	*	*
chr1D.10.2	*	*	*	*	*	*	*	*
chr1D.10.3	AAT01617.1	omega gliadin [Triticum aestivum]	*	*	*	*	*	*
chr1D.1017.1	EMS66577.1	putative glycerophosphoryl diester phosphodiesterase 1 [Triticum urartu]	*	*	*	*	*	*
chr1D.1017.2	EMS66577.1	putative glycerophosphoryl diester phosphodiesterase 1 [Triticum urartu]	*	*	*	*	*	*
chr1D.1026.1	*	*	*	*	*	*	*	*
chr1D.103.1	EMT08245.1	hypothetical protein F775_00770 [Aegilops tauschii]	*	*	*	*	*	*
chr1D.1032.1	*	*	*	*	*	*	*	*
chr1D.1032.2	*	*	*	*	*	*	*	*
chr1D.104.1	EMT32540.1	hypothetical protein F775_04169 [Aegilops tauschii]	GO:0016310(phosphorylation)	GO:0005739(mitochondrion)	GO:0003779(actin binding);GO:0016301(kinase activity)	*	*	*
chr1D.104.2	*	*	*	*	*	*	*	*
chr1D.1057.1	*	*	*	*	*	*	*	*
chr1D.1072.1	EMT25509.1	LRR receptor-like serine/threonine-protein kinase GSO2 [Aegilops tauschii]	*	GO:0016021(integral component of membrane);GO:0016020(membrane)	*	*	*	KOG0619(R)(FOG: Leucine rich repeat)
chr1D.1094.1	AAM18736.1	putative reverse transcriptase [Oryza sativa Japonica Group]	*	*	*	*	*	*
chr1D.110.1	*	*	*	*	*	*	*	*
chr1D.110.2	*	*	*	*	*	*	*	*
chr1D.1104.1	*	*	*	*	*	*	*	*
chr1D.1116.1	*	*	*	*	*	*	*	*
chr1D.112.1	CCI55315.1	PH01B001I13.11 [Phyllostachys edulis]	*	*	*	*	*	*
chr1D.1134.1	EMT06007.1	Scarecrow-like protein 9 [Aegilops tauschii]	GO:0006351(transcription, DNA-templated);GO:0006355(regulation of transcription, DNA-templated)	GO:0005634(nucleus)	GO:0003700(transcription factor activity, sequence-specific DNA binding);GO:0043565(sequence-specific DNA binding)	*	*	*
chr1D.1164.1	EMS57261.1	3-ketoacyl-CoA synthase 11 [Triticum urartu]	*	*	*	*	*	*
chr1D.117.1	EMS63312.1	hypothetical protein TRIUR3_30264 [Triticum urartu]	*	*	*	*	*	*
chr1D.117.2	EMS63312.1	hypothetical protein TRIUR3_30264 [Triticum urartu]	*	*	*	*	*	*
chr1D.1198.1	EMT04169.1	hypothetical protein F775_06297 [Aegilops tauschii]	*	*	*	*	*	*
chr1D.1198.2	EMT04169.1	hypothetical protein F775_06297 [Aegilops tauschii]	*	*	*	*	*	*
chr1D.1198.3	EMT04169.1	hypothetical protein F775_06297 [Aegilops tauschii]	*	*	*	*	*	*
chr1D.1212.1	EMT22810.1	Putative calcium-transporting ATPase 13, plasma membrane-type [Aegilops tauschii]	GO:0006810(transport);GO:0070588(calcium ion transmembrane transport);GO:0006811(ion transport);GO:0006816(calcium ion transport);GO:0006355(regulation of transcription, DNA-templated)	GO:0016021(integral component of membrane);GO:0016020(membrane);GO:0005887(integral component of plasma membrane);GO:0043231(intracellular membrane-bounded organelle)	GO:0005524(ATP binding);GO:0000166(nucleotide binding);GO:0016787(hydrolase activity);GO:0005388(calcium-transporting ATPase activity);GO:0046872(metal ion binding);GO:0043565(sequence-specific DNA binding);GO:0003700(transcription factor activity, sequence-specific DNA binding)	K01537|E3.6.3.8|http://www.genome.jp/dbget-bin/www_bget?ko:K01537	*	KOG0204(P)(Calcium transporting ATPase)
chr1D.1214.1	*	*	*	*	*	*	*	*
chr1D.1222.1	*	*	*	*	*	*	*	*
chr1D.1225.1	XP_003579137.1	PREDICTED: putative disease resistance RPP13-like protein 3 isoform X1 [Brachypodium distachyon]	*	*	GO:0043531(ADP binding)	*	*	*
chr1D.1229.1	*	*	*	*	*	*	*	*
chr1D.1229.2	*	*	*	*	*	*	*	*
chr1D.1232.1	XP_010239539.1	PREDICTED: uncharacterized protein LOC104585207 [Brachypodium distachyon]	*	*	*	*	*	*
chr1D.1267.1	EMS45332.1	Transcription regulatory protein SNF2 [Triticum urartu]	*	*	GO:0042393(histone binding);GO:0005524(ATP binding)	K11647|SMARCA2_4|http://www.genome.jp/dbget-bin/www_bget?ko:K11647	*	KOG0386(BK)(Chromatin remodeling complex SWI/SNF, component SWI2 and related ATPases (DNA/RNA helicase superfamily))
chr1D.1272.1	*	*	*	*	*	*	*	*
chr1D.1272.2	*	*	*	*	*	*	*	*
chr1D.1284.1	*	*	*	*	*	*	*	*
chr1D.1294.1	KQL11624.1	hypothetical protein SETIT_008804mg [Setaria italica]	*	*	*	*	*	*
chr1D.1298.1	*	*	*	*	*	*	*	*
chr1D.1298.2	*	*	*	*	*	*	*	*
chr1D.1298.3	EMT07458.1	hypothetical protein F775_24570 [Aegilops tauschii]	*	*	GO:0003824(catalytic activity)	K06617|E2.4.1.82|http://www.genome.jp/dbget-bin/www_bget?ko:K06617	ko00052(Galactose metabolism)	*
chr1D.1298.4	EMT07458.1	hypothetical protein F775_24570 [Aegilops tauschii]	*	*	GO:0003824(catalytic activity)	K06617|E2.4.1.82|http://www.genome.jp/dbget-bin/www_bget?ko:K06617	ko00052(Galactose metabolism)	*
chr1D.1298.5	EMT07458.1	hypothetical protein F775_24570 [Aegilops tauschii]	*	*	GO:0003824(catalytic activity)	K06617|E2.4.1.82|http://www.genome.jp/dbget-bin/www_bget?ko:K06617	ko00052(Galactose metabolism)	*
chr1D.1317.1	*	*	*	*	*	*	*	*
chr1D.1321.1	EMT21338.1	Receptor-like protein kinase BRI1-like protein 3 [Aegilops tauschii]	*	*	*	*	*	*
chr1D.1322.1	EMT27420.1	hypothetical protein F775_28330 [Aegilops tauschii]	*	*	*	*	*	*
chr1D.1330.1	*	*	*	*	*	*	*	*
chr1D.1346.1	*	*	*	*	*	*	*	*
chr1D.1368.1	EMS61379.1	hypothetical protein TRIUR3_08715 [Triticum urartu]	*	*	*	*	*	*
chr1D.1373.1	*	*	*	*	*	*	*	*
chr1D.1373.2	*	*	*	*	*	*	*	*
chr1D.1373.3	EMT17566.1	hypothetical protein F775_31343 [Aegilops tauschii]	*	*	*	*	*	*
chr1D.1386.1	EMT14860.1	hypothetical protein F775_33039 [Aegilops tauschii]	*	*	*	*	*	*
chr1D.1388.1	EMT08954.1	hypothetical protein F775_24636 [Aegilops tauschii]	*	*	*	K07466|RFA1, RPA1, rpa|http://www.genome.jp/dbget-bin/www_bget?ko:K07466	ko03030(DNA replication);ko03460(Fanconi anemia pathway);ko03440(Homologous recombination);ko03430(Mismatch repair);ko03420(Nucleotide excision repair)	*
chr1D.1388.2	*	*	*	*	*	*	*	*
chr1D.1397.1	EMT08954.1	hypothetical protein F775_24636 [Aegilops tauschii]	*	*	*	K07466|RFA1, RPA1, rpa|http://www.genome.jp/dbget-bin/www_bget?ko:K07466	ko03030(DNA replication);ko03460(Fanconi anemia pathway);ko03440(Homologous recombination);ko03430(Mismatch repair);ko03420(Nucleotide excision repair)	*
chr1D.1400.1	*	*	*	*	*	*	*	*
chr1D.1404.1	EMS55117.1	hypothetical protein TRIUR3_32465 [Triticum urartu]	*	*	*	*	*	*
chr1D.1411.1	EMT00605.1	Anthocyanin 3'-O-beta-glucosyltransferase [Aegilops tauschii]	*	*	*	*	*	*
chr1D.1416.1	EMT32376.1	Patatin group A-3 [Aegilops tauschii]	GO:0008152(metabolic process);GO:0016042(lipid catabolic process);GO:0006629(lipid metabolic process);GO:0006952(defense response)	GO:0005737(cytoplasm);GO:0016020(membrane)	GO:0016787(hydrolase activity);GO:0047372(acylglycerol lipase activity);GO:0004620(phospholipase activity)	*	*	*
chr1D.1443.1	EMS66927.1	putative sodium-dependent transporter yocS [Triticum urartu]	*	*	*	*	*	*
chr1D.1452.1	EMT12679.1	hypothetical protein F775_00411 [Aegilops tauschii]	*	*	*	*	*	*
chr1D.1459.1	EMT09561.1	hypothetical protein F775_08690 [Aegilops tauschii]	*	*	*	*	*	*
chr1D.1461.1	EMS50334.1	Midasin [Triticum urartu]	GO:0000027(ribosomal large subunit assembly)	GO:0005634(nucleus)	GO:0005524(ATP binding);GO:0000166(nucleotide binding);GO:0016887(ATPase activity)	K14572|MDN1, REA1|http://www.genome.jp/dbget-bin/www_bget?ko:K14572	ko03008(Ribosome biogenesis in eukaryotes)	KOG1808(R)(AAA ATPase containing von Willebrand factor type A (vWA) domain)
chr1D.1465.1	EMS48806.1	Glutaredoxin-C6 [Triticum urartu]	GO:0045454(cell redox homeostasis);GO:0055114(oxidation-reduction process)	GO:0005886(plasma membrane);GO:0005829(cytosol);GO:0005773(vacuole);GO:0048046(apoplast);GO:0005794(Golgi apparatus);GO:0005737(cytoplasm)	GO:0009055(electron carrier activity);GO:0015035(protein disulfide oxidoreductase activity)	K03676|grxC, GLRX, GLRX2|http://www.genome.jp/dbget-bin/www_bget?ko:K03676	*	*
chr1D.1465.2	EMS55590.1	Tryptophanyl-tRNA synthetase, cytoplasmic [Triticum urartu]	*	*	*	*	*	*
chr1D.1476.1	EMT10222.1	hypothetical protein F775_12648 [Aegilops tauschii]	*	*	*	*	*	*
chr1D.15.1	*	*	*	*	*	*	*	*
chr1D.1527.1	*	*	*	*	*	*	*	*
chr1D.1527.2	*	*	*	*	*	*	*	*
chr1D.1527.3	*	*	*	*	*	*	*	*
chr1D.1534.1	XP_003565518.1	PREDICTED: uncharacterized protein LOC100834784 [Brachypodium distachyon]	*	GO:0005739(mitochondrion);GO:0005840(ribosome)	GO:0016788(hydrolase activity, acting on ester bonds)	*	*	*
chr1D.1537.1	*	*	*	*	*	*	*	*
chr1D.1537.2	*	*	*	*	*	*	*	*
chr1D.1537.3	*	*	*	*	*	*	*	*
chr1D.1537.4	*	*	*	*	*	*	*	*
chr1D.1559.1	*	*	*	*	*	*	*	*
chr1D.1559.2	*	*	*	*	*	*	*	*
chr1D.1560.1	EEE54951.1	hypothetical protein OsJ_02523 [Oryza sativa Japonica Group]	*	*	GO:0005509(calcium ion binding)	*	*	*
chr1D.1560.2	*	*	*	*	*	*	*	*
chr1D.1564.1	*	*	*	*	*	*	*	*
chr1D.1567.1	*	*	*	*	*	*	*	*
chr1D.1573.1	EMT12823.1	hypothetical protein F775_23970 [Aegilops tauschii]	*	*	*	*	*	*
chr1D.1581.1	*	*	*	*	*	*	*	*
chr1D.1585.1	CAD41731.1	OSJNBb0034I13.10 [Oryza sativa Japonica Group]	GO:0015074(DNA integration)	*	GO:0003676(nucleic acid binding)	K20093|ERCC6L, PICH|http://www.genome.jp/dbget-bin/www_bget?ko:K20093	*	*
chr1D.1596.1	*	*	*	*	*	*	*	*
chr1D.1627.1	*	*	*	*	*	*	*	*
chr1D.1628.1	EMT23625.1	hypothetical protein F775_27184 [Aegilops tauschii]	*	*	*	*	*	*
chr1D.1629.1	*	*	*	*	*	*	*	*
chr1D.1652.1	EAY79464.1	hypothetical protein OsI_34594 [Oryza sativa Indica Group]	GO:0005992(trehalose biosynthetic process);GO:0016311(dephosphorylation)	*	GO:0004805(trehalose-phosphatase activity);GO:0003824(catalytic activity);GO:0016787(hydrolase activity)	K01087|otsB|http://www.genome.jp/dbget-bin/www_bget?ko:K01087	ko00500(Starch and sucrose metabolism)	*
chr1D.1652.2	EAY79464.1	hypothetical protein OsI_34594 [Oryza sativa Indica Group]	GO:0005992(trehalose biosynthetic process);GO:0016311(dephosphorylation)	*	GO:0004805(trehalose-phosphatase activity);GO:0003824(catalytic activity);GO:0016787(hydrolase activity)	K01087|otsB|http://www.genome.jp/dbget-bin/www_bget?ko:K01087	ko00500(Starch and sucrose metabolism)	*
chr1D.1669.1	EMT07185.1	hypothetical protein F775_08070 [Aegilops tauschii]	*	*	*	*	*	*
chr1D.1689.1	EMT02085.1	Serine/threonine-protein kinase SMG1 [Aegilops tauschii]	*	*	*	*	*	*
chr1D.1689.2	EMT02085.1	Serine/threonine-protein kinase SMG1 [Aegilops tauschii]	*	*	*	*	*	*
chr1D.1698.1	CAA80492.1	beta glucanase, partial [Triticum aestivum]	GO:0008152(metabolic process);GO:0005975(carbohydrate metabolic process)	GO:0046658(anchored component of plasma membrane)	GO:0004553(hydrolase activity, hydrolyzing O-glycosyl compounds);GO:0016798(hydrolase activity, acting on glycosyl bonds);GO:0016787(hydrolase activity);GO:0030247(polysaccharide binding)	*	*	*
chr1D.1703.1	BAJ98943.1	predicted protein [Hordeum vulgare subsp. vulgare]	GO:0016310(phosphorylation);GO:0045087(innate immune response);GO:0006468(protein phosphorylation);GO:0048544(recognition of pollen);GO:0006952(defense response)	GO:0005886(plasma membrane);GO:0016020(membrane);GO:0016021(integral component of membrane);GO:0009506(plasmodesma)	GO:0004672(protein kinase activity);GO:0004674(protein serine/threonine kinase activity);GO:0016301(kinase activity);GO:0016740(transferase activity);GO:0005524(ATP binding);GO:0000166(nucleotide binding)	*	*	*
chr1D.1706.1	EMT01967.1	hypothetical protein F775_24467 [Aegilops tauschii]	*	*	*	*	*	*
chr1D.1740.1	*	*	*	*	*	*	*	*
chr1D.1740.2	*	*	*	*	*	*	*	*
chr1D.1771.1	EMS57425.1	hypothetical protein TRIUR3_06356 [Triticum urartu]	*	*	*	*	*	*
chr1D.178.1	XP_010229465.2	PREDICTED: uncharacterized protein LOC100827823 [Brachypodium distachyon]	*	*	*	*	*	KOG1075(R)(FOG: Reverse transcriptase)
chr1D.1804.1	BAJ94340.1	predicted protein [Hordeum vulgare subsp. vulgare]	*	*	*	*	*	*
chr1D.1804.2	BAJ94340.1	predicted protein [Hordeum vulgare subsp. vulgare]	*	*	*	*	*	*
chr1D.1827.1	*	*	*	*	*	*	*	*
chr1D.1829.1	*	*	*	*	*	*	*	*
chr1D.1829.2	*	*	*	*	*	*	*	*
chr1D.1829.3	*	*	*	*	*	*	*	*
chr1D.1835.1	*	*	*	*	*	*	*	*
chr1D.1835.2	*	*	*	*	*	*	*	*
chr1D.1852.1	*	*	*	*	*	*	*	*
chr1D.1857.1	*	*	*	*	*	*	*	*
chr1D.1869.1	*	*	*	*	*	*	*	*
chr1D.1873.1	EMT12767.1	hypothetical protein F775_05604 [Aegilops tauschii]	*	*	*	*	*	*
chr1D.1877.1	EMT21577.1	hypothetical protein F775_04394 [Aegilops tauschii]	*	*	GO:0016787(hydrolase activity)	K11407|HDAC6|http://www.genome.jp/dbget-bin/www_bget?ko:K11407	ko05203(Viral carcinogenesis);ko05034(Alcoholism)	*
chr1D.1883.1	BAK04520.1	predicted protein [Hordeum vulgare subsp. vulgare]	*	*	GO:0016747(transferase activity, transferring acyl groups other than amino-acyl groups)	*	*	*
chr1D.1893.1	CAB96931.1	thioredoxin h [Triticum aestivum]	GO:0055114(oxidation-reduction process);GO:0045454(cell redox homeostasis);GO:0000103(sulfate assimilation);GO:0006457(protein folding);GO:0034599(cellular response to oxidative stress);GO:0006662(glycerol ether metabolic process);GO:0050832(defense response to fungus);GO:0006979(response to oxidative stress);GO:0046686(response to cadmium ion);GO:0010188(response to microbial phytotoxin)	GO:0005886(plasma membrane);GO:0005829(cytosol);GO:0005737(cytoplasm);GO:0048046(apoplast);GO:0009506(plasmodesma)	GO:0016671(oxidoreductase activity, acting on a sulfur group of donors, disulfide as acceptor);GO:0015035(protein disulfide oxidoreductase activity);GO:0004791(thioredoxin-disulfide reductase activity);GO:0047134(protein-disulfide reductase activity)	K03671|trxA|http://www.genome.jp/dbget-bin/www_bget?ko:K03671	ko05418(Fluid shear stress and atherosclerosis);ko04621(NOD-like receptor signaling pathway)	KOG0907(O)(Thioredoxin)
chr1D.190.1	EMS68911.1	Apocytochrome f [Triticum urartu]	*	*	*	*	*	*
chr1D.190.2	EMS68911.1	Apocytochrome f [Triticum urartu]	*	*	*	*	*	*
chr1D.190.3	EMS68911.1	Apocytochrome f [Triticum urartu]	*	*	*	*	*	*
chr1D.191.1	*	*	*	*	*	*	*	*
chr1D.191.2	*	*	*	*	*	*	*	*
chr1D.191.3	*	*	*	*	*	*	*	*
chr1D.1930.1	KQJ89266.1	hypothetical protein BRADI_4g24545 [Brachypodium distachyon]	*	*	GO:0008270(zinc ion binding)	*	*	*
chr1D.194.1	EMT00827.1	hypothetical protein F775_24695 [Aegilops tauschii]	*	*	*	*	*	*
chr1D.1941.1	*	*	*	*	*	*	*	*
chr1D.1941.2	*	*	*	*	*	*	*	*
chr1D.1966.1	XP_010234619.1	PREDICTED: uncharacterized protein LOC100830367 [Brachypodium distachyon]	*	*	*	*	*	*
chr1D.197.1	KQJ98484.1	hypothetical protein BRADI_3g37154, partial [Brachypodium distachyon]	*	*	*	*	*	*
chr1D.197.2	EMS68406.1	Kinesin-4 [Triticum urartu]	*	*	*	*	*	*
chr1D.197.3	EMS68406.1	Kinesin-4 [Triticum urartu]	*	*	*	*	*	*
chr1D.197.4	KQJ98484.1	hypothetical protein BRADI_3g37154, partial [Brachypodium distachyon]	*	*	*	*	*	*
chr1D.197.5	EMS68406.1	Kinesin-4 [Triticum urartu]	*	*	*	*	*	*
chr1D.197.6	KQJ98484.1	hypothetical protein BRADI_3g37154, partial [Brachypodium distachyon]	*	*	*	*	*	*
chr1D.197.7	KQJ98484.1	hypothetical protein BRADI_3g37154, partial [Brachypodium distachyon]	*	*	*	*	*	*
chr1D.198.1	*	*	*	*	*	*	*	*
chr1D.1988.1	*	*	*	*	*	*	*	*
chr1D.1988.2	*	*	*	*	*	*	*	*
chr1D.1989.1	EMT13635.1	hypothetical protein F775_12428 [Aegilops tauschii]	GO:0006606(protein import into nucleus);GO:0007051(spindle organization);GO:0046604(positive regulation of mitotic centrosome separation);GO:0046907(intracellular transport);GO:0006405(RNA export from nucleus);GO:0006511(ubiquitin-dependent protein catabolic process);GO:0000082(G1/S transition of mitotic cell cycle)	GO:0005737(cytoplasm);GO:0005813(centrosome);GO:0005634(nucleus)	GO:0005096(GTPase activator activity);GO:0008536(Ran GTPase binding)	*	*	*
chr1D.1989.2	EMT13635.1	hypothetical protein F775_12428 [Aegilops tauschii]	GO:0006606(protein import into nucleus);GO:0007051(spindle organization);GO:0046604(positive regulation of mitotic centrosome separation);GO:0046907(intracellular transport);GO:0006405(RNA export from nucleus);GO:0006511(ubiquitin-dependent protein catabolic process);GO:0000082(G1/S transition of mitotic cell cycle);GO:0031338(regulation of vesicle fusion);GO:0090630(activation of GTPase activity…	GO:0005737(cytoplasm);GO:0005813(centrosome);GO:0005634(nucleus);GO:0005622(intracellular);GO:0012505(endomembrane system)	GO:0005096(GTPase activator activity);GO:0008536(Ran GTPase binding);GO:0017137(Rab GTPase binding)	K15306|RANBP1|http://www.genome.jp/dbget-bin/www_bget?ko:K15306	ko05203(Viral carcinogenesis);ko05166(HTLV-I infection)	*
chr1D.2012.1	*	*	*	*	*	*	*	*
chr1D.2012.2	*	*	*	*	*	*	*	*
chr1D.2014.1	*	*	*	*	*	*	*	*
chr1D.2015.1	EMT08597.1	hypothetical protein F775_04192 [Aegilops tauschii]	*	*	*	*	*	*
chr1D.2028.1	EMT17992.1	hypothetical protein F775_03286 [Aegilops tauschii]	*	*	*	*	*	*
chr1D.2039.1	*	*	*	*	*	*	*	*
chr1D.2070.1	BAJ89402.1	predicted protein [Hordeum vulgare subsp. vulgare]	*	*	*	*	*	*
chr1D.2070.2	EMS54368.1	putative 2-oxoglutarate/Fe(II)-dependent dioxygenase [Triticum urartu]	GO:0055114(oxidation-reduction process)	*	GO:0046872(metal ion binding);GO:0051213(dioxygenase activity);GO:0016491(oxidoreductase activity)	*	*	*
chr1D.2075.1	*	*	*	*	*	*	*	*
chr1D.2077.1	*	*	*	*	*	*	*	*
chr1D.2094.1	*	*	*	*	*	*	*	*
chr1D.2104.1	KQK85734.1	hypothetical protein SETIT_020894mg [Setaria italica]	*	GO:0009536(plastid);GO:0009507(chloroplast);GO:0016020(membrane);GO:0016021(integral component of membrane)	*	*	*	*
chr1D.2111.1	CDY45505.1	BnaCnng12640D [Brassica napus]	*	GO:0005739(mitochondrion)	*	*	*	*
chr1D.2111.2	CDY45505.1	BnaCnng12640D [Brassica napus]	*	GO:0005739(mitochondrion)	*	*	*	*
chr1D.2113.1	BAJ86912.1	predicted protein [Hordeum vulgare subsp. vulgare]	*	*	*	*	*	*
chr1D.23.1	*	*	*	*	*	*	*	*
chr1D.24.1	*	*	*	*	*	*	*	*
chr1D.268.1	*	*	*	*	*	*	*	*
chr1D.268.2	*	*	*	*	*	*	*	*
chr1D.287.1	*	*	*	*	*	*	*	*
chr1D.293.1	AAP53789.1	retrotransposon protein, putative, unclassified [Oryza sativa Japonica Group]	*	*	*	*	*	KOG0017(R)(FOG: Transposon-encoded proteins with TYA, reverse transcriptase, integrase domains in various combinations)
chr1D.294.1	EEE54951.1	hypothetical protein OsJ_02523 [Oryza sativa Japonica Group]	*	*	GO:0005509(calcium ion binding);GO:0046872(metal ion binding)	K13448|CML|http://www.genome.jp/dbget-bin/www_bget?ko:K13448	ko04626(Plant-pathogen interaction)	*
chr1D.299.1	*	*	*	*	*	*	*	*
chr1D.3.1	*	*	*	*	*	*	*	*
chr1D.3.2	*	*	*	*	*	*	*	*
chr1D.305.1	*	*	*	*	*	*	*	*
chr1D.320.1	CAE05106.1	OSJNBa0009K15.26 [Oryza sativa Japonica Group]	*	*	*	*	*	*
chr1D.322.1	*	*	*	*	*	*	*	*
chr1D.322.2	*	*	*	*	*	*	*	*
chr1D.34.1	EMT02746.1	hypothetical protein F775_52200 [Aegilops tauschii]	GO:0006749(glutathione metabolic process)	GO:0005737(cytoplasm)	GO:0004364(glutathione transferase activity);GO:0016740(transferase activity)	K00799|GST, gst|http://www.genome.jp/dbget-bin/www_bget?ko:K00799	ko05204(Chemical carcinogenesis);ko05418(Fluid shear stress and atherosclerosis);ko01524(Platinum drug resistance);ko00480(Glutathione metabolism);ko00982(Drug metabolism - cytochrome P450);ko00980(Metabolism of xenobiotics by cytochrome P450)	*
chr1D.351.1	*	*	*	*	*	*	*	*
chr1D.356.1	EMT00749.1	Glucan endo-1,3-beta-glucosidase GII [Aegilops tauschii]	*	*	*	*	*	*
chr1D.359.1	NP_001150428.1	retrotransposon protein [Zea mays]	*	*	GO:0003676(nucleic acid binding);GO:0008270(zinc ion binding);GO:0046872(metal ion binding)	*	*	*
chr1D.360.1	EMT31573.1	Ribonuclease 1 [Aegilops tauschii]	*	*	*	*	*	*
chr1D.362.1	*	*	*	*	*	*	*	*
chr1D.363.1	BAK07259.1	predicted protein [Hordeum vulgare subsp. vulgare]	*	*	*	*	*	*
chr1D.364.1	*	*	*	*	*	*	*	*
chr1D.372.1	*	*	*	*	*	*	*	*
chr1D.380.1	EMT23531.1	hypothetical protein F775_43723 [Aegilops tauschii]	*	*	*	*	*	*
chr1D.399.1	*	*	*	*	*	*	*	*
chr1D.401.1	EMT15833.1	hypothetical protein F775_24173 [Aegilops tauschii]	*	*	*	*	*	*
chr1D.401.2	EMT15833.1	hypothetical protein F775_24173 [Aegilops tauschii]	*	*	*	*	*	*
chr1D.431.1	*	*	*	*	*	*	*	*
chr1D.452.1	EMT07237.1	Putative LRR receptor-like serine/threonine-protein kinase [Aegilops tauschii]	*	GO:0009536(plastid)	GO:0003676(nucleic acid binding);GO:0008270(zinc ion binding)	*	*	*
chr1D.475.1	*	*	*	*	*	*	*	*
chr1D.492.1	*	*	*	*	*	*	*	*
chr1D.501.1	*	*	*	*	*	*	*	*
chr1D.501.2	EMT23283.1	hypothetical protein F775_24573 [Aegilops tauschii]	*	*	*	*	*	*
chr1D.501.3	EMT23283.1	hypothetical protein F775_24573 [Aegilops tauschii]	*	*	*	*	*	*
chr1D.546.1	EMT26035.1	hypothetical protein F775_24761 [Aegilops tauschii]	*	*	*	*	*	*
chr1D.584.1	BAK01957.1	predicted protein [Hordeum vulgare subsp. vulgare]	*	*	*	*	*	*
chr1D.60.1	ABS58503.1	serine proteinase inhibitor-like allergen [Triticum aestivum]	*	*	*	*	*	*
chr1D.613.1	EMT15697.1	hypothetical protein F775_24027 [Aegilops tauschii]	*	*	*	*	*	*
chr1D.618.1	EMT29119.1	hypothetical protein F775_24924 [Aegilops tauschii]	*	*	*	*	*	*
chr1D.619.1	EMS53875.1	hypothetical protein TRIUR3_00533 [Triticum urartu]	*	*	*	*	*	*
chr1D.620.1	*	*	*	*	*	*	*	*
chr1D.621.1	*	*	*	*	*	*	*	*
chr1D.621.2	*	*	*	*	*	*	*	*
chr1D.642.1	EMS65914.1	hypothetical protein TRIUR3_16670 [Triticum urartu]	*	*	*	*	*	*
chr1D.655.1	EMS54139.1	Vacuolar protein sorting-associated protein 11-like protein [Triticum urartu]	GO:0006355(regulation of transcription, DNA-templated)	*	GO:0008270(zinc ion binding)	K17604|ZSWIM3|http://www.genome.jp/dbget-bin/www_bget?ko:K17604	*	*
chr1D.686.1	*	*	*	*	*	*	*	*
chr1D.7.1	EMT19477.1	hypothetical protein F775_10766 [Aegilops tauschii]	GO:0051301(cell division)	*	GO:0005524(ATP binding);GO:0000166(nucleotide binding);GO:0016787(hydrolase activity)	K13250|SSR2|http://www.genome.jp/dbget-bin/www_bget?ko:K13250	ko04141(Protein processing in endoplasmic reticulum)	*
chr1D.707.1	*	*	*	*	*	*	*	*
chr1D.709.1	EMS53401.1	hypothetical protein TRIUR3_26660 [Triticum urartu]	*	*	*	*	*	*
chr1D.71.1	EMT10544.1	hypothetical protein F775_24190 [Aegilops tauschii]	*	*	*	*	*	*
chr1D.71.2	EMT10544.1	hypothetical protein F775_24190 [Aegilops tauschii]	*	*	*	*	*	*
chr1D.713.1	*	*	*	*	*	*	*	*
chr1D.728.1	EMT13091.1	Peptide transporter PTR1 [Aegilops tauschii]	*	*	*	*	*	*
chr1D.740.1	*	*	*	*	*	*	*	*
chr1D.740.2	*	*	*	*	*	*	*	*
chr1D.740.3	*	*	*	*	*	*	*	*
chr1D.741.1	*	*	*	*	*	*	*	*
chr1D.741.2	*	*	*	*	*	*	*	*
chr1D.741.3	*	*	*	*	*	*	*	*
chr1D.741.4	*	*	*	*	*	*	*	*
chr1D.77.1	*	*	*	*	*	*	*	*
chr1D.786.1	CDM80497.1	unnamed protein product [Triticum aestivum]	*	GO:0016021(integral component of membrane);GO:0016020(membrane)	GO:0016740(transferase activity);GO:0016757(transferase activity, transferring glycosyl groups)	*	*	*
chr1D.810.1	EMT33638.1	hypothetical protein F775_24946 [Aegilops tauschii]	*	*	*	*	*	*
chr1D.811.1	*	*	*	*	*	*	*	*
chr1D.818.1	AET08886.1	metacaspase 3 [Aegilops tauschii]	*	*	*	*	*	KOG1546(DO)(Metacaspase involved in regulation of apoptosis)
chr1D.82.1	EMT23142.1	hypothetical protein F775_15517 [Aegilops tauschii]	*	*	*	*	*	*
chr1D.85.1	*	*	*	*	*	*	*	*
chr1D.854.1	EMT26374.1	hypothetical protein F775_25260 [Aegilops tauschii]	*	*	*	*	*	*
chr1D.858.1	*	*	*	*	*	*	*	KOG1376(Z)(Alpha tubulin)
chr1D.858.2	ABD92937.1	alpha tubulin-4A [Triticum aestivum]	GO:0007017(microtubule-based process);GO:0000226(microtubule cytoskeleton organization);GO:0009651(response to salt stress);GO:0071258(cellular response to gravity)	GO:0005737(cytoplasm);GO:0005856(cytoskeleton);GO:0005874(microtubule);GO:0005618(cell wall);GO:0005730(nucleolus);GO:0005773(vacuole);GO:0005829(cytosol);GO:0005886(plasma membrane);GO:0009506(plasmodesma);GO:0016020(membrane);GO:0045298(tubulin complex)	GO:0003924(GTPase activity);GO:0000166(nucleotide binding);GO:0005525(GTP binding);GO:0005200(structural constituent of cytoskeleton);GO:0005515(protein binding)	K07374|TUBA|http://www.genome.jp/dbget-bin/www_bget?ko:K07374	ko04210(Apoptosis);ko04540(Gap junction);ko04530(Tight junction);ko04145(Phagosome);ko05130(Pathogenic Escherichia coli infection)	KOG1376(Z)(Alpha tubulin)
chr1D.858.3	ABD92936.1	alpha tubulin-4D [Triticum aestivum]	GO:0007017(microtubule-based process);GO:0000226(microtubule cytoskeleton organization);GO:0071258(cellular response to gravity);GO:0009651(response to salt stress)	GO:0005737(cytoplasm);GO:0005856(cytoskeleton);GO:0005874(microtubule);GO:0005730(nucleolus);GO:0005886(plasma membrane);GO:0005829(cytosol);GO:0016020(membrane);GO:0005618(cell wall);GO:0005773(vacuole);GO:0045298(tubulin complex);GO:0009506(plasmodesma)	GO:0003924(GTPase activity);GO:0000166(nucleotide binding);GO:0005525(GTP binding);GO:0005200(structural constituent of cytoskeleton);GO:0005515(protein binding)	K07374|TUBA|http://www.genome.jp/dbget-bin/www_bget?ko:K07374	ko04210(Apoptosis);ko04540(Gap junction);ko04530(Tight junction);ko04145(Phagosome);ko05130(Pathogenic Escherichia coli infection)	KOG1376(Z)(Alpha tubulin)
chr1D.860.1	EMS67125.1	HMG1/2-like protein [Triticum urartu]	*	*	*	K11296|HMGB3|http://www.genome.jp/dbget-bin/www_bget?ko:K11296	*	*
chr1D.860.2	EMT05799.1	hypothetical protein F775_24487 [Aegilops tauschii]	*	*	*	K11296|HMGB3|http://www.genome.jp/dbget-bin/www_bget?ko:K11296	*	*
chr1D.881.1	KQL30738.1	hypothetical protein SETIT_018560mg [Setaria italica]	*	*	*	*	*	*
chr1D.910.1	EMT24948.1	hypothetical protein F775_28941 [Aegilops tauschii]	*	*	*	*	*	*
chr1D.911.1	EMS45548.1	hypothetical protein TRIUR3_22866 [Triticum urartu]	*	*	*	*	*	*
chr1D.911.2	EMS45548.1	hypothetical protein TRIUR3_22866 [Triticum urartu]	*	*	*	*	*	*
chr1D.911.3	EMS45548.1	hypothetical protein TRIUR3_22866 [Triticum urartu]	*	*	*	*	*	*
chr1D.919.1	EMS46792.1	Transcription factor GTE1 [Triticum urartu]	GO:0006355(regulation of transcription, DNA-templated)	GO:0005634(nucleus)	GO:0003677(DNA binding);GO:0016740(transferase activity);GO:0004402(histone acetyltransferase activity);GO:0016746(transferase activity, transferring acyl groups)	*	*	*
chr1D.92.1	KQK17192.1	hypothetical protein BRADI_1g32951 [Brachypodium distachyon]	GO:0006355(regulation of transcription, DNA-templated)	*	GO:0008270(zinc ion binding)	*	*	*
chr1D.923.1	*	*	*	*	*	*	*	*
chr1D.923.2	BAJ88530.1	predicted protein [Hordeum vulgare subsp. vulgare]	GO:0006810(transport);GO:0055085(transmembrane transport)	GO:0016020(membrane);GO:0016021(integral component of membrane)	GO:0005524(ATP binding);GO:0000166(nucleotide binding);GO:0016887(ATPase activity);GO:0042626(ATPase activity, coupled to transmembrane movement of substances)	K05658|ABCB1|http://www.genome.jp/dbget-bin/www_bget?ko:K05658	ko02010(ABC transporters);ko05206(MicroRNAs in cancer);ko04976(Bile secretion)	KOG0055(Q)(Multidrug/pheromone exporter, ABC superfamily)
chr1D.923.3	BAJ88530.1	predicted protein [Hordeum vulgare subsp. vulgare]	GO:0006810(transport);GO:0055085(transmembrane transport)	GO:0016020(membrane);GO:0016021(integral component of membrane)	GO:0005524(ATP binding);GO:0000166(nucleotide binding);GO:0016887(ATPase activity);GO:0042626(ATPase activity, coupled to transmembrane movement of substances)	K05658|ABCB1|http://www.genome.jp/dbget-bin/www_bget?ko:K05658	ko02010(ABC transporters);ko05206(MicroRNAs in cancer);ko04976(Bile secretion)	KOG0055(Q)(Multidrug/pheromone exporter, ABC superfamily)
chr1D.927.1	BAK05373.1	predicted protein [Hordeum vulgare subsp. vulgare]	*	*	*	*	*	*
chr1D.937.1	*	*	*	*	*	*	*	*
chr1D.938.1	EMT06269.1	hypothetical protein F775_25098 [Aegilops tauschii]	*	*	*	*	*	*
chr1D.978.1	BAK05925.1	predicted protein [Hordeum vulgare subsp. vulgare]	GO:0018343(protein farnesylation);GO:0042127(regulation of cell proliferation);GO:0018342(protein prenylation);GO:0009788(negative regulation of abscisic acid-activated signaling pathway);GO:0009414(response to water deprivation);GO:0009737(response to abscisic acid);GO:0009934(regulation of meristem structural organization)	GO:0005965(protein farnesyltransferase complex);GO:0005739(mitochondrion)	GO:0003824(catalytic activity);GO:0004660(protein farnesyltransferase activity);GO:0016740(transferase activity)	K05954|FNTB|http://www.genome.jp/dbget-bin/www_bget?ko:K05954	ko00900(Terpenoid backbone biosynthesis)	*
chr1D.987.1	EMT14122.1	hypothetical protein F775_06797 [Aegilops tauschii]	GO:0016579(protein deubiquitination)	GO:0016020(membrane);GO:0016021(integral component of membrane)	GO:0036459(thiol-dependent ubiquitinyl hydrolase activity)	*	*	*
chr1D.999.1	EMS63923.1	hypothetical protein TRIUR3_26068 [Triticum urartu]	*	*	*	*	*	*
chr2A.100.1	*	*	*	*	*	*	*	*
chr2A.1001.1	ABF94883.1	transposon protein, putative, unclassified [Oryza sativa Japonica Group]	*	*	*	*	*	*
chr2A.1001.2	ABF94883.1	transposon protein, putative, unclassified [Oryza sativa Japonica Group]	*	*	*	*	*	*
chr2A.1001.3	XP_002441932.1	hypothetical protein SORBIDRAFT_08g005122, partial [Sorghum bicolor]	*	*	*	K05387|GRIP|http://www.genome.jp/dbget-bin/www_bget?ko:K05387	*	*
chr2A.1001.4	CAE03001.2	OSJNBa0043L09.20 [Oryza sativa Japonica Group]	*	*	*	*	*	*
chr2A.1001.5	CAE03001.2	OSJNBa0043L09.20 [Oryza sativa Japonica Group]	*	*	*	*	*	*
chr2A.1001.6	ABF94883.1	transposon protein, putative, unclassified [Oryza sativa Japonica Group]	*	*	*	*	*	*
chr2A.1001.7	AAX95363.1	Integrase core domain, putative [Oryza sativa Japonica Group]	*	*	*	*	*	*
chr2A.1001.8	ABF94883.1	transposon protein, putative, unclassified [Oryza sativa Japonica Group]	*	*	*	*	*	*
chr2A.1001.9	EMT12132.1	Eukaryotic translation initiation factor 3 subunit A [Aegilops tauschii]	*	*	*	*	*	*
chr2A.101.1	EMS64660.1	hypothetical protein TRIUR3_32665 [Triticum urartu]	*	*	*	*	*	*
chr2A.1014.1	*	*	*	*	*	*	*	*
chr2A.1032.1	BAK03857.1	predicted protein, partial [Hordeum vulgare subsp. vulgare]	*	*	*	*	*	*
chr2A.1036.1	*	*	*	*	*	*	*	*
chr2A.1036.2	*	*	*	*	*	*	*	*
chr2A.1036.3	*	*	*	*	*	*	*	*
chr2A.1036.4	*	*	*	*	*	*	*	*
chr2A.1053.1	*	*	*	*	*	*	*	*
chr2A.1053.2	*	*	*	*	*	*	*	*
chr2A.1147.1	*	*	*	*	*	*	*	*
chr2A.1153.1	EMS46620.1	hypothetical protein TRIUR3_15026 [Triticum urartu]	*	*	*	*	*	*
chr2A.1153.2	EMS46620.1	hypothetical protein TRIUR3_15026 [Triticum urartu]	*	*	*	*	*	*
chr2A.1181.1	EMT27835.1	hypothetical protein F775_01051 [Aegilops tauschii]	*	*	*	*	*	*
chr2A.119.1	*	*	*	*	*	*	*	*
chr2A.1196.1	CAH66146.1	OSIGBa0114M03.4 [Oryza sativa Indica Group]	GO:0000719(photoreactive repair)	*	GO:0003904(deoxyribodipyrimidine photo-lyase activity)	*	*	KOG0017(R)(FOG: Transposon-encoded proteins with TYA, reverse transcriptase, integrase domains in various combinations)
chr2A.1197.1	*	*	*	*	*	*	*	*
chr2A.1204.1	CDM83172.1	unnamed protein product [Triticum aestivum]	*	*	*	*	*	*
chr2A.1204.2	CDM83172.1	unnamed protein product [Triticum aestivum]	GO:0006486(protein glycosylation);GO:0010493(Lewis a epitope biosynthetic process)	GO:0016020(membrane);GO:0016021(integral component of membrane);GO:0005794(Golgi apparatus)	GO:0016740(transferase activity);GO:0030246(carbohydrate binding);GO:0016757(transferase activity, transferring glycosyl groups);GO:0008378(galactosyltransferase activity);GO:0010488(UDP-galactose:N-glycan beta-1,3-galactosyltransferase activity)	K14413|GALT1|http://www.genome.jp/dbget-bin/www_bget?ko:K14413	ko00513(Various types of N-glycan biosynthesis)	*
chr2A.1219.1	*	*	*	*	*	*	*	*
chr2A.1248.1	*	*	*	*	*	*	*	*
chr2A.1264.1	EMT21712.1	Speckle-type POZ protein-like protein B [Aegilops tauschii]	*	*	*	*	*	*
chr2A.1279.1	EMS57886.1	hypothetical protein TRIUR3_21471 [Triticum urartu]	*	*	*	*	*	*
chr2A.1279.2	BAK06565.1	predicted protein [Hordeum vulgare subsp. vulgare]	*	*	*	*	*	*
chr2A.1279.3	BAK06565.1	predicted protein [Hordeum vulgare subsp. vulgare]	*	*	*	*	*	*
chr2A.1279.4	BAK06565.1	predicted protein [Hordeum vulgare subsp. vulgare]	*	*	*	*	*	*
chr2A.1284.1	*	*	*	*	*	*	*	*
chr2A.1284.2	*	*	*	*	*	*	*	*
chr2A.1284.3	*	*	*	*	*	*	*	*
chr2A.130.1	EMS54027.1	Tyrosyl-tRNA synthetase [Triticum urartu]	*	*	*	*	*	*
chr2A.1300.1	*	*	*	*	*	*	*	*
chr2A.1305.1	*	*	*	*	*	*	*	*
chr2A.1335.1	BAK05221.1	predicted protein [Hordeum vulgare subsp. vulgare]	GO:0006468(protein phosphorylation)	*	GO:0004672(protein kinase activity);GO:0004674(protein serine/threonine kinase activity);GO:0005524(ATP binding);GO:0000166(nucleotide binding)	*	*	*
chr2A.1352.1	*	*	*	*	*	*	*	*
chr2A.1358.1	EMS60918.1	hypothetical protein TRIUR3_19346 [Triticum urartu]	*	*	*	*	*	*
chr2A.1359.1	EMS54369.1	TOM1-like protein 2 [Triticum urartu]	*	*	*	*	*	*
chr2A.137.1	*	*	*	*	*	*	*	*
chr2A.1386.1	*	*	*	*	*	*	*	*
chr2A.1386.2	*	*	*	*	*	*	*	*
chr2A.1389.1	EMS62539.1	hypothetical protein TRIUR3_29830 [Triticum urartu]	*	*	*	*	*	*
chr2A.1390.1	BAH79979.1	putative unclassified retrotransposon protein [Oryza sativa Indica Group]	*	*	*	*	*	KOG1075(R)(FOG: Reverse transcriptase)
chr2A.1399.1	*	*	*	*	*	*	*	*
chr2A.1400.1	EMS52997.1	hypothetical protein TRIUR3_23801 [Triticum urartu]	*	*	*	*	*	*
chr2A.1446.1	EMT22231.1	hypothetical protein F775_15000 [Aegilops tauschii]	*	*	*	*	*	*
chr2A.1448.1	ABA96391.1	transposon protein, putative, unclassified [Oryza sativa Japonica Group]	*	*	*	*	*	*
chr2A.1450.1	EMS55547.1	hypothetical protein TRIUR3_30191 [Triticum urartu]	*	*	*	*	*	*
chr2A.1454.1	EMS48555.1	hypothetical protein TRIUR3_26778 [Triticum urartu]	*	*	*	*	*	*
chr2A.1455.1	*	*	*	*	*	*	*	*
chr2A.1464.1	EMT26300.1	Nuclear pore complex protein [Aegilops tauschii]	*	*	*	*	*	*
chr2A.1473.1	*	*	*	*	*	*	*	*
chr2A.1501.1	XP_003626064.1	transmembrane protein, putative [Medicago truncatula]	*	GO:0016021(integral component of membrane)	*	*	*	*
chr2A.1509.1	*	*	*	*	*	*	*	*
chr2A.1516.1	*	*	*	*	*	*	*	*
chr2A.1516.2	*	*	*	*	*	*	*	*
chr2A.1517.1	CDM81475.1	unnamed protein product [Triticum aestivum]	*	*	*	*	*	*
chr2A.1537.1	*	*	*	*	*	*	*	*
chr2A.155.1	*	*	*	*	*	*	*	*
chr2A.1574.1	*	*	*	*	*	*	*	*
chr2A.1601.1	*	*	*	*	*	*	*	*
chr2A.1611.1	EMS53418.1	hypothetical protein TRIUR3_10557 [Triticum urartu]	*	*	*	*	*	*
chr2A.1612.1	EMS53418.1	hypothetical protein TRIUR3_10557 [Triticum urartu]	*	*	*	*	*	*
chr2A.1612.2	EMS51224.1	Peroxidase 52 [Triticum urartu]	*	*	*	*	*	*
chr2A.1622.1	EMS51224.1	Peroxidase 52 [Triticum urartu]	*	*	*	*	*	*
chr2A.1639.1	EMS67536.1	Protease 2 [Triticum urartu]	*	*	*	*	*	*
chr2A.1640.1	EMT31115.1	Lysine-specific histone demethylase 1-3-like protein [Aegilops tauschii]	*	*	GO:0003824(catalytic activity);GO:0016787(hydrolase activity);GO:0050662(coenzyme binding)	*	*	*
chr2A.1647.1	*	*	*	*	*	*	*	*
chr2A.1677.1	EMT05640.1	hypothetical protein F775_09994 [Aegilops tauschii]	*	*	*	*	*	*
chr2A.1683.1	*	*	*	*	*	*	*	*
chr2A.1684.1	*	*	*	*	*	*	*	*
chr2A.1687.1	EMT19080.1	hypothetical protein F775_04716 [Aegilops tauschii]	*	*	*	*	*	*
chr2A.1706.1	EMS53348.1	Ribosome-recycling factor, chloroplastic [Triticum urartu]	GO:0032544(plastid translation);GO:0006412(translation);GO:0002184(cytoplasmic translational termination);GO:0009793(embryo development ending in seed dormancy);GO:0009817(defense response to fungus, incompatible interaction);GO:0009658(chloroplast organization)	GO:0009507(chloroplast);GO:0009536(plastid);GO:0009579(thylakoid);GO:0009570(chloroplast stroma)	GO:0043023(ribosomal large subunit binding);GO:0005507(copper ion binding)	K02838|frr, MRRF, RRF|http://www.genome.jp/dbget-bin/www_bget?ko:K02838	*	*
chr2A.1708.1	EMT02085.1	Serine/threonine-protein kinase SMG1 [Aegilops tauschii]	*	*	*	*	*	*
chr2A.1712.1	BAK07259.1	predicted protein [Hordeum vulgare subsp. vulgare]	*	*	*	*	*	*
chr2A.1718.1	*	*	*	*	*	*	*	*
chr2A.1730.1	*	*	*	*	*	*	*	*
chr2A.1744.1	*	*	*	*	*	*	*	*
chr2A.1752.1	AAS55772.2	hypothetical protein [Oryza sativa Japonica Group]	*	*	*	*	*	*
chr2A.1755.1	EMS54716.1	hypothetical protein TRIUR3_17534 [Triticum urartu]	*	*	*	*	*	*
chr2A.176.1	ABB47665.1	retrotransposon protein, putative, unclassified, expressed [Oryza sativa Japonica Group]	*	*	*	*	*	*
chr2A.1767.1	*	*	*	*	*	*	*	*
chr2A.1783.1	*	*	*	*	*	*	*	*
chr2A.1786.1	*	*	*	*	*	*	*	*
chr2A.1792.1	EMS48284.1	hypothetical protein TRIUR3_27912 [Triticum urartu]	*	*	*	*	*	*
chr2A.1798.1	EMT14860.1	hypothetical protein F775_33039 [Aegilops tauschii]	*	*	GO:0003677(DNA binding)	K07466|RFA1, RPA1, rpa|http://www.genome.jp/dbget-bin/www_bget?ko:K07466	ko03030(DNA replication);ko03460(Fanconi anemia pathway);ko03440(Homologous recombination);ko03430(Mismatch repair);ko03420(Nucleotide excision repair)	*
chr2A.180.1	*	*	*	*	*	*	*	*
chr2A.1811.1	*	*	*	*	*	*	*	*
chr2A.1812.1	*	*	*	*	*	*	*	*
chr2A.1814.1	CDM83120.1	unnamed protein product [Triticum aestivum]	*	*	*	*	*	*
chr2A.1827.1	*	*	*	*	*	*	*	*
chr2A.1828.1	*	*	*	*	*	*	*	*
chr2A.1835.1	EMT00165.1	hypothetical protein F775_09214 [Aegilops tauschii]	*	*	*	*	*	*
chr2A.1838.1	EMS67766.1	hypothetical protein TRIUR3_23939 [Triticum urartu]	*	*	*	*	*	*
chr2A.1842.1	*	*	*	*	*	*	*	*
chr2A.1842.2	*	*	*	*	*	*	*	*
chr2A.1842.3	*	*	*	*	*	*	*	*
chr2A.1844.1	EMT21982.1	Callose synthase 9 [Aegilops tauschii]	*	*	*	*	*	*
chr2A.1849.1	EMS60677.1	hypothetical protein TRIUR3_14201 [Triticum urartu]	*	*	*	*	*	*
chr2A.1852.1	*	*	*	*	*	*	*	*
chr2A.1853.1	*	*	*	*	*	*	*	*
chr2A.1854.1	ACK44489.1	gag-pol polyprotein [Triticum aestivum]	*	*	*	*	*	*
chr2A.1874.1	EMT13496.1	hypothetical protein F775_24961 [Aegilops tauschii]	*	*	*	*	*	*
chr2A.1879.1	*	*	*	*	*	*	*	*
chr2A.1880.1	EMS48563.1	hypothetical protein TRIUR3_23421 [Triticum urartu]	*	*	*	*	*	*
chr2A.1883.1	*	*	*	*	*	*	*	*
chr2A.1891.1	AOV85916.1	ABCG1, partial [Triticum polonicum]	GO:0006810(transport)	GO:0005886(plasma membrane);GO:0016021(integral component of membrane);GO:0016020(membrane);GO:0043190(ATP-binding cassette (ABC) transporter complex)	GO:0005524(ATP binding);GO:0000166(nucleotide binding);GO:0016887(ATPase activity);GO:0042626(ATPase activity, coupled to transmembrane movement of substances)	*	*	KOG0061(Q)(Transporter, ABC superfamily (Breast cancer resistance protein))
chr2A.1898.1	EMS59266.1	Threonyl-tRNA synthetase, mitochondrial [Triticum urartu]	*	*	*	*	*	*
chr2A.1898.2	EMS59266.1	Threonyl-tRNA synthetase, mitochondrial [Triticum urartu]	*	*	*	*	*	*
chr2A.1904.1	*	*	*	*	*	*	*	*
chr2A.1904.2	*	*	*	*	*	*	*	*
chr2A.1904.3	*	*	*	*	*	*	*	*
chr2A.1904.4	*	*	*	*	*	*	*	*
chr2A.1908.1	*	*	*	*	*	*	*	*
chr2A.1908.2	*	*	*	*	*	*	*	*
chr2A.1908.3	*	*	*	*	*	*	*	*
chr2A.1908.4	*	*	*	*	*	*	*	*
chr2A.1913.1	EMS49776.1	Iron sulfur cluster assembly protein 1, mitochondrial [Triticum urartu]	*	*	*	*	*	*
chr2A.1915.1	*	*	*	*	*	*	*	*
chr2A.1916.1	EMS67214.1	hypothetical protein TRIUR3_04372 [Triticum urartu]	*	*	*	*	*	*
chr2A.1918.1	*	*	*	*	*	*	*	*
chr2A.1923.1	AAK52166.1	putative reverse transcriptase [Oryza sativa Japonica Group]	*	*	*	*	*	*
chr2A.1931.1	*	*	*	*	*	*	*	*
chr2A.1938.1	EMS57419.1	hypothetical protein TRIUR3_31212 [Triticum urartu]	*	*	*	*	*	*
chr2A.1941.1	XP_014660357.1	PREDICTED: uncharacterized mitochondrial protein AtMg00810-like [Setaria italica]	*	*	*	*	*	*
chr2A.1948.1	EMS60068.1	hypothetical protein TRIUR3_10509 [Triticum urartu]	*	*	*	*	*	*
chr2A.195.1	EMS50857.1	Ankyrin repeat and protein kinase domain-containing protein 1 [Triticum urartu]	*	*	*	*	*	*
chr2A.196.1	*	*	*	*	*	*	*	*
chr2A.1960.1	*	*	*	*	*	*	*	*
chr2A.1973.1	EMT24848.1	Putative ribonuclease H protein [Aegilops tauschii]	*	*	*	*	*	*
chr2A.1975.1	*	*	*	*	*	*	*	*
chr2A.1975.2	*	*	*	*	*	*	*	*
chr2A.2010.1	EMT17060.1	hypothetical protein F775_29031 [Aegilops tauschii]	*	*	*	*	*	*
chr2A.2012.1	EMT05267.1	hypothetical protein F775_01652 [Aegilops tauschii]	*	*	*	*	*	*
chr2A.2012.2	EMT05267.1	hypothetical protein F775_01652 [Aegilops tauschii]	*	*	*	*	*	*
chr2A.2015.1	EMT07872.1	hypothetical protein F775_09046 [Aegilops tauschii]	*	*	*	*	*	*
chr2A.2025.1	EMS53535.1	hypothetical protein TRIUR3_13645 [Triticum urartu]	*	*	*	*	*	*
chr2A.2043.1	*	*	*	*	*	*	*	*
chr2A.2056.1	*	*	*	*	*	*	*	*
chr2A.2066.1	*	*	*	*	*	*	*	*
chr2A.207.1	EMS51426.1	hypothetical protein TRIUR3_08480 [Triticum urartu]	*	*	*	*	*	*
chr2A.207.2	EMS51426.1	hypothetical protein TRIUR3_08480 [Triticum urartu]	*	*	*	*	*	*
chr2A.207.3	EMS51426.1	hypothetical protein TRIUR3_08480 [Triticum urartu]	*	*	*	*	*	*
chr2A.207.4	EMS51426.1	hypothetical protein TRIUR3_08480 [Triticum urartu]	*	*	*	*	*	*
chr2A.207.5	EMS51426.1	hypothetical protein TRIUR3_08480 [Triticum urartu]	*	*	*	*	*	*
chr2A.207.6	EMS51426.1	hypothetical protein TRIUR3_08480 [Triticum urartu]	*	*	GO:0003824(catalytic activity)	*	*	*
chr2A.2107.1	EMS59482.1	hypothetical protein TRIUR3_29339 [Triticum urartu]	*	*	*	*	*	*
chr2A.2107.2	EMS59482.1	hypothetical protein TRIUR3_29339 [Triticum urartu]	*	*	*	*	*	*
chr2A.2107.3	EMS59482.1	hypothetical protein TRIUR3_29339 [Triticum urartu]	*	*	*	*	*	*
chr2A.2109.1	BAK02913.1	predicted protein [Hordeum vulgare subsp. vulgare]	GO:0055114(oxidation-reduction process);GO:0044550(secondary metabolite biosynthetic process)	GO:0016020(membrane);GO:0016021(integral component of membrane)	GO:0004497(monooxygenase activity);GO:0016705(oxidoreductase activity, acting on paired donors, with incorporation or reduction of molecular oxygen);GO:0020037(heme binding);GO:0046872(metal ion binding);GO:0005506(iron ion binding);GO:0016491(oxidoreductase activity);GO:0016709(oxidoreductase activity, acting on paired donors, with incorporation or reduction of molecular oxygen, NAD(P)H as one d…	K13083|CYP75A|http://www.genome.jp/dbget-bin/www_bget?ko:K13083	ko00944(Flavone and flavonol biosynthesis);ko00941(Flavonoid biosynthesis)	*
chr2A.2126.1	BAJ95968.1	predicted protein [Hordeum vulgare subsp. vulgare]	GO:0055114(oxidation-reduction process)	*	GO:0016491(oxidoreductase activity)	*	*	KOG1575(C)(Voltage-gated shaker-like K+ channel, subunit beta/KCNAB)
chr2A.2139.1	EMS67955.1	hypothetical protein TRIUR3_27895 [Triticum urartu]	*	*	*	*	*	*
chr2A.2142.1	EMT18732.1	Hydroxymethylglutaryl-CoA lyase, mitochondrial [Aegilops tauschii]	*	*	*	*	*	*
chr2A.2151.1	ACJ49171.1	protection of telomeres 1 protein [Triticum aestivum]	GO:0000723(telomere maintenance);GO:0016233(telomere capping);GO:0051974(negative regulation of telomerase activity);GO:0032210(regulation of telomere maintenance via telomerase)	GO:0000784(nuclear chromosome, telomeric region);GO:0000783(nuclear telomere cap complex)	GO:0003677(DNA binding);GO:0043047(single-stranded telomeric DNA binding);GO:0010521(telomerase inhibitor activity);GO:0098505(G-rich strand telomeric DNA binding)	*	*	*
chr2A.2157.1	AAS88567.1	putative protein [Triticum monococcum]	*	*	*	*	*	*
chr2A.2158.1	CAM59078.1	MIKC-type MADS-box transcription factor WM30 [Triticum aestivum]	GO:0006351(transcription, DNA-templated);GO:0006355(regulation of transcription, DNA-templated)	GO:0005634(nucleus)	GO:0003677(DNA binding);GO:0046983(protein dimerization activity);GO:0003700(transcription factor activity, sequence-specific DNA binding)	K09264|K09264|http://www.genome.jp/dbget-bin/www_bget?ko:K09264	*	*
chr2A.2158.2	CAM59078.1	MIKC-type MADS-box transcription factor WM30 [Triticum aestivum]	GO:0006351(transcription, DNA-templated);GO:0006355(regulation of transcription, DNA-templated)	GO:0005634(nucleus)	GO:0003677(DNA binding);GO:0046983(protein dimerization activity);GO:0003700(transcription factor activity, sequence-specific DNA binding)	K09264|K09264|http://www.genome.jp/dbget-bin/www_bget?ko:K09264	*	*
chr2A.2158.3	EMS61242.1	MADS-box transcription factor 27 [Triticum urartu]	*	*	*	*	*	*
chr2A.2162.1	*	*	*	*	*	*	*	*
chr2A.2162.2	*	*	*	*	*	*	*	*
chr2A.2175.1	*	*	*	*	*	*	*	*
chr2A.2188.1	*	*	*	*	*	*	*	*
chr2A.2199.1	EMS50580.1	Subtilisin-like protease [Triticum urartu]	*	*	*	*	*	*
chr2A.22.1	*	*	*	*	*	*	*	*
chr2A.22.2	*	*	*	*	*	*	*	*
chr2A.220.1	*	*	*	*	*	*	*	*
chr2A.220.2	CAD45032.1	NBS-LRR disease resistance protein homologue [Hordeum vulgare]	GO:0006952(defense response)	*	GO:0043531(ADP binding)	*	*	*
chr2A.2210.1	EMS62579.1	hypothetical protein TRIUR3_28833 [Triticum urartu]	*	*	*	*	*	*
chr2A.2210.2	EMS62579.1	hypothetical protein TRIUR3_28833 [Triticum urartu]	*	*	*	*	*	*
chr2A.2221.1	EMT09099.1	hypothetical protein F775_20885 [Aegilops tauschii]	*	*	GO:0008270(zinc ion binding);GO:0046872(metal ion binding)	*	*	*
chr2A.2224.1	*	*	*	*	*	*	*	*
chr2A.2225.1	*	*	*	*	*	*	*	*
chr2A.2225.2	*	*	*	*	*	*	*	*
chr2A.2225.3	*	*	*	*	*	*	*	*
chr2A.2226.1	*	*	*	*	*	*	*	*
chr2A.2227.1	EMS67607.1	Putative disease resistance protein RGA3 [Triticum urartu]	GO:0009658(chloroplast organization)	GO:0016020(membrane);GO:0016021(integral component of membrane);GO:0009536(plastid);GO:0009507(chloroplast)	*	*	*	*
chr2A.2228.1	*	*	*	*	*	*	*	*
chr2A.2235.1	*	*	*	*	*	*	*	*
chr2A.2235.2	*	*	*	*	*	*	*	*
chr2A.2236.1	*	*	*	*	*	*	*	*
chr2A.2237.1	EMT12885.1	ATP-dependent DNA helicase Q5 [Aegilops tauschii]	*	*	*	*	*	*
chr2A.2245.1	*	*	*	*	*	*	*	*
chr2A.2245.2	*	*	*	*	*	*	*	*
chr2A.2245.3	*	*	*	*	*	*	*	*
chr2A.2245.4	*	*	*	*	*	*	*	*
chr2A.2264.1	EMS48902.1	DEAD-box ATP-dependent RNA helicase 40 [Triticum urartu]	GO:0061077(chaperone-mediated protein folding)	GO:0005789(endoplasmic reticulum membrane)	GO:0005528(FK506 binding);GO:0003755(peptidyl-prolyl cis-trans isomerase activity)	*	*	*
chr2A.227.1	EMS54306.1	CDK5RAP1-like protein [Triticum urartu]	*	GO:0016021(integral component of membrane);GO:0016020(membrane)	*	K04730|IRAK1|http://www.genome.jp/dbget-bin/www_bget?ko:K04730	ko04064(NF-kappa B signaling pathway);ko05142(Chagas disease (American trypanosomiasis));ko05169(Epstein-Barr virus infection);ko05140(Leishmaniasis);ko05162(Measles);ko05133(Pertussis);ko05145(Toxoplasmosis);ko05152(Tuberculosis);ko04624(Toll and Imd signaling pathway);ko04620(Toll-like receptor signaling pathway);ko04722(Neurotrophin signaling pathway)	*
chr2A.2274.1	*	*	*	*	*	*	*	*
chr2A.2332.1	EMS53035.1	ABC transporter C family member 3 [Triticum urartu]	GO:0006810(transport);GO:0055085(transmembrane transport)	GO:0016020(membrane);GO:0016021(integral component of membrane)	GO:0005524(ATP binding);GO:0000166(nucleotide binding);GO:0016887(ATPase activity);GO:0042626(ATPase activity, coupled to transmembrane movement of substances)	*	*	KOG0054(Q)(Multidrug resistance-associated protein/mitoxantrone resistance protein, ABC superfamily)
chr2A.2332.2	EMS53035.1	ABC transporter C family member 3 [Triticum urartu]	GO:0006810(transport);GO:0055085(transmembrane transport)	GO:0016020(membrane);GO:0016021(integral component of membrane)	GO:0005524(ATP binding);GO:0000166(nucleotide binding);GO:0016887(ATPase activity);GO:0042626(ATPase activity, coupled to transmembrane movement of substances)	*	*	KOG0054(Q)(Multidrug resistance-associated protein/mitoxantrone resistance protein, ABC superfamily)
chr2A.2332.3	EMS53035.1	ABC transporter C family member 3 [Triticum urartu]	GO:0006810(transport);GO:0055085(transmembrane transport)	GO:0016020(membrane);GO:0016021(integral component of membrane)	GO:0005524(ATP binding);GO:0000166(nucleotide binding);GO:0016887(ATPase activity);GO:0042626(ATPase activity, coupled to transmembrane movement of substances)	*	*	KOG0054(Q)(Multidrug resistance-associated protein/mitoxantrone resistance protein, ABC superfamily)
chr2A.236.1	EMT09632.1	hypothetical protein F775_25112 [Aegilops tauschii]	*	*	*	*	*	*
chr2A.236.2	EMT09632.1	hypothetical protein F775_25112 [Aegilops tauschii]	*	*	*	*	*	*
chr2A.237.1	EMS50133.1	hypothetical protein TRIUR3_27176 [Triticum urartu]	*	*	*	*	*	*
chr2A.2390.1	EMS50341.1	hypothetical protein TRIUR3_18241 [Triticum urartu]	*	*	*	*	*	*
chr2A.2400.1	EMS49783.1	hypothetical protein TRIUR3_06504 [Triticum urartu]	GO:0044550(secondary metabolite biosynthetic process);GO:0055114(oxidation-reduction process)	GO:0016020(membrane);GO:0016021(integral component of membrane)	GO:0004497(monooxygenase activity);GO:0016709(oxidoreductase activity, acting on paired donors, with incorporation or reduction of molecular oxygen, NAD(P)H as one donor, and incorporation of one atom of oxygen);GO:0005506(iron ion binding);GO:0016705(oxidoreductase activity, acting on paired donors, with incorporation or reduction of molecular oxygen);GO:0016491(oxidoreductase activity);GO:00200…	*	*	*
chr2A.2439.1	*	*	*	*	*	*	*	*
chr2A.2439.2	*	*	*	*	*	*	*	*
chr2A.2451.1	*	*	*	*	*	*	*	*
chr2A.2464.1	*	*	*	*	*	*	*	*
chr2A.2487.1	XP_010239071.1	PREDICTED: uncharacterized protein LOC104584936 [Brachypodium distachyon]	*	*	*	K10523|SPOP|http://www.genome.jp/dbget-bin/www_bget?ko:K10523	ko04340(Hedgehog signaling pathway);ko04341(Hedgehog signaling pathway - fly)	*
chr2A.2489.1	*	*	*	*	*	*	*	*
chr2A.2493.1	EMT08704.1	hypothetical protein F775_05692 [Aegilops tauschii]	*	*	*	*	*	*
chr2A.2502.1	*	*	*	*	*	*	*	*
chr2A.2516.1	*	*	*	*	*	*	*	*
chr2A.2530.1	*	*	*	*	*	*	*	*
chr2A.2530.2	*	*	*	*	*	*	*	*
chr2A.2532.1	EMS58509.1	Serine/arginine-rich splicing factor 7 [Triticum urartu]	*	*	*	*	*	*
chr2A.2532.2	*	*	*	*	*	*	*	*
chr2A.2541.1	YP_009241984.1	hypothetical protein (mitochondrion) [Oryza minuta]	*	GO:0005739(mitochondrion)	*	*	*	*
chr2A.2543.1	EMT20731.1	hypothetical protein F775_24727 [Aegilops tauschii]	*	*	*	*	*	*
chr2A.2544.1	*	*	*	*	*	*	*	*
chr2A.2551.1	EMS64102.1	hypothetical protein TRIUR3_14452 [Triticum urartu]	*	*	*	*	*	*
chr2A.2555.1	BAK03855.1	predicted protein [Hordeum vulgare subsp. vulgare]	*	*	*	*	*	*
chr2A.2563.1	BAJ99871.1	predicted protein [Hordeum vulgare subsp. vulgare]	*	*	*	*	*	*
chr2A.2605.1	EMS54397.1	Zinc finger CCCH domain-containing protein 32 [Triticum urartu]	*	GO:0016021(integral component of membrane);GO:0016020(membrane)	GO:0003677(DNA binding);GO:0046983(protein dimerization activity);GO:0003676(nucleic acid binding)	*	*	*
chr2A.264.1	EMS55590.1	Tryptophanyl-tRNA synthetase, cytoplasmic [Triticum urartu]	*	*	*	*	*	*
chr2A.2640.1	EMT02043.1	Sulfotransferase 17 [Aegilops tauschii]	*	*	*	*	*	*
chr2A.265.1	*	*	*	*	*	*	*	*
chr2A.2660.1	EMT15031.1	Glutamate dehydrogenase 2 [Aegilops tauschii]	*	*	*	*	*	*
chr2A.2662.1	*	*	*	*	*	*	*	*
chr2A.2674.1	BAJ91849.1	predicted protein [Hordeum vulgare subsp. vulgare]	*	*	*	*	*	*
chr2A.272.1	*	*	*	*	*	*	*	*
chr2A.273.1	*	*	*	*	*	*	*	*
chr2A.273.2	*	*	*	*	*	*	*	*
chr2A.273.3	*	*	*	*	*	*	*	*
chr2A.273.4	*	*	*	*	*	*	*	*
chr2A.294.1	EMS59614.1	Transcription factor bHLH47 [Triticum urartu]	*	GO:0005634(nucleus)	GO:0046983(protein dimerization activity);GO:0003677(DNA binding)	*	*	*
chr2A.317.1	*	*	*	*	*	*	*	*
chr2A.319.1	CAH66560.1	OSIGBa0113K06.6 [Oryza sativa Indica Group]	*	*	*	*	*	*
chr2A.338.1	EMT21009.1	hypothetical protein F775_09314 [Aegilops tauschii]	*	*	*	*	*	*
chr2A.340.1	*	*	*	*	*	*	*	*
chr2A.360.1	EMS55590.1	Tryptophanyl-tRNA synthetase, cytoplasmic [Triticum urartu]	*	*	*	*	*	*
chr2A.364.1	*	*	*	*	*	*	*	*
chr2A.374.1	ABF97247.1	transposon protein, putative, unclassified, expressed [Oryza sativa Japonica Group]	GO:0006355(regulation of transcription, DNA-templated)	*	GO:0008270(zinc ion binding)	*	*	*
chr2A.375.1	*	*	*	*	*	*	*	*
chr2A.375.2	*	*	*	*	*	*	*	*
chr2A.376.1	EMT16881.1	Putative serine/threonine-protein kinase NAK [Aegilops tauschii]	GO:0006468(protein phosphorylation)	GO:0009536(plastid)	GO:0004672(protein kinase activity);GO:0005524(ATP binding)	*	*	*
chr2A.376.2	EMT16881.1	Putative serine/threonine-protein kinase NAK [Aegilops tauschii]	GO:0006468(protein phosphorylation)	GO:0009536(plastid)	GO:0004672(protein kinase activity);GO:0005524(ATP binding)	*	*	*
chr2A.392.1	*	*	*	*	*	*	*	*
chr2A.399.1	EMS61797.1	O-acyltransferase WSD1 [Triticum urartu]	*	*	*	*	*	*
chr2A.400.1	EMS67923.1	hypothetical protein TRIUR3_32348 [Triticum urartu]	*	*	*	*	*	*
chr2A.406.1	EMS53418.1	hypothetical protein TRIUR3_10557 [Triticum urartu]	*	*	*	*	*	*
chr2A.408.1	*	*	*	*	*	*	*	*
chr2A.419.1	*	*	*	*	*	*	*	*
chr2A.430.1	EMT29015.1	hypothetical protein F775_07230 [Aegilops tauschii]	*	*	*	*	*	*
chr2A.435.1	*	*	*	*	*	*	*	*
chr2A.435.2	*	*	*	*	*	*	*	*
chr2A.435.3	*	*	*	*	*	*	*	*
chr2A.455.1	CAE03711.2	OSJNBa0021F22.5 [Oryza sativa Japonica Group]	*	*	*	*	*	*
chr2A.482.1	EMS58090.1	hypothetical protein TRIUR3_29649 [Triticum urartu]	*	*	*	*	*	*
chr2A.487.1	*	*	*	*	*	*	*	*
chr2A.489.1	EMT22475.1	Putative non-inhibitory serpin-10 [Aegilops tauschii]	*	*	*	*	*	*
chr2A.501.1	EMS61320.1	hypothetical protein TRIUR3_34060 [Triticum urartu]	GO:0045489(pectin biosynthetic process);GO:0071555(cell wall organization);GO:0010289(homogalacturonan biosynthetic process)	GO:0000139(Golgi membrane);GO:0005794(Golgi apparatus);GO:0016021(integral component of membrane);GO:0016020(membrane);GO:0005739(mitochondrion);GO:0005768(endosome);GO:0005802(trans-Golgi network)	GO:0016740(transferase activity);GO:0016757(transferase activity, transferring glycosyl groups);GO:0047262(polygalacturonate 4-alpha-galacturonosyltransferase activity)	*	*	*
chr2A.501.2	EMS61320.1	hypothetical protein TRIUR3_34060 [Triticum urartu]	GO:0045489(pectin biosynthetic process);GO:0071555(cell wall organization);GO:0010289(homogalacturonan biosynthetic process)	GO:0000139(Golgi membrane);GO:0005794(Golgi apparatus);GO:0016021(integral component of membrane);GO:0016020(membrane);GO:0005739(mitochondrion);GO:0005768(endosome);GO:0005802(trans-Golgi network)	GO:0016740(transferase activity);GO:0016757(transferase activity, transferring glycosyl groups);GO:0047262(polygalacturonate 4-alpha-galacturonosyltransferase activity)	*	*	*
chr2A.502.1	*	*	*	*	*	*	*	*
chr2A.504.1	*	*	*	*	*	*	*	*
chr2A.509.1	EMS54270.1	hypothetical protein TRIUR3_11548 [Triticum urartu]	*	*	*	*	*	*
chr2A.510.1	*	*	*	*	*	*	*	*
chr2A.510.2	*	*	*	*	*	*	*	*
chr2A.511.1	EMT09136.1	Speckle-type POZ protein-like protein B [Aegilops tauschii]	*	*	*	*	*	*
chr2A.512.1	*	*	*	*	*	*	*	*
chr2A.512.2	*	*	*	*	*	*	*	*
chr2A.512.3	*	*	*	*	*	*	*	*
chr2A.512.4	*	*	*	*	*	*	*	*
chr2A.514.1	*	*	*	*	*	*	*	*
chr2A.520.1	BAJ98707.1	predicted protein [Hordeum vulgare subsp. vulgare]	*	*	*	*	*	*
chr2A.520.2	BAJ98707.1	predicted protein [Hordeum vulgare subsp. vulgare]	*	*	*	*	*	*
chr2A.520.3	BAJ98707.1	predicted protein [Hordeum vulgare subsp. vulgare]	*	*	*	*	*	*
chr2A.520.4	BAJ98707.1	predicted protein [Hordeum vulgare subsp. vulgare]	*	*	*	*	*	*
chr2A.520.5	EMT17339.1	hypothetical protein F775_04278 [Aegilops tauschii]	*	*	*	*	*	*
chr2A.520.6	EMT17339.1	hypothetical protein F775_04278 [Aegilops tauschii]	*	*	*	*	*	*
chr2A.521.1	EMS54016.1	hypothetical protein TRIUR3_18634 [Triticum urartu]	*	*	*	*	*	*
chr2A.521.2	EMS54016.1	hypothetical protein TRIUR3_18634 [Triticum urartu]	*	*	*	*	*	*
chr2A.521.3	EMS54016.1	hypothetical protein TRIUR3_18634 [Triticum urartu]	*	*	*	*	*	*
chr2A.525.1	*	*	*	*	*	*	*	*
chr2A.525.2	*	*	*	*	*	*	*	*
chr2A.530.1	EMS48811.1	hypothetical protein TRIUR3_21580 [Triticum urartu]	*	*	*	*	*	*
chr2A.530.2	EMS48811.1	hypothetical protein TRIUR3_21580 [Triticum urartu]	*	*	*	*	*	*
chr2A.531.1	*	*	*	*	*	*	*	*
chr2A.55.1	EMS49100.1	70 kDa peptidyl-prolyl isomerase [Triticum urartu]	GO:0061077(chaperone-mediated protein folding);GO:0006457(protein folding)	GO:0016021(integral component of membrane);GO:0016020(membrane);GO:0005789(endoplasmic reticulum membrane)	GO:0005528(FK506 binding);GO:0003755(peptidyl-prolyl cis-trans isomerase activity);GO:0016853(isomerase activity)	K01802|E5.2.1.8|http://www.genome.jp/dbget-bin/www_bget?ko:K01802	*	KOG0543(O)(FKBP-type peptidyl-prolyl cis-trans isomerase)
chr2A.555.1	EMS48022.1	Transcription factor-like protein DPB [Triticum urartu]	*	*	*	*	*	*
chr2A.563.1	ABQ63060.1	gag polyprotein [Triticum monococcum subsp. aegilopoides]	*	*	*	*	*	*
chr2A.566.1	EMT12885.1	ATP-dependent DNA helicase Q5 [Aegilops tauschii]	*	*	*	*	*	*
chr2A.586.1	YP_009335879.1	ribosomal protein L16 (chloroplast) [Yucca schidigera]	GO:0006412(translation)	GO:0005840(ribosome);GO:0009536(plastid);GO:0005622(intracellular);GO:0030529(intracellular ribonucleoprotein complex);GO:0009507(chloroplast)	GO:0003735(structural constituent of ribosome);GO:0019843(rRNA binding)	K02878|RP-L16, MRPL16, rplP|http://www.genome.jp/dbget-bin/www_bget?ko:K02878	ko03010(Ribosome)	*
chr2A.586.2	YP_874690.1	ribosomal protein L16 (chloroplast) [Hordeum vulgare subsp. vulgare]	GO:0006412(translation);GO:0032543(mitochondrial translation)	GO:0005622(intracellular);GO:0005840(ribosome);GO:0030529(intracellular ribonucleoprotein complex);GO:0009507(chloroplast);GO:0009536(plastid);GO:0015934(large ribosomal subunit);GO:0005762(mitochondrial large ribosomal subunit)	GO:0003735(structural constituent of ribosome);GO:0019843(rRNA binding)	K02878|RP-L16, MRPL16, rplP|http://www.genome.jp/dbget-bin/www_bget?ko:K02878	ko03010(Ribosome)	*
chr2A.588.1	*	*	*	*	*	*	*	*
chr2A.605.1	EMT33750.1	Putative chromatin-remodeling complex ATPase chain [Aegilops tauschii]	*	*	*	*	*	*
chr2A.619.1	*	*	*	*	*	*	*	*
chr2A.621.1	*	*	*	*	*	*	*	*
chr2A.622.1	*	*	*	*	*	*	*	*
chr2A.634.1	EMS64145.1	Polyglutamine-binding protein 1 [Triticum urartu]	*	*	*	*	*	*
chr2A.658.1	EMS59266.1	Threonyl-tRNA synthetase, mitochondrial [Triticum urartu]	*	*	*	*	*	*
chr2A.658.2	EMS59266.1	Threonyl-tRNA synthetase, mitochondrial [Triticum urartu]	*	*	*	*	*	*
chr2A.658.3	EMS59266.1	Threonyl-tRNA synthetase, mitochondrial [Triticum urartu]	*	*	*	*	*	*
chr2A.666.1	*	*	*	*	*	*	*	*
chr2A.669.1	EMS56746.1	hypothetical protein TRIUR3_30274 [Triticum urartu]	*	*	*	*	*	*
chr2A.669.2	EMS56746.1	hypothetical protein TRIUR3_30274 [Triticum urartu]	*	*	*	*	*	*
chr2A.669.3	EMS56746.1	hypothetical protein TRIUR3_30274 [Triticum urartu]	*	*	*	*	*	*
chr2A.673.1	*	*	*	*	*	*	*	*
chr2A.673.2	*	*	*	*	*	*	*	*
chr2A.678.1	EMT29124.1	hypothetical protein F775_25124 [Aegilops tauschii]	*	*	*	*	*	*
chr2A.692.1	BAJ86543.1	predicted protein [Hordeum vulgare subsp. vulgare]	*	*	*	*	*	*
chr2A.692.2	BAJ86543.1	predicted protein [Hordeum vulgare subsp. vulgare]	*	*	*	*	*	*
chr2A.692.3	BAJ86543.1	predicted protein [Hordeum vulgare subsp. vulgare]	*	*	*	*	*	*
chr2A.705.1	*	*	*	*	*	*	*	*
chr2A.715.1	ABQ63060.1	gag polyprotein [Triticum monococcum subsp. aegilopoides]	*	*	*	*	*	*
chr2A.716.1	*	*	*	*	*	*	*	*
chr2A.721.1	EMS67955.1	hypothetical protein TRIUR3_27895 [Triticum urartu]	*	*	*	*	*	*
chr2A.735.1	CCD41775.1	starch branching enzyme IIa [Triticum aestivum]	GO:0005978(glycogen biosynthetic process);GO:0005975(carbohydrate metabolic process);GO:0019252(starch biosynthetic process)	GO:0009536(plastid);GO:0009507(chloroplast);GO:0009501(amyloplast)	GO:0003844(1,4-alpha-glucan branching enzyme activity);GO:0003824(catalytic activity);GO:0004553(hydrolase activity, hydrolyzing O-glycosyl compounds);GO:0043169(cation binding);GO:0016740(transferase activity);GO:0016757(transferase activity, transferring glycosyl groups)	K00700|glgB|http://www.genome.jp/dbget-bin/www_bget?ko:K00700	ko00500(Starch and sucrose metabolism)	*
chr2A.737.1	*	*	*	*	*	*	*	*
chr2A.741.1	*	*	*	*	*	*	*	*
chr2A.741.2	EMT03164.1	Molybdopterin biosynthesis protein CNX1 [Aegilops tauschii]	GO:0032324(molybdopterin cofactor biosynthetic process);GO:0006777(Mo-molybdopterin cofactor biosynthetic process);GO:0018315(molybdenum incorporation into molybdenum-molybdopterin complex);GO:0009734(auxin-activated signaling pathway);GO:0008152(metabolic process)	GO:0005737(cytoplasm);GO:0005829(cytosol)	GO:0061599(molybdopterin molybdotransferase activity);GO:0061598(molybdopterin adenylyltransferase activity);GO:0030151(molybdenum ion binding);GO:0005524(ATP binding);GO:0016740(transferase activity);GO:0046872(metal ion binding);GO:0003824(catalytic activity);GO:0000166(nucleotide binding)	K15376|GPHN|http://www.genome.jp/dbget-bin/www_bget?ko:K15376	ko00790(Folate biosynthesis);ko04727(GABAergic synapse)	*
chr2A.741.3	*	*	*	*	*	*	*	*
chr2A.744.1	EMT09049.1	hypothetical protein F775_24629 [Aegilops tauschii]	*	*	*	*	*	*
chr2A.744.2	EMT26891.1	hypothetical protein F775_24989 [Aegilops tauschii]	*	*	*	*	*	*
chr2A.744.3	EMT26891.1	hypothetical protein F775_24989 [Aegilops tauschii]	*	*	*	*	*	*
chr2A.748.1	BAJ89977.1	predicted protein [Hordeum vulgare subsp. vulgare]	GO:0016310(phosphorylation);GO:0006468(protein phosphorylation);GO:0048544(recognition of pollen)	GO:0005886(plasma membrane);GO:0016020(membrane);GO:0016021(integral component of membrane)	GO:0004672(protein kinase activity);GO:0004674(protein serine/threonine kinase activity);GO:0016301(kinase activity);GO:0016740(transferase activity);GO:0005524(ATP binding);GO:0000166(nucleotide binding);GO:0030246(carbohydrate binding)	*	*	*
chr2A.757.1	EMT09505.1	hypothetical protein F775_30006 [Aegilops tauschii]	*	*	*	*	*	*
chr2A.764.1	EMS67766.1	hypothetical protein TRIUR3_23939 [Triticum urartu]	*	*	*	*	*	*
chr2A.767.1	EMT11946.1	hypothetical protein F775_30464 [Aegilops tauschii]	*	*	*	*	*	*
chr2A.795.1	EMS68911.1	Apocytochrome f [Triticum urartu]	*	*	*	*	*	*
chr2A.796.1	EMS48902.1	DEAD-box ATP-dependent RNA helicase 40 [Triticum urartu]	*	*	*	*	*	*
chr2A.802.1	CDM85676.1	unnamed protein product [Triticum aestivum]	*	*	*	*	*	*
chr2A.802.2	EMS54336.1	hypothetical protein TRIUR3_25679 [Triticum urartu]	*	*	*	*	*	*
chr2A.802.3	EMS54336.1	hypothetical protein TRIUR3_25679 [Triticum urartu]	*	*	*	*	*	*
chr2A.802.4	EMS54336.1	hypothetical protein TRIUR3_25679 [Triticum urartu]	*	*	*	*	*	*
chr2A.829.1	BAK07959.1	predicted protein [Hordeum vulgare subsp. vulgare]	GO:0006355(regulation of transcription, DNA-templated)	*	GO:0043565(sequence-specific DNA binding);GO:0003700(transcription factor activity, sequence-specific DNA binding)	K18835|WRKY2|http://www.genome.jp/dbget-bin/www_bget?ko:K18835	ko04626(Plant-pathogen interaction)	*
chr2A.853.1	*	*	*	*	*	*	*	*
chr2A.853.2	*	*	*	*	*	*	*	*
chr2A.853.3	*	*	*	*	*	*	*	*
chr2A.872.1	*	*	*	*	*	*	*	*
chr2A.872.2	*	*	*	*	*	*	*	*
chr2A.882.1	*	*	*	*	*	*	*	*
chr2A.885.1	EMS61753.1	hypothetical protein TRIUR3_27585 [Triticum urartu]	*	*	*	*	*	*
chr2A.919.1	*	*	*	*	*	*	*	*
chr2A.919.2	*	*	*	*	*	*	*	*
chr2A.947.1	EMS59770.1	Putative serpin-Z8 [Triticum urartu]	*	*	*	*	*	*
chr2A.970.1	EMT16775.1	Multiprotein-bridging factor 1b [Aegilops tauschii]	*	*	GO:0003677(DNA binding);GO:0043565(sequence-specific DNA binding)	K03627|MBF1|http://www.genome.jp/dbget-bin/www_bget?ko:K03627	*	KOG3398(K)(Transcription factor MBF1)
chr2A.975.1	*	*	*	*	*	*	*	*
chr2A.987.1	*	*	*	*	*	*	*	*
chr2A.992.1	EMS63986.1	hypothetical protein TRIUR3_12046 [Triticum urartu]	*	*	*	K08738|CYC|http://www.genome.jp/dbget-bin/www_bget?ko:K08738	ko04210(Apoptosis);ko04214(Apoptosis - fly);ko04215(Apoptosis - multiple species);ko04115(p53 signaling pathway);ko02020(Two-component system);ko05210(Colorectal cancer);ko05200(Pathways in cancer);ko05222(Small cell lung cancer);ko05416(Viral myocarditis);ko01524(Platinum drug resistance);ko04932(Non-alcoholic fatty liver disease (NAFLD));ko05161(Hepatitis B);ko05168(Herpes simplex infection);ko…	*
chr2A.998.1	EMT33430.1	Kinase D-interacting substrate of 220 kDa [Aegilops tauschii]	*	*	*	*	*	*
chr2B.1008.1	*	*	*	*	*	*	*	*
chr2B.1016.1	BAJ87212.1	predicted protein [Hordeum vulgare subsp. vulgare]	GO:0032259(methylation)	GO:0005802(trans-Golgi network);GO:0005768(endosome);GO:0005774(vacuolar membrane);GO:0016021(integral component of membrane);GO:0016020(membrane)	GO:0008757(S-adenosylmethionine-dependent methyltransferase activity);GO:0008168(methyltransferase activity)	*	*	*
chr2B.1021.1	EMS60777.1	hypothetical protein TRIUR3_01120 [Triticum urartu]	*	*	*	*	*	*
chr2B.1024.1	CDM81810.1	unnamed protein product [Triticum aestivum]	*	*	*	*	*	*
chr2B.1024.2	CDM81810.1	unnamed protein product [Triticum aestivum]	*	*	*	*	*	*
chr2B.1027.1	EMT08870.1	hypothetical protein F775_08955 [Aegilops tauschii]	*	*	*	*	*	*
chr2B.1067.1	*	*	*	*	*	*	*	*
chr2B.1080.1	*	*	*	*	*	*	*	*
chr2B.1081.1	BAJ98860.1	predicted protein [Hordeum vulgare subsp. vulgare]	*	*	*	*	*	*
chr2B.1086.1	*	*	*	*	*	*	*	*
chr2B.1089.1	XP_010671016.1	PREDICTED: probable methyltransferase PMT3 [Beta vulgaris subsp. vulgaris]	GO:0032259(methylation)	GO:0016020(membrane);GO:0016021(integral component of membrane);GO:0005768(endosome);GO:0005802(trans-Golgi network);GO:0005774(vacuolar membrane);GO:0000139(Golgi membrane);GO:0005794(Golgi apparatus);GO:0009506(plasmodesma)	GO:0008168(methyltransferase activity);GO:0008757(S-adenosylmethionine-dependent methyltransferase activity);GO:0016740(transferase activity)	*	*	*
chr2B.1089.2	XP_010671016.1	PREDICTED: probable methyltransferase PMT3 [Beta vulgaris subsp. vulgaris]	GO:0032259(methylation)	GO:0016020(membrane);GO:0016021(integral component of membrane);GO:0005768(endosome);GO:0005802(trans-Golgi network);GO:0005774(vacuolar membrane);GO:0000139(Golgi membrane);GO:0005794(Golgi apparatus);GO:0009505(plant-type cell wall)	GO:0008168(methyltransferase activity);GO:0008757(S-adenosylmethionine-dependent methyltransferase activity);GO:0016740(transferase activity)	*	*	*
chr2B.1089.3	XP_010671016.1	PREDICTED: probable methyltransferase PMT3 [Beta vulgaris subsp. vulgaris]	GO:0032259(methylation)	GO:0016020(membrane);GO:0016021(integral component of membrane);GO:0005768(endosome);GO:0005802(trans-Golgi network);GO:0005774(vacuolar membrane);GO:0000139(Golgi membrane);GO:0005794(Golgi apparatus);GO:0009505(plant-type cell wall);GO:0009506(plasmodesma)	GO:0008168(methyltransferase activity);GO:0008757(S-adenosylmethionine-dependent methyltransferase activity);GO:0016740(transferase activity)	*	*	*
chr2B.1089.4	XP_010671016.1	PREDICTED: probable methyltransferase PMT3 [Beta vulgaris subsp. vulgaris]	GO:0032259(methylation)	GO:0016020(membrane);GO:0016021(integral component of membrane);GO:0005768(endosome);GO:0005802(trans-Golgi network);GO:0005774(vacuolar membrane);GO:0000139(Golgi membrane);GO:0005794(Golgi apparatus);GO:0009505(plant-type cell wall);GO:0009506(plasmodesma)	GO:0008168(methyltransferase activity);GO:0008757(S-adenosylmethionine-dependent methyltransferase activity);GO:0016740(transferase activity)	*	*	*
chr2B.1089.5	XP_010671016.1	PREDICTED: probable methyltransferase PMT3 [Beta vulgaris subsp. vulgaris]	GO:0032259(methylation)	GO:0016020(membrane);GO:0016021(integral component of membrane);GO:0005768(endosome);GO:0005802(trans-Golgi network);GO:0005774(vacuolar membrane);GO:0000139(Golgi membrane);GO:0005794(Golgi apparatus);GO:0009505(plant-type cell wall);GO:0009506(plasmodesma)	GO:0008168(methyltransferase activity);GO:0008757(S-adenosylmethionine-dependent methyltransferase activity);GO:0016740(transferase activity)	*	*	*
chr2B.1095.1	EMT17860.1	hypothetical protein F775_52605 [Aegilops tauschii]	*	*	GO:0016788(hydrolase activity, acting on ester bonds)	*	*	*
chr2B.1114.1	EMT23968.1	hypothetical protein F775_30124 [Aegilops tauschii]	*	*	*	*	*	*
chr2B.1118.1	EMS53247.1	hypothetical protein TRIUR3_09115 [Triticum urartu]	GO:0006486(protein glycosylation);GO:0006491(N-glycan processing);GO:0006972(hyperosmotic response)	GO:0005768(endosome);GO:0005802(trans-Golgi network);GO:0005794(Golgi apparatus)	GO:0003827(alpha-1,3-mannosylglycoprotein 2-beta-N-acetylglucosaminyltransferase activity);GO:0008375(acetylglucosaminyltransferase activity);GO:0016757(transferase activity, transferring glycosyl groups);GO:0016262(protein N-acetylglucosaminyltransferase activity)	*	*	*
chr2B.113.1	*	*	*	*	*	*	*	*
chr2B.113.2	*	*	*	*	*	*	*	*
chr2B.1134.1	EMS58142.1	hypothetical protein TRIUR3_08798 [Triticum urartu]	GO:0009816(defense response to bacterium, incompatible interaction);GO:0031348(negative regulation of defense response);GO:0042742(defense response to bacterium)	GO:0005737(cytoplasm);GO:0048471(perinuclear region of cytoplasm);GO:0043231(intracellular membrane-bounded organelle);GO:0005634(nucleus)	*	*	*	*
chr2B.1134.2	EMS58142.1	hypothetical protein TRIUR3_08798 [Triticum urartu]	GO:0009816(defense response to bacterium, incompatible interaction);GO:0031348(negative regulation of defense response);GO:0042742(defense response to bacterium)	GO:0005737(cytoplasm);GO:0048471(perinuclear region of cytoplasm);GO:0043231(intracellular membrane-bounded organelle);GO:0005634(nucleus)	*	*	*	*
chr2B.1134.3	EMS58142.1	hypothetical protein TRIUR3_08798 [Triticum urartu]	GO:0009816(defense response to bacterium, incompatible interaction);GO:0031348(negative regulation of defense response);GO:0042742(defense response to bacterium)	GO:0005737(cytoplasm);GO:0048471(perinuclear region of cytoplasm);GO:0043231(intracellular membrane-bounded organelle);GO:0005634(nucleus)	*	*	*	*
chr2B.1134.4	EMS58142.1	hypothetical protein TRIUR3_08798 [Triticum urartu]	GO:0009816(defense response to bacterium, incompatible interaction);GO:0031348(negative regulation of defense response);GO:0042742(defense response to bacterium)	GO:0005737(cytoplasm);GO:0048471(perinuclear region of cytoplasm);GO:0043231(intracellular membrane-bounded organelle);GO:0005634(nucleus)	*	*	*	*
chr2B.1134.5	EMS58142.1	hypothetical protein TRIUR3_08798 [Triticum urartu]	GO:0031348(negative regulation of defense response);GO:0042742(defense response to bacterium);GO:0009816(defense response to bacterium, incompatible interaction)	GO:0005737(cytoplasm);GO:0048471(perinuclear region of cytoplasm);GO:0043231(intracellular membrane-bounded organelle);GO:0005634(nucleus)	*	*	*	*
chr2B.1159.1	*	*	*	*	*	*	*	*
chr2B.1179.1	*	*	*	*	*	*	*	*
chr2B.1182.1	EMT28720.1	hypothetical protein F775_07676 [Aegilops tauschii]	*	*	*	*	*	KOG0054(Q)(Multidrug resistance-associated protein/mitoxantrone resistance protein, ABC superfamily)
chr2B.12.1	*	*	*	*	*	*	*	*
chr2B.1203.1	EMT15866.1	hypothetical protein F775_32793 [Aegilops tauschii]	GO:0006810(transport)	GO:0005622(intracellular)	GO:0005215(transporter activity)	*	*	*
chr2B.1208.1	*	*	*	*	*	*	*	*
chr2B.1221.1	EMT22688.1	hypothetical protein F775_08919 [Aegilops tauschii]	*	*	*	*	*	*
chr2B.1228.1	*	*	*	*	*	*	*	*
chr2B.1228.2	*	*	*	*	*	*	*	*
chr2B.1230.1	BAJ90347.1	predicted protein [Hordeum vulgare subsp. vulgare]	*	*	*	*	*	*
chr2B.1230.2	*	*	*	*	*	*	*	*
chr2B.1233.1	EMS50341.1	hypothetical protein TRIUR3_18241 [Triticum urartu]	*	*	*	*	*	*
chr2B.1243.1	EMT28730.1	hypothetical protein F775_22504 [Aegilops tauschii]	*	*	*	*	*	*
chr2B.1249.1	*	*	*	*	*	*	*	*
chr2B.1258.1	*	*	*	*	*	*	*	*
chr2B.1281.1	EMT32622.1	hypothetical protein F775_09264 [Aegilops tauschii]	*	GO:0016021(integral component of membrane);GO:0016020(membrane)	GO:0003824(catalytic activity);GO:0030170(pyridoxal phosphate binding);GO:0016829(lyase activity)	*	*	*
chr2B.1281.2	*	*	*	*	*	*	*	*
chr2B.1312.1	*	*	*	*	*	*	*	*
chr2B.1339.1	*	*	*	*	*	*	*	*
chr2B.1344.1	EMT12436.1	Disease resistance protein RPM1 [Aegilops tauschii]	*	*	GO:0043531(ADP binding)	*	*	*
chr2B.1345.1	*	*	*	*	*	*	*	*
chr2B.1355.1	EMT21595.1	hypothetical protein F775_06172 [Aegilops tauschii]	GO:0009407(toxin catabolic process);GO:0006749(glutathione metabolic process)	GO:0005737(cytoplasm)	GO:0004364(glutathione transferase activity)	K00799|GST, gst|http://www.genome.jp/dbget-bin/www_bget?ko:K00799	ko05204(Chemical carcinogenesis);ko05418(Fluid shear stress and atherosclerosis);ko01524(Platinum drug resistance);ko00480(Glutathione metabolism);ko00982(Drug metabolism - cytochrome P450);ko00980(Metabolism of xenobiotics by cytochrome P450)	*
chr2B.1376.1	EMT18975.1	hypothetical protein F775_27186 [Aegilops tauschii]	*	*	*	*	*	*
chr2B.1386.1	EMS46308.1	hypothetical protein TRIUR3_30517 [Triticum urartu]	*	*	*	*	*	*
chr2B.1390.1	BAJ90259.1	predicted protein [Hordeum vulgare subsp. vulgare]	*	*	*	*	*	*
chr2B.1396.1	*	*	*	*	*	*	*	*
chr2B.1398.1	*	*	*	*	*	*	*	*
chr2B.1398.2	*	*	*	*	*	*	*	*
chr2B.1402.1	EMS67187.1	hypothetical protein TRIUR3_20824 [Triticum urartu]	*	*	*	*	*	*
chr2B.1405.1	AAG13524.1	putative non-LTR retroelement reverse transcriptase [Oryza sativa Japonica Group]	*	*	*	*	*	KOG1075(R)(FOG: Reverse transcriptase)
chr2B.1408.1	EMT07208.1	hypothetical protein F775_13991 [Aegilops tauschii]	*	*	*	*	*	*
chr2B.1408.2	EMT07208.1	hypothetical protein F775_13991 [Aegilops tauschii]	*	*	*	*	*	*
chr2B.1429.1	BAJ95891.1	predicted protein, partial [Hordeum vulgare subsp. vulgare]	*	*	*	*	*	*
chr2B.1449.1	EMS64162.1	hypothetical protein TRIUR3_16648 [Triticum urartu]	*	*	*	*	*	*
chr2B.1460.1	EMT14064.1	hypothetical protein F775_42989 [Aegilops tauschii]	*	*	*	*	*	*
chr2B.1463.1	*	*	*	*	*	*	*	*
chr2B.147.1	*	*	*	*	*	*	*	*
chr2B.1476.1	*	*	*	*	*	*	*	*
chr2B.1485.1	*	*	*	*	*	*	*	*
chr2B.1485.2	*	*	*	*	*	*	*	*
chr2B.1485.3	*	*	*	*	*	*	*	*
chr2B.1485.4	*	*	*	*	*	*	*	*
chr2B.1485.5	*	*	*	*	*	*	*	*
chr2B.1485.6	*	*	*	*	*	*	*	*
chr2B.1485.7	*	*	*	*	*	*	*	*
chr2B.1501.1	EMT25085.1	hypothetical protein F775_52205 [Aegilops tauschii]	*	*	*	*	*	*
chr2B.1503.1	EMT05071.1	hypothetical protein F775_52397 [Aegilops tauschii]	*	*	*	*	*	KOG3302(K)(TATA-box binding protein (TBP), component of TFIID and TFIIIB)
chr2B.1553.1	*	*	*	*	*	*	*	*
chr2B.156.1	*	*	*	*	*	*	*	*
chr2B.1563.1	BAD06322.1	putative cellulose synthase [Triticum aestivum]	GO:0030244(cellulose biosynthetic process);GO:0071555(cell wall organization);GO:0009834(plant-type secondary cell wall biogenesis);GO:0009833(plant-type primary cell wall biogenesis)	GO:0005886(plasma membrane);GO:0016020(membrane);GO:0016021(integral component of membrane);GO:0005768(endosome);GO:0005802(trans-Golgi network);GO:0009506(plasmodesma);GO:0005794(Golgi apparatus)	GO:0016740(transferase activity);GO:0016757(transferase activity, transferring glycosyl groups);GO:0046872(metal ion binding);GO:0016760(cellulose synthase (UDP-forming) activity)	K10999|CESA|http://www.genome.jp/dbget-bin/www_bget?ko:K10999	*	*
chr2B.1573.1	EMS65593.1	hypothetical protein TRIUR3_06344 [Triticum urartu]	GO:0006355(regulation of transcription, DNA-templated)	GO:0005739(mitochondrion)	GO:0003690(double-stranded DNA binding)	K15032|MTERFD|http://www.genome.jp/dbget-bin/www_bget?ko:K15032	*	*
chr2B.1583.1	*	*	*	*	*	*	*	*
chr2B.1608.1	EMS47584.1	hypothetical protein TRIUR3_07742 [Triticum urartu]	*	*	*	*	*	*
chr2B.1609.1	XP_003569275.1	PREDICTED: uncharacterized protein LOC100827275 isoform X2 [Brachypodium distachyon]	*	*	*	*	*	*
chr2B.1609.2	XP_010231954.1	PREDICTED: uncharacterized protein LOC100827275 isoform X1 [Brachypodium distachyon]	*	*	*	*	*	*
chr2B.1615.1	EMS59129.1	hypothetical protein TRIUR3_20554 [Triticum urartu]	*	*	*	*	*	*
chr2B.1618.1	ADB85398.1	putative retrotransposon protein [Phyllostachys edulis]	*	GO:0005739(mitochondrion)	*	*	*	*
chr2B.1621.1	*	*	*	*	*	*	*	*
chr2B.1625.1	BAJ88999.1	predicted protein, partial [Hordeum vulgare subsp. vulgare]	GO:0045492(xylan biosynthetic process)	GO:0016021(integral component of membrane);GO:0016020(membrane)	*	*	*	*
chr2B.1636.1	*	*	*	*	*	*	*	*
chr2B.1636.2	*	*	*	*	*	*	*	*
chr2B.1642.1	*	*	*	*	*	*	*	*
chr2B.1644.1	EMT03272.1	N-terminal acetyltransferase complex ARD1 subunit-B-like protein [Aegilops tauschii]	GO:0018002(N-terminal peptidyl-glutamic acid acetylation);GO:0017198(N-terminal peptidyl-serine acetylation);GO:0006475(internal protein amino acid acetylation)	GO:0031415(NatA complex);GO:0022626(cytosolic ribosome)	GO:1990190(peptide-glutamate-N-acetyltransferase activity);GO:0008080(N-acetyltransferase activity);GO:1990189(peptide-serine-N-acetyltransferase activity);GO:0016740(transferase activity);GO:0016746(transferase activity, transferring acyl groups)	K00670|E2.3.1.88|http://www.genome.jp/dbget-bin/www_bget?ko:K00670	*	KOG3235(R)(Subunit of the major N alpha-acetyltransferase)
chr2B.1649.1	*	*	*	*	*	*	*	*
chr2B.1650.1	EMS55617.1	U-box domain-containing protein 35 [Triticum urartu]	GO:0016567(protein ubiquitination);GO:0006950(response to stress);GO:0006468(protein phosphorylation)	*	GO:0004672(protein kinase activity);GO:0004674(protein serine/threonine kinase activity);GO:0004842(ubiquitin-protein transferase activity);GO:0005524(ATP binding);GO:0000166(nucleotide binding)	*	*	*
chr2B.1650.2	EMS55617.1	U-box domain-containing protein 35 [Triticum urartu]	GO:0016567(protein ubiquitination);GO:0006950(response to stress);GO:0006468(protein phosphorylation)	*	GO:0004672(protein kinase activity);GO:0004674(protein serine/threonine kinase activity);GO:0004842(ubiquitin-protein transferase activity);GO:0005524(ATP binding);GO:0000166(nucleotide binding)	*	*	*
chr2B.1652.1	XP_014751084.1	PREDICTED: uncharacterized protein LOC100833744 [Brachypodium distachyon]	*	GO:0016021(integral component of membrane);GO:0016020(membrane)	*	*	*	*
chr2B.1654.1	XP_002440828.1	hypothetical protein SORBIDRAFT_09g007660 [Sorghum bicolor]	*	*	*	*	*	*
chr2B.1662.1	EMS60353.1	hypothetical protein TRIUR3_28637 [Triticum urartu]	*	*	*	*	*	*
chr2B.1671.1	*	*	*	*	*	*	*	*
chr2B.1679.1	EMS59116.1	3-ketoacyl-CoA synthase 11 [Triticum urartu]	GO:0006212(uracil catabolic process);GO:0055114(oxidation-reduction process);GO:0006207('de novo' pyrimidine nucleobase biosynthetic process)	GO:0005737(cytoplasm);GO:0009536(plastid);GO:0009507(chloroplast);GO:0009570(chloroplast stroma)	GO:0016627(oxidoreductase activity, acting on the CH-CH group of donors);GO:0003824(catalytic activity);GO:0004152(dihydroorotate dehydrogenase activity);GO:0017113(dihydropyrimidine dehydrogenase (NADP+) activity)	*	*	*
chr2B.1679.2	EMS59116.1	3-ketoacyl-CoA synthase 11 [Triticum urartu]	GO:0006212(uracil catabolic process);GO:0055114(oxidation-reduction process);GO:0006207('de novo' pyrimidine nucleobase biosynthetic process)	GO:0005737(cytoplasm);GO:0009536(plastid);GO:0009507(chloroplast);GO:0009570(chloroplast stroma)	GO:0016627(oxidoreductase activity, acting on the CH-CH group of donors);GO:0003824(catalytic activity);GO:0004152(dihydroorotate dehydrogenase activity);GO:0017113(dihydropyrimidine dehydrogenase (NADP+) activity)	*	*	*
chr2B.1684.1	AAT69633.1	putative polyprotein [Oryza sativa Japonica Group]	*	*	*	*	*	*
chr2B.1691.1	EMS65613.1	hypothetical protein TRIUR3_12710 [Triticum urartu]	*	*	*	*	*	*
chr2B.1698.1	EMS55087.1	hypothetical protein TRIUR3_12487 [Triticum urartu]	*	*	*	*	*	*
chr2B.1698.2	EMS55087.1	hypothetical protein TRIUR3_12487 [Triticum urartu]	*	*	*	*	*	*
chr2B.170.1	*	*	*	*	*	*	*	*
chr2B.1709.1	*	*	*	*	*	*	*	*
chr2B.1716.1	BAH79979.1	putative unclassified retrotransposon protein [Oryza sativa Indica Group]	*	*	*	*	*	*
chr2B.1736.1	CAH65761.1	H0215A08.3 [Oryza sativa Indica Group]	*	*	*	*	*	*
chr2B.1772.1	EMT04719.1	hypothetical protein F775_08101 [Aegilops tauschii]	*	*	*	*	*	*
chr2B.1782.1	*	*	*	*	*	*	*	*
chr2B.1783.1	*	*	*	*	*	*	*	*
chr2B.1789.1	EMS57927.1	hypothetical protein TRIUR3_12460 [Triticum urartu]	*	*	*	*	*	*
chr2B.179.1	*	*	*	*	*	*	*	*
chr2B.1804.1	*	*	*	*	*	*	*	*
chr2B.1804.2	*	*	*	*	*	*	*	*
chr2B.1804.3	*	*	*	*	*	*	*	*
chr2B.1819.1	EMS63785.1	Diacylglycerol kinase [Triticum urartu]	*	*	*	*	*	*
chr2B.1819.2	ABA91070.1	hypothetical protein LOC_Os11g01460 [Oryza sativa Japonica Group]	*	*	*	*	*	*
chr2B.1819.3	EMS63785.1	Diacylglycerol kinase [Triticum urartu]	*	*	*	*	*	*
chr2B.1820.1	*	*	*	*	*	*	*	*
chr2B.1827.1	*	*	*	*	*	*	*	*
chr2B.1828.1	XP_014751727.1	PREDICTED: uncharacterized protein LOC106865660 [Brachypodium distachyon]	*	*	*	*	*	*
chr2B.1833.1	EMT12116.1	hypothetical protein F775_24302 [Aegilops tauschii]	*	*	*	*	*	*
chr2B.1835.1	*	*	*	*	*	*	*	*
chr2B.1836.1	EMT03384.1	DEAD-box ATP-dependent RNA helicase 37 [Aegilops tauschii]	*	*	*	*	*	*
chr2B.1861.1	*	*	*	*	*	*	*	*
chr2B.1871.1	EMS51291.1	hypothetical protein TRIUR3_06734 [Triticum urartu]	*	*	*	*	*	*
chr2B.1872.1	EMT22963.1	hypothetical protein F775_27003 [Aegilops tauschii]	*	*	*	*	*	*
chr2B.1874.1	P93594.1	RecName: Full=Beta-amylase; AltName: Full=1,4-alpha-D-glucan maltohydrolase	*	*	*	*	*	*
chr2B.1883.1	EMT26401.1	hypothetical protein F775_00469 [Aegilops tauschii]	*	GO:0016021(integral component of membrane);GO:0016020(membrane);GO:0005887(integral component of plasma membrane);GO:0005783(endoplasmic reticulum)	GO:0005524(ATP binding);GO:0000166(nucleotide binding);GO:0016787(hydrolase activity);GO:0046872(metal ion binding);GO:0019829(cation-transporting ATPase activity)	K01537|E3.6.3.8|http://www.genome.jp/dbget-bin/www_bget?ko:K01537	*	*
chr2B.1883.2	EMT26401.1	hypothetical protein F775_00469 [Aegilops tauschii]	*	GO:0016021(integral component of membrane);GO:0016020(membrane);GO:0005887(integral component of plasma membrane);GO:0005783(endoplasmic reticulum)	GO:0005524(ATP binding);GO:0000166(nucleotide binding);GO:0016787(hydrolase activity);GO:0046872(metal ion binding);GO:0019829(cation-transporting ATPase activity)	K01537|E3.6.3.8|http://www.genome.jp/dbget-bin/www_bget?ko:K01537	*	*
chr2B.1883.3	EMT26401.1	hypothetical protein F775_00469 [Aegilops tauschii]	*	GO:0016021(integral component of membrane);GO:0016020(membrane);GO:0005887(integral component of plasma membrane);GO:0005783(endoplasmic reticulum)	GO:0005524(ATP binding);GO:0000166(nucleotide binding);GO:0016787(hydrolase activity);GO:0046872(metal ion binding);GO:0019829(cation-transporting ATPase activity)	K01537|E3.6.3.8|http://www.genome.jp/dbget-bin/www_bget?ko:K01537	*	*
chr2B.1883.4	EMT26401.1	hypothetical protein F775_00469 [Aegilops tauschii]	*	GO:0016020(membrane);GO:0016021(integral component of membrane);GO:0005887(integral component of plasma membrane);GO:0005783(endoplasmic reticulum)	GO:0046872(metal ion binding);GO:0005524(ATP binding);GO:0000166(nucleotide binding);GO:0016787(hydrolase activity);GO:0019829(cation-transporting ATPase activity)	K01537|E3.6.3.8|http://www.genome.jp/dbget-bin/www_bget?ko:K01537	*	*
chr2B.1883.5	BAJ96111.1	predicted protein [Hordeum vulgare subsp. vulgare]	*	GO:0016020(membrane);GO:0016021(integral component of membrane);GO:0005887(integral component of plasma membrane);GO:0005783(endoplasmic reticulum)	GO:0046872(metal ion binding);GO:0005524(ATP binding);GO:0000166(nucleotide binding);GO:0016787(hydrolase activity);GO:0019829(cation-transporting ATPase activity)	K01537|E3.6.3.8|http://www.genome.jp/dbget-bin/www_bget?ko:K01537	*	*
chr2B.1887.1	*	*	*	*	*	*	*	*
chr2B.1887.2	*	*	*	*	*	*	*	*
chr2B.1887.3	CDM84098.1	unnamed protein product [Triticum aestivum]	*	*	*	*	*	*
chr2B.1887.4	CDM84098.1	unnamed protein product [Triticum aestivum]	*	*	*	*	*	*
chr2B.1887.5	CDM84098.1	unnamed protein product [Triticum aestivum]	*	*	*	*	*	*
chr2B.1887.6	CDM84098.1	unnamed protein product [Triticum aestivum]	*	*	*	*	*	*
chr2B.1887.7	CDM84098.1	unnamed protein product [Triticum aestivum]	*	*	*	*	*	*
chr2B.1893.1	*	*	*	*	*	*	*	*
chr2B.1893.2	*	*	*	*	*	*	*	*
chr2B.1893.3	*	*	*	*	*	*	*	*
chr2B.1909.1	EMS65483.1	putative anion transporter 7 [Triticum urartu]	*	*	*	*	*	*
chr2B.1909.2	EMS65483.1	putative anion transporter 7 [Triticum urartu]	*	*	*	*	*	*
chr2B.1919.1	EMT23993.1	hypothetical protein F775_25008 [Aegilops tauschii]	*	*	*	*	*	*
chr2B.1924.1	*	*	*	*	*	*	*	*
chr2B.1924.2	*	*	*	*	*	*	*	*
chr2B.1924.3	*	*	*	*	*	*	*	*
chr2B.1924.4	*	*	*	*	*	*	*	*
chr2B.1928.1	*	*	*	*	*	*	*	*
chr2B.193.1	EMT21505.1	Mismatch repair endonuclease PMS2 [Aegilops tauschii]	*	*	*	*	*	*
chr2B.1930.1	CDM83015.1	unnamed protein product [Triticum aestivum]	*	*	*	*	*	*
chr2B.1930.2	CDM83015.1	unnamed protein product [Triticum aestivum]	*	*	*	*	*	*
chr2B.1930.3	CDM83015.1	unnamed protein product [Triticum aestivum]	*	*	*	*	*	*
chr2B.1934.1	CAH65761.1	H0215A08.3 [Oryza sativa Indica Group]	*	*	*	*	*	*
chr2B.1937.1	EMS57820.1	hypothetical protein TRIUR3_10389 [Triticum urartu]	*	*	*	*	*	*
chr2B.1940.1	*	*	*	*	*	*	*	*
chr2B.1940.2	*	*	*	*	*	*	*	*
chr2B.1941.1	*	*	*	*	*	*	*	*
chr2B.1941.2	*	*	*	*	*	*	*	*
chr2B.1944.1	*	*	*	*	*	*	*	*
chr2B.1947.1	EMT28941.1	hypothetical protein F775_24470 [Aegilops tauschii]	*	*	*	*	*	*
chr2B.1948.1	EMT01497.1	F-box/kelch-repeat protein SKIP11 [Aegilops tauschii]	*	*	*	*	*	*
chr2B.1950.1	*	*	*	*	*	*	*	*
chr2B.1969.1	XP_006663722.1	PREDICTED: uncharacterized protein LOC102722064 isoform X8 [Oryza brachyantha]	GO:0000723(telomere maintenance);GO:0006281(DNA repair)	*	GO:0003678(DNA helicase activity)	*	*	*
chr2B.1969.2	XP_006663722.1	PREDICTED: uncharacterized protein LOC102722064 isoform X8 [Oryza brachyantha]	GO:0000723(telomere maintenance);GO:0006281(DNA repair)	*	GO:0003678(DNA helicase activity)	*	*	*
chr2B.1969.3	AAP54490.2	hypothetical protein LOC_Os10g35890 [Oryza sativa Japonica Group]	*	*	*	*	*	*
chr2B.1970.1	*	*	*	*	*	*	*	*
chr2B.1970.2	*	*	*	*	*	*	*	*
chr2B.1970.3	*	*	*	*	*	*	*	*
chr2B.1973.1	EMT16104.1	Hexose carrier protein HEX6 [Aegilops tauschii]	*	*	*	*	*	*
chr2B.1976.1	*	*	*	*	*	*	*	*
chr2B.1987.1	EEC80592.1	hypothetical protein OsI_22936 [Oryza sativa Indica Group]	*	*	*	*	*	*
chr2B.1992.1	*	*	*	*	*	*	*	*
chr2B.1994.1	*	*	*	*	*	*	*	*
chr2B.1997.1	BAK02471.1	predicted protein [Hordeum vulgare subsp. vulgare]	*	*	*	*	*	*
chr2B.1998.1	*	*	*	*	*	*	*	*
chr2B.2000.1	BAK00907.1	predicted protein [Hordeum vulgare subsp. vulgare]	GO:0006457(protein folding)	GO:0016272(prefoldin complex);GO:0005829(cytosol)	GO:0051082(unfolded protein binding)	K09548|PFDN1|http://www.genome.jp/dbget-bin/www_bget?ko:K09548	*	*
chr2B.2002.1	AAL75999.1	putative polyprotein [Zea mays]	*	*	*	*	*	KOG0017(R)(FOG: Transposon-encoded proteins with TYA, reverse transcriptase, integrase domains in various combinations)
chr2B.202.1	EMS67187.1	hypothetical protein TRIUR3_20824 [Triticum urartu]	*	*	*	*	*	*
chr2B.2027.1	*	*	*	*	*	*	*	*
chr2B.2028.1	EMS60477.1	hypothetical protein TRIUR3_20960 [Triticum urartu]	*	*	*	*	*	*
chr2B.2038.1	*	*	*	*	*	*	*	*
chr2B.2045.1	EMT05695.1	LRR receptor-like serine/threonine-protein kinase RPK2 [Aegilops tauschii]	GO:0016310(phosphorylation);GO:0006468(protein phosphorylation)	GO:0016021(integral component of membrane);GO:0016020(membrane)	GO:0004672(protein kinase activity);GO:0005524(ATP binding);GO:0004674(protein serine/threonine kinase activity);GO:0016301(kinase activity);GO:0016740(transferase activity);GO:0000166(nucleotide binding)	*	*	*
chr2B.2046.1	*	*	*	*	*	*	*	*
chr2B.2046.2	*	*	*	*	*	*	*	*
chr2B.2046.3	*	*	*	*	*	*	*	*
chr2B.2066.1	*	*	*	*	*	*	*	*
chr2B.2080.1	EMS62085.1	hypothetical protein TRIUR3_13392 [Triticum urartu]	*	*	*	*	*	*
chr2B.2116.1	EMT18737.1	hypothetical protein F775_08344 [Aegilops tauschii]	*	*	*	*	*	*
chr2B.2116.10	EMT16049.1	Helicase POLQ-like protein [Aegilops tauschii]	GO:0006260(DNA replication);GO:0006261(DNA-dependent DNA replication);GO:0009933(meristem structural organization);GO:0051301(cell division);GO:2000011(regulation of adaxial/abaxial pattern formation);GO:1990067(intrachromosomal DNA recombination);GO:0006310(DNA recombination);GO:0010468(regulation of gene expression);GO:0009640(photomorphogenesis);GO:1902749(regulation of cell cycle G2/M phase t…	GO:0009536(plastid)	GO:0003677(DNA binding);GO:0003676(nucleic acid binding);GO:0005524(ATP binding);GO:0003887(DNA-directed DNA polymerase activity)	K02349|POLQ|http://www.genome.jp/dbget-bin/www_bget?ko:K02349	*	*
chr2B.2116.11	EMT16049.1	Helicase POLQ-like protein [Aegilops tauschii]	GO:0006260(DNA replication);GO:0006261(DNA-dependent DNA replication);GO:0009933(meristem structural organization);GO:0051301(cell division);GO:2000011(regulation of adaxial/abaxial pattern formation);GO:1990067(intrachromosomal DNA recombination);GO:0006310(DNA recombination);GO:0010468(regulation of gene expression);GO:0009640(photomorphogenesis);GO:1902749(regulation of cell cycle G2/M phase t…	GO:0009536(plastid)	GO:0003677(DNA binding);GO:0003676(nucleic acid binding);GO:0005524(ATP binding);GO:0003887(DNA-directed DNA polymerase activity)	K02349|POLQ|http://www.genome.jp/dbget-bin/www_bget?ko:K02349	*	*
chr2B.2116.12	EMT16049.1	Helicase POLQ-like protein [Aegilops tauschii]	GO:0006260(DNA replication);GO:0006261(DNA-dependent DNA replication);GO:0009933(meristem structural organization);GO:0051301(cell division);GO:2000011(regulation of adaxial/abaxial pattern formation);GO:1990067(intrachromosomal DNA recombination);GO:0006310(DNA recombination);GO:0010468(regulation of gene expression);GO:0009640(photomorphogenesis);GO:1902749(regulation of cell cycle G2/M phase t…	GO:0009536(plastid)	GO:0003677(DNA binding);GO:0003676(nucleic acid binding);GO:0005524(ATP binding);GO:0003887(DNA-directed DNA polymerase activity)	K02349|POLQ|http://www.genome.jp/dbget-bin/www_bget?ko:K02349	*	*
chr2B.2116.2	EMT18737.1	hypothetical protein F775_08344 [Aegilops tauschii]	*	*	*	*	*	*
chr2B.2116.3	EMT18737.1	hypothetical protein F775_08344 [Aegilops tauschii]	*	*	*	*	*	*
chr2B.2116.4	EMT16049.1	Helicase POLQ-like protein [Aegilops tauschii]	GO:0006260(DNA replication);GO:0006261(DNA-dependent DNA replication);GO:0009933(meristem structural organization);GO:0051301(cell division);GO:2000011(regulation of adaxial/abaxial pattern formation);GO:1990067(intrachromosomal DNA recombination);GO:0006310(DNA recombination);GO:0010468(regulation of gene expression);GO:0009640(photomorphogenesis);GO:1902749(regulation of cell cycle G2/M phase t…	GO:0009536(plastid)	GO:0003677(DNA binding);GO:0003676(nucleic acid binding);GO:0005524(ATP binding);GO:0003887(DNA-directed DNA polymerase activity)	K02349|POLQ|http://www.genome.jp/dbget-bin/www_bget?ko:K02349	*	*
chr2B.2116.5	EMT16049.1	Helicase POLQ-like protein [Aegilops tauschii]	GO:0006260(DNA replication);GO:0006261(DNA-dependent DNA replication);GO:0009933(meristem structural organization);GO:0051301(cell division);GO:2000011(regulation of adaxial/abaxial pattern formation);GO:1990067(intrachromosomal DNA recombination);GO:0006310(DNA recombination);GO:0010468(regulation of gene expression);GO:0009640(photomorphogenesis);GO:1902749(regulation of cell cycle G2/M phase t…	GO:0009536(plastid)	GO:0003677(DNA binding);GO:0003676(nucleic acid binding);GO:0005524(ATP binding);GO:0003887(DNA-directed DNA polymerase activity)	K02349|POLQ|http://www.genome.jp/dbget-bin/www_bget?ko:K02349	*	*
chr2B.2116.6	EMT18737.1	hypothetical protein F775_08344 [Aegilops tauschii]	GO:0006260(DNA replication);GO:0006261(DNA-dependent DNA replication)	*	GO:0003677(DNA binding);GO:0003676(nucleic acid binding);GO:0005524(ATP binding);GO:0003887(DNA-directed DNA polymerase activity)	*	*	*
chr2B.2116.7	EMT16049.1	Helicase POLQ-like protein [Aegilops tauschii]	GO:0006260(DNA replication);GO:0006261(DNA-dependent DNA replication);GO:0009933(meristem structural organization);GO:0051301(cell division);GO:2000011(regulation of adaxial/abaxial pattern formation);GO:1990067(intrachromosomal DNA recombination);GO:0006310(DNA recombination);GO:0010468(regulation of gene expression);GO:0009640(photomorphogenesis);GO:1902749(regulation of cell cycle G2/M phase t…	GO:0009536(plastid)	GO:0003677(DNA binding);GO:0003676(nucleic acid binding);GO:0005524(ATP binding);GO:0003887(DNA-directed DNA polymerase activity)	K02349|POLQ|http://www.genome.jp/dbget-bin/www_bget?ko:K02349	*	*
chr2B.2116.8	EMT16049.1	Helicase POLQ-like protein [Aegilops tauschii]	GO:0006260(DNA replication);GO:0006261(DNA-dependent DNA replication);GO:0009933(meristem structural organization);GO:0051301(cell division);GO:2000011(regulation of adaxial/abaxial pattern formation);GO:1990067(intrachromosomal DNA recombination);GO:0006310(DNA recombination);GO:0010468(regulation of gene expression);GO:0009640(photomorphogenesis);GO:1902749(regulation of cell cycle G2/M phase t…	GO:0009536(plastid)	GO:0003677(DNA binding);GO:0003676(nucleic acid binding);GO:0005524(ATP binding);GO:0003887(DNA-directed DNA polymerase activity)	K02349|POLQ|http://www.genome.jp/dbget-bin/www_bget?ko:K02349	*	*
chr2B.2116.9	EMT18737.1	hypothetical protein F775_08344 [Aegilops tauschii]	*	*	*	*	*	*
chr2B.2126.1	KQJ82343.1	hypothetical protein BRADI_5g08510 [Brachypodium distachyon]	*	GO:0005739(mitochondrion)	*	K07200|PRKAG|http://www.genome.jp/dbget-bin/www_bget?ko:K07200	ko04530(Tight junction);ko04152(AMPK signaling pathway);ko04371(Apelin signaling pathway);ko04068(FoxO signaling pathway);ko05410(Hypertrophic cardiomyopathy (HCM));ko04931(Insulin resistance);ko04932(Non-alcoholic fatty liver disease (NAFLD));ko04211(Longevity regulating pathway - mammal);ko04213(Longevity regulating pathway - multiple species);ko04920(Adipocytokine signaling pathway);ko04922(Gl…	KOG1764(C)(5'-AMP-activated protein kinase, gamma subunit)
chr2B.2135.1	CAR95900.1	starch branching enzyme IIa [Triticum aestivum]	GO:0005978(glycogen biosynthetic process);GO:0005975(carbohydrate metabolic process);GO:0019252(starch biosynthetic process)	GO:0009536(plastid);GO:0009507(chloroplast);GO:0009501(amyloplast)	GO:0003844(1,4-alpha-glucan branching enzyme activity);GO:0003824(catalytic activity);GO:0004553(hydrolase activity, hydrolyzing O-glycosyl compounds);GO:0043169(cation binding);GO:0016740(transferase activity);GO:0016757(transferase activity, transferring glycosyl groups)	K00700|glgB|http://www.genome.jp/dbget-bin/www_bget?ko:K00700	ko00500(Starch and sucrose metabolism)	*
chr2B.2143.1	AAG13508.1	putative gag-pol polyprotein [Oryza sativa Japonica Group]	*	*	*	*	*	KOG0017(R)(FOG: Transposon-encoded proteins with TYA, reverse transcriptase, integrase domains in various combinations)
chr2B.2155.1	*	*	*	*	*	*	*	*
chr2B.2186.1	ABA95557.1	AT hook motif-containing protein, putative [Oryza sativa Japonica Group]	GO:0006281(DNA repair);GO:0000723(telomere maintenance)	*	GO:0005524(ATP binding);GO:0003678(DNA helicase activity);GO:0004386(helicase activity)	*	*	KOG0987(D)(DNA helicase PIF1/RRM3)
chr2B.2193.1	CDM83120.1	unnamed protein product [Triticum aestivum]	*	*	*	*	*	*
chr2B.2246.1	EMT14764.1	4-hydroxyphenylacetaldehyde oxime monooxygenase [Aegilops tauschii]	*	*	*	*	*	*
chr2B.2252.1	EMS63127.1	Primary amine oxidase [Triticum urartu]	GO:0009308(amine metabolic process);GO:0055114(oxidation-reduction process)	GO:0005777(peroxisome)	GO:0046872(metal ion binding);GO:0005507(copper ion binding);GO:0008131(primary amine oxidase activity);GO:0048038(quinone binding);GO:0016491(oxidoreductase activity)	K00276|AOC3, AOC2, tynA|http://www.genome.jp/dbget-bin/www_bget?ko:K00276	ko00260(Glycine, serine and threonine metabolism);ko00360(Phenylalanine metabolism);ko00350(Tyrosine metabolism);ko00950(Isoquinoline alkaloid biosynthesis);ko00960(Tropane, piperidine and pyridine alkaloid biosynthesis);ko00410(beta-Alanine metabolism)	KOG1186(Q)(Copper amine oxidase)
chr2B.2275.1	*	*	*	*	*	*	*	*
chr2B.2282.1	EMS66146.1	Telomere repeat-binding protein 5 [Triticum urartu]	GO:0031627(telomeric loop formation);GO:0006351(transcription, DNA-templated);GO:0006355(regulation of transcription, DNA-templated)	GO:0000783(nuclear telomere cap complex);GO:0005634(nucleus)	GO:0003677(DNA binding);GO:0003691(double-stranded telomeric DNA binding)	*	*	*
chr2B.2283.1	XP_010233128.1	PREDICTED: uncharacterized protein LOC100842946 [Brachypodium distachyon]	GO:0000723(telomere maintenance);GO:0006281(DNA repair)	*	GO:0003678(DNA helicase activity)	*	*	*
chr2B.2285.1	*	*	*	*	*	*	*	*
chr2B.2314.1	EMS49776.1	Iron sulfur cluster assembly protein 1, mitochondrial [Triticum urartu]	*	*	*	*	*	*
chr2B.2344.1	EMS67185.1	Transcription factor LAF1 [Triticum urartu]	GO:0045454(cell redox homeostasis);GO:0006355(regulation of transcription, DNA-templated);GO:0006357(regulation of transcription from RNA polymerase II promoter);GO:0030154(cell differentiation)	GO:0005634(nucleus)	GO:0003677(DNA binding);GO:0016853(isomerase activity);GO:0003700(transcription factor activity, sequence-specific DNA binding);GO:0000981(RNA polymerase II transcription factor activity, sequence-specific DNA binding);GO:0001135(transcription factor activity, RNA polymerase II transcription factor recruiting);GO:0043565(sequence-specific DNA binding);GO:0044212(transcription regulatory region DN…	K09422|MYBP|http://www.genome.jp/dbget-bin/www_bget?ko:K09422	*	*
chr2B.2352.1	*	*	*	*	*	*	*	*
chr2B.2352.2	*	*	*	*	*	*	*	*
chr2B.2352.3	*	*	*	*	*	*	*	*
chr2B.2378.1	EMT32405.1	Putative disease resistance protein [Aegilops tauschii]	*	*	*	*	*	*
chr2B.2384.1	*	*	*	*	*	*	*	*
chr2B.2401.1	EMS58376.1	hypothetical protein TRIUR3_10090 [Triticum urartu]	*	*	*	*	*	*
chr2B.2407.1	EMT33432.1	Ankyrin repeat and zinc finger domain-containing protein 1 [Aegilops tauschii]	GO:0071630(ubiquitin-dependent catabolism of misfolded proteins by nucleus-associated proteasome);GO:0072671(mitochondria-associated ubiquitin-dependent protein catabolic process);GO:0030433(ubiquitin-dependent ERAD pathway)	GO:0036266(Cdc48p-Npl4p-Vms1p AAA ATPase complex);GO:0009536(plastid)	GO:0046872(metal ion binding);GO:0004843(thiol-dependent ubiquitin-specific protease activity)	*	*	KOG2505(R)(Ankyrin repeat protein)
chr2B.2412.1	EMT26300.1	Nuclear pore complex protein [Aegilops tauschii]	*	*	*	*	*	*
chr2B.2412.2	*	*	*	*	*	*	*	*
chr2B.2412.3	EMT26300.1	Nuclear pore complex protein [Aegilops tauschii]	*	*	*	*	*	*
chr2B.2447.1	EMS54869.1	hypothetical protein TRIUR3_15257 [Triticum urartu]	*	*	*	*	*	*
chr2B.2461.1	*	*	*	*	*	*	*	*
chr2B.2468.1	EMT24418.1	Polygalacturonase [Aegilops tauschii]	*	*	*	*	*	*
chr2B.2470.1	EMS59661.1	hypothetical protein TRIUR3_32652 [Triticum urartu]	*	*	*	*	*	*
chr2B.2482.1	*	*	*	*	*	*	*	*
chr2B.252.1	*	*	*	*	*	*	*	*
chr2B.252.2	*	*	*	*	*	*	*	*
chr2B.252.3	*	*	*	*	*	*	*	*
chr2B.2536.1	EMT12741.1	Wall-associated receptor kinase 5 [Aegilops tauschii]	*	*	*	*	*	*
chr2B.257.1	EMS50472.1	hypothetical protein TRIUR3_26791 [Triticum urartu]	*	*	*	*	*	*
chr2B.257.2	EMS50472.1	hypothetical protein TRIUR3_26791 [Triticum urartu]	*	*	*	*	*	*
chr2B.257.3	EMS50472.1	hypothetical protein TRIUR3_26791 [Triticum urartu]	*	*	*	*	*	*
chr2B.2576.1	EMT04308.1	hypothetical protein F775_52192 [Aegilops tauschii]	GO:0055114(oxidation-reduction process);GO:0044550(secondary metabolite biosynthetic process)	GO:0016020(membrane);GO:0016021(integral component of membrane)	GO:0004497(monooxygenase activity);GO:0016705(oxidoreductase activity, acting on paired donors, with incorporation or reduction of molecular oxygen);GO:0020037(heme binding);GO:0046872(metal ion binding);GO:0005506(iron ion binding);GO:0016491(oxidoreductase activity);GO:0016709(oxidoreductase activity, acting on paired donors, with incorporation or reduction of molecular oxygen, NAD(P)H as one d…	K13225|BX4, CYP71C1|http://www.genome.jp/dbget-bin/www_bget?ko:K13225	ko00402(Benzoxazinoid biosynthesis)	KOG0156(Q)(Cytochrome P450 CYP2 subfamily)
chr2B.258.1	BAJ95891.1	predicted protein, partial [Hordeum vulgare subsp. vulgare]	*	*	*	*	*	*
chr2B.2581.1	BAJ99018.1	predicted protein [Hordeum vulgare subsp. vulgare]	*	GO:0005739(mitochondrion);GO:0016020(membrane);GO:0016021(integral component of membrane)	*	*	*	*
chr2B.2589.1	*	*	*	*	*	*	*	*
chr2B.2589.2	*	*	*	*	*	*	*	*
chr2B.2589.3	*	*	*	*	*	*	*	*
chr2B.2589.4	*	*	*	*	*	*	*	*
chr2B.259.1	*	*	*	*	*	*	*	*
chr2B.259.2	*	*	*	*	*	*	*	*
chr2B.261.1	BAJ96195.1	predicted protein [Hordeum vulgare subsp. vulgare]	*	*	*	K14005|SEC31|http://www.genome.jp/dbget-bin/www_bget?ko:K14005	ko04141(Protein processing in endoplasmic reticulum)	KOG0307(U)(Vesicle coat complex COPII, subunit SEC31)
chr2B.2612.1	EMS63885.1	hypothetical protein TRIUR3_06138 [Triticum urartu]	*	*	*	*	*	*
chr2B.2615.1	EMT22123.1	Wall-associated receptor kinase 3 [Aegilops tauschii]	*	*	*	*	*	*
chr2B.2621.1	EMT19598.1	hypothetical protein F775_22514 [Aegilops tauschii]	*	*	GO:0016788(hydrolase activity, acting on ester bonds)	*	*	*
chr2B.2630.1	EMT18995.1	Guanine nucleotide-binding protein alpha-1 subunit [Aegilops tauschii]	*	*	*	*	*	*
chr2B.2633.1	*	*	*	*	*	*	*	*
chr2B.2635.1	EMT05786.1	hypothetical protein F775_32612 [Aegilops tauschii]	*	*	*	*	*	*
chr2B.2656.1	KQK21326.1	hypothetical protein BRADI_1g60212, partial [Brachypodium distachyon]	*	*	*	*	*	*
chr2B.2661.1	CDM80808.1	unnamed protein product [Triticum aestivum]	*	*	*	*	*	*
chr2B.2662.1	EMT27022.1	hypothetical protein F775_23702 [Aegilops tauschii]	*	*	*	*	*	*
chr2B.2662.2	EMS61753.1	hypothetical protein TRIUR3_27585 [Triticum urartu]	*	*	*	*	*	*
chr2B.2662.3	EMS61753.1	hypothetical protein TRIUR3_27585 [Triticum urartu]	*	*	*	*	*	*
chr2B.2676.1	EMT04270.1	hypothetical protein F775_42390 [Aegilops tauschii]	*	*	*	*	*	*
chr2B.2684.1	*	*	*	*	*	*	*	*
chr2B.2688.1	*	*	*	*	*	*	*	*
chr2B.2709.1	*	*	*	*	*	*	*	*
chr2B.2750.1	EMT14296.1	hypothetical protein F775_12490 [Aegilops tauschii]	*	*	*	*	*	*
chr2B.2750.2	EMT18852.1	hypothetical protein F775_14047 [Aegilops tauschii]	*	*	*	*	*	*
chr2B.2765.1	*	*	*	*	*	*	*	*
chr2B.2771.1	KQK02270.1	hypothetical protein BRADI_2g00466 [Brachypodium distachyon]	*	*	*	*	*	*
chr2B.2774.1	EMS61222.1	hypothetical protein TRIUR3_17437 [Triticum urartu]	*	*	*	*	*	*
chr2B.2799.1	XP_003557938.2	PREDICTED: uncharacterized protein LOC100843290 [Brachypodium distachyon]	*	GO:0016020(membrane);GO:0016021(integral component of membrane)	*	*	*	*
chr2B.2800.1	*	*	*	*	*	*	*	*
chr2B.2806.1	*	*	*	*	*	*	*	*
chr2B.2815.1	*	*	*	*	*	*	*	*
chr2B.2815.2	*	*	*	*	*	*	*	*
chr2B.2820.1	EMT18364.1	1-phosphatidylinositol-3-phosphate 5-kinase [Aegilops tauschii]	GO:0046488(phosphatidylinositol metabolic process);GO:0016310(phosphorylation)	*	GO:0005524(ATP binding);GO:0016307(phosphatidylinositol phosphate kinase activity);GO:0016301(kinase activity)	K00921|PIKFYVE, FAB1|http://www.genome.jp/dbget-bin/www_bget?ko:K00921	ko04810(Regulation of actin cytoskeleton);ko04145(Phagosome);ko04070(Phosphatidylinositol signaling system);ko00562(Inositol phosphate metabolism)	KOG0230(T)(Phosphatidylinositol-4-phosphate 5-kinase and related FYVE finger-containing proteins)
chr2B.2821.1	KJB06193.1	hypothetical protein B456_001G163100, partial [Gossypium raimondii]	*	*	*	*	*	*
chr2B.2831.1	EMT32453.1	Peptide transporter PTR1 [Aegilops tauschii]	*	*	*	*	*	*
chr2B.288.1	*	*	*	*	*	*	*	*
chr2B.294.1	EMT14428.1	DNA replication licensing factor mcm2 [Aegilops tauschii]	*	*	*	*	*	*
chr2B.295.1	EMT22239.1	hypothetical protein F775_52309 [Aegilops tauschii]	*	*	*	*	*	*
chr2B.303.1	EMT31502.1	Serine/threonine-protein kinase haspin [Aegilops tauschii]	GO:0006468(protein phosphorylation);GO:0072355(histone H3-T3 phosphorylation);GO:0016310(phosphorylation);GO:0035407(histone H3-T11 phosphorylation);GO:0007067(mitotic cell cycle)	GO:0005737(cytoplasm);GO:0005634(nucleus)	GO:0004672(protein kinase activity);GO:0005524(ATP binding);GO:0016301(kinase activity);GO:0035402(histone kinase activity (H3-T11 specific));GO:0072354(histone kinase activity (H3-T3 specific))	K16315|GSG2|http://www.genome.jp/dbget-bin/www_bget?ko:K16315	*	*
chr2B.306.1	BAJ99544.1	predicted protein [Hordeum vulgare subsp. vulgare]	GO:0006351(transcription, DNA-templated);GO:0006355(regulation of transcription, DNA-templated)	GO:0005634(nucleus)	GO:0003677(DNA binding);GO:0003700(transcription factor activity, sequence-specific DNA binding)	K09286|EREBP|http://www.genome.jp/dbget-bin/www_bget?ko:K09286	*	*
chr2B.313.1	EMS68161.1	hypothetical protein TRIUR3_31368 [Triticum urartu]	*	*	*	*	*	*
chr2B.32.1	EMT28941.1	hypothetical protein F775_24470 [Aegilops tauschii]	*	*	*	*	*	*
chr2B.329.1	*	*	*	*	*	*	*	*
chr2B.330.1	*	*	*	*	*	*	*	*
chr2B.372.1	BAJ88715.1	predicted protein [Hordeum vulgare subsp. vulgare]	GO:0006468(protein phosphorylation);GO:0016310(phosphorylation)	GO:0005739(mitochondrion)	GO:0004672(protein kinase activity);GO:0005524(ATP binding);GO:0004674(protein serine/threonine kinase activity);GO:0000166(nucleotide binding);GO:0016301(kinase activity)	*	*	*
chr2B.387.1	*	*	*	*	*	*	*	*
chr2B.388.1	*	*	*	*	*	*	*	*
chr2B.39.1	*	*	*	*	*	*	*	*
chr2B.39.2	*	*	*	*	*	*	*	*
chr2B.399.1	*	*	*	*	*	*	*	*
chr2B.426.1	*	*	*	*	*	*	*	*
chr2B.451.1	*	*	*	*	*	*	*	*
chr2B.453.1	CDM80461.1	unnamed protein product [Triticum aestivum]	*	*	*	*	*	*
chr2B.454.1	CDM80461.1	unnamed protein product [Triticum aestivum]	*	*	*	*	*	*
chr2B.460.1	EMT08767.1	Brefeldin A-inhibited guanine nucleotide-exchange protein 2 [Aegilops tauschii]	GO:0032012(regulation of ARF protein signal transduction)	*	GO:0005086(ARF guanyl-nucleotide exchange factor activity)	K13462|MIN7|http://www.genome.jp/dbget-bin/www_bget?ko:K13462	*	KOG0929(U)(Guanine nucleotide exchange factor)
chr2B.483.1	EMT26854.1	hypothetical protein F775_52071 [Aegilops tauschii]	*	*	*	*	*	*
chr2B.520.1	BAJ93478.1	predicted protein, partial [Hordeum vulgare subsp. vulgare]	*	*	*	*	*	*
chr2B.520.2	BAJ93478.1	predicted protein, partial [Hordeum vulgare subsp. vulgare]	*	*	*	*	*	*
chr2B.520.3	*	*	*	*	*	*	*	*
chr2B.520.4	*	*	*	*	*	*	*	*
chr2B.524.1	*	*	*	*	*	*	*	KOG1043(S)(Ca2+-binding transmembrane protein LETM1/MRS7)
chr2B.524.2	*	*	*	*	*	*	*	KOG1043(S)(Ca2+-binding transmembrane protein LETM1/MRS7)
chr2B.526.1	EMT01372.1	hypothetical protein F775_06513 [Aegilops tauschii]	*	*	*	*	*	*
chr2B.534.1	*	*	*	*	*	*	*	*
chr2B.535.1	*	*	*	*	*	*	*	*
chr2B.535.2	*	*	*	*	*	*	*	*
chr2B.550.1	KQJ87512.1	hypothetical protein BRADI_4g11575 [Brachypodium distachyon]	*	*	*	*	*	*
chr2B.561.1	KQJ91335.1	hypothetical protein BRADI_4g37030 [Brachypodium distachyon]	GO:0015031(protein transport)	GO:0005739(mitochondrion);GO:0016021(integral component of membrane);GO:0016020(membrane)	*	K19476|IST1|http://www.genome.jp/dbget-bin/www_bget?ko:K19476	ko04144(Endocytosis)	*
chr2B.563.1	EMT13066.1	hypothetical protein F775_08198 [Aegilops tauschii]	*	*	*	*	*	*
chr2B.563.2	EMT13066.1	hypothetical protein F775_08198 [Aegilops tauschii]	*	*	*	*	*	*
chr2B.563.3	AKE47414.1	hypothetical protein TAANSRALLhA_1716E15.g00005 [Triticum aestivum]	*	*	*	*	*	*
chr2B.563.4	AKE47414.1	hypothetical protein TAANSRALLhA_1716E15.g00005 [Triticum aestivum]	*	*	*	*	*	*
chr2B.563.5	AKE47414.1	hypothetical protein TAANSRALLhA_1716E15.g00005 [Triticum aestivum]	*	*	*	*	*	*
chr2B.567.1	EMS59145.1	hypothetical protein TRIUR3_26052 [Triticum urartu]	*	*	*	*	*	*
chr2B.569.1	*	*	*	*	*	*	*	*
chr2B.569.2	*	*	*	*	*	*	*	*
chr2B.570.1	*	*	*	*	*	*	*	*
chr2B.570.2	*	*	*	*	*	*	*	*
chr2B.570.3	*	*	*	*	*	*	*	*
chr2B.570.4	*	*	*	*	*	*	*	*
chr2B.570.5	*	*	*	*	*	*	*	*
chr2B.570.6	*	*	*	*	*	*	*	*
chr2B.572.1	*	*	*	*	*	*	*	*
chr2B.576.1	ABQ63060.1	gag polyprotein [Triticum monococcum subsp. aegilopoides]	*	*	*	*	*	*
chr2B.577.1	ABQ63060.1	gag polyprotein [Triticum monococcum subsp. aegilopoides]	*	*	*	*	*	*
chr2B.580.1	*	*	*	*	*	*	*	*
chr2B.586.1	EMS45806.1	Multiple C2 and transmembrane domain-containing protein 1 [Triticum urartu]	*	GO:0016020(membrane);GO:0016021(integral component of membrane);GO:0005886(plasma membrane)	GO:0005509(calcium ion binding);GO:0005544(calcium-dependent phospholipid binding);GO:0016740(transferase activity);GO:0016757(transferase activity, transferring glycosyl groups)	*	*	KOG1030(R)(Predicted Ca2+-dependent phospholipid-binding protein)
chr2B.591.1	EMT22491.1	hypothetical protein F775_15844 [Aegilops tauschii]	*	*	*	*	*	*
chr2B.591.2	EMT22491.1	hypothetical protein F775_15844 [Aegilops tauschii]	*	*	*	*	*	*
chr2B.591.3	EMT22491.1	hypothetical protein F775_15844 [Aegilops tauschii]	*	*	*	*	*	*
chr2B.592.1	*	*	*	*	*	*	*	*
chr2B.605.1	*	*	*	*	*	*	*	*
chr2B.613.1	*	*	*	*	*	*	*	*
chr2B.622.1	BAJ87816.1	predicted protein [Hordeum vulgare subsp. vulgare]	GO:0000209(protein polyubiquitination);GO:0043161(proteasome-mediated ubiquitin-dependent protein catabolic process);GO:0042787(protein ubiquitination involved in ubiquitin-dependent protein catabolic process)	*	GO:0061630(ubiquitin protein ligase activity);GO:0008270(zinc ion binding);GO:0046872(metal ion binding);GO:0016874(ligase activity)	*	*	KOG0800(O)(FOG: Predicted E3 ubiquitin ligase)
chr2B.629.1	EMS53872.1	hypothetical protein TRIUR3_29314 [Triticum urartu]	*	*	*	*	*	*
chr2B.629.2	EMS53872.1	hypothetical protein TRIUR3_29314 [Triticum urartu]	*	*	*	*	*	*
chr2B.631.1	*	*	*	*	*	*	*	*
chr2B.631.2	*	*	*	*	*	*	*	*
chr2B.632.1	*	*	*	*	*	*	*	*
chr2B.656.1	*	*	*	*	*	*	*	*
chr2B.667.1	EMT22034.1	AP-2 complex subunit mu [Aegilops tauschii]	*	*	*	*	*	*
chr2B.668.1	ABA91070.1	hypothetical protein LOC_Os11g01460 [Oryza sativa Japonica Group]	*	*	*	K07466|RFA1, RPA1, rpa|http://www.genome.jp/dbget-bin/www_bget?ko:K07466	ko03030(DNA replication);ko03460(Fanconi anemia pathway);ko03440(Homologous recombination);ko03430(Mismatch repair);ko03420(Nucleotide excision repair)	*
chr2B.668.2	*	*	*	*	*	*	*	*
chr2B.684.1	ABF93966.1	retrotransposon protein, putative, unclassified, expressed [Oryza sativa Japonica Group]	*	*	*	*	*	KOG0017(R)(FOG: Transposon-encoded proteins with TYA, reverse transcriptase, integrase domains in various combinations)
chr2B.689.1	EMS64188.1	hypothetical protein TRIUR3_19357 [Triticum urartu]	GO:0009877(nodulation);GO:0048364(root development)	GO:0005886(plasma membrane);GO:0016020(membrane);GO:0005901(caveola)	*	K07192|FLOT|http://www.genome.jp/dbget-bin/www_bget?ko:K07192	ko04910(Insulin signaling pathway)	*
chr2B.691.1	EMS58137.1	hypothetical protein TRIUR3_18774 [Triticum urartu]	*	*	*	*	*	*
chr2B.71.1	EMS51725.1	Protein disulfide isomerase-like 1-4 [Triticum urartu]	GO:0045454(cell redox homeostasis);GO:0034976(response to endoplasmic reticulum stress);GO:0006457(protein folding);GO:0006979(response to oxidative stress)	GO:0005783(endoplasmic reticulum);GO:0005788(endoplasmic reticulum lumen);GO:0005739(mitochondrion);GO:0009507(chloroplast);GO:0005774(vacuolar membrane)	GO:0003756(protein disulfide isomerase activity);GO:0016853(isomerase activity);GO:0016740(transferase activity);GO:0016757(transferase activity, transferring glycosyl groups)	K09580|PDIA1, P4HB|http://www.genome.jp/dbget-bin/www_bget?ko:K09580	ko04141(Protein processing in endoplasmic reticulum)	*
chr2B.715.1	*	*	*	*	*	*	*	*
chr2B.716.1	CAE01723.2	OSJNBb0050O03.13 [Oryza sativa Japonica Group]	*	*	*	*	*	KOG0017(R)(FOG: Transposon-encoded proteins with TYA, reverse transcriptase, integrase domains in various combinations)
chr2B.737.1	EMT16115.1	Putative disease resistance protein [Aegilops tauschii]	*	*	*	*	*	*
chr2B.739.1	*	*	*	*	*	*	*	*
chr2B.742.1	EMS62083.1	hypothetical protein TRIUR3_09055 [Triticum urartu]	*	*	*	*	*	*
chr2B.750.1	*	*	*	*	*	*	*	*
chr2B.755.1	AAK54292.1	putative helicase [Oryza sativa Japonica Group]	GO:0006281(DNA repair);GO:0000723(telomere maintenance)	*	GO:0005524(ATP binding);GO:0003678(DNA helicase activity);GO:0004386(helicase activity)	*	*	*
chr2B.757.1	XP_015623172.1	PREDICTED: calcineurin B-like protein 7 [Oryza sativa Japonica Group]	*	GO:0005886(plasma membrane);GO:0016020(membrane)	GO:0005509(calcium ion binding);GO:0046872(metal ion binding)	K06268|PPP3R, CNB|http://www.genome.jp/dbget-bin/www_bget?ko:K06268	ko04114(Oocyte meiosis);ko04020(Calcium signaling pathway);ko04010(MAPK signaling pathway);ko04370(VEGF signaling pathway);ko04310(Wnt signaling pathway);ko04022(cGMP - PKG signaling pathway);ko05166(HTLV-I infection);ko05167(Kaposi's sarcoma-associated herpesvirus infection);ko05152(Tuberculosis);ko05010(Alzheimer's disease);ko05014(Amyotrophic lateral sclerosis (ALS));ko05031(Amphetamine addict…	*
chr2B.760.1	*	*	*	*	*	*	*	*
chr2B.762.1	XP_015690728.1	PREDICTED: uncharacterized protein LOC102704307, partial [Oryza brachyantha]	GO:0032259(methylation)	*	GO:0016740(transferase activity);GO:0008168(methyltransferase activity)	*	*	*
chr2B.780.1	*	*	*	*	*	*	*	*
chr2B.782.1	EMT15405.1	NAC domain-containing protein 29 [Aegilops tauschii]	GO:0043067(regulation of programmed cell death);GO:0048367(shoot system development);GO:0006351(transcription, DNA-templated);GO:0006355(regulation of transcription, DNA-templated);GO:0010089(xylem development)	GO:0005634(nucleus)	GO:0003677(DNA binding)	*	*	*
chr2B.79.1	XP_010233742.1	PREDICTED: putative F-box protein At3g16210 [Brachypodium distachyon]	GO:0031146(SCF-dependent proteasomal ubiquitin-dependent protein catabolic process)	GO:0019005(SCF ubiquitin ligase complex)	GO:0004842(ubiquitin-protein transferase activity)	*	*	*
chr2B.794.1	EMS53167.1	hypothetical protein TRIUR3_29363 [Triticum urartu]	*	*	*	*	*	*
chr2B.796.1	CDM83120.1	unnamed protein product [Triticum aestivum]	*	*	*	*	*	*
chr2B.799.1	*	*	*	*	*	*	*	*
chr2B.813.1	EMT26418.1	hypothetical protein F775_24450 [Aegilops tauschii]	*	*	*	*	*	*
chr2B.823.1	*	*	*	*	*	*	*	*
chr2B.823.2	BAF14910.1	Os04g0461400 [Oryza sativa Japonica Group]	*	*	*	*	*	*
chr2B.846.1	*	*	*	*	*	*	*	*
chr2B.846.2	*	*	*	*	*	*	*	*
chr2B.846.3	*	*	*	*	*	*	*	*
chr2B.851.1	EMT22028.1	Cysteine-rich receptor-like protein kinase 41 [Aegilops tauschii]	*	*	*	*	*	*
chr2B.873.1	*	*	*	*	*	*	*	*
chr2B.873.2	*	*	*	*	*	*	*	*
chr2B.89.1	EMS62548.1	E3 ubiquitin-protein ligase UPL3 [Triticum urartu]	GO:0042023(DNA endoreduplication);GO:0010091(trichome branching);GO:0042787(protein ubiquitination involved in ubiquitin-dependent protein catabolic process)	GO:0005886(plasma membrane);GO:0005737(cytoplasm);GO:0005634(nucleus)	GO:0004842(ubiquitin-protein transferase activity);GO:0016874(ligase activity)	K10590|TRIP12|http://www.genome.jp/dbget-bin/www_bget?ko:K10590	ko04120(Ubiquitin mediated proteolysis)	KOG0170(O)(E3 ubiquitin protein ligase)
chr2B.902.1	*	*	*	*	*	*	*	*
chr2B.911.1	EMT33313.1	hypothetical protein F775_07750 [Aegilops tauschii]	*	*	*	*	*	*
chr2B.939.1	XP_003569157.1	PREDICTED: mini-chromosome maintenance complex-binding protein [Brachypodium distachyon]	GO:0006260(DNA replication);GO:0006301(postreplication repair);GO:0007062(sister chromatid cohesion)	GO:0009941(chloroplast envelope);GO:0005634(nucleus)	*	*	*	*
chr2B.939.2	*	*	*	*	*	*	*	*
chr2B.945.1	EMS59770.1	Putative serpin-Z8 [Triticum urartu]	*	*	*	*	*	*
chr2B.953.1	*	*	*	*	*	*	*	*
chr2B.960.1	XP_004976213.1	PREDICTED: uncharacterized protein LOC101779935 [Setaria italica]	*	*	*	*	*	*
chr2B.972.1	EMT32973.1	hypothetical protein F775_42723 [Aegilops tauschii]	*	*	*	*	*	*
chr2B.972.2	EMT32973.1	hypothetical protein F775_42723 [Aegilops tauschii]	*	*	*	*	*	*
chr2B.972.3	EMT32973.1	hypothetical protein F775_42723 [Aegilops tauschii]	*	*	*	*	*	*
chr2B.972.4	EMT32973.1	hypothetical protein F775_42723 [Aegilops tauschii]	*	*	*	*	*	*
chr2B.974.1	EMS68911.1	Apocytochrome f [Triticum urartu]	*	*	*	*	*	*
chr2D.1013.1	*	*	*	*	*	*	*	*
chr2D.1034.1	*	*	*	*	*	*	*	*
chr2D.1047.1	EMT27314.1	hypothetical protein F775_00547 [Aegilops tauschii]	*	*	*	*	*	*
chr2D.106.1	XP_010227745.1	PREDICTED: enhancer of mRNA-decapping protein 4-like [Brachypodium distachyon]	*	GO:0009536(plastid)	*	K12616|EDC4|http://www.genome.jp/dbget-bin/www_bget?ko:K12616	ko03018(RNA degradation)	*
chr2D.106.2	AGT17183.1	adenylate cyclase [Saccharum hybrid cultivar R570]	GO:0048364(root development);GO:0008152(metabolic process)	GO:0005634(nucleus);GO:0009536(plastid)	GO:0050355(triphosphatase activity);GO:0016887(ATPase activity)	K12616|EDC4|http://www.genome.jp/dbget-bin/www_bget?ko:K12616	ko03018(RNA degradation)	*
chr2D.1075.1	EMT07947.1	hypothetical protein F775_00040 [Aegilops tauschii]	*	*	*	*	*	*
chr2D.1075.2	EMT07947.1	hypothetical protein F775_00040 [Aegilops tauschii]	*	*	*	*	*	*
chr2D.1086.1	CDM82749.1	unnamed protein product [Triticum aestivum]	GO:0016310(phosphorylation);GO:0009734(auxin-activated signaling pathway);GO:0010051(xylem and phloem pattern formation);GO:0010305(leaf vascular tissue pattern formation);GO:0010233(phloem transport);GO:0006468(protein phosphorylation);GO:0009742(brassinosteroid mediated signaling pathway)	GO:0016021(integral component of membrane);GO:0016020(membrane)	GO:0004672(protein kinase activity);GO:0005524(ATP binding);GO:0004674(protein serine/threonine kinase activity);GO:0016301(kinase activity);GO:0016740(transferase activity);GO:0000166(nucleotide binding)	*	*	*
chr2D.1092.1	*	*	*	*	*	*	*	*
chr2D.1092.2	*	*	*	*	*	*	*	*
chr2D.1134.1	EMS51087.1	hypothetical protein TRIUR3_33601 [Triticum urartu]	*	*	*	*	*	*
chr2D.1134.2	EMS51087.1	hypothetical protein TRIUR3_33601 [Triticum urartu]	*	*	*	*	*	*
chr2D.1134.3	EMS51087.1	hypothetical protein TRIUR3_33601 [Triticum urartu]	*	*	*	*	*	*
chr2D.1144.1	EMT15110.1	hypothetical protein F775_00041 [Aegilops tauschii]	*	*	*	*	*	*
chr2D.1146.1	*	*	*	*	*	*	*	*
chr2D.1146.2	*	*	*	*	*	*	*	*
chr2D.1146.3	*	*	*	*	*	*	*	*
chr2D.1149.1	*	*	*	*	*	*	*	*
chr2D.1158.1	*	*	*	*	*	*	*	*
chr2D.1163.1	EMS65687.1	hypothetical protein TRIUR3_08420 [Triticum urartu]	*	*	*	*	*	*
chr2D.1163.2	EMS65687.1	hypothetical protein TRIUR3_08420 [Triticum urartu]	*	*	*	*	*	*
chr2D.1163.3	EMT15211.1	hypothetical protein F775_25172 [Aegilops tauschii]	*	*	*	*	*	*
chr2D.1164.1	EMT15926.1	hypothetical protein F775_25084 [Aegilops tauschii]	*	*	*	*	*	*
chr2D.1172.1	XP_002445540.1	hypothetical protein SORBIDRAFT_07g021130 [Sorghum bicolor]	GO:0006355(regulation of transcription, DNA-templated)	*	GO:0008270(zinc ion binding)	*	*	*
chr2D.1177.1	EMT03042.1	hypothetical protein F775_18262 [Aegilops tauschii]	*	*	*	*	*	*
chr2D.1182.1	EMT31381.1	hypothetical protein F775_17361 [Aegilops tauschii]	GO:0015986(ATP synthesis coupled proton transport);GO:0015991(ATP hydrolysis coupled proton transport);GO:0006754(ATP biosynthetic process);GO:0006810(transport);GO:0006811(ion transport);GO:0046034(ATP metabolic process);GO:0015992(proton transport)	GO:0016020(membrane);GO:0016021(integral component of membrane);GO:0045261(proton-transporting ATP synthase complex, catalytic core F(1));GO:0033178(proton-transporting two-sector ATPase complex, catalytic domain);GO:0005743(mitochondrial inner membrane);GO:0005739(mitochondrion)	GO:0005524(ATP binding);GO:0046961(proton-transporting ATPase activity, rotational mechanism);GO:0046933(proton-transporting ATP synthase activity, rotational mechanism);GO:0016820(hydrolase activity, acting on acid anhydrides, catalyzing transmembrane movement of substances);GO:0000166(nucleotide binding)	K02132|ATPeF1A, ATP5A1, ATP1|http://www.genome.jp/dbget-bin/www_bget?ko:K02132	ko05010(Alzheimer's disease);ko05016(Huntington's disease);ko05012(Parkinson's disease);ko00190(Oxidative phosphorylation)	KOG1353(C)(F0F1-type ATP synthase, alpha subunit)
chr2D.1203.1	*	*	*	*	*	*	*	KOG0610(R)(Putative serine/threonine protein kinase)
chr2D.1237.1	AGT16418.1	hypothetical protein SHCRBa_015_D16_F_90 [Saccharum hybrid cultivar R570]	*	*	*	*	*	*
chr2D.1244.1	*	*	*	*	*	*	*	*
chr2D.125.1	*	*	*	*	*	*	*	*
chr2D.1250.1	EMT06388.1	hypothetical protein F775_32931 [Aegilops tauschii]	*	*	*	*	*	*
chr2D.1262.1	EMT32621.1	Putative disease resistance protein RGA3 [Aegilops tauschii]	*	*	GO:0003824(catalytic activity);GO:0030170(pyridoxal phosphate binding)	*	*	*
chr2D.1291.1	EMS56984.1	hypothetical protein TRIUR3_25581 [Triticum urartu]	*	*	*	*	*	*
chr2D.1345.1	EMS66927.1	putative sodium-dependent transporter yocS [Triticum urartu]	*	*	*	*	*	*
chr2D.1365.1	EMS51163.1	hypothetical protein TRIUR3_31948 [Triticum urartu]	*	*	*	*	*	*
chr2D.1365.2	ABF99125.1	expressed protein [Oryza sativa Japonica Group]	*	*	*	*	*	*
chr2D.1437.1	EMT11450.1	Putative disease resistance RPP13-like protein 1 [Aegilops tauschii]	GO:0006952(defense response)	*	GO:0043531(ADP binding)	*	*	*
chr2D.1437.2	EMT11450.1	Putative disease resistance RPP13-like protein 1 [Aegilops tauschii]	*	*	GO:0043531(ADP binding)	*	*	*
chr2D.145.1	*	*	*	*	*	*	*	*
chr2D.1472.1	*	*	*	*	*	*	*	*
chr2D.150.1	*	*	*	*	*	*	*	*
chr2D.1501.1	EMS53401.1	hypothetical protein TRIUR3_26660 [Triticum urartu]	*	*	*	*	*	*
chr2D.1504.1	*	*	*	*	*	*	*	*
chr2D.1508.1	*	*	*	*	*	*	*	*
chr2D.1509.1	EMT05241.1	hypothetical protein F775_32335 [Aegilops tauschii]	*	*	*	*	*	*
chr2D.1512.1	EMS66063.1	hypothetical protein TRIUR3_34286 [Triticum urartu]	*	*	*	*	*	*
chr2D.1516.1	*	*	*	*	*	*	*	*
chr2D.1525.1	*	*	*	*	*	*	*	*
chr2D.1546.1	*	*	*	*	*	*	*	*
chr2D.1551.1	EMS67579.1	hypothetical protein TRIUR3_06787 [Triticum urartu]	*	*	*	*	*	*
chr2D.1552.1	EMS49510.1	hypothetical protein TRIUR3_33775 [Triticum urartu]	GO:0007059(chromosome segregation);GO:0006265(DNA topological change);GO:0006268(DNA unwinding involved in DNA replication)	GO:0009295(nucleoid);GO:0005694(chromosome);GO:0009330(DNA topoisomerase complex (ATP-hydrolyzing));GO:0005739(mitochondrion);GO:0009507(chloroplast);GO:0009536(plastid)	GO:0003677(DNA binding);GO:0016853(isomerase activity);GO:0005524(ATP binding);GO:0000166(nucleotide binding);GO:0003918(DNA topoisomerase type II (ATP-hydrolyzing) activity);GO:0003916(DNA topoisomerase activity);GO:0046872(metal ion binding)	K02470|gyrB|http://www.genome.jp/dbget-bin/www_bget?ko:K02470	*	*
chr2D.1555.1	EMT11186.1	Putative disease resistance RPP13-like protein 3 [Aegilops tauschii]	*	*	*	*	*	*
chr2D.1558.1	BAA22288.1	polyprotein [Oryza australiensis]	*	*	*	K00627|DLAT, aceF, pdhC|http://www.genome.jp/dbget-bin/www_bget?ko:K00627	ko00020(Citrate cycle (TCA cycle));ko00010(Glycolysis / Gluconeogenesis);ko00620(Pyruvate metabolism);ko01200(Carbon metabolism)	*
chr2D.1583.1	EMS60409.1	hypothetical protein TRIUR3_09605 [Triticum urartu]	*	*	*	*	*	*
chr2D.1608.1	BAJ96195.1	predicted protein [Hordeum vulgare subsp. vulgare]	*	*	*	K14005|SEC31|http://www.genome.jp/dbget-bin/www_bget?ko:K14005	ko04141(Protein processing in endoplasmic reticulum)	KOG0307(U)(Vesicle coat complex COPII, subunit SEC31)
chr2D.1616.1	EMT25699.1	hypothetical protein F775_00338 [Aegilops tauschii]	*	*	*	*	*	*
chr2D.1617.1	*	*	*	*	*	*	*	*
chr2D.1617.2	*	*	*	*	*	*	*	*
chr2D.1617.3	BAK02982.1	predicted protein [Hordeum vulgare subsp. vulgare]	*	*	*	*	*	*
chr2D.1649.1	*	*	*	*	*	*	*	*
chr2D.1661.1	EMS64030.1	Protein PROLIFERA [Triticum urartu]	*	*	*	*	*	*
chr2D.1669.1	*	*	*	*	*	*	*	*
chr2D.1677.1	EMT23054.1	hypothetical protein F775_18803 [Aegilops tauschii]	*	GO:0005829(cytosol);GO:0009507(chloroplast)	GO:0000166(nucleotide binding);GO:0003677(DNA binding)	K12875|ACIN1, ACINUS|http://www.genome.jp/dbget-bin/www_bget?ko:K12875	ko03040(Spliceosome);ko03013(RNA transport);ko03015(mRNA surveillance pathway)	*
chr2D.1706.1	*	*	*	*	*	*	*	*
chr2D.1732.1	*	*	*	*	*	*	*	*
chr2D.1732.2	*	*	*	*	*	*	*	*
chr2D.1746.1	*	*	*	*	*	*	*	*
chr2D.1752.1	EMT19079.1	hypothetical protein F775_25216 [Aegilops tauschii]	*	*	*	*	*	*
chr2D.1758.1	EMT29793.1	hypothetical protein F775_03979 [Aegilops tauschii]	*	*	*	*	*	*
chr2D.1758.2	EMT29793.1	hypothetical protein F775_03979 [Aegilops tauschii]	*	*	*	*	*	*
chr2D.1758.3	EMT29793.1	hypothetical protein F775_03979 [Aegilops tauschii]	*	*	*	*	*	*
chr2D.1759.1	CDM83195.1	unnamed protein product [Triticum aestivum]	*	*	GO:0016747(transferase activity, transferring acyl groups other than amino-acyl groups);GO:0016740(transferase activity)	*	*	*
chr2D.1774.1	EMT32905.1	hypothetical protein F775_52262 [Aegilops tauschii]	GO:0018105(peptidyl-serine phosphorylation);GO:0009738(abscisic acid-activated signaling pathway);GO:0046777(protein autophosphorylation);GO:0006468(protein phosphorylation);GO:0035556(intracellular signal transduction);GO:0016310(phosphorylation)	GO:0005737(cytoplasm);GO:0005886(plasma membrane);GO:0005634(nucleus)	GO:0004672(protein kinase activity);GO:0005524(ATP binding);GO:0005516(calmodulin binding);GO:0004674(protein serine/threonine kinase activity);GO:0005509(calcium ion binding);GO:0004683(calmodulin-dependent protein kinase activity);GO:0000166(nucleotide binding);GO:0009931(calcium-dependent protein serine/threonine kinase activity);GO:0016301(kinase activity)	K13412|CPK|http://www.genome.jp/dbget-bin/www_bget?ko:K13412	ko05145(Toxoplasmosis);ko04626(Plant-pathogen interaction)	KOG0032(T)(Ca2+/calmodulin-dependent protein kinase, EF-Hand protein superfamily)
chr2D.1774.2	EMT16988.1	Anaphase-promoting complex subunit 1 [Aegilops tauschii]	GO:0018105(peptidyl-serine phosphorylation);GO:0009738(abscisic acid-activated signaling pathway);GO:0046777(protein autophosphorylation);GO:0006468(protein phosphorylation);GO:0035556(intracellular signal transduction);GO:0016310(phosphorylation)	GO:0005737(cytoplasm);GO:0005886(plasma membrane);GO:0005634(nucleus)	GO:0004672(protein kinase activity);GO:0005524(ATP binding);GO:0005516(calmodulin binding);GO:0004674(protein serine/threonine kinase activity);GO:0005509(calcium ion binding);GO:0004683(calmodulin-dependent protein kinase activity);GO:0000166(nucleotide binding);GO:0009931(calcium-dependent protein serine/threonine kinase activity);GO:0016301(kinase activity)	K13412|CPK|http://www.genome.jp/dbget-bin/www_bget?ko:K13412	ko05145(Toxoplasmosis);ko04626(Plant-pathogen interaction)	KOG0032(T)(Ca2+/calmodulin-dependent protein kinase, EF-Hand protein superfamily)
chr2D.1785.1	*	*	*	*	*	*	*	*
chr2D.1791.1	EMT09860.1	Putative phospholipid-transporting ATPase 2 [Aegilops tauschii]	GO:0015914(phospholipid transport)	GO:0005886(plasma membrane);GO:0016021(integral component of membrane);GO:0016020(membrane);GO:0005789(endoplasmic reticulum membrane);GO:0005783(endoplasmic reticulum);GO:0031902(late endosome membrane);GO:0005634(nucleus);GO:0005768(endosome);GO:0005794(Golgi apparatus);GO:0005802(trans-Golgi network);GO:0009506(plasmodesma)	GO:0000287(magnesium ion binding);GO:0005524(ATP binding);GO:0000166(nucleotide binding);GO:0016787(hydrolase activity);GO:0046872(metal ion binding);GO:0004012(phospholipid-translocating ATPase activity);GO:0015662(ATPase activity, coupled to transmembrane movement of ions, phosphorylative mechanism)	K01530|E3.6.3.1|http://www.genome.jp/dbget-bin/www_bget?ko:K01530	*	KOG0206(R)(P-type ATPase)
chr2D.1808.1	*	*	*	*	*	*	*	*
chr2D.1810.1	*	*	*	*	*	*	*	*
chr2D.1817.1	*	*	*	*	*	*	*	*
chr2D.1819.1	*	*	*	*	*	*	*	*
chr2D.1824.1	EMT27420.1	hypothetical protein F775_28330 [Aegilops tauschii]	*	*	GO:0005509(calcium ion binding);GO:0046872(metal ion binding)	K13448|CML|http://www.genome.jp/dbget-bin/www_bget?ko:K13448	ko04626(Plant-pathogen interaction)	*
chr2D.1845.1	EMS68911.1	Apocytochrome f [Triticum urartu]	*	*	*	*	*	*
chr2D.1849.1	EMS55590.1	Tryptophanyl-tRNA synthetase, cytoplasmic [Triticum urartu]	*	*	*	*	*	*
chr2D.1851.1	EMS49283.1	Single-stranded DNA-binding protein, mitochondrial [Triticum urartu]	*	*	*	*	*	*
chr2D.1851.2	EMS49283.1	Single-stranded DNA-binding protein, mitochondrial [Triticum urartu]	*	*	*	*	*	*
chr2D.1851.3	EMS49283.1	Single-stranded DNA-binding protein, mitochondrial [Triticum urartu]	*	*	*	*	*	*
chr2D.1851.4	EMS49283.1	Single-stranded DNA-binding protein, mitochondrial [Triticum urartu]	*	*	*	*	*	*
chr2D.1857.1	EMS49283.1	Single-stranded DNA-binding protein, mitochondrial [Triticum urartu]	*	*	*	*	*	*
chr2D.1860.1	*	*	*	*	*	*	*	*
chr2D.1862.1	EMT27420.1	hypothetical protein F775_28330 [Aegilops tauschii]	*	*	*	*	*	*
chr2D.1862.2	EMT27420.1	hypothetical protein F775_28330 [Aegilops tauschii]	*	*	*	*	*	*
chr2D.1862.3	EMT27420.1	hypothetical protein F775_28330 [Aegilops tauschii]	*	*	*	*	*	*
chr2D.1868.1	EMS66577.1	putative glycerophosphoryl diester phosphodiesterase 1 [Triticum urartu]	*	*	*	*	*	*
chr2D.1872.1	*	*	*	*	*	*	*	*
chr2D.1878.1	EMT27420.1	hypothetical protein F775_28330 [Aegilops tauschii]	*	*	*	*	*	*
chr2D.1881.1	*	*	*	*	*	*	*	*
chr2D.1881.2	*	*	*	*	*	*	*	*
chr2D.1891.1	*	*	*	*	*	*	*	*
chr2D.1894.1	AOT28186.1	ARF2 protein [Phyllostachys edulis]	GO:0009734(auxin-activated signaling pathway);GO:0006351(transcription, DNA-templated);GO:0006355(regulation of transcription, DNA-templated);GO:0009725(response to hormone);GO:0010150(leaf senescence)	GO:0005634(nucleus)	GO:0003677(DNA binding);GO:0042802(identical protein binding)	K14486|K14486, ARF|http://www.genome.jp/dbget-bin/www_bget?ko:K14486	ko04075(Plant hormone signal transduction)	*
chr2D.1894.2	AOT28186.1	ARF2 protein [Phyllostachys edulis]	GO:0009734(auxin-activated signaling pathway);GO:0006351(transcription, DNA-templated);GO:0006355(regulation of transcription, DNA-templated);GO:0009725(response to hormone);GO:0010150(leaf senescence)	GO:0005634(nucleus)	GO:0003677(DNA binding);GO:0042802(identical protein binding)	K14486|K14486, ARF|http://www.genome.jp/dbget-bin/www_bget?ko:K14486	ko04075(Plant hormone signal transduction)	*
chr2D.1896.1	*	*	*	*	*	*	*	*
chr2D.1896.2	*	*	*	*	*	*	*	*
chr2D.1899.1	XP_015697639.1	PREDICTED: uncharacterized protein LOC102706425 [Oryza brachyantha]	*	*	*	*	*	*
chr2D.1904.1	*	*	*	*	*	*	*	*
chr2D.1908.1	ACK44489.1	gag-pol polyprotein [Triticum aestivum]	*	*	*	*	*	*
chr2D.1917.1	EMT13622.1	hypothetical protein F775_23635 [Aegilops tauschii]	GO:0032544(plastid translation);GO:0006412(translation)	GO:0005840(ribosome);GO:0005622(intracellular);GO:0005739(mitochondrion);GO:0030529(intracellular ribonucleoprotein complex);GO:0009941(chloroplast envelope);GO:0009507(chloroplast);GO:0009570(chloroplast stroma)	GO:0003735(structural constituent of ribosome);GO:0003676(nucleic acid binding);GO:0008270(zinc ion binding)	*	*	*
chr2D.1918.1	EMT25370.1	hypothetical protein F775_31911 [Aegilops tauschii]	*	*	*	*	*	*
chr2D.1920.1	XP_002443120.1	hypothetical protein SORBIDRAFT_08g009530 [Sorghum bicolor]	GO:0000719(photoreactive repair)	*	GO:0003904(deoxyribodipyrimidine photo-lyase activity)	*	*	KOG0017(R)(FOG: Transposon-encoded proteins with TYA, reverse transcriptase, integrase domains in various combinations)
chr2D.1922.1	EMT10057.1	hypothetical protein F775_32868 [Aegilops tauschii]	*	*	*	*	*	*
chr2D.1930.1	EMT21013.1	hypothetical protein F775_05469 [Aegilops tauschii]	*	*	*	*	*	*
chr2D.1930.2	EMT21013.1	hypothetical protein F775_05469 [Aegilops tauschii]	*	*	*	*	*	*
chr2D.1933.1	*	*	*	*	*	*	*	*
chr2D.1938.1	EMS56416.1	Protein ZINC INDUCED FACILITATOR-LIKE 1 [Triticum urartu]	*	*	*	*	*	*
chr2D.1952.1	*	*	*	*	*	*	*	*
chr2D.1969.1	EMS47393.1	Solute carrier family 12 member 6 [Triticum urartu]	*	*	*	*	*	*
chr2D.1969.2	EMS47393.1	Solute carrier family 12 member 6 [Triticum urartu]	*	*	*	*	*	*
chr2D.1972.1	*	*	*	*	*	*	*	*
chr2D.1984.1	*	*	*	*	*	*	*	*
chr2D.1984.2	*	*	*	*	*	*	*	*
chr2D.1992.1	EMS52762.1	hypothetical protein TRIUR3_18940 [Triticum urartu]	*	*	*	*	*	*
chr2D.2001.1	EMT18252.1	hypothetical protein F775_42955 [Aegilops tauschii]	*	*	*	*	*	*
chr2D.2005.1	*	*	*	*	*	*	*	*
chr2D.2006.1	*	*	*	*	*	*	*	*
chr2D.2009.1	EMT01859.1	hypothetical protein F775_05182 [Aegilops tauschii]	*	*	*	*	*	*
chr2D.2011.1	EMT20950.1	hypothetical protein F775_26398 [Aegilops tauschii]	GO:0009658(chloroplast organization);GO:0045037(protein import into chloroplast stroma)	GO:0009507(chloroplast);GO:0016020(membrane);GO:0009536(plastid);GO:0009941(chloroplast envelope);GO:0016021(integral component of membrane)	*	*	*	*
chr2D.2015.1	EMT24891.1	hypothetical protein F775_26432 [Aegilops tauschii]	*	*	*	*	*	*
chr2D.2023.1	*	*	*	*	*	*	*	*
chr2D.2031.1	XP_014753620.1	PREDICTED: putative protein FAR1-RELATED SEQUENCE 10 [Brachypodium distachyon]	GO:0006355(regulation of transcription, DNA-templated)	*	*	*	*	*
chr2D.2038.1	EMT02793.1	hypothetical protein F775_23752 [Aegilops tauschii]	GO:0006508(proteolysis);GO:0016926(protein desumoylation)	GO:0005634(nucleus)	GO:0008234(cysteine-type peptidase activity);GO:0016929(SUMO-specific protease activity);GO:0004175(endopeptidase activity)	*	*	*
chr2D.205.1	*	*	*	*	*	*	*	*
chr2D.2059.1	ABA93844.2	retrotransposon protein, putative, unclassified [Oryza sativa Japonica Group]	GO:0015074(DNA integration)	*	GO:0003676(nucleic acid binding)	*	*	*
chr2D.2067.1	*	*	*	*	*	*	*	*
chr2D.2073.1	EMT13833.1	hypothetical protein F775_08997 [Aegilops tauschii]	*	*	*	*	*	*
chr2D.2074.1	EMT19079.1	hypothetical protein F775_25216 [Aegilops tauschii]	*	*	*	*	*	*
chr2D.2074.2	EMT19079.1	hypothetical protein F775_25216 [Aegilops tauschii]	*	*	*	*	*	*
chr2D.2074.3	EMT00087.1	hypothetical protein F775_43642 [Aegilops tauschii]	*	*	*	*	*	*
chr2D.2076.1	KQJ84318.1	hypothetical protein BRADI_5g20076 [Brachypodium distachyon]	GO:0000723(telomere maintenance);GO:0006281(DNA repair)	GO:0005739(mitochondrion)	GO:0003678(DNA helicase activity)	*	*	*
chr2D.2086.1	EMS53875.1	hypothetical protein TRIUR3_00533 [Triticum urartu]	*	*	*	*	*	*
chr2D.209.1	*	*	*	*	*	*	*	*
chr2D.2091.1	BAJ97471.1	predicted protein [Hordeum vulgare subsp. vulgare]	*	*	*	*	*	*
chr2D.2094.1	EMT30596.1	Disease resistance protein RPM1 [Aegilops tauschii]	*	*	*	*	*	*
chr2D.2095.1	*	*	*	*	*	*	*	*
chr2D.2097.1	CCD41775.1	starch branching enzyme IIa [Triticum aestivum]	GO:0005978(glycogen biosynthetic process);GO:0005975(carbohydrate metabolic process);GO:0019252(starch biosynthetic process)	GO:0009536(plastid);GO:0009507(chloroplast);GO:0009501(amyloplast)	GO:0003844(1,4-alpha-glucan branching enzyme activity);GO:0003824(catalytic activity);GO:0004553(hydrolase activity, hydrolyzing O-glycosyl compounds);GO:0043169(cation binding);GO:0016740(transferase activity);GO:0016757(transferase activity, transferring glycosyl groups)	K00700|glgB|http://www.genome.jp/dbget-bin/www_bget?ko:K00700	ko00500(Starch and sucrose metabolism)	*
chr2D.2109.1	EMT22034.1	AP-2 complex subunit mu [Aegilops tauschii]	*	*	*	*	*	*
chr2D.2112.1	EMT02085.1	Serine/threonine-protein kinase SMG1 [Aegilops tauschii]	*	*	*	*	*	KOG1075(R)(FOG: Reverse transcriptase)
chr2D.2115.1	EMS68911.1	Apocytochrome f [Triticum urartu]	*	*	*	*	*	*
chr2D.2131.1	EMS51297.1	putative O-methyltransferase 2 [Triticum urartu]	*	*	*	*	*	*
chr2D.2150.1	XP_010227745.1	PREDICTED: enhancer of mRNA-decapping protein 4-like [Brachypodium distachyon]	GO:0048364(root development);GO:0008152(metabolic process)	GO:0005634(nucleus);GO:0009536(plastid)	GO:0050355(triphosphatase activity);GO:0016887(ATPase activity)	K12616|EDC4|http://www.genome.jp/dbget-bin/www_bget?ko:K12616	ko03018(RNA degradation)	*
chr2D.2150.2	XP_010227745.1	PREDICTED: enhancer of mRNA-decapping protein 4-like [Brachypodium distachyon]	GO:0048364(root development);GO:0008152(metabolic process)	GO:0005634(nucleus);GO:0009536(plastid)	GO:0050355(triphosphatase activity);GO:0016887(ATPase activity)	K12616|EDC4|http://www.genome.jp/dbget-bin/www_bget?ko:K12616	ko03018(RNA degradation)	*
chr2D.2150.3	AGT17183.1	adenylate cyclase [Saccharum hybrid cultivar R570]	GO:0048364(root development);GO:0008152(metabolic process)	GO:0005634(nucleus);GO:0009536(plastid)	GO:0050355(triphosphatase activity);GO:0016887(ATPase activity)	K12616|EDC4|http://www.genome.jp/dbget-bin/www_bget?ko:K12616	ko03018(RNA degradation)	*
chr2D.2154.1	EMT00985.1	hypothetical protein F775_00750 [Aegilops tauschii]	*	*	*	*	*	*
chr2D.2161.1	EMS60091.1	Retinoblastoma-related protein 1 [Triticum urartu]	*	*	GO:0003723(RNA binding)	*	*	*
chr2D.2164.1	EMS68515.1	hypothetical protein TRIUR3_31726 [Triticum urartu]	*	GO:0009507(chloroplast);GO:0009536(plastid);GO:0005634(nucleus)	GO:0003674(molecular_function)	K06995|K06995|http://www.genome.jp/dbget-bin/www_bget?ko:K06995	*	*
chr2D.217.1	EMS65488.1	hypothetical protein TRIUR3_29829 [Triticum urartu]	*	*	*	*	*	*
chr2D.2190.1	EMT27420.1	hypothetical protein F775_28330 [Aegilops tauschii]	*	*	*	*	*	*
chr2D.2190.2	EMT27420.1	hypothetical protein F775_28330 [Aegilops tauschii]	*	*	*	*	*	*
chr2D.2196.1	XP_010668309.1	PREDICTED: uncharacterized protein LOC104885313 [Beta vulgaris subsp. vulgaris]	GO:0006281(DNA repair);GO:0000723(telomere maintenance)	*	GO:0005524(ATP binding);GO:0003678(DNA helicase activity);GO:0004386(helicase activity)	K15255|PIF1|http://www.genome.jp/dbget-bin/www_bget?ko:K15255	*	*
chr2D.2197.1	EMS47966.1	hypothetical protein TRIUR3_29965 [Triticum urartu]	*	*	*	*	*	*
chr2D.2207.1	*	*	*	*	*	*	*	*
chr2D.2208.1	*	*	*	*	*	*	*	*
chr2D.2212.1	ABA95557.1	AT hook motif-containing protein, putative [Oryza sativa Japonica Group]	GO:0006281(DNA repair);GO:0000723(telomere maintenance)	*	GO:0005524(ATP binding);GO:0003678(DNA helicase activity);GO:0004386(helicase activity)	*	*	KOG0987(D)(DNA helicase PIF1/RRM3)
chr2D.2227.1	EMT32940.1	hypothetical protein F775_15155 [Aegilops tauschii]	*	*	*	*	*	*
chr2D.2235.1	*	*	*	*	*	*	*	*
chr2D.2253.1	*	*	*	*	*	*	*	*
chr2D.2296.1	EMT33681.1	hypothetical protein F775_01146 [Aegilops tauschii]	*	GO:0016020(membrane);GO:0016021(integral component of membrane)	*	*	*	*
chr2D.2304.1	EMT08007.1	hypothetical protein F775_25181 [Aegilops tauschii]	*	*	*	*	*	*
chr2D.2349.1	*	*	*	*	*	*	*	*
chr2D.2361.1	EMT02833.1	Lectin-domain containing receptor kinase A4.3 [Aegilops tauschii]	GO:0006749(glutathione metabolic process)	GO:0005737(cytoplasm);GO:0005739(mitochondrion)	GO:0004364(glutathione transferase activity)	*	*	*
chr2D.240.1	*	*	*	*	*	*	*	*
chr2D.2428.1	CDM85837.1	unnamed protein product [Triticum aestivum]	GO:0016926(protein desumoylation);GO:0006508(proteolysis)	GO:0005634(nucleus);GO:0016020(membrane);GO:0016021(integral component of membrane)	GO:0008234(cysteine-type peptidase activity);GO:0016929(SUMO-specific protease activity);GO:0004175(endopeptidase activity)	*	*	*
chr2D.2431.1	EMT03990.1	hypothetical protein F775_02708 [Aegilops tauschii]	*	*	*	*	*	*
chr2D.2437.1	*	*	*	*	*	*	*	*
chr2D.2440.1	EMT05267.1	hypothetical protein F775_01652 [Aegilops tauschii]	*	*	*	*	*	*
chr2D.2476.1	*	*	*	*	*	*	*	*
chr2D.2486.1	*	*	*	*	*	*	*	*
chr2D.2494.1	EMS59497.1	ABC transporter G family member 37 [Triticum urartu]	*	*	*	*	*	KOG1075(R)(FOG: Reverse transcriptase)
chr2D.2497.1	EMT04071.1	hypothetical protein F775_15978 [Aegilops tauschii]	*	GO:0016021(integral component of membrane);GO:0016020(membrane)	GO:0005215(transporter activity)	*	*	*
chr2D.2505.1	EMS59752.1	hypothetical protein TRIUR3_30284 [Triticum urartu]	*	GO:0016020(membrane);GO:0016021(integral component of membrane)	*	*	*	*
chr2D.2515.1	*	*	*	*	*	*	*	*
chr2D.2521.1	EMS53264.1	Cysteinyl-tRNA synthetase [Triticum urartu]	*	*	*	*	*	*
chr2D.2522.1	EMT20285.1	hypothetical protein F775_30384 [Aegilops tauschii]	GO:0006014(D-ribose metabolic process);GO:0005975(carbohydrate metabolic process);GO:0016310(phosphorylation);GO:0019252(starch biosynthetic process)	GO:0005737(cytoplasm);GO:0005886(plasma membrane);GO:0005829(cytosol);GO:0005794(Golgi apparatus)	GO:0016773(phosphotransferase activity, alcohol group as acceptor);GO:0004747(ribokinase activity);GO:0005524(ATP binding);GO:0016301(kinase activity);GO:0016740(transferase activity);GO:0000166(nucleotide binding);GO:0008865(fructokinase activity)	K00847|E2.7.1.4, scrK|http://www.genome.jp/dbget-bin/www_bget?ko:K00847	ko00520(Amino sugar and nucleotide sugar metabolism);ko00051(Fructose and mannose metabolism);ko00500(Starch and sucrose metabolism)	*
chr2D.2522.2	EMT20285.1	hypothetical protein F775_30384 [Aegilops tauschii]	GO:0006014(D-ribose metabolic process);GO:0016310(phosphorylation);GO:0005975(carbohydrate metabolic process);GO:0019252(starch biosynthetic process)	GO:0005737(cytoplasm);GO:0005886(plasma membrane);GO:0005829(cytosol);GO:0005794(Golgi apparatus)	GO:0016301(kinase activity);GO:0016740(transferase activity);GO:0016773(phosphotransferase activity, alcohol group as acceptor);GO:0004747(ribokinase activity);GO:0005524(ATP binding);GO:0000166(nucleotide binding);GO:0008865(fructokinase activity)	K00847|E2.7.1.4, scrK|http://www.genome.jp/dbget-bin/www_bget?ko:K00847	ko00520(Amino sugar and nucleotide sugar metabolism);ko00051(Fructose and mannose metabolism);ko00500(Starch and sucrose metabolism)	*
chr2D.2522.3	EMT20285.1	hypothetical protein F775_30384 [Aegilops tauschii]	GO:0006014(D-ribose metabolic process);GO:0005975(carbohydrate metabolic process);GO:0016310(phosphorylation);GO:0019252(starch biosynthetic process)	GO:0005737(cytoplasm);GO:0005886(plasma membrane);GO:0005829(cytosol);GO:0005794(Golgi apparatus)	GO:0016301(kinase activity);GO:0016740(transferase activity);GO:0016773(phosphotransferase activity, alcohol group as acceptor);GO:0004747(ribokinase activity);GO:0005524(ATP binding);GO:0000166(nucleotide binding);GO:0008865(fructokinase activity)	K00847|E2.7.1.4, scrK|http://www.genome.jp/dbget-bin/www_bget?ko:K00847	ko00520(Amino sugar and nucleotide sugar metabolism);ko00051(Fructose and mannose metabolism);ko00500(Starch and sucrose metabolism)	*
chr2D.2522.4	EMT20285.1	hypothetical protein F775_30384 [Aegilops tauschii]	GO:0006014(D-ribose metabolic process);GO:0005975(carbohydrate metabolic process);GO:0016310(phosphorylation);GO:0019252(starch biosynthetic process)	GO:0005737(cytoplasm);GO:0005886(plasma membrane);GO:0005829(cytosol);GO:0005794(Golgi apparatus)	GO:0016773(phosphotransferase activity, alcohol group as acceptor);GO:0004747(ribokinase activity);GO:0005524(ATP binding);GO:0016301(kinase activity);GO:0016740(transferase activity);GO:0000166(nucleotide binding);GO:0008865(fructokinase activity)	K00847|E2.7.1.4, scrK|http://www.genome.jp/dbget-bin/www_bget?ko:K00847	ko00520(Amino sugar and nucleotide sugar metabolism);ko00051(Fructose and mannose metabolism);ko00500(Starch and sucrose metabolism)	*
chr2D.2531.1	*	*	*	*	*	*	*	*
chr2D.2546.1	EMS53542.1	hypothetical protein TRIUR3_26627 [Triticum urartu]	*	*	*	*	*	*
chr2D.2557.1	*	*	*	*	*	*	*	*
chr2D.2560.1	XP_010240342.1	PREDICTED: uncharacterized protein LOC100833043 isoform X1 [Brachypodium distachyon]	GO:0000723(telomere maintenance);GO:0006281(DNA repair)	GO:0005739(mitochondrion)	GO:0003678(DNA helicase activity)	*	*	*
chr2D.2562.1	*	*	*	*	*	*	*	*
chr2D.2589.1	*	*	*	*	*	*	*	*
chr2D.2598.1	XP_008681391.1	PREDICTED: EC synthetase isoform X1 [Zea mays]	GO:0016310(phosphorylation);GO:0009156(ribonucleoside monophosphate biosynthetic process);GO:0009165(nucleotide biosynthetic process);GO:0044249(cellular biosynthetic process)	GO:0009507(chloroplast);GO:0009536(plastid)	GO:0000287(magnesium ion binding);GO:0016301(kinase activity);GO:0004749(ribose phosphate diphosphokinase activity);GO:0005524(ATP binding);GO:0016740(transferase activity);GO:0000166(nucleotide binding);GO:0046872(metal ion binding)	K00948|PRPS, prsA|http://www.genome.jp/dbget-bin/www_bget?ko:K00948	ko00030(Pentose phosphate pathway);ko00230(Purine metabolism);ko01230(Biosynthesis of amino acids);ko01200(Carbon metabolism)	KOG1448(FE)(Ribose-phosphate pyrophosphokinase)
chr2D.2616.1	EMT29189.1	hypothetical protein F775_24122 [Aegilops tauschii]	*	*	*	*	*	*
chr2D.263.1	EMS66214.1	ATP synthase mitochondrial F1 complex assembly factor 2 [Triticum urartu]	GO:0043461(proton-transporting ATP synthase complex assembly)	GO:0005739(mitochondrion)	*	K07556|ATPeAF2, ATPAF2, ATP12|http://www.genome.jp/dbget-bin/www_bget?ko:K07556	*	*
chr2D.2638.1	EMT27980.1	hypothetical protein F775_17444 [Aegilops tauschii]	GO:0030001(metal ion transport);GO:0046916(cellular transition metal ion homeostasis)	GO:0005737(cytoplasm)	GO:0046914(transition metal ion binding);GO:0046872(metal ion binding)	*	*	*
chr2D.2656.1	YP_874661.1	ribulose 1,5-bisphosphate carboxylase/oxygenase large subunit (chloroplast) [Hordeum vulgare subsp. vulgare]	GO:0015977(carbon fixation);GO:0055114(oxidation-reduction process);GO:0009853(photorespiration);GO:0015979(photosynthesis);GO:0019253(reductive pentose-phosphate cycle)	GO:0009536(plastid);GO:0009507(chloroplast)	GO:0004497(monooxygenase activity);GO:0000287(magnesium ion binding);GO:0046872(metal ion binding);GO:0016829(lyase activity);GO:0016491(oxidoreductase activity);GO:0016984(ribulose-bisphosphate carboxylase activity)	K01601|rbcL|http://www.genome.jp/dbget-bin/www_bget?ko:K01601	ko00630(Glyoxylate and dicarboxylate metabolism);ko00710(Carbon fixation in photosynthetic organisms);ko01200(Carbon metabolism)	*
chr2D.2663.1	*	*	*	*	*	*	*	*
chr2D.2688.1	*	*	*	*	*	*	*	*
chr2D.2705.1	*	*	*	*	*	*	*	*
chr2D.2710.1	EMT26346.1	Putative LRR receptor-like serine/threonine-protein kinase [Aegilops tauschii]	GO:0016310(phosphorylation);GO:0006468(protein phosphorylation)	GO:0016020(membrane);GO:0016021(integral component of membrane)	GO:0004672(protein kinase activity);GO:0004674(protein serine/threonine kinase activity);GO:0016301(kinase activity);GO:0016740(transferase activity);GO:0005524(ATP binding);GO:0000166(nucleotide binding)	*	*	*
chr2D.2719.1	XP_002440828.1	hypothetical protein SORBIDRAFT_09g007660 [Sorghum bicolor]	*	*	*	*	*	*
chr2D.2725.1	*	*	*	*	*	*	*	*
chr2D.2731.1	EMT26064.1	hypothetical protein F775_31719 [Aegilops tauschii]	*	*	*	*	*	*
chr2D.277.1	*	*	*	*	*	*	*	*
chr2D.281.1	CDM81913.1	unnamed protein product [Triticum aestivum]	*	*	*	*	*	*
chr2D.289.1	*	*	*	*	*	*	*	*
chr2D.300.1	EMT01444.1	hypothetical protein F775_06529 [Aegilops tauschii]	*	*	*	*	*	*
chr2D.300.2	EMT01444.1	hypothetical protein F775_06529 [Aegilops tauschii]	*	*	*	*	*	*
chr2D.344.1	EMT08050.1	hypothetical protein F775_06266 [Aegilops tauschii]	*	*	*	*	*	*
chr2D.410.1	XP_010229465.2	PREDICTED: uncharacterized protein LOC100827823 [Brachypodium distachyon]	*	*	*	K10738|MCM9|http://www.genome.jp/dbget-bin/www_bget?ko:K10738	*	*
chr2D.419.1	EMS67946.1	L-type lectin-domain containing receptor kinase IX.1 [Triticum urartu]	GO:0006468(protein phosphorylation);GO:0016310(phosphorylation)	GO:0016021(integral component of membrane);GO:0016020(membrane)	GO:0004672(protein kinase activity);GO:0005524(ATP binding);GO:0004674(protein serine/threonine kinase activity);GO:0030246(carbohydrate binding);GO:0000166(nucleotide binding);GO:0016301(kinase activity)	*	*	*
chr2D.422.1	*	*	*	*	*	*	*	*
chr2D.432.1	*	*	*	*	*	*	*	*
chr2D.436.1	*	*	*	*	*	*	*	*
chr2D.436.2	*	*	*	*	*	*	*	*
chr2D.448.1	BAK07259.1	predicted protein [Hordeum vulgare subsp. vulgare]	*	*	*	*	*	*
chr2D.451.1	EMT26700.1	Glutamate receptor 2.8 [Aegilops tauschii]	GO:0006810(transport);GO:0007186(G-protein coupled receptor signaling pathway);GO:0006811(ion transport)	GO:0016020(membrane);GO:0016021(integral component of membrane)	GO:0004970(ionotropic glutamate receptor activity);GO:0004930(G-protein coupled receptor activity);GO:0005216(ion channel activity);GO:0004872(receptor activity)	K05387|GRIP|http://www.genome.jp/dbget-bin/www_bget?ko:K05387	*	*
chr2D.457.1	*	*	*	*	*	*	*	*
chr2D.494.1	EMT07157.1	hypothetical protein F775_10163 [Aegilops tauschii]	*	GO:0016020(membrane);GO:0016021(integral component of membrane)	GO:0016740(transferase activity)	*	*	*
chr2D.507.1	EMT14441.1	Pre-mRNA-splicing factor ATP-dependent RNA helicase PRP16 [Aegilops tauschii]	GO:0000398(mRNA splicing, via spliceosome)	GO:0005737(cytoplasm);GO:0005681(spliceosomal complex)	GO:0005524(ATP binding);GO:0044822(RNA binding);GO:0004386(helicase activity);GO:0000166(nucleotide binding);GO:0003676(nucleic acid binding);GO:0016787(hydrolase activity);GO:0004004(ATP-dependent RNA helicase activity)	K12815|DHX38, PRP16|http://www.genome.jp/dbget-bin/www_bget?ko:K12815	ko03040(Spliceosome)	KOG0924(A)(mRNA splicing factor ATP-dependent RNA helicase)
chr2D.518.1	EMT19084.1	hypothetical protein F775_09666 [Aegilops tauschii]	*	*	*	*	*	*
chr2D.518.2	EMT19084.1	hypothetical protein F775_09666 [Aegilops tauschii]	*	*	*	*	*	*
chr2D.526.1	EMT24848.1	Putative ribonuclease H protein [Aegilops tauschii]	*	*	*	*	*	*
chr2D.532.1	EMT32445.1	hypothetical protein F775_32284 [Aegilops tauschii]	*	*	*	*	*	*
chr2D.532.2	EMT32445.1	hypothetical protein F775_32284 [Aegilops tauschii]	*	*	*	*	*	*
chr2D.537.1	EMS51776.1	Sulfite oxidase [Triticum urartu]	*	*	*	*	*	*
chr2D.538.1	EMT18043.1	hypothetical protein F775_00129 [Aegilops tauschii]	*	*	*	*	*	*
chr2D.538.2	EMT18043.1	hypothetical protein F775_00129 [Aegilops tauschii]	GO:0006355(regulation of transcription, DNA-templated)	*	*	*	*	*
chr2D.54.1	*	*	*	*	*	*	*	*
chr2D.547.1	EMT16988.1	Anaphase-promoting complex subunit 1 [Aegilops tauschii]	*	GO:0005739(mitochondrion);GO:0016020(membrane);GO:0016021(integral component of membrane)	*	*	*	*
chr2D.556.1	EMS67241.1	hypothetical protein TRIUR3_28168 [Triticum urartu]	*	*	*	*	*	*
chr2D.560.1	*	*	*	*	*	*	*	*
chr2D.560.2	*	*	*	*	*	*	*	*
chr2D.560.3	*	*	*	*	*	*	*	*
chr2D.560.4	*	*	*	*	*	*	*	*
chr2D.562.1	*	*	*	*	*	*	*	*
chr2D.573.1	*	*	*	*	*	*	*	*
chr2D.575.1	*	*	*	*	*	*	*	*
chr2D.58.1	EMT25766.1	Putative UDP-glucosyltransferase [Aegilops tauschii]	GO:0008152(metabolic process);GO:0052696(flavonoid glucuronidation);GO:0009813(flavonoid biosynthetic process)	GO:0043231(intracellular membrane-bounded organelle);GO:0009536(plastid)	GO:0016758(transferase activity, transferring hexosyl groups);GO:0080044(quercetin 7-O-glucosyltransferase activity);GO:0016740(transferase activity);GO:0016757(transferase activity, transferring glycosyl groups);GO:0080043(quercetin 3-O-glucosyltransferase activity)	*	*	*
chr2D.581.1	ABA91070.1	hypothetical protein LOC_Os11g01460 [Oryza sativa Japonica Group]	*	*	*	*	*	*
chr2D.584.1	EMT06984.1	hypothetical protein F775_30076 [Aegilops tauschii]	*	*	*	*	*	*
chr2D.59.1	*	*	*	*	*	*	*	*
chr2D.591.1	*	*	*	*	*	*	*	*
chr2D.6.1	EMT24817.1	hypothetical protein F775_00353 [Aegilops tauschii]	*	*	*	*	*	*
chr2D.611.1	EMT08118.1	hypothetical protein F775_52407 [Aegilops tauschii]	*	*	*	*	*	*
chr2D.611.2	EMT08118.1	hypothetical protein F775_52407 [Aegilops tauschii]	*	*	*	*	*	*
chr2D.611.3	EMT08118.1	hypothetical protein F775_52407 [Aegilops tauschii]	*	*	*	*	*	*
chr2D.611.4	EMT08118.1	hypothetical protein F775_52407 [Aegilops tauschii]	*	*	*	*	*	*
chr2D.613.1	BAJ94679.1	predicted protein [Hordeum vulgare subsp. vulgare]	*	*	*	*	*	*
chr2D.630.1	EMT25982.1	hypothetical protein F775_05756 [Aegilops tauschii]	GO:0051513(regulation of monopolar cell growth)	*	*	*	*	*
chr2D.638.1	EMT29775.1	hypothetical protein F775_25309 [Aegilops tauschii]	GO:0032259(methylation);GO:0035246(peptidyl-arginine N-methylation);GO:0006479(protein methylation);GO:0019918(peptidyl-arginine methylation, to symmetrical-dimethyl arginine);GO:0006355(regulation of transcription, DNA-templated)	GO:0005737(cytoplasm);GO:0005829(cytosol);GO:0005634(nucleus)	GO:0016740(transferase activity);GO:0008168(methyltransferase activity);GO:0008469(histone-arginine N-methyltransferase activity)	K02516|PRMT5, HSL7|http://www.genome.jp/dbget-bin/www_bget?ko:K02516	ko04111(Cell cycle - yeast);ko04011(MAPK signaling pathway - yeast);ko03013(RNA transport)	*
chr2D.650.1	*	*	*	*	*	*	*	*
chr2D.650.2	*	*	*	*	*	*	*	*
chr2D.653.1	EMS51522.1	hypothetical protein TRIUR3_13071 [Triticum urartu]	*	*	*	*	*	*
chr2D.658.1	CDM86325.1	unnamed protein product [Triticum aestivum]	*	*	*	*	*	*
chr2D.663.1	*	*	*	*	*	*	*	*
chr2D.676.1	CCI55315.1	PH01B001I13.11 [Phyllostachys edulis]	*	*	*	*	*	*
chr2D.679.1	BAJ86543.1	predicted protein [Hordeum vulgare subsp. vulgare]	*	*	*	*	*	*
chr2D.679.2	BAJ86543.1	predicted protein [Hordeum vulgare subsp. vulgare]	*	*	*	*	*	*
chr2D.679.3	BAJ86543.1	predicted protein [Hordeum vulgare subsp. vulgare]	*	*	*	*	*	*
chr2D.695.1	YP_008239100.1	ATP synthase CF1 beta subunit (chloroplast) [Triticum monococcum]	GO:0006754(ATP biosynthetic process);GO:0006810(transport);GO:0015986(ATP synthesis coupled proton transport);GO:0015991(ATP hydrolysis coupled proton transport);GO:0046034(ATP metabolic process);GO:0015992(proton transport);GO:0006811(ion transport)	GO:0009579(thylakoid);GO:0033178(proton-transporting two-sector ATPase complex, catalytic domain);GO:0016020(membrane);GO:0009536(plastid);GO:0009535(chloroplast thylakoid membrane);GO:0045261(proton-transporting ATP synthase complex, catalytic core F(1));GO:0009507(chloroplast);GO:0005886(plasma membrane)	GO:0016820(hydrolase activity, acting on acid anhydrides, catalyzing transmembrane movement of substances);GO:0005524(ATP binding);GO:0046933(proton-transporting ATP synthase activity, rotational mechanism);GO:0000166(nucleotide binding);GO:0016787(hydrolase activity)	K02112|ATPF1B, atpD|http://www.genome.jp/dbget-bin/www_bget?ko:K02112	ko00190(Oxidative phosphorylation);ko00195(Photosynthesis)	KOG1350(C)(F0F1-type ATP synthase, beta subunit)
chr2D.701.1	*	*	*	*	*	*	*	*
chr2D.701.2	*	*	*	*	*	*	*	*
chr2D.702.1	*	*	*	*	*	*	*	*
chr2D.708.1	EMT23840.1	hypothetical protein F775_07806 [Aegilops tauschii]	*	*	*	*	*	*
chr2D.713.1	*	*	*	*	*	*	*	*
chr2D.727.1	*	*	*	*	*	*	*	*
chr2D.738.1	*	*	*	*	*	*	*	*
chr2D.746.1	*	*	*	*	*	*	*	*
chr2D.752.1	EMT11946.1	hypothetical protein F775_30464 [Aegilops tauschii]	GO:0006351(transcription, DNA-templated)	GO:0005666(DNA-directed RNA polymerase III complex)	GO:0003899(DNA-directed 5'-3' RNA polymerase activity);GO:0003677(DNA binding);GO:0001056(RNA polymerase III activity)	K03023|RPC3, POLR3C|http://www.genome.jp/dbget-bin/www_bget?ko:K03023	ko03020(RNA polymerase);ko05169(Epstein-Barr virus infection);ko00230(Purine metabolism);ko00240(Pyrimidine metabolism);ko04623(Cytosolic DNA-sensing pathway)	*
chr2D.785.1	EMT10222.1	hypothetical protein F775_12648 [Aegilops tauschii]	*	*	*	*	*	*
chr2D.786.1	EMT00811.1	hypothetical protein F775_23760 [Aegilops tauschii]	*	GO:0005737(cytoplasm)	*	*	*	*
chr2D.786.2	EMT00811.1	hypothetical protein F775_23760 [Aegilops tauschii]	*	GO:0005737(cytoplasm)	*	*	*	*
chr2D.786.3	EMT00811.1	hypothetical protein F775_23760 [Aegilops tauschii]	*	GO:0005737(cytoplasm)	*	*	*	*
chr2D.786.4	EMT00811.1	hypothetical protein F775_23760 [Aegilops tauschii]	*	GO:0005737(cytoplasm)	*	*	*	*
chr2D.794.1	ABA95236.1	AT hook motif-containing protein, putative, expressed [Oryza sativa Japonica Group]	*	*	*	*	*	*
chr2D.800.1	*	*	*	*	*	*	*	*
chr2D.805.1	ABA95080.1	retrotransposon protein, putative, Ty3-gypsy subclass [Oryza sativa Japonica Group]	*	*	*	*	*	*
chr2D.839.1	EMS47069.1	hypothetical protein TRIUR3_30320 [Triticum urartu]	*	*	*	*	*	*
chr2D.854.1	*	*	*	*	*	*	*	*
chr2D.864.1	*	*	*	*	*	*	*	*
chr2D.864.2	*	*	*	*	*	*	*	*
chr2D.865.1	XP_002465815.1	hypothetical protein SORBIDRAFT_01g046340 [Sorghum bicolor]	*	*	*	*	*	*
chr2D.882.1	*	*	*	*	*	*	*	*
chr2D.885.1	*	*	*	*	*	*	*	*
chr2D.891.1	EMS55395.1	hypothetical protein TRIUR3_31929 [Triticum urartu]	*	*	*	*	*	*
chr2D.911.1	EMT11889.1	hypothetical protein F775_26665 [Aegilops tauschii]	*	*	*	*	*	*
chr2D.921.1	*	*	*	*	*	*	*	*
chr2D.938.1	EMS47985.1	hypothetical protein TRIUR3_08169 [Triticum urartu]	*	*	*	*	*	*
chr2D.942.1	*	*	*	*	*	*	*	*
chr2D.958.1	EMS59770.1	Putative serpin-Z8 [Triticum urartu]	*	*	*	*	*	*
chr2D.959.1	AEE00132.1	hypothetical protein TAANSRALLha_1144N5.t00004 [Triticum aestivum]	*	*	*	*	*	*
chr2D.959.2	*	*	*	*	*	*	*	*
chr2D.962.1	EMS68113.1	UDP-glycosyltransferase 73D1 [Triticum urartu]	GO:0008152(metabolic process);GO:0052696(flavonoid glucuronidation);GO:0009813(flavonoid biosynthetic process)	GO:0043231(intracellular membrane-bounded organelle)	GO:0016740(transferase activity);GO:0016757(transferase activity, transferring glycosyl groups);GO:0016758(transferase activity, transferring hexosyl groups);GO:0080044(quercetin 7-O-glucosyltransferase activity);GO:0080043(quercetin 3-O-glucosyltransferase activity)	*	*	KOG1192(GC)(UDP-glucuronosyl and UDP-glucosyl transferase)
chr2D.969.1	EMS63785.1	Diacylglycerol kinase [Triticum urartu]	*	*	*	*	*	*
chr3A.1005.1	EMT11946.1	hypothetical protein F775_30464 [Aegilops tauschii]	*	*	*	*	*	*
chr3A.1008.1	*	*	*	*	*	*	*	*
chr3A.1026.1	EMS61232.1	hypothetical protein TRIUR3_16882 [Triticum urartu]	*	*	*	K04730|IRAK1|http://www.genome.jp/dbget-bin/www_bget?ko:K04730	ko04064(NF-kappa B signaling pathway);ko05142(Chagas disease (American trypanosomiasis));ko05169(Epstein-Barr virus infection);ko05140(Leishmaniasis);ko05162(Measles);ko05133(Pertussis);ko05145(Toxoplasmosis);ko05152(Tuberculosis);ko04624(Toll and Imd signaling pathway);ko04620(Toll-like receptor signaling pathway);ko04722(Neurotrophin signaling pathway)	*
chr3A.104.1	*	*	*	*	*	*	*	*
chr3A.106.1	*	*	*	*	*	*	*	*
chr3A.1063.1	EMS45573.1	Superoxide-generating NADPH oxidase heavy chain subunit B [Triticum urartu]	*	*	*	*	*	*
chr3A.1080.1	BAJ92866.1	predicted protein [Hordeum vulgare subsp. vulgare]	*	*	*	*	*	*
chr3A.1092.1	EMS53872.1	hypothetical protein TRIUR3_29314 [Triticum urartu]	*	*	*	*	*	*
chr3A.113.1	EMS51224.1	Peroxidase 52 [Triticum urartu]	*	*	*	*	*	*
chr3A.1130.1	*	*	*	*	*	*	*	*
chr3A.1146.1	EMT10544.1	hypothetical protein F775_24190 [Aegilops tauschii]	*	*	*	*	*	*
chr3A.1161.1	EMT19456.1	hypothetical protein F775_23803 [Aegilops tauschii]	*	*	*	*	*	*
chr3A.1161.2	EMT19456.1	hypothetical protein F775_23803 [Aegilops tauschii]	*	*	*	*	*	*
chr3A.1161.3	EMT19456.1	hypothetical protein F775_23803 [Aegilops tauschii]	*	*	*	*	*	*
chr3A.1161.4	EMT19456.1	hypothetical protein F775_23803 [Aegilops tauschii]	*	*	*	*	*	*
chr3A.1176.1	*	*	*	*	*	*	*	*
chr3A.1219.1	*	*	*	*	*	*	*	*
chr3A.123.1	*	*	*	*	*	*	*	*
chr3A.123.2	*	*	*	*	*	*	*	*
chr3A.1265.1	EMS58883.1	hypothetical protein TRIUR3_35390 [Triticum urartu]	*	*	*	*	*	*
chr3A.1277.1	*	*	*	*	*	*	*	*
chr3A.1301.1	EMS67566.1	Zeamatin [Triticum urartu]	GO:0006468(protein phosphorylation);GO:0016310(phosphorylation);GO:0048544(recognition of pollen)	GO:0005886(plasma membrane);GO:0016020(membrane);GO:0016021(integral component of membrane)	GO:0004672(protein kinase activity);GO:0004674(protein serine/threonine kinase activity);GO:0005524(ATP binding);GO:0000166(nucleotide binding);GO:0016301(kinase activity);GO:0030246(carbohydrate binding);GO:0016740(transferase activity)	*	*	KOG1187(T)(Serine/threonine protein kinase)
chr3A.1301.2	EMS67566.1	Zeamatin [Triticum urartu]	GO:0006468(protein phosphorylation);GO:0016310(phosphorylation);GO:0048544(recognition of pollen)	GO:0005886(plasma membrane);GO:0016020(membrane);GO:0016021(integral component of membrane)	GO:0004672(protein kinase activity);GO:0004674(protein serine/threonine kinase activity);GO:0005524(ATP binding);GO:0000166(nucleotide binding);GO:0016301(kinase activity);GO:0030246(carbohydrate binding);GO:0016740(transferase activity)	*	*	KOG1187(T)(Serine/threonine protein kinase)
chr3A.1302.1	XP_002460161.1	hypothetical protein SORBIDRAFT_02g023665, partial [Sorghum bicolor]	*	*	GO:0003677(DNA binding);GO:0003676(nucleic acid binding);GO:0046983(protein dimerization activity)	*	*	*
chr3A.1304.1	*	*	*	*	*	*	*	*
chr3A.1305.1	EMS59315.1	hypothetical protein TRIUR3_13623 [Triticum urartu]	*	*	*	*	*	*
chr3A.1326.1	BAJ92130.1	predicted protein [Hordeum vulgare subsp. vulgare]	*	GO:0016020(membrane);GO:0016021(integral component of membrane)	*	*	*	KOG0619(R)(FOG: Leucine rich repeat)
chr3A.1328.1	*	*	*	*	*	*	*	*
chr3A.1328.2	*	*	*	*	*	*	*	*
chr3A.1348.1	BAK07175.1	predicted protein [Hordeum vulgare subsp. vulgare]	*	*	*	*	*	*
chr3A.1352.1	KQK07702.1	hypothetical protein BRADI_2g37135 [Brachypodium distachyon]	GO:0006355(regulation of transcription, DNA-templated)	*	*	*	*	*
chr3A.138.1	EMT06260.1	Putative LRR receptor-like serine/threonine-protein kinase [Aegilops tauschii]	GO:0016310(phosphorylation);GO:0006468(protein phosphorylation);GO:0006306(DNA methylation)	GO:0016021(integral component of membrane);GO:0016020(membrane)	GO:0004672(protein kinase activity);GO:0005524(ATP binding);GO:0004674(protein serine/threonine kinase activity);GO:0016301(kinase activity);GO:0016740(transferase activity);GO:0000166(nucleotide binding);GO:0003677(DNA binding)	K13428|EFR|http://www.genome.jp/dbget-bin/www_bget?ko:K13428	ko04626(Plant-pathogen interaction)	*
chr3A.1396.1	*	*	*	*	*	*	*	*
chr3A.1410.1	BAJ94340.1	predicted protein [Hordeum vulgare subsp. vulgare]	*	*	*	*	*	*
chr3A.1412.1	*	*	*	*	*	*	*	*
chr3A.1415.1	*	*	*	*	*	*	*	*
chr3A.144.1	AAP53789.1	retrotransposon protein, putative, unclassified [Oryza sativa Japonica Group]	*	*	*	*	*	KOG0017(R)(FOG: Transposon-encoded proteins with TYA, reverse transcriptase, integrase domains in various combinations)
chr3A.1442.1	EMS63663.1	hypothetical protein TRIUR3_11935 [Triticum urartu]	*	*	*	*	*	*
chr3A.1465.1	EMT15031.1	Glutamate dehydrogenase 2 [Aegilops tauschii]	*	*	*	*	*	*
chr3A.1465.2	EMT15031.1	Glutamate dehydrogenase 2 [Aegilops tauschii]	*	*	*	*	*	*
chr3A.1473.1	EMS62961.1	SCAR-like protein 2 [Triticum urartu]	GO:0030036(actin cytoskeleton organization)	GO:0005737(cytoplasm);GO:0005856(cytoskeleton)	GO:0003779(actin binding)	K01595|ppc|http://www.genome.jp/dbget-bin/www_bget?ko:K01595	ko00620(Pyruvate metabolism);ko00710(Carbon fixation in photosynthetic organisms);ko00720(Carbon fixation pathways in prokaryotes);ko00680(Methane metabolism);ko01200(Carbon metabolism)	*
chr3A.148.1	EMT31537.1	hypothetical protein F775_02375 [Aegilops tauschii]	*	*	*	*	*	*
chr3A.1485.1	EMS50497.1	hypothetical protein TRIUR3_14387 [Triticum urartu]	*	*	*	*	*	*
chr3A.1490.1	EMT08563.1	hypothetical protein F775_42397 [Aegilops tauschii]	*	*	*	*	*	*
chr3A.1496.1	EMT18304.1	GDSL esterase/lipase [Aegilops tauschii]	*	*	GO:0016788(hydrolase activity, acting on ester bonds)	*	*	*
chr3A.1502.1	EMT11169.1	hypothetical protein F775_04297 [Aegilops tauschii]	*	*	*	*	*	*
chr3A.1505.1	ABE60891.1	putative polyprotein [Oryza sativa Japonica Group]	*	*	*	*	*	KOG0017(R)(FOG: Transposon-encoded proteins with TYA, reverse transcriptase, integrase domains in various combinations)
chr3A.1511.1	ADB85398.1	putative retrotransposon protein [Phyllostachys edulis]	*	*	*	*	*	KOG0017(R)(FOG: Transposon-encoded proteins with TYA, reverse transcriptase, integrase domains in various combinations)
chr3A.1529.1	*	*	*	*	*	*	*	*
chr3A.1537.1	*	*	*	*	*	*	*	*
chr3A.1546.1	EMS49379.1	Retrovirus-related Pol polyprotein LINE-1 [Triticum urartu]	*	*	*	*	*	*
chr3A.1551.1	EMS50124.1	hypothetical protein TRIUR3_18099 [Triticum urartu]	*	*	*	*	*	*
chr3A.1551.2	EMS64726.1	hypothetical protein TRIUR3_19512 [Triticum urartu]	*	*	*	*	*	*
chr3A.1553.1	*	*	*	*	*	*	*	*
chr3A.1554.1	EMS59922.1	hypothetical protein TRIUR3_34008 [Triticum urartu]	*	*	*	*	*	*
chr3A.1557.1	EMT12623.1	hypothetical protein F775_02756 [Aegilops tauschii]	*	*	*	*	*	*
chr3A.1568.1	*	*	*	*	*	*	*	*
chr3A.1568.2	*	*	*	*	*	*	*	*
chr3A.1568.3	*	*	*	*	*	*	*	*
chr3A.1572.1	EMT12628.1	hypothetical protein F775_24486 [Aegilops tauschii]	*	*	*	*	*	*
chr3A.1575.1	*	*	*	*	*	*	*	*
chr3A.1584.1	*	*	*	*	*	*	*	*
chr3A.1587.1	*	*	*	*	*	*	*	*
[truncated: 4,929 more rows]
