# Supplementary material for: Hybrid sequencing reveals insight into heat sensing and signaling of bread wheat
Source: Plant J. 2019 Apr 23;98(6):1015–32. doi: 10.1111/tpj.14299 (PMC6850178; doi:10.1111/tpj.14299)
Supplement: Supplementary file 10 — Table S9. The list of lncRNAs and their HS responses. [file TPJ-98-1015-s010.xls]

## Sheet: Sheet1
Supplemental Table 9. The list of lncRNAs and their HS responses. "TR" represents the relative gene response HS with transcriptional regulation, and "AS" represents the relative gene response HS with AS regulation. The “G” and “L” in sample names represent grain and leaf, respectively. The later part of each sample name represents HS treatment time point.
Isoform id	Exon number	Gend id	tissue-specific	response to HS	response to HS	GHS_5m	GHS_10m	GHS_30m	GHS_1h	GHS_4h	LHS_5m	LHS_10m	LHS_30m	LHS_1h	LHS_4h
chr1B.734.1	2	chr1B.734	Grain
chr6D.376.1	1	chr6D.376	Grain
chr4A.1114.1	3	TraesCS4A01G640100LC	Grain
chr5A.255.1	2	chr5A.255	Grain
chr5D.1680.1	5	TraesCS5D01G235400LC	Grain	TR						TR
chr5D.88.1	1	chr5D.88	Grain
chr2D.436.1	2	chr2D.436	Grain
chr2D.1158.1	1	chr2D.1158	Grain
chr1A.1179.1	1	chr1A.1179	Grain
chr2B.1921.1	1	TraesCS2B01G353400LC	Grain
chr5A.1542.2	2	chr5A.1542	Grain
chr5B.91.1	1	chr5B.91	Grain
chr1B.353.1	2	TraesCS1B01G250700LC	Grain
chr7A.1554.1	1	chr7A.1554	Grain
chr7A.2383.1	6	TraesCS7A01G534300	Grain
chr6B.587.1	3	chr6B.587	Grain
chr4B.1507.1	2	TraesCS4B01G243500LC	Grain	TR				TR	TR
chrUn.67.2	6	TraesCSU01G037600	Grain	TR	AS	AS	AS			AS			TR		TR
chr3B.75.1	1	chr3B.75	Grain
chr6A.643.1	1	chr6A.643	Grain
chr5B.1931.2	6	chr5B.1931	Grain
chr1A.1211.1	1	chr1A.1211	Grain
chr2D.959.2	3	chr2D.959	Grain
chr1A.185.1	6	chr1A.185	Grain		AS	AS		AS	AS	AS				AS	AS
chr4A.579.1	1	chr4A.579	Grain
chr5D.341.1	2	TraesCS5D01G135100	Grain
chr4B.383.6	9	chr4B.383	Grain
chr5B.662.3	7	TraesCS5B01G361600LC	Grain
chr7A.593.1	2	TraesCS7A01G386100LC	Grain
chr7D.684.1	2	TraesCS7D01G424500LC	Grain
chr6A.871.1	1	TraesCS6A01G358700	Grain	TR									TR
chr7D.549.2	6	chr7D.549	Grain		AS										AS
chr7D.1180.1	2	chr7D.1180	Grain
chr1A.939.1	1	TraesCS1A01G362000	Grain		AS							AS
chr7D.1194.1	6	TraesCS7D01G546100	Grain	TR	AS	AS	AS			AS			TR	TR	TR
chr3B.191.2	4	chr3B.191	Grain
chr3B.187.1	1	TraesCS3B01G144800LC	Grain
chr2D.145.1	2	chr2D.145	Grain
chr1D.3.1	2	chr1D.3	Grain	TR				TR
chr2B.1547.2	3	TraesCS2B01G147200LC	Grain
chr4D.472.2	2	TraesCS4D01G232500LC	Grain
chr1D.1095.1	1	TraesCS1D01G002400	Grain
chr4B.515.1	1	chr4B.515	Grain
chr6B.298.1	3	chr6B.298	Grain
chr6D.620.1	1	chr6D.620	Grain
chr3D.1990.1	1	TraesCS3D01G288700	Grain	TR	AS			AS	AS	AS		AS	AS TR	AS TR	AS
chr3D.257.5	4	TraesCS3D01G147800LC	Grain
chr1D.191.1	2	chr1D.191	Grain
chr5B.1987.2	4	TraesCS5B01G341000LC	Grain
chr4A.423.1	2	chr4A.423	Grain
chr2A.1386.1	6	chr2A.1386	Grain
chr4A.1808.3	10	TraesCS4A01G343400LC	Grain
chr7B.874.3	5	chr7B.874	Grain	TR				TR	TR				TR
chr5B.1739.1	2	chr5B.1739	Grain
chr3A.2019.3	3	TraesCS3A01G323600	Grain
chr4B.372.1	1	chr4B.372	Grain
chr2A.1839.1	2	TraesCS2A01G303700LC	Grain
chr4A.2181.3	7	TraesCS4A01G590800LC	Grain
chr7B.1414.1	1	TraesCS7B01G199100LC	Grain
chr7D.1022.1	4	chr7D.1022	Grain
chr4A.430.3	3	chr4A.430	Grain
chr2D.2006.1	1	chr2D.2006	Grain
chr6A.247.1	1	chr6A.247	Grain
chr5A.1158.1	2	chr5A.1158	Grain	TR	AS						AS	AS		AS	AS TR
chr7D.618.2	3	TraesCS7D01G383700LC	Grain	TR											TR
chr2B.2742.2	2	TraesCS2B01G850300LC	Grain	TR											TR
chr4A.1099.1	1	chr4A.1099	Grain
chr1A.1879.4	5	TraesCS1A01G459200LC	Grain
chr1D.364.1	5	chr1D.364	Grain
chr6B.1323.1	2	chr6B.1323	Grain
chr4A.1470.1	1	chr4A.1470	Grain
chr5D.894.1	2	chr5D.894	Grain
chr4D.1270.1	1	chr4D.1270	Grain
chr3D.1994.1	1	TraesCS3D01G381700LC	Grain
chr2A.622.1	1	chr2A.622	Grain
chr5D.573.1	1	chr5D.573	Grain
chr6A.489.1	2	TraesCS6A01G368200LC	Grain
chr5A.1578.2	2	chr5A.1578	Grain	TR											TR
chr7A.2269.2	2	TraesCS7A01G654500LC	Grain	TR	AS			TR	TR	AS			AS TR
chr6D.1896.1	3	chr6D.1896	Grain		AS										AS
chr4B.362.1	1	chr4B.362	Grain	TR				TR
chr3B.300.1	3	chr3B.300	Grain
chr4D.1624.7	6	TraesCS4D01G304100LC	Grain		AS				AS
chr7B.414.1	1	chr7B.414	Grain
chr4A.1921.1	5	chr4A.1921	Grain
chr6B.776.3	2	TraesCS6B01G562600LC	Grain		AS			AS			AS	AS	AS
chr6B.1480.3	9	chr6B.1480	Grain
chr6B.197.1	2	chr6B.197	Grain
chr6B.267.1	4	chr6B.267	Grain
chr1A.1736.1	1	chr1A.1736	Grain
chr7B.1424.1	1	chr7B.1424	Grain
chr6A.1470.1	1	chr6A.1470	Grain
chr3B.390.1	1	chr3B.390	Grain
chr1A.205.2	4	TraesCS1A01G132900LC	Grain
chr6B.2139.1	3	chr6B.2139	Grain
chr2B.2124.4	4	TraesCS2B01G482400LC	Grain
chr2A.386.1	1	TraesCS2A01G202600LC	Grain
chrUn.590.57	2	TraesCSU01G247200LC	Grain
chr3A.89.1	5	chr3A.89	Grain
chr7A.1985.1	2	chr7A.1985	Grain
chr1B.447.2	7	TraesCS1B01G319900LC	Grain
chr7A.1261.1	3	chr7A.1261	Grain
chr3D.1994.2	2	TraesCS3D01G381700LC	Grain
chr3D.1728.1	2	chr3D.1728	Grain
chr2A.673.2	4	chr2A.673	Grain
chr4D.1376.1	1	chr4D.1376	Grain
chr3A.528.3	5	chr3A.528	Grain
chr4A.1590.1	1	chr4A.1590	Grain
chr7A.2183.1	1	TraesCS7A01G594200LC	Grain
chr2A.419.1	2	chr2A.419	Grain
chr5B.2330.2	6	chr5B.2330	Grain
chr6B.63.1	1	chr6B.63	Grain
chr3B.1749.3	3	TraesCS3B01G275400LC	Grain
chr5B.2119.1	3	TraesCS5B01G412400LC	Grain
chr6B.1229.1	1	chr6B.1229	Grain		AS				AS
chr7D.975.1	1	chr7D.975	Grain
chr5A.144.1	1	chr5A.144	Grain
chr2B.902.1	2	chr2B.902	Grain
chr5B.1624.2	3	TraesCS5B01G158500LC	Grain
chr1D.307.1	1	TraesCS1D01G189000LC	Grain
chr1B.725.1	1	chr1B.725	Grain
chr5B.1671.2	3	TraesCS5B01G187800LC	Grain
chrUn.244.2	2	TraesCSU01G246200LC	Grain
chr5D.567.1	1	chr5D.567	Grain
chr4A.734.1	2	chr4A.734	Grain
chr2B.2597.6	7	TraesCS2B01G742800LC	Grain		AS										AS
chr7D.610.4	4	chr7D.610	Grain
chr5A.957.2	2	chr5A.957	Grain
chr7B.526.1	4	TraesCS7B01G352300LC	Grain
chr6B.1404.1	1	TraesCS6B01G211200LC	Grain	TR	AS				AS			AS	TR	TR	AS TR
chr5D.261.1	1	chr5D.261	Grain
chr4A.456.1	1	chr4A.456	Grain
chr7D.866.1	4	TraesCS7D01G507300LC	Grain
chr7B.2177.1	1	chr7B.2177	Grain
chr5A.1158.2	3	chr5A.1158	Grain	TR	AS						AS	AS		AS	AS TR
chr1D.322.1	1	chr1D.322	Grain
chr4A.354.2	6	TraesCS4A01G149200LC	Grain
chr3D.442.1	1	chr3D.442	Grain
chr3B.1860.1	3	chr3B.1860	Grain
chr7A.651.2	2	chr7A.651	Grain	TR	AS				AS TR	AS			TR	TR	TR
chr4B.1375.1	3	chr4B.1375	Grain
chr6B.1982.1	1	chr6B.1982	Grain
chr6D.873.1	1	TraesCS6D01G476800LC	Grain	TR				TR	TR
chr2A.1574.1	1	chr2A.1574	Grain
chr6B.1398.4	3	TraesCS6B01G206700LC	Grain	TR	AS			AS TR
chr5B.1390.1	2	chr5B.1390	Grain
chr4B.1530.1	1	chr4B.1530	Grain
chr7A.1307.1	8	TraesCS7A01G064600LC	Grain
chr2D.682.2	15	TraesCS2D01G278700	Grain
chrUn.403.1	2	chrUn.403	Grain
chr1A.804.1	1	TraesCS1A01G297800	Grain	TR											TR
chr3B.1365.1	1	TraesCS3B01G003000LC	Grain
chr3B.2007.2	5	chr3B.2007	Grain
chr4A.2016.1	4	TraesCS4A01G451000LC	Grain	TR				TR	TR	TR
chr5B.1549.1	3	chr5B.1549	Grain
chr5A.1751.1	2	chr5A.1751	Grain
chr1B.529.1	1	chr1B.529	Grain
chr2D.2470.1	1	TraesCS2D01G440500	Grain	TR						TR				TR	TR
chr7B.2333.1	1	TraesCS7B01G798700LC	Grain
chr7B.166.1	5	chr7B.166	Grain
chr4A.1602.1	4	chr4A.1602	Grain
chr6B.1666.1	1	TraesCS6B01G217500	Grain
chr7D.2429.3	6	TraesCS7D01G742400LC	Grain		AS									AS
chr5A.92.2	3	TraesCS5A01G079400LC	Grain		AS										AS
chr5B.1884.1	1	TraesCS5B01G285000LC	Grain
chr7B.1728.4	8	chr7B.1728	Grain
chr2B.1485.6	5	chr2B.1485	Grain		AS								AS
chr6B.69.1	1	chr6B.69	Grain
chr7B.1605.6	12	TraesCS7B01G301600LC	Grain
chr5A.1646.1	1	chr5A.1646	Grain
chr5B.1676.6	6	TraesCS5B01G190100LC	Grain
chr4B.538.1	1	chr4B.538	Grain
chr3A.97.1	1	TraesCS3A01G073600	Grain
chr5B.40.2	2	chr5B.40	Grain
chr5B.1492.2	2	TraesCS5B01G092300LC	Grain
chr4B.1852.5	14	TraesCS4B01G434800LC	Grain		AS					AS
chr3A.2363.1	1	chr3A.2363	Grain
chr4D.1232.1	4	chr4D.1232	Grain
chr5B.563.8	6	chr5B.563	Grain		AS								AS
chr3D.2037.2	5	TraesCS3D01G400000LC	Grain	TR											TR
chr1B.2019.1	5	chr1B.2019	Grain
chr1D.1032.1	1	chr1D.1032	Grain
chr5D.1793.1	1	chr5D.1793	Grain
chr6B.2070.2	2	chr6B.2070	Grain
chr1A.616.1	4	TraesCS1A01G357000LC	Grain
chr7B.1810.2	6	TraesCS7B01G421300LC	Grain
chr4D.393.1	1	chr4D.393	Grain
chr4D.1110.2	6	chr4D.1110	Grain
chr2D.2274.1	1	TraesCS2D01G457100LC	Grain
chr6B.1398.6	4	TraesCS6B01G206700LC	Grain	TR	AS			AS TR
chr5A.285.1	1	chr5A.285	Grain
chr1B.904.2	3	chr1B.904	Grain	TR									TR		TR
chr1B.353.2	2	TraesCS1B01G250700LC	Grain
chr7A.1549.1	2	chr7A.1549	Grain
chr2A.1812.1	1	chr2A.1812	Grain
chr2D.2725.1	2	chr2D.2725	Grain
chr2B.1952.4	7	TraesCS2B01G372900LC	Grain
chr3D.802.1	1	TraesCS3D01G399300LC	Grain
chr7D.868.1	4	chr7D.868	Grain		AS								AS
chr5A.60.1	1	chr5A.60	Grain
chr7D.546.2	2	chr7D.546	Grain	TR								TR
chr2B.2688.1	2	chr2B.2688	Grain
chr2A.2451.1	1	chr2A.2451	Grain	TR			TR	TR
chr7A.96.1	1	TraesCS7A01G052000	Grain	TR		TR	TR	TR		TR
chr1B.2019.2	6	chr1B.2019	Grain
chr1A.648.1	4	TraesCS1A01G373600LC	Grain		AS								AS
chr2D.1984.2	3	chr2D.1984	Grain
chr3A.1641.1	1	chr3A.1641	Grain
chr7B.100.1	1	chr7B.100	Grain
chr3A.588.1	2	TraesCS3A01G362800LC	Grain
chr2B.1547.1	3	TraesCS2B01G147200LC	Grain
chr7D.2429.1	5	TraesCS7D01G742400LC	Grain		AS									AS
chr2A.2489.1	3	chr2A.2489	Grain
chr6A.1791.1	1	chr6A.1791	Grain
chr5B.515.3	4	chr5B.515	Grain
chr5B.1931.1	2	chr5B.1931	Grain
chr1B.495.1	2	TraesCS1B01G353100LC	Grain
chr4A.530.2	4	chr4A.530	Grain
chr4A.1008.1	4	chr4A.1008	Grain
chr5B.105.2	3	chr5B.105	Grain	TR	AS			AS TR	AS TR				AS TR	AS TR	AS
chr5A.1355.1	1	chr5A.1355	Grain
chr2A.386.2	4	TraesCS2A01G202600LC	Grain
chr6B.877.1	1	TraesCS6B01G617400LC	Grain
chr7D.293.1	2	TraesCS7D01G217900LC	Grain
chr1B.1905.1	1	TraesCS1B01G437600LC	Grain
chr2B.2287.2	3	TraesCS2B01G365800	Grain		AS					AS
chr5D.2160.1	4	chr5D.2160	Grain	TR									TR
chr6B.1759.3	10	chr6B.1759	Grain
chr5B.846.1	1	chr5B.846	Grain
chr2A.2530.1	3	chr2A.2530	Grain		AS	AS	AS			AS	AS	AS	AS	AS
chr5B.52.5	5	chr5B.52	Grain
chr5A.1371.1	1	chr5A.1371	Grain
chr7B.85.1	3	TraesCS7B01G068200LC	Grain
chr5B.2385.1	2	TraesCS5B01G570800LC	Grain
chr4B.1241.1	1	chr4B.1241	Grain
chr6A.1862.1	2	TraesCS6A01G545900LC	Grain
chr4D.436.1	2	TraesCS4D01G201800LC	Grain
chr2A.1915.1	4	chr2A.1915	Grain
chr4A.2224.2	4	TraesCS4A01G628800LC	Grain
chr2A.1600.1	5	TraesCS2A01G167600LC	Grain		AS				AS
chr6A.759.1	2	chr6A.759	Grain
chr1B.1021.1	1	chr1B.1021	Grain
chr1D.741.2	4	chr1D.741	Grain
chr4B.712.2	4	TraesCS4B01G395500LC	Grain
chr4D.1624.6	5	TraesCS4D01G304100LC	Grain		AS				AS
chr7B.1160.1	1	chr7B.1160	Grain
chr6A.529.1	2	chr6A.529	Grain
chr1D.431.1	6	chr1D.431	Grain
chr6B.1086.1	1	chr6B.1086	Grain
chr6A.245.1	1	chr6A.245	Grain
chr5A.1369.1	1	chr5A.1369	Grain
chr5A.1905.1	3	chr5A.1905	Grain
chr4A.1640.11	7	chr4A.1640	Grain		AS	AS				AS
chr3A.247.1	2	chr3A.247	Grain	TR									TR
chr1A.247.1	2	chr1A.247	Grain		AS	AS		AS	AS	AS				AS	AS
chr5B.859.1	1	chr5B.859	Grain
chr5B.252.1	1	chr5B.252	Grain
chr4B.2094.1	1	chr4B.2094	Grain	TR				TR
chr4A.1808.2	10	TraesCS4A01G343400LC	Grain
chr4A.1640.6	4	chr4A.1640	Grain		AS	AS				AS
chr7D.2140.1	7	TraesCS7D01G533600LC	Grain		AS					AS	AS		AS		AS
chr4A.420.1	1	chr4A.420	Grain
chr6B.2124.2	2	chr6B.2124	Grain	TR	AS			AS					TR	TR	TR
chr7B.500.1	1	TraesCS7B01G335400LC	Grain	TR	AS		AS	AS TR		AS
chr5B.1987.1	4	TraesCS5B01G341000LC	Grain
chr6B.1146.1	1	chr6B.1146	Grain
chr3A.596.1	3	chr3A.596	Grain		AS			AS
chr7D.2060.2	5	chr7D.2060	Grain
chr7B.1810.3	7	TraesCS7B01G421300LC	Grain
chr5B.1739.2	4	chr5B.1739	Grain
chr4B.31.1	1	chr4B.31	Grain
chr2A.918.4	3	TraesCS2A01G522200LC	Grain
chr3D.257.6	4	TraesCS3D01G147800LC	Grain
chr5A.1489.2	2	TraesCS5A01G187900LC	Grain
chr3B.1186.1	3	chr3B.1186	Grain
chr2B.1994.1	1	chr2B.1994	Grain
chr4A.1300.4	3	TraesCS4A01G047800	Grain		AS			AS					AS
chr5B.423.1	7	TraesCS5B01G142800	Grain		AS			AS
chr3D.1399.1	1	chr3D.1399	Grain
chr3B.444.2	3	chr3B.444	Grain		AS		AS	AS
chr6A.1887.2	4	chr6A.1887	Grain
chr4D.1624.5	5	TraesCS4D01G304100LC	Grain		AS				AS
chr2B.1827.1	1	chr2B.1827	Grain
chr2A.621.1	1	chr2A.621	Grain
chr3A.2019.2	3	TraesCS3A01G457700LC	Grain
chr3B.1814.1	1	TraesCS3B01G301000LC	Grain	TR					TR	TR			TR	TR
chr1A.2073.2	2	chr1A.2073	Grain
chr7D.970.2	3	chr7D.970	Grain
chr6A.884.1	1	TraesCS6A01G563700LC	Grain
chr6A.118.1	4	TraesCS6A01G087300LC	Grain
chr7B.941.1	1	chr7B.941	Grain	TR										TR
chr6A.1274.1	2	chr6A.1274	Grain
chr2A.1883.1	1	chr2A.1883	Grain
chr3D.497.1	2	chr3D.497	Grain
chr1B.1259.2	2	chr1B.1259	Grain		AS		AS
chr7D.1948.1	1	chr7D.1948	Grain	TR											TR
chr3B.466.1	1	chr3B.466	Grain
chr7B.129.2	2	chr7B.129	Grain		AS								AS	AS	AS
chr1D.812.7	8	TraesCS1D01G427800LC	Grain	TR				TR		TR			TR	TR	TR
chr1B.1298.1	1	TraesCS1B01G042400LC	Grain		AS		AS	AS		AS
chr7B.1070.1	3	TraesCS7B01G436100	Grain
chr7A.2035.1	1	TraesCS7A01G358700	Grain
chr7B.1595.1	1	chr7B.1595	Grain
chr2A.619.1	1	chr2A.619	Grain
chr3B.2577.1	2	chr3B.2577	Grain
chr1D.415.3	5	TraesCS1D01G262000LC	Grain
chr4A.1681.1	2	chr4A.1681	Grain
chr3D.1514.1	1	chr3D.1514	Grain
chr4D.230.4	5	TraesCS4D01G083700LC	Grain	TR			TR
chr3B.1674.1	3	chr3B.1674	Grain
chr4D.1364.1	4	chr4D.1364	Grain
chr5A.884.1	3	TraesCS5A01G539600LC	Grain
chr4B.1864.1	7	chr4B.1864	Grain		AS	AS
chr6B.1398.5	3	TraesCS6B01G206700LC	Grain	TR	AS			AS TR
chr3D.1719.1	1	chr3D.1719	Grain
chr3B.991.2	4	chr3B.991	Grain
chr1A.1618.1	2	chr1A.1618	Grain
chr7A.2243.1	3	TraesCS7A01G635800LC	Grain
chr3A.2084.2	4	chr3A.2084	Grain
chr3A.528.2	3	chr3A.528	Grain
chr4B.1531.2	9	TraesCS4B01G157000	Grain
chr4A.1640.5	4	chr4A.1640	Grain		AS	AS				AS
chr2A.588.1	1	chr2A.588	Grain
chr2B.1404.1	2	TraesCS2B01G010000LC	Grain
chr5B.143.1	1	chr5B.143	Grain	TR										TR	TR
chr3A.2019.1	2	TraesCS3A01G457700LC	Grain
chr6A.873.1	1	chr6A.873	Grain	TR											TR
chr4B.1161.1	1	chr4B.1161	Grain
chr1A.302.1	4	chr1A.302	Grain
chr3B.1041.2	1	TraesCS3B01G602600LC	Grain
chr7D.1539.1	1	chr7D.1539	Grain
chr7A.282.1	1	chr7A.282	Grain
chr7D.1944.2	3	chr7D.1944	Grain
chr4B.1369.1	1	chr4B.1369	Grain
chr6D.1510.1	2	chr6D.1510	Grain
chr5D.2488.1	1	chr5D.2488	Grain
chr2B.2616.1	2	TraesCS2B01G753000LC	Grain
chr5B.1885.2	2	chr5B.1885	Grain
chrUn.244.1	1	TraesCSU01G246200LC	Grain
chr4A.354.1	5	TraesCS4A01G149200LC	Grain
chr3B.2047.2	2	chr3B.2047	Grain
chr5B.1624.3	4	TraesCS5B01G158500LC	Grain
chr7A.497.2	8	TraesCS7A01G337200LC	Grain	TR	AS									TR	AS
chr4A.1780.1	1	chr4A.1780	Grain
chr3B.631.1	3	chr3B.631	Grain
chr7B.522.1	1	chr7B.522	Grain
chr1D.1116.1	1	chr1D.1116	Grain
chr7B.421.2	4	TraesCS7B01G275600LC	Grain
chr2A.502.1	1	chr2A.502	Grain
chr1A.2080.1	3	TraesCS1A01G594500LC	Grain
chr6B.231.6	9	chr6B.231	Grain
chr7B.868.1	2	chr7B.868	Grain
chr6A.193.1	6	TraesCS6A01G150300LC	Grain
chr7D.614.1	2	chr7D.614	Grain
chr4A.2045.1	1	chr4A.2045	Grain
chr1B.1298.8	2	TraesCS1B01G042400LC	Grain		AS		AS	AS		AS
chr2D.2274.2	2	TraesCS2D01G457100LC	Grain
chr5B.769.1	1	chr5B.769	Grain
chr3D.433.5	5	chr3D.433	Grain		AS						AS	AS			AS
chr7D.8.1	1	chr7D.8	Grain
chr5B.388.2	2	TraesCS5B01G234100LC	Grain
chr3B.543.1	1	TraesCS3B01G375900LC	Grain	TR				TR	TR	TR			TR	TR
chr4B.1852.2	11	TraesCS4B01G434800LC	Grain		AS					AS
chr4B.708.1	2	chr4B.708	Grain
chr3A.1690.2	2	TraesCS3A01G301300LC	Grain
chr1D.2039.1	1	chr1D.2039	Grain
chr7A.430.1	3	chr7A.430	Grain
chr1B.528.1	2	TraesCS1B01G373000LC	Grain
chr6B.591.1	1	chr6B.591	Grain
chr4B.1480.1	3	chr4B.1480	Grain		AS				AS
chr1D.1441.1	1	TraesCS1D01G145400	Grain		AS	AS					AS
chr3A.1116.2	5	TraesCS3A01G656700LC	Grain
chr1D.268.1	2	chr1D.268	Grain
chr1B.1031.1	1	chr1B.1031	Grain
chr2B.1066.4	6	TraesCS2B01G672900LC	Grain
chr6B.558.1	2	chr6B.558	Grain
chr2B.152.1	4	TraesCS2B01G144900LC	Grain
chr6B.2098.3	9	TraesCS6B01G628300LC	Grain
chr7B.2128.2	2	chr7B.2128	Grain
chr4B.973.1	1	TraesCS4B01G520500LC	Grain
chr2A.1786.1	1	chr2A.1786	Grain
chr3A.1415.1	1	chr3A.1415	Grain
chr3A.2102.1	2	chr3A.2102	Grain
chr1D.24.1	3	chr1D.24	Grain
chr7D.1963.2	2	chr7D.1963	Grain	TR	AS			TR		TR			AS
chr5D.2514.1	2	TraesCS5D01G625700LC	Grain		AS		AS	AS	AS
chr4A.437.4	5	chr4A.437	Grain
chrUn.643.1	1	chrUn.643	Grain	TR				TR	TR			TR	TR	TR	TR
chr7B.2326.1	1	TraesCS7B01G790900LC	Grain	TR						TR
chr2A.2056.1	1	chr2A.2056	Grain
chr4B.2079.1	1	TraesCS4B01G568700LC	Grain
chr5A.1956.1	1	chr5A.1956	Grain	TR				TR	TR
chr5D.1824.1	3	chr5D.1824	Grain
chr5B.1676.5	6	TraesCS5B01G190100LC	Grain
chr4A.1849.1	4	TraesCS4A01G369400LC	Grain		AS				AS					AS
chr3D.691.1	1	chr3D.691	Grain
chr1D.1032.2	2	chr1D.1032	Grain
chr7B.307.2	4	chr7B.307	Grain
chr5B.1309.1	1	TraesCS5B01G538100	Grain		AS	AS	AS			AS
chr2B.1996.15	13	TraesCS2B01G415500LC	Grain		AS										AS
chr2D.2476.1	1	chr2D.2476	Grain
chr3D.343.1	5	TraesCS3D01G198900LC	Grain
chr7D.56.3	3	TraesCS7D01G023900	Grain		AS		AS			AS
chr7A.1307.2	15	TraesCS7A01G064600LC	Grain
chr2A.872.2	3	chr2A.872	Grain
chr5D.665.1	1	TraesCS5D01G259900	Grain		AS					AS		AS			AS
chr2D.1810.1	2	chr2D.1810	Grain
chr2B.2597.1	5	TraesCS2B01G742800LC	Grain		AS										AS
chr7D.1568.1	1	TraesCS7D01G246600LC	Grain
chr7A.2134.4	4	TraesCS7A01G398500	Grain
chr2A.525.1	4	chr2A.525	Grain
chr4A.375.1	1	TraesCS4A01G161800LC	Grain
chr3A.1628.1	1	TraesCS3A01G191100	Grain	TR	AS		TR						AS	AS TR	TR
chr3A.1568.1	2	chr3A.1568	Grain
chr4D.1296.1	1	chr4D.1296	Grain
chr7D.1771.3	5	TraesCS7D01G342000LC	Grain		AS		AS	AS
chr4A.1808.1	4	TraesCS4A01G343400LC	Grain
chr2D.1732.1	3	chr2D.1732	Grain
chr7A.1351.1	1	chr7A.1351	Grain
chr2A.408.1	3	chr2A.408	Grain
chr6D.1504.2	2	chr6D.1504	Grain
chr7D.1206.1	1	chr7D.1206	Grain
chr7D.1771.1	2	TraesCS7D01G342000LC	Grain		AS		AS	AS
chr2B.524.2	2	chr2B.524	Grain		AS			AS					AS
chr6A.884.2	3	TraesCS6A01G563600LC	Grain
chr7B.451.1	4	TraesCS7B01G302500LC	Grain		AS							AS			AS
chr7A.1749.1	2	chr7A.1749	Grain
chr7D.229.1	1	chr7D.229	Grain
chr4A.1300.5	4	TraesCS4A01G047800	Grain		AS			AS					AS
chr3A.440.1	2	TraesCS3A01G284300LC	Grain
chr5B.56.1	1	chr5B.56	Grain
chr6B.775.1	2	chr6B.775	Grain
chr7D.2192.1	5	chr7D.2192	Grain
chr6D.709.1	2	TraesCS6D01G390900LC	Grain
chr3A.867.1	1	chr3A.867	Grain
chr4D.952.1	1	chr4D.952	Grain
chr1B.351.1	2	chr1B.351	Grain		AS								AS
chr1A.98.1	3	TraesCS1A01G075300LC	Grain
chr6A.213.1	6	TraesCS6A01G166300LC	Grain
chr4B.400.1	3	chr4B.400	Grain
chr5A.1766.1	3	TraesCS5A01G320300LC	Grain
chr2A.2224.1	1	chr2A.2224	Grain
chr6B.231.9	11	chr6B.231	Grain
chr7D.2429.2	6	TraesCS7D01G742400LC	Grain		AS									AS
chr7B.913.2	5	TraesCS7B01G579600LC	Grain		AS							AS	AS	AS	AS
chr7D.970.1	1	chr7D.970	Grain
chr7B.874.1	2	chr7B.874	Grain	TR				TR	TR				TR
chr4A.1331.2	4	chr4A.1331	Grain		AS										AS
chr3B.1005.1	1	TraesCS3B01G586700LC	Grain
chr5B.896.1	5	TraesCS5B01G328700	Grain
chr1B.467.1	2	chr1B.467	Grain
chr1B.1619.1	3	chr1B.1619	Grain
chr1D.198.1	4	chr1D.198	Grain
chr5A.237.5	8	TraesCS5A01G152300LC	Grain
chr4A.395.1	1	chr4A.395	Grain
chr1A.1016.1	2	chr1A.1016	Grain
chr3A.1584.1	3	chr3A.1584	Grain
chr2B.2815.1	5	chr2B.2815	Grain		AS			AS
chr4A.460.2	3	chr4A.460	Grain
chr1B.464.4	4	TraesCS1B01G332200LC	Grain
chr5D.1735.3	6	TraesCS5D01G252400LC	Grain
chr1D.1284.1	1	chr1D.1284	Grain
chr5B.1448.1	2	chr5B.1448	Grain
chr7B.1810.4	7	TraesCS7B01G421300LC	Grain
chr2B.2597.8	8	TraesCS2B01G742800LC	Grain		AS										AS
chr3B.1892.1	1	chr3B.1892	Grain
chr2A.533.1	2	TraesCS2A01G304400LC	Grain
chr1D.921.1	2	TraesCS1D01G494700LC	Grain		AS									AS
chr3D.421.1	1	chr3D.421	Grain
chr1B.2040.1	1	chr1B.2040	Grain
chr3A.720.1	1	chr3A.720	Grain	TR				TR		TR
chr2A.716.1	1	chr2A.716	Grain
chr3B.444.3	4	chr3B.444	Grain		AS		AS	AS
chr5D.796.1	2	chr5D.796	Grain
chr7B.2186.1	5	chr7B.2186	Grain
chr1D.372.1	1	chr1D.372	Grain
chr1B.353.3	3	TraesCS1B01G250700LC	Grain
chr5B.287.1	1	TraesCS5B01G180700LC	Grain
chr3A.937.2	2	chr3A.937	Grain
chr3A.1537.1	1	chr3A.1537	Grain
chr3B.1096.2	4	chr3B.1096	Grain
chr6B.740.1	1	chr6B.740	Grain
chr5A.833.1	2	TraesCS5A01G510200LC	Grain
chr4B.534.1	1	chr4B.534	Grain
chr4B.1132.4	15	chr4B.1132	Grain
chr4A.530.1	1	chr4A.530	Grain
chr1D.1373.1	3	chr1D.1373	Grain
chr2D.1745.1	2	TraesCS2D01G196800	Grain
chr5D.2006.1	3	chr5D.2006	Grain
chr6D.1262.1	4	chr6D.1262	Grain
chr2B.1649.1	1	chr2B.1649	Grain
chr2A.1284.3	5	chr2A.1284	Grain	TR									TR	TR
chr4A.2203.1	1	chr4A.2203	Grain
chrUn.613.1	1	chrUn.613	Grain
chr3D.1831.2	2	chr3D.1831	Grain
chr5A.2109.1	1	chr5A.2109	Grain
chr5A.1351.1	1	TraesCS5A01G062900	Grain
chr6A.245.2	2	chr6A.245	Grain
chr2D.456.2	2	TraesCS2D01G241900LC	Grain
chr6A.1613.1	2	chr6A.1613	Grain
chr3B.1121.1	1	TraesCS3B01G443000	Grain
chr4B.1564.1	5	TraesCS4B01G294700LC	Grain		AS	AS		AS
chr7B.1560.1	1	TraesCS7B01G269600LC	Grain
chr4A.1640.4	3	chr4A.1640	Grain		AS	AS				AS
chr7B.1502.4	3	TraesCS7B01G242100LC	Grain	TR	AS		AS TR	TR	TR	TR		TR	TR	TR	TR
chr2B.1928.1	1	chr2B.1928	Grain
chr1A.1482.1	1	TraesCS1A01G150600	Grain
chr5B.312.1	6	chr5B.312	Grain		AS							AS	AS		AS
chr6D.1389.1	2	chr6D.1389	Grain
chr1B.1717.1	3	chr1B.1717	Grain
chr6A.1190.1	1	chr6A.1190	Grain
chr2B.1468.1	9	TraesCS2B01G067100LC	Grain
chr6B.1480.13	10	chr6B.1480	Grain
chr1B.445.1	4	chr1B.445	Grain
chr1D.167.1	7	TraesCS1D01G107300LC	Grain		AS			AS		AS
chr4A.437.1	3	chr4A.437	Grain
chr2B.1085.2	4	TraesCS2B01G685500LC	Grain
chr3A.470.1	2	chr3A.470	Grain
chr1A.1707.1	1	chr1A.1707	Grain
chr4D.1459.1	1	chr4D.1459	Grain
chr2B.1893.1	5	chr2B.1893	Grain
chr7D.2231.1	3	chr7D.2231	Grain
chr5A.853.1	1	chr5A.853	Grain
chr5B.1737.1	1	chr5B.1737	Grain
chr2A.2225.1	1	chr2A.2225	Grain
chr1B.215.1	1	TraesCS1B01G171100LC	Grain		AS	AS	AS		AS	AS
chr4B.1532.2	2	TraesCS4B01G257900LC	Grain	TR									TR
chr4A.1779.2	2	chr4A.1779	Grain		AS						AS	AS	AS	AS	AS
chr2A.1827.1	2	chr2A.1827	Grain
chr3B.2549.1	1	chr3B.2549	Grain
chr7B.1012.2	4	TraesCS7B01G677300LC	Grain
chr2B.1547.4	4	TraesCS2B01G147200LC	Grain
chr4B.1950.1	2	chr4B.1950	Grain
chr6B.877.5	6	TraesCS6B01G617400LC	Grain
chr6D.326.1	1	TraesCS6D01G201400LC	Grain
chr7A.1239.1	1	chr7A.1239	Grain
chr2A.2043.1	1	chr2A.2043	Grain
chr6B.940.1	2	chr6B.940	Grain	TR				TR					TR		TR
chr2A.317.1	2	chr2A.317	Grain
chr5D.391.1	1	chr5D.391	Grain
chr6B.1777.2	3	TraesCS6B01G457800LC	Grain
chr1D.1388.2	3	chr1D.1388	Grain
chr5D.161.1	2	TraesCS5D01G108900LC	Grain
chr4B.586.1	13	chr4B.586	Grain
chr5B.1505.1	2	chr5B.1505	Grain
chr1B.1446.1	1	chr1B.1446	Grain
chr1B.1719.1	9	chr1B.1719	Grain		AS							AS
chr2A.1842.2	3	chr2A.1842	Grain
chr7B.1731.1	1	chr7B.1731	Grain
chr2D.1904.1	1	chr2D.1904	Grain
chr1A.634.1	1	chr1A.634	Grain
chr6A.1433.1	1	chr6A.1433	Grain
chr2D.682.1	14	TraesCS2D01G278700	Grain
chr6B.1480.5	9	chr6B.1480	Grain
chr7D.1447.1	2	TraesCS7D01G181500LC	Grain
chr1A.1426.1	2	chr1A.1426	Grain		AS										AS
chr6D.1192.1	2	chr6D.1192	Grain
chr4B.1507.4	5	TraesCS4B01G243500LC	Grain	TR				TR	TR
chr4B.1564.3	6	TraesCS4B01G294700LC	Grain		AS	AS		AS
chr3A.573.1	1	TraesCS3A01G356500LC	Grain		AS								AS	AS
chr3D.1357.1	1	chr3D.1357	Grain
chr3D.939.4	2	chr3D.939	Grain	TR	AS			AS TR	AS TR	AS TR			AS TR	AS
chr4B.1531.1	5	TraesCS4B01G157000	Grain
chr3A.528.1	1	chr3A.528	Grain
chr3A.1575.1	1	chr3A.1575	Grain
chr4A.1713.1	3	chr4A.1713	Grain
chr5A.1394.5	3	chr5A.1394	Grain
chr7A.578.1	1	chr7A.578	Grain
chr4B.1819.1	1	chr4B.1819	Grain
chr3A.84.1	2	TraesCS3A01G070000LC	Grain		AS	AS				AS
chr6B.1508.1	1	chr6B.1508	Grain
chr2B.605.1	4	chr2B.605	Grain
chr4D.1982.1	6	chr4D.1982	Grain
chr6B.1379.2	4	chr6B.1379	Grain
chr5A.2272.1	2	chr5A.2272	Grain
chr6A.335.1	1	chr6A.335	Grain
chr4A.1615.1	1	chr4A.1615	Grain
chr7B.2137.1	1	chr7B.2137	Grain
chr1B.236.5	13	TraesCS1B01G183600LC	Grain
chr2A.1539.1	1	TraesCS2A01G134200LC	Grain
chr5D.988.1	2	TraesCS5D01G512700LC	Grain
chr5B.1638.1	1	chr5B.1638	Grain
chr3A.1076.1	4	TraesCS3A01G600200LC	Grain
chr5B.1624.1	2	TraesCS5B01G158500LC	Grain
chr4B.491.3	2	chr4B.491	Grain	TR	AS	AS	AS	AS TR	TR			TR	TR	TR
chr5B.694.1	6	TraesCS5B01G379300LC	Grain		AS			AS	AS				AS	AS
chr1B.155.1	2	chr1B.155	Grain
chrUn.13.1	2	TraesCSU01G015900LC	Grain	TR				TR	TR				TR
chr5B.819.3	6	TraesCS5B01G456800LC	Grain
chr4A.1331.1	1	chr4A.1331	Grain		AS										AS
chr4D.400.2	3	chr4D.400	Grain		AS							AS
chr4B.1525.3	3	TraesCS4B01G251100LC	Grain	TR				TR
chr3B.1096.1	2	chr3B.1096	Grain
chr1B.356.1	2	TraesCS1B01G252600LC	Grain
chr7B.842.3	5	TraesCS7B01G524700LC	Grain
chr7A.105.1	4	chr7A.105	Grain
chr4D.373.1	1	chr4D.373	Grain
chr1D.492.1	2	chr1D.492	Grain
chr4A.449.2	3	TraesCS4A01G234300LC	Grain		AS						AS			AS	AS
chr2B.2158.2	3	TraesCS2B01G315800	Grain
chr3B.300.2	5	chr3B.300	Grain
chr4B.2093.1	3	chr4B.2093	Grain
chr3B.1833.1	2	chr3B.1833	Grain	TR								TR
chr3D.855.1	1	chr3D.855	Grain
chr6B.231.8	11	chr6B.231	Grain
chr4A.2230.1	2	chr4A.2230	Grain		AS								AS	AS	AS
chr1B.648.2	4	chr1B.648	Grain
chr2D.1472.1	3	chr2D.1472	Grain
chr6A.959.2	2	TraesCS6A01G408200	Grain		AS										AS
chr3A.864.4	3	TraesCS3A01G344700	Grain
chr7A.1045.1	2	chr7A.1045	Grain
chr4B.607.4	5	TraesCS4B01G354800LC	Grain		AS						AS	AS	AS		AS
chr6A.1301.1	1	chr6A.1301	Grain	TR			TR	TR					TR
chr5B.1410.1	1	chr5B.1410	Grain
chr7D.1771.2	4	TraesCS7D01G342000LC	Grain		AS		AS	AS
chr2D.2235.1	1	chr2D.2235	Grain
chr3A.1568.2	4	chr3A.1568	Grain
chr2A.1386.2	9	chr2A.1386	Grain
chr2A.120.4	6	TraesCS2A01G081700LC	Grain	TR	AS			AS		AS			TR	TR
chr2D.1952.1	1	chr2D.1952	Grain
chr3B.2141.1	1	chr3B.2141	Grain
chr1D.1373.2	6	chr1D.1373	Grain
chr3B.35.1	1	TraesCS3B01G031000LC	Grain
chr5A.1724.1	2	chr5A.1724	Grain		AS							AS	AS
chr4B.1487.2	6	chr4B.1487	Grain
chr3A.1987.1	4	chr3A.1987	Grain
chr3D.2037.4	7	TraesCS3D01G400000LC	Grain	TR											TR
chr2B.1066.6	7	TraesCS2B01G672900LC	Grain
chr7D.2174.1	5	TraesCS7D01G552200LC	Grain
chr4A.1300.6	4	TraesCS4A01G047800	Grain		AS			AS					AS
chr5B.374.1	3	chr5B.374	Grain
chr7B.1524.1	3	chr7B.1524	Grain		AS					AS			AS
chr7B.2148.1	1	chr7B.2148	Grain
chr7D.1121.1	1	chr7D.1121	Grain
chr2B.2597.2	5	TraesCS2B01G742800LC	Grain		AS										AS
chr2A.737.1	1	chr2A.737	Grain
chr6B.231.4	8	chr6B.231	Grain
chr1D.2014.1	2	chr1D.2014	Grain
chr6B.597.1	2	chr6B.597	Grain
chr6D.877.1	1	chr6D.877	Grain
chr3A.1666.15	9	TraesCS3A01G283800LC	Grain		AS		AS		AS	AS	AS	AS			AS
chr5D.1703.5	5	TraesCS5D01G243600LC	Grain
chr4A.1644.1	1	chr4A.1644	Grain
chr6A.248.1	1	chr6A.248	Grain
chr6D.701.1	2	chr6D.701	Grain
chr6A.242.1	2	TraesCS6A01G185700LC	Grain
chr4B.2076.2	3	chr4B.2076	Grain
chr1D.1317.1	1	chr1D.1317	Grain
chr5A.257.2	4	chr5A.257	Grain		AS			AS
chr3B.513.1	3	TraesCS3B01G354000LC	Grain		AS								AS
chr6B.1759.1	4	chr6B.1759	Grain
chr5B.1676.8	8	TraesCS5B01G190100LC	Grain
chr4B.927.1	1	TraesCS4B01G497600LC	Grain		AS								AS
chr4B.1132.3	14	chr4B.1132	Grain
chr4B.688.1	3	chr4B.688	Grain
chr4D.1177.1	3	chr4D.1177	Grain	TR				TR	TR
chr2A.1455.1	1	chr2A.1455	Grain
chr7B.283.1	1	chr7B.283	Grain
chr4D.472.1	1	TraesCS4D01G232500LC	Grain
chr6B.202.4	10	TraesCS6B01G173900LC	Grain
chr6D.775.1	3	chr6D.775	Grain
chr1B.1113.3	7	TraesCS1B01G721100LC	Grain
chr1D.192.2	2	TraesCS1D01G121500LC	Grain
chr7A.497.3	8	TraesCS7A01G337200LC	Grain	TR	AS									TR	AS
chr2B.1468.2	10	TraesCS2B01G067100LC	Grain
chr7B.500.2	3	TraesCS7B01G335400LC	Grain	TR	AS		AS	AS TR		AS
chr5B.52.3	4	chr5B.52	Grain
chr2D.1106.1	1	TraesCS2D01G552500LC	Grain
chr4A.71.1	1	TraesCS4A01G029900	Grain
chr6D.1357.1	3	TraesCS6D01G211300LC	Grain
chr5B.2326.1	4	chr5B.2326	Grain
chr3B.1518.1	1	TraesCS3B01G106300	Grain
chr1B.464.2	3	TraesCS1B01G332200LC	Grain
chr6B.162.1	7	TraesCS6B01G133400LC	Grain		AS		AS	AS	AS	AS	AS		AS	AS
chr1B.173.1	3	chr1B.173	Grain
chr4A.744.2	4	chr4A.744	Grain
chr4A.460.1	1	chr4A.460	Grain
chr2A.2228.1	1	chr2A.2228	Grain
chr2B.201.1	1	TraesCS2B01G179800LC	Grain
chr5A.92.3	8	TraesCS5A01G079400LC	Grain		AS										AS
chr6B.1737.1	2	TraesCS6B01G419600LC	Grain
chr3A.2052.1	2	chr3A.2052	Grain
chr5A.332.1	1	chr5A.332	Grain
chrUn.361.1	1	chrUn.361	Grain
chr3A.957.3	3	TraesCS3A01G529100LC	Grain		AS								AS	AS
chr2B.2389.1	2	TraesCS2B01G622200LC	Grain
chr1B.440.5	5	TraesCS1B01G315900LC	Grain
chr3B.329.3	7	TraesCS3B01G236400LC	Grain
chr3B.2201.2	4	TraesCS3B01G514400LC	Grain		AS							AS	AS		AS
chr4D.1349.1	1	chr4D.1349	Grain	TR											TR
chr7B.553.1	2	chr7B.553	Grain
chr7B.1012.1	4	TraesCS7B01G677300LC	Grain
chr2A.2236.1	1	chr2A.2236	Grain
chrUn.96.1	2	TraesCSU01G078600LC	Grain
chr5D.1735.2	3	TraesCS5D01G252400LC	Grain
chr7B.1678.1	4	TraesCS7B01G354300LC	Grain
chr4B.1852.4	14	TraesCS4B01G434800LC	Grain		AS					AS
chr7A.1391.1	1	TraesCS7A01G138400LC	Grain	TR	AS						AS	AS	AS TR	TR	AS
chr4D.479.1	2	chr4D.479	Grain
chr3B.621.2	4	TraesCS3B01G405900LC	Grain		AS							AS	AS
chr6D.597.4	5	chr6D.597	Grain		AS	AS	AS	AS	AS	AS
chrUn.489.1	2	chrUn.489	Grain	TR					TR
chr4D.1981.1	2	TraesCS4D01G359900	Grain
chr6A.266.1	3	chr6A.266	Grain
chr4D.133.1	2	TraesCS4D01G044700LC	Grain	TR					TR
chr5A.1524.1	1	TraesCS5A01G211800LC	Grain		AS						AS	AS	AS	AS
chr5B.1867.1	2	chr5B.1867	Grain
chr1B.928.1	3	TraesCS1B01G571600LC	Grain
chr4A.577.1	1	chr4A.577	Grain
chr4D.1392.1	3	chr4D.1392	Grain
chr6B.105.1	1	chr6B.105	Grain
chr4B.383.3	4	chr4B.383	Grain
chr4B.759.1	3	chr4B.759	Grain
chr1B.2003.1	2	chr1B.2003	Grain
chr5B.2603.1	2	TraesCS5B01G689200LC	Grain
chr7A.1881.2	2	chr7A.1881	Grain
chr1A.30.1	2	chr1A.30	Grain
chr4B.412.1	1	chr4B.412	Grain
chr7D.890.1	4	chr7D.890	Grain
chr1B.1173.2	4	TraesCS1B01G761600LC	Grain	TR	AS	AS		AS		AS			AS TR	TR	TR
chr3B.1835.1	2	TraesCS3B01G308000LC	Grain		AS			AS
chr6B.2070.1	1	chr6B.2070	Grain
chr2A.2245.2	5	chr2A.2245	Grain
chr7A.397.1	2	chr7A.397	Grain
chr2B.625.1	1	TraesCS2B01G419800LC	Grain
chr4D.230.2	3	TraesCS4D01G083700LC	Grain	TR			TR
chr4A.1640.3	3	chr4A.1640	Grain		AS	AS				AS
chr6B.405.1	2	chr6B.405	Grain
chr6B.1777.1	3	TraesCS6B01G457800LC	Grain
chr1D.10.2	2	chr1D.10	Grain
chr5B.1267.1	1	chr5B.1267	Grain
chr6D.777.1	4	chr6D.777	Grain		AS							AS
chr7D.549.1	5	chr7D.549	Grain		AS										AS
chr6B.1379.3	5	chr6B.1379	Grain
chr6D.86.1	1	TraesCS6D01G049600LC	Grain
chr3D.22.1	1	chr3D.22	Grain
chr5A.948.1	1	TraesCS5A01G570900LC	Grain
chr6B.1480.6	9	chr6B.1480	Grain
chr5A.2458.1	2	chr5A.2458	Grain
chr2B.2709.1	1	chr2B.2709	Grain	TR			TR
chr3A.1560.1	2	TraesCS3A01G212500LC	Grain		AS						AS			AS	AS
chr3B.614.1	1	chr3B.614	Grain
chr1A.1498.1	2	TraesCS1A01G258800LC	Grain
chr7D.1854.1	2	chr7D.1854	Grain
chr2A.529.1	4	TraesCS2A01G303500LC	Grain
chr5A.1281.4	5	TraesCS5A01G053000LC	Grain
chr4B.328.1	2	chr4B.328	Grain
chr6A.1136.1	5	chr6A.1136	Grain
chr2A.2002.1	2	TraesCS2A01G418900LC	Grain
chr6A.1039.1	1	chr6A.1039	Grain
chr4B.1525.4	3	TraesCS4B01G251100LC	Grain	TR				TR
chr7B.678.4	12	TraesCS7B01G429000LC	Grain		AS								AS	AS
chr1A.1243.2	5	chr1A.1243	Grain	TR	AS	AS	AS	AS TR	AS	AS
chr2B.1950.1	2	chr2B.1950	Grain		AS		AS	AS	AS
chr1B.503.2	4	TraesCS1B01G356000LC	Grain
chr4A.1458.1	1	TraesCS4A01G105800	Grain		AS	AS		AS
chr6B.1403.1	1	chr6B.1403	Grain
chr7A.1942.1	3	chr7A.1942	Grain
chr2D.882.1	1	chr2D.882	Grain
chr5B.301.2	5	TraesCS5B01G113300	Grain
chr3D.333.1	1	chr3D.333	Grain
chr7A.1794.1	1	chr7A.1794	Grain
chr2B.1144.1	1	TraesCS2B01G486800	Grain
chr5A.1493.1	1	chr5A.1493	Grain
chr2B.1887.1	1	chr2B.1887	Grain		AS								AS
chr6A.1206.2	2	TraesCS6A01G144900LC	Grain
chr3B.165.1	7	TraesCS3B01G132000LC	Grain
chr5B.464.1	2	chr5B.464	Grain		AS							AS	AS
chr7B.500.3	4	TraesCS7B01G335400LC	Grain	TR	AS		AS	AS TR		AS
chr4B.630.1	3	TraesCS4B01G363100LC	Grain		AS							AS	AS	AS	AS
chr5B.616.1	4	TraesCS5B01G341400LC	Grain		AS	AS	AS	AS		AS	AS	AS	AS	AS	AS
chr1D.305.1	1	chr1D.305	Grain
chr3A.2065.1	2	TraesCS3A01G477200LC	Grain
chr4B.1365.1	1	chr4B.1365	Grain	TR											TR
chr1B.674.1	4	chr1B.674	Grain		AS								AS
chr2B.1915.1	3	TraesCS2B01G352400LC	Grain
chr7B.1002.1	1	chr7B.1002	Grain
chr4D.452.1	3	TraesCS4D01G160100	Grain
chr3B.591.1	1	chr3B.591	Grain
chr3D.1505.3	5	TraesCS3D01G146400LC	Grain
chr2A.1601.1	1	chr2A.1601	Grain
chr1D.1559.1	3	chr1D.1559	Grain
chr7B.2004.1	4	chr7B.2004	Grain
chrUn.133.1	1	chrUn.133	Grain
chr7D.445.1	1	chr7D.445	Grain
chr7D.1756.1	2	TraesCS7D01G337100LC	Grain		AS					AS
chr1B.2085.1	1	chr1B.2085	Grain	TR				TR	TR
chr7B.1035.1	2	chr7B.1035	Grain
chr6B.291.2	2	chr6B.291	Grain	TR	AS		AS	TR	AS TR	TR		TR	AS TR	AS TR	AS TR
chr1D.1104.1	2	chr1D.1104	Grain
chr5B.67.1	1	chr5B.67	Grain
chr1B.1776.1	1	chr1B.1776	Grain
chr4A.437.3	4	chr4A.437	Grain
chr7D.2356.1	2	TraesCS7D01G506700	Grain
chr2A.1409.1	1	TraesCS2A01G061000	Grain	TR										TR
chr7B.1477.2	7	chr7B.1477	Grain
chr4B.339.1	1	chr4B.339	Grain
chr5D.1395.1	1	chr5D.1395	Grain
chr7D.732.1	1	chr7D.732	Grain
chr2D.1808.1	1	chr2D.1808	Grain
chr7D.191.1	3	chr7D.191	Grain
chr7D.610.1	2	chr7D.610	Grain
chr1A.1415.3	5	TraesCS1A01G200400LC	Grain
chr4D.400.1	1	chr4D.400	Grain		AS							AS
chr1B.1113.2	7	TraesCS1B01G721100LC	Grain
chr4A.2181.1	6	TraesCS4A01G590800LC	Grain
chr1B.2019.5	10	chr1B.2019	Grain
chr3A.1684.1	3	chr3A.1684	Grain
chr3A.571.1	2	chr3A.571	Grain
chr5A.1996.1	1	chr5A.1996	Grain
chr4A.2230.2	2	chr4A.2230	Grain		AS								AS	AS	AS
chr7D.1541.1	2	chr7D.1541	Grain
chr7D.474.1	3	TraesCS7D01G299100LC	Grain		AS			AS
chrUn.309.1	1	chrUn.309	Grain
chr4A.945.1	1	chr4A.945	Grain
chr5D.672.1	1	chr5D.672	Grain
chr4A.1694.1	2	TraesCS4A01G287500LC	Grain		AS								AS	AS
chr4B.861.1	1	chr4B.861	Grain
chr5B.581.2	2	chr5B.581	Grain
chr7D.758.2	3	chr7D.758	Grain
chr6A.1506.1	2	chr6A.1506	Grain	TR				TR	TR			TR	TR	TR
chr7B.33.1	3	chr7B.33	Grain
chr5B.82.1	1	chr5B.82	Grain
chr7A.1792.2	3	TraesCS7A01G376100LC	Grain
chr4B.416.1	1	chr4B.416	Grain
chr2B.2038.1	7	chr2B.2038	Grain		AS	AS	AS
chr6A.415.1	1	chr6A.415	Grain
chr2A.828.2	6	TraesCS2A01G479500LC	Grain		AS									AS
chr4D.1450.2	4	TraesCS4D01G212600LC	Grain		AS								AS		AS
chr1A.1415.4	5	TraesCS1A01G200400LC	Grain
chr7B.1938.2	5	TraesCS7B01G486600LC	Grain
chr3B.2677.1	6	chr3B.2677	Grain
chr1B.1030.1	1	chr1B.1030	Grain
chr3D.1370.1	1	chr3D.1370	Grain
chr2D.2288.3	6	TraesCS2D01G463700LC	Grain
chr6B.1784.1	4	chr6B.1784	Grain
chr4A.507.3	2	chr4A.507	Grain
chr1A.1368.1	3	TraesCS1A01G169800LC	Grain
chr2A.1615.1	3	TraesCS2A01G175700LC	Grain		AS						AS		AS		AS
chr3B.1911.1	7	chr3B.1911	Grain		AS	AS
chr5D.427.4	5	TraesCS5D01G236600LC	Grain
chr1A.392.1	2	chr1A.392	Grain
chr2A.2532.2	3	chr2A.2532	Grain
chr1A.1433.1	3	TraesCS1A01G223000LC	Grain
chr2B.569.1	2	chr2B.569	Grain
chr1A.128.3	2	TraesCS1A01G068300	Grain		AS	AS	AS	AS	AS	AS
chr4A.581.2	8	TraesCS4A01G322000LC	Grain		AS					AS
chr5D.1703.8	6	TraesCS5D01G243600LC	Grain
chr1B.2135.1	2	chr1B.2135	Grain
chr5B.273.4	7	TraesCS5B01G167600LC	Grain
chr2B.1643.1	6	TraesCS2B01G213600LC	Grain		AS								AS		AS
chrUn.433.1	1	chrUn.433	Grain
chr3B.329.2	7	TraesCS3B01G236400LC	Grain
chr5B.1676.2	5	TraesCS5B01G190100LC	Grain
chr3A.1304.1	1	chr3A.1304	Grain
chr3A.428.1	3	chr3A.428	Grain		AS							AS
chr6A.403.2	3	TraesCS6A01G294100LC	Grain
chr2D.2005.1	1	chr2D.2005	Grain
chr7D.2323.1	1	chr7D.2323	Grain
chr5B.183.1	2	chr5B.183	Grain
chr4D.1624.2	5	TraesCS4D01G304100LC	Grain		AS				AS
chr2B.2158.5	4	TraesCS2B01G315800	Grain
chr5D.2237.1	1	chr5D.2237	Grain
chr3B.1160.1	2	chr3B.1160	Grain
chr5D.1293.1	2	chr5D.1293	Grain		AS								AS
chr4A.1645.1	1	TraesCS4A01G241100LC	Grain
chr3B.1739.1	2	chr3B.1739	Grain
chr5A.744.1	1	chr5A.744	Grain
chr1D.1527.3	5	chr1D.1527	Grain
chr6A.242.3	4	TraesCS6A01G185700LC	Grain
chr4D.722.1	1	chr4D.722	Grain
chr7B.1972.1	2	TraesCS7B01G498500LC	Grain
chr4B.964.1	1	chr4B.964	Grain
chr4D.1381.5	4	chr4D.1381	Grain
chr2D.1106.2	3	TraesCS2D01G552500LC	Grain
chr7D.474.2	3	TraesCS7D01G299100LC	Grain		AS			AS
chrUn.244.3	4	TraesCSU01G246200LC	Grain
chr5A.823.1	3	chr5A.823	Grain
chr5A.950.1	2	chr5A.950	Grain
chr7B.307.1	2	chr7B.307	Grain
chr2A.512.4	6	chr2A.512	Grain	TR									TR	TR
chr3B.701.6	4	TraesCS3B01G283100	Grain
chr6D.1110.2	2	chr6D.1110	Grain
chr4A.427.3	5	TraesCS4A01G213300LC	Grain
chr6B.231.10	11	chr6B.231	Grain
chr4A.427.2	4	TraesCS4A01G213300LC	Grain
chr4D.1368.1	4	chr4D.1368	Grain	TR	AS			AS	AS TR				TR	AS TR	AS TR
chr7A.1596.2	7	chr7A.1596	Grain
chr1D.77.1	5	chr1D.77	Grain
chr2B.2815.2	6	chr2B.2815	Grain		AS			AS
chr6B.1964.3	5	TraesCS6B01G560200LC	Grain
chr7B.1938.1	5	TraesCS7B01G486600LC	Grain
chr5D.1735.1	1	TraesCS5D01G252400LC	Grain
chr2D.1872.1	2	chr2D.1872	Grain
chr2D.2288.2	4	TraesCS2D01G463700LC	Grain
chr2B.2543.1	3	TraesCS2B01G705600LC	Grain
chr1B.487.2	2	chr1B.487	Grain
chr6B.1865.1	3	chr6B.1865	Grain
chr4A.430.5	4	chr4A.430	Grain
chr1D.399.1	1	chr1D.399	Grain
chr7D.415.2	3	TraesCS7D01G272400LC	Grain
chr4A.1114.2	3	TraesCS4A01G640100LC	Grain
chr2A.1931.1	1	chr2A.1931	Grain
chr1D.694.1	5	TraesCS1D01G375700LC	Grain
chr3A.2108.1	2	chr3A.2108	Grain
chr1D.2088.1	1	TraesCS1D01G569200LC	Grain		AS								AS
chrUn.547.1	1	chrUn.547	Grain
chr6B.2020.1	4	TraesCS6B01G587000LC	Grain		AS		AS
chr3D.433.3	4	chr3D.433	Grain		AS						AS	AS			AS
chr4A.309.1	1	chr4A.309	Grain	TR				TR	TR
chr2A.1509.1	1	chr2A.1509	Grain
chr3B.119.1	6	TraesCS3B01G111400LC	Grain
chr2B.147.1	1	chr2B.147	Grain
chr4D.1624.1	4	TraesCS4D01G304100LC	Grain		AS				AS
chr4B.1480.7	11	chr4B.1480	Grain		AS				AS
chr5B.743.1	3	TraesCS5B01G415200LC	Grain
chr1B.1430.1	2	TraesCS1B01G147400LC	Grain
chr1A.216.1	2	chr1A.216	Grain
chr1A.1242.1	4	TraesCS1A01G096600LC	Grain
chr3B.988.1	2	chr3B.988	Grain
chr2D.209.1	2	chr2D.209	Grain
chr7A.1744.1	1	chr7A.1744	Grain
chr3B.378.2	4	chr3B.378	Grain
chr7D.1428.1	2	TraesCS7D01G164600LC	Grain		AS							AS
chr6A.283.1	2	TraesCS6A01G215300LC	Grain		AS			AS			AS
chr5B.694.4	11	TraesCS5B01G379300LC	Grain		AS			AS	AS				AS	AS
chr6B.895.2	4	TraesCS6B01G627400LC	Grain	TR	AS								AS TR
chr1B.1380.1	1	TraesCS1B01G080300	Grain		AS	AS	AS	AS	AS	AS
chr2D.2437.1	1	chr2D.2437	Grain
chr3B.623.1	1	chr3B.623	Grain
chr3B.1850.3	5	TraesCS3B01G314100LC	Grain	TR									TR
chr2A.514.1	1	chr2A.514	Grain
chr4A.581.3	10	TraesCS4A01G322000LC	Grain		AS					AS
chr2B.632.1	1	chr2B.632	Grain
chr4B.2001.2	4	chr4B.2001	Grain
chr7B.999.4	2	TraesCS7B01G665500LC	Grain	TR	AS			TR	TR	TR		AS TR	AS TR	AS TR	AS TR
chr7A.179.1	1	chr7A.179	Grain
chr4D.414.1	1	chr4D.414	Grain
chr2B.2806.1	1	chr2B.2806	Grain
chr2D.2067.1	1	chr2D.2067	Grain
chr3D.405.4	8	TraesCS3D01G226300LC	Grain
chr5B.1072.1	1	chr5B.1072	Grain
chr1B.335.2	4	chr1B.335	Grain
chr2D.1146.1	2	chr2D.1146	Grain
chr4A.2181.2	6	TraesCS4A01G590800LC	Grain
chr1B.404.1	1	chr1B.404	Grain
chr1A.1219.1	2	chr1A.1219	Grain
chr1A.346.2	4	TraesCS1A01G236300LC	Grain		AS									AS
chr2D.1785.1	1	chr2D.1785	Grain
chr7D.610.3	3	chr7D.610	Grain
chr2B.631.2	3	chr2B.631	Grain
chr4A.1585.1	5	TraesCS4A01G177200LC	Grain		AS	AS	AS		AS	AS	AS	AS	AS
chr4D.495.1	6	chr4D.495	Grain
chr5D.1835.1	2	TraesCS5D01G214800	Grain
chr7A.2218.1	3	TraesCS7A01G616800LC	Grain
chr3B.1494.1	3	chr3B.1494	Grain
chr4B.864.1	4	TraesCS4B01G458500LC	Grain	TR	AS							AS			TR
chr1B.375.1	1	chr1B.375	Grain
chr4B.1564.2	5	TraesCS4B01G294700LC	Grain		AS	AS		AS
chr7A.449.1	1	chr7A.449	Grain	TR											TR
chr2A.273.2	3	chr2A.273	Grain
chr3B.1236.1	3	chr3B.1236	Grain
chr7A.831.2	3	TraesCS7A01G522600LC	Grain		AS				AS	AS
chr1D.85.1	1	chr1D.85	Grain
chr5A.1531.1	1	chr5A.1531	Grain
chr2D.1649.1	2	chr2D.1649	Grain
chr4A.1640.9	5	chr4A.1640	Grain		AS	AS				AS
chr4D.1846.1	1	chr4D.1846	Grain
chr3D.224.1	1	TraesCS3D01G118500	Grain
chr3B.1835.2	4	TraesCS3B01G308000LC	Grain		AS			AS
chr2B.1485.3	4	chr2B.1485	Grain		AS								AS
chr7B.1709.1	5	chr7B.1709	Grain
chr2D.1860.1	1	chr2D.1860	Grain
chr4D.132.1	5	TraesCS4D01G044600LC	Grain	TR									TR
chr2B.1970.1	2	chr2B.1970	Grain		AS			AS
chr4B.2001.3	5	chr4B.2001	Grain
chr7B.500.4	5	TraesCS7B01G335400LC	Grain	TR	AS		AS	AS TR		AS
chr3A.1999.1	2	chr3A.1999	Grain
chr3B.1223.1	3	TraesCS3B01G739500LC	Grain
chr4D.1482.2	5	chr4D.1482	Grain		AS								AS
chr5A.1546.3	5	TraesCS5A01G223000LC	Grain
chr3B.1675.1	1	TraesCS3B01G225300LC	Grain
chr3A.670.1	1	chr3A.670	Grain	TR										TR	TR
chr1B.1708.1	4	chr1B.1708	Grain
chr1D.1627.1	2	chr1D.1627	Grain
chr5B.1410.2	2	chr5B.1410	Grain
chr5D.270.1	1	chr5D.270	Grain	TR											TR
chr4A.1645.3	5	TraesCS4A01G241100LC	Grain
chr2B.2597.3	5	TraesCS2B01G742800LC	Grain		AS										AS
chr4B.1507.2	3	TraesCS4B01G243500LC	Grain	TR				TR	TR
chr5D.904.1	1	chr5D.904	Grain
chr4B.1550.1	4	TraesCS4B01G279100LC	Grain
chr4D.1624.10	6	TraesCS4D01G304100LC	Grain		AS				AS
chr4B.2126.1	2	chr4B.2126	Grain
chr5A.949.1	2	chr5A.949	Grain
chr3B.885.1	1	chr3B.885	Grain
chr2D.1954.1	8	TraesCS2D01G328000LC	Grain
chr5D.1527.1	1	chr5D.1527	Grain
chr1B.1200.1	3	TraesCS1B01G777700LC	Grain
chr1D.1343.7	5	TraesCS1D01G159500LC	Grain		AS	AS	AS	AS	AS	AS
chr2B.1497.1	1	TraesCS2B01G084300	Grain
chr6B.523.1	2	chr6B.523	Grain
chr4A.581.1	7	TraesCS4A01G322000LC	Grain		AS					AS
chr6D.1424.1	1	chr6D.1424	Grain
chr5B.2165.1	5	chr5B.2165	Grain
chr4B.1038.1	1	chr4B.1038	Grain
chr6B.1317.1	2	TraesCS6B01G140800LC	Grain
chr2A.1811.1	1	chr2A.1811	Grain
chr5D.101.1	2	chr5D.101	Grain
chr7B.183.1	6	chr7B.183	Grain
chr3B.329.1	2	TraesCS3B01G236400LC	Grain
chr3B.878.1	2	chr3B.878	Grain
chr4B.234.1	8	TraesCS4B01G126300LC	Grain
chr1D.2012.2	5	chr1D.2012	Grain
chr7B.304.1	1	chr7B.304	Grain
chr1A.346.5	5	TraesCS1A01G236300LC	Grain		AS									AS
chr2D.711.1	3	TraesCS2D01G380500LC	Grain	TR	AS								AS TR
chr4D.1314.1	1	chr4D.1314	Grain
chr5A.1724.3	4	chr5A.1724	Grain		AS							AS	AS
chr3D.405.1	2	TraesCS3D01G226300LC	Grain
chr4A.784.2	3	chr4A.784	Grain
chr7D.191.2	3	chr7D.191	Grain
chr2D.456.3	3	TraesCS2D01G241900LC	Grain
chr3B.129.1	1	chr3B.129	Grain
chr4B.1650.1	3	chr4B.1650	Grain
chr2B.2412.2	2	chr2B.2412	Grain
chr1D.858.1	3	chr1D.858	Grain		AS		AS	AS			AS				AS
chr5A.1566.1	1	chr5A.1566	Grain
chr3B.2674.1	3	chr3B.2674	Grain
chr3D.475.1	1	chr3D.475	Grain
chr3B.2110.1	4	TraesCS3B01G470200LC	Grain
chr5D.555.2	5	TraesCS5D01G209000	Grain		AS			AS					AS
chr5B.2549.2	3	TraesCS5B01G662600LC	Grain
chr1D.988.1	1	TraesCS1D01G539100LC	Grain		AS	AS	AS	AS		AS		AS			AS
chr1B.81.1	1	TraesCS1B01G046900LC	Grain
chr7A.1799.1	2	chr7A.1799	Grain
chr7B.2004.2	5	chr7B.2004	Grain
chr2B.2194.1	2	TraesCS2B01G519000LC	Grain
chr3D.343.5	6	TraesCS3D01G198900LC	Grain
chr7B.1938.7	7	TraesCS7B01G486600LC	Grain
chr4A.1665.3	6	TraesCS4A01G256200LC	Grain		AS	AS	AS
chr2B.1485.2	3	chr2B.1485	Grain		AS								AS
chr5A.1489.3	2	TraesCS5A01G187900LC	Grain
chr4A.408.1	4	chr4A.408	Grain
chr1A.14.1	2	chr1A.14	Grain
chr5D.1703.1	3	TraesCS5D01G243600LC	Grain
chr5A.1713.2	2	TraesCS5A01G183900	Grain		AS						AS				AS
chr6B.1398.2	2	TraesCS6B01G206700LC	Grain	TR	AS			AS TR
chr5B.1759.1	3	TraesCS5B01G237100LC	Grain
chr2A.615.1	3	TraesCS2A01G363200LC	Grain
chr5D.1793.2	2	chr5D.1793	Grain
chr4A.473.1	2	chr4A.473	Grain
chr6B.2098.2	8	TraesCS6B01G628300LC	Grain
chr6B.2318.1	4	TraesCS6B01G452100	Grain
chrUn.281.1	1	chrUn.281	Grain	TR					TR	TR
chr3A.1156.1	1	TraesCS3A01G700700LC	Grain
chr5D.1703.7	6	TraesCS5D01G243600LC	Grain
chr3B.1911.5	10	chr3B.1911	Grain		AS	AS
chr6A.133.2	5	chr6A.133	Grain		AS					AS	AS				AS
chr4B.1864.2	8	chr4B.1864	Grain		AS	AS
chr5B.288.1	2	chr5B.288	Grain
chr2D.2288.1	4	TraesCS2D01G463700LC	Grain
chr5B.78.1	2	chr5B.78	Grain
chr1A.380.1	3	chr1A.380	Grain
chr7D.1564.3	3	TraesCS7D01G244800LC	Grain
chr3B.1875.2	2	chr3B.1875	Grain
chr4D.131.1	1	chr4D.131	Grain
chr1D.1210.2	2	TraesCS1D01G081700LC	Grain
chr5B.52.1	3	chr5B.52	Grain
chr5A.1724.2	3	chr5A.1724	Grain		AS							AS	AS
chr3B.1700.1	1	chr3B.1700	Grain
chr7A.831.3	5	TraesCS7A01G522600LC	Grain		AS				AS	AS
chr7A.1684.1	3	chr7A.1684	Grain
chr3D.939.2	2	chr3D.939	Grain	TR	AS			AS TR	AS TR	AS TR			AS TR	AS
chr2D.1881.2	4	chr2D.1881	Grain
chr7A.1261.2	4	chr7A.1261	Grain
chr2A.1473.1	2	chr2A.1473	Grain
chr6B.231.2	7	chr6B.231	Grain
chr4B.1036.2	10	chr4B.1036	Grain		AS								AS
chr3A.438.1	1	TraesCS3A01G196700	Grain
chr2B.445.1	4	TraesCS2B01G307300LC	Grain
chr4D.414.2	3	chr4D.414	Grain
chr5A.1310.1	2	chr5A.1310	Grain
chr3D.1840.1	2	TraesCS3D01G316000LC	Grain
chr2D.1106.3	3	TraesCS2D01G552500LC	Grain
chr6B.895.1	3	TraesCS6B01G627400LC	Grain	TR	AS								AS TR
chr3B.1483.1	1	chr3B.1483	Grain
chr3B.172.2	5	TraesCS3B01G109600	Grain
chr2B.1998.1	1	chr2B.1998	Grain
chr1D.1527.2	4	chr1D.1527	Grain
chrUn.244.4	5	TraesCSU01G246200LC	Grain
chr1A.1965.1	3	chr1A.1965	Grain
chr1B.692.1	2	chr1B.692	Grain
chr7B.589.1	1	chr7B.589	Grain
chr5B.1389.1	2	chr5B.1389	Grain
chr2D.1508.1	1	chr2D.1508	Grain
chr6A.1474.2	3	chr6A.1474	Grain
chr6B.1717.1	1	TraesCS6B01G228000	Grain
chr3B.229.1	2	chr3B.229	Grain
chr1B.1577.1	1	chr1B.1577	Grain
chr5A.166.2	4	chr5A.166	Grain
chr7D.2368.1	1	chr7D.2368	Grain
chr7A.2137.1	1	chr7A.2137	Grain
chr5A.1849.2	4	TraesCS5A01G360300LC	Grain		AS	AS	AS				AS
chr5A.1524.2	2	TraesCS5A01G211800LC	Grain		AS						AS	AS	AS	AS
chr7A.2021.2	4	chr7A.2021	Grain
chr7B.500.5	6	TraesCS7B01G335400LC	Grain	TR	AS		AS	AS TR		AS
chr2A.987.1	4	chr2A.987	Grain		AS			AS
chr4B.2060.3	6	chr4B.2060	Grain		AS					AS
chr2D.457.1	4	chr2D.457	Grain	TR									TR
chr2D.456.4	3	TraesCS2D01G241900LC	Grain
chr3B.1089.1	1	chr3B.1089	Grain
chr6B.1480.14	10	chr6B.1480	Grain
chr1A.1415.1	3	TraesCS1A01G200400LC	Grain
chr4A.1846.1	3	chr4A.1846	Grain
chr3B.1159.3	6	chr3B.1159	Grain		AS						AS				AS
chr6D.47.1	1	TraesCS6D01G025200	Grain
chr6B.1975.1	2	chr6B.1975	Grain
chr2B.1893.2	7	chr2B.1893	Grain
chr7B.993.1	4	TraesCS7B01G661700LC	Grain	TR											TR
chr3D.1505.2	3	TraesCS3D01G146400LC	Grain
chr3A.2231.1	2	chr3A.2231	Grain
chr3B.2517.1	1	chr3B.2517	Grain
chr5B.1411.1	1	chr5B.1411	Grain
chr7A.2308.1	1	chr7A.2308	Grain
chr6B.570.1	1	chr6B.570	Grain
chr4A.584.1	3	chr4A.584	Grain
chr7D.1142.2	2	TraesCS7D01G510000	Grain
chr2A.119.1	1	chr2A.119	Grain
chr4A.427.4	5	TraesCS4A01G213300LC	Grain
chr7D.868.4	8	chr7D.868	Grain		AS								AS
chr6B.496.1	1	chr6B.496	Grain
chr7A.585.3	3	chr7A.585	Grain
chr4A.1940.1	1	TraesCS4A01G258600	Grain
chr2A.1284.1	2	chr2A.1284	Grain	TR									TR	TR
chr3B.580.1	1	TraesCS3B01G246400	Grain		AS							AS
chr6D.355.1	2	chr6D.355	Grain
chr4A.1026.1	2	chr4A.1026	Grain
chr1B.378.1	1	chr1B.378	Grain
chr2D.1344.1	2	TraesCS2D01G577700	Grain
chr3A.1666.7	7	TraesCS3A01G283800LC	Grain		AS		AS		AS	AS	AS	AS			AS
chr7A.1774.1	1	TraesCS7A01G366000LC	Grain
chr6B.1719.1	1	TraesCS6B01G409600LC	Grain
chr5B.2714.1	1	chr5B.2714	Grain
chr6D.782.2	2	TraesCS6D01G423200LC	Grain
chr4B.375.1	7	TraesCS4B01G193400LC	Grain
chr1A.2018.1	2	chr1A.2018	Grain
chr7B.1498.4	6	TraesCS7B01G240100LC	Grain		AS					AS			AS	AS
chr7A.629.1	1	TraesCS7A01G420800LC	Grain
chr3D.343.2	5	TraesCS3D01G198900LC	Grain
chr2B.1938.1	1	TraesCS2B01G257000	Grain
chr2B.1537.1	8	TraesCS2B01G136800LC	Grain
chr5B.1390.3	4	chr5B.1390	Grain
chr5B.2541.1	1	chr5B.2541	Grain
chr1B.2086.1	1	chr1B.2086	Grain
chr5A.1546.2	4	TraesCS5A01G223000LC	Grain
chr3A.792.5	4	TraesCS3A01G448000LC	Grain	TR	AS								AS TR	AS TR
chr3A.1134.1	2	TraesCS3A01G682200LC	Grain
chr1A.2095.3	3	TraesCS1A01G601700LC	Grain	TR	AS			AS		AS		TR			TR
chr1B.2019.3	6	chr1B.2019	Grain
chr6D.1531.2	2	chr6D.1531	Grain
chr5B.2165.2	6	chr5B.2165	Grain
chr4B.1323.1	5	chr4B.1323	Grain
chr6B.1405.1	5	TraesCS6B01G211900LC	Grain
chr6B.2169.1	1	chr6B.2169	Grain
chr2D.1896.1	1	chr2D.1896	Grain
chr4D.1424.2	4	chr4D.1424	Grain		AS						AS			AS	AS
chr2D.1877.1	1	TraesCS2D01G277600LC	Grain		AS						AS			AS
chr3B.2234.1	1	chr3B.2234	Grain
chr1D.1346.1	3	chr1D.1346	Grain	TR											TR
chr3D.465.1	1	chr3D.465	Grain
chr2A.1908.3	2	chr2A.1908	Grain		AS						AS				AS
chr2A.1537.1	2	chr2A.1537	Grain
chr5B.2556.1	1	chr5B.2556	Grain
chr5D.466.2	2	TraesCS5D01G250000LC	Grain
chr3A.1015.1	1	TraesCS3A01G558000LC	Grain
chr3A.1188.1	1	TraesCS3A01G727100LC	Grain
chr7B.1970.1	2	chr7B.1970	Grain
chr6B.1755.1	2	chr6B.1755	Grain
chr5A.175.2	5	chr5A.175	Grain
chr5B.1674.1	4	TraesCS5B01G189300LC	Grain
chr1A.1498.2	4	TraesCS1A01G258800LC	Grain
chr1B.967.1	1	chr1B.967	Grain
chr1B.1113.1	3	TraesCS1B01G721100LC	Grain
chr6B.929.1	3	chr6B.929	Grain		AS								AS
chr1D.1559.2	3	chr1D.1559	Grain
chr7B.521.1	2	TraesCS7B01G347200LC	Grain
chr3D.2209.1	1	chr3D.2209	Grain
chr4B.368.1	3	TraesCS4B01G190800LC	Grain
chr3B.1224.1	3	chr3B.1224	Grain		AS		AS	AS	AS	AS
chr3A.277.1	3	chr3A.277	Grain
chr7B.904.1	1	TraesCS7B01G342100	Grain		AS							AS
chr4B.1936.2	3	chr4B.1936	Grain
chr2B.570.2	5	chr2B.570	Grain
chr4A.2016.2	4	TraesCS4A01G451000LC	Grain	TR				TR	TR	TR
chr2D.738.1	2	chr2D.738	Grain		AS								AS	AS
chr7D.477.1	1	chr7D.477	Grain
chr3B.328.1	3	TraesCS3B01G236200LC	Grain
chr2D.205.1	1	chr2D.205	Grain
chr2B.2800.1	1	chr2B.2800	Grain	TR				TR
chr4A.1087.1	1	chr4A.1087	Grain
chr3B.991.3	5	chr3B.991	Grain
chr7B.1728.1	6	chr7B.1728	Grain
chr7D.610.2	3	chr7D.610	Grain
chr3D.1532.1	1	chr3D.1532	Grain
chr2B.148.1	4	TraesCS2B01G109100	Grain
chr7A.700.1	2	chr7A.700	Grain
chr1B.469.1	3	TraesCS1B01G337400LC	Grain	TR						TR
chr7B.1509.1	3	TraesCS7B01G248400LC	Grain
chr3A.2211.1	2	chr3A.2211	Grain
chr6B.1209.3	3	chr6B.1209	Grain		AS	AS
chr5B.1977.2	3	chr5B.1977	Grain
chr3B.1038.1	1	TraesCS3B01G410900	Grain
chr5B.2385.2	3	TraesCS5B01G570800LC	Grain
chr3D.1454.1	2	chr3D.1454	Grain
chr7B.2010.4	7	chr7B.2010	Grain
chr2B.846.3	5	chr2B.846	Grain	TR									TR	TR
chr7A.2021.1	4	chr7A.2021	Grain
chr1B.1484.1	5	TraesCS1B01G189000LC	Grain		AS	AS		AS		AS		AS
chr2A.918.2	2	TraesCS2A01G522200LC	Grain
chr1A.1507.1	2	chr1A.1507	Grain		AS								AS
chr4B.200.1	1	chr4B.200	Grain
chr3B.1774.1	4	chr3B.1774	Grain
chr5B.1454.1	2	chr5B.1454	Grain
chr6B.517.1	2	chr6B.517	Grain
chr5A.1985.1	7	TraesCS5A01G427000LC	Grain		AS							AS	AS
chr4B.327.1	1	chr4B.327	Grain
chr6B.1278.5	10	TraesCS6B01G111600LC	Grain
chr2B.1944.1	2	chr2B.1944	Grain
chr1B.2019.4	7	chr1B.2019	Grain
chr6B.200.1	1	chr6B.200	Grain
chr1B.967.2	2	chr1B.967	Grain
chr5A.2193.1	2	chr5A.2193	Grain
chr1A.251.3	3	chr1A.251	Grain
chr6D.1439.1	1	chr6D.1439	Grain
chr1A.1476.1	3	chr1A.1476	Grain
chrUn.315.1	1	chrUn.315	Grain
chr7A.598.1	1	chr7A.598	Grain
chr4D.1624.4	5	TraesCS4D01G304100LC	Grain		AS				AS
chr7D.1691.1	4	TraesCS7D01G305800LC	Grain
chr4D.1368.2	4	chr4D.1368	Grain	TR	AS			AS	AS TR				TR	AS TR	AS TR
chr1B.472.2	3	chr1B.472	Grain
chr1A.270.1	1	chr1A.270	Grain
chr6B.2132.1	1	chr6B.2132	Grain
chr7B.2120.1	4	TraesCS7B01G605900LC	Grain		AS										AS
chr7A.1830.1	1	chr7A.1830	Grain	TR									TR	TR	TR
chr6A.286.1	1	chr6A.286	Grain
chr5B.1415.1	2	chr5B.1415	Grain	TR				TR	TR	TR
chr7B.1488.1	2	TraesCS7B01G232400LC	Grain		AS								AS
chr4D.1838.2	8	chr4D.1838	Grain
chr3A.2453.1	1	chr3A.2453	Grain
chr2A.512.1	2	chr2A.512	Grain	TR									TR	TR
chr4A.202.1	2	chr4A.202	Grain
chr4B.383.5	6	chr4B.383	Grain
chr4B.437.1	1	chr4B.437	Grain
chr2B.532.5	4	TraesCS2B01G350800LC	Grain
chr5A.510.1	2	chr5A.510	Grain
chr4B.712.1	3	TraesCS4B01G395500LC	Grain
chr2A.386.3	6	TraesCS2A01G202600LC	Grain
chr7B.37.1	1	TraesCS7B01G023900LC	Grain
chr3A.321.1	3	TraesCS3A01G205000LC	Grain
chr4B.1852.1	9	TraesCS4B01G434800LC	Grain		AS					AS
chr7D.961.1	1	chr7D.961	Grain
chr6B.219.2	2	chr6B.219	Grain
chr1D.1527.1	3	chr1D.1527	Grain
chr2A.120.3	3	TraesCS2A01G081700LC	Grain	TR	AS			AS		AS			TR	TR
chr1D.268.2	4	chr1D.268	Grain
chr7D.1517.1	1	TraesCS7D01G222400LC	Grain
chr7D.302.2	8	TraesCS7D01G220700LC	Grain
chr2A.1014.1	1	chr2A.1014	Grain
chr7A.149.1	1	chr7A.149	Grain
chr1B.374.1	1	chr1B.374	Grain
chr6B.239.1	2	TraesCS6B01G205100LC	Grain
chr6B.466.2	4	chr6B.466	Grain		AS						AS	AS	AS		AS
chr7B.1938.3	6	TraesCS7B01G486600LC	Grain
chr5A.1168.1	1	chr5A.1168	Grain
chr2B.113.2	2	chr2B.113	Grain
chr5A.489.1	1	chr5A.489	Grain
chr5A.166.4	6	chr5A.166	Grain
chr5D.1703.4	5	TraesCS5D01G243600LC	Grain
chr1D.812.6	6	TraesCS1D01G427800LC	Grain	TR				TR		TR			TR	TR	TR
chr2A.1681.1	2	TraesCS2A01G199200LC	Grain
chr4A.1830.1	2	chr4A.1830	Grain
chr4B.1132.2	13	chr4B.1132	Grain
chr6B.1318.1	2	TraesCS6B01G103100	Grain
chr5B.2507.1	2	chr5B.2507	Grain
chr5B.40.1	1	chr5B.40	Grain
chr3D.497.3	4	chr3D.497	Grain
chr3B.279.1	2	TraesCS3B01G206900LC	Grain		AS								AS
chr3B.528.1	1	chr3B.528	Grain
chr2B.2175.1	1	TraesCS2B01G505600LC	Grain
chr5B.1071.1	2	chr5B.1071	Grain
chr3B.1911.4	9	chr3B.1911	Grain		AS	AS
chr5B.2494.1	1	chr5B.2494	Grain
chr3A.1176.1	3	chr3A.1176	Grain
chr5B.1877.1	1	chr5B.1877	Grain
chr2B.2597.4	5	TraesCS2B01G742800LC	Grain		AS										AS
chr1A.453.1	1	TraesCS1A01G173500	Grain		AS	AS	AS	AS	AS	AS	AS		AS	AS	AS
chr6A.861.1	8	TraesCS6A01G553800LC	Grain		AS										AS
chr1A.1200.1	1	chr1A.1200	Grain
chr4B.750.1	2	TraesCS4B01G240200	Grain
chr4B.373.1	2	TraesCS4B01G193200LC	Grain		AS						AS
chr5B.85.1	1	chr5B.85	Grain
chr3A.526.1	1	chr3A.526	Grain
chr6D.401.1	2	TraesCS6D01G268600LC	Grain
chr4A.1652.2	3	chr4A.1652	Grain
chr1B.2233.1	2	TraesCS1B01G658400LC	Grain
chr6B.1056.1	1	TraesCS6B01G429900	Grain
chr4B.892.1	2	chr4B.892	Grain		AS								AS
chr5D.538.1	1	chr5D.538	Grain
chr4A.623.1	1	TraesCS4A01G340900LC	Grain
chr1B.335.1	3	chr1B.335	Grain
chr4D.112.1	6	TraesCS4D01G048000	Grain
chr3B.1966.1	1	chr3B.1966	Grain
chr5B.2689.1	1	TraesCS5B01G522100	Grain
chr7B.678.1	10	TraesCS7B01G429000LC	Grain		AS								AS	AS
chr3B.2479.1	1	chr3B.2479	Grain
chr6A.1411.1	1	TraesCS6A01G280800LC	Grain
chr7B.471.5	9	TraesCS7B01G313900LC	Grain
chr4D.1341.1	2	chr4D.1341	Grain
chr6B.1773.1	1	chr6B.1773	Grain
chr2D.1896.2	2	chr2D.1896	Grain
chr5B.2548.1	2	TraesCS5B01G662500LC	Grain		AS	AS
chr1D.3.2	2	chr1D.3	Grain	TR				TR
chr2A.696.1	1	TraesCS2A01G411400LC	Grain
chr7B.1810.1	5	TraesCS7B01G421300LC	Grain
chr2B.780.1	1	chr2B.780	Grain
chr3A.1691.1	4	chr3A.1691	Grain		AS					AS
chr5D.466.1	2	TraesCS5D01G250000LC	Grain
chr2B.1553.1	1	chr2B.1553	Grain
chr5B.1390.2	3	chr5B.1390	Grain
chr7A.647.1	2	chr7A.647	Grain
chr6B.2098.5	12	TraesCS6B01G628300LC	Grain
chr7A.646.1	1	chr7A.646	Grain
chr3A.106.1	1	chr3A.106	Grain
chr2A.1147.1	5	chr2A.1147	Grain
chr6B.1879.1	2	chr6B.1879	Grain
chr5B.1390.4	6	chr5B.1390	Grain
chr2B.1863.1	4	TraesCS2B01G324400LC	Grain
chrUn.244.5	8	TraesCSU01G246200LC	Grain
chr6B.1350.1	1	chr6B.1350	Grain
chr1D.134.1	3	TraesCS1D01G084800LC	Grain	TR										TR
chr7B.1201.1	2	chr7B.1201	Grain
chr2D.432.1	1	chr2D.432	Grain
chr2A.1683.1	1	chr2A.1683	Grain
chr5B.581.1	1	chr5B.581	Grain
chr6A.110.1	3	chr6A.110	Grain
chr7D.2041.2	2	chr7D.2041	Grain		AS			AS
chr3D.257.2	2	TraesCS3D01G147800LC	Grain
chr2D.456.5	5	TraesCS2D01G241900LC	Grain
chr6B.909.1	1	chr6B.909	Grain
chr6B.1278.2	5	TraesCS6B01G111600LC	Grain
chr5D.569.1	4	TraesCS5D01G286100LC	Grain
chr6B.940.5	5	chr6B.940	Grain	TR				TR					TR		TR
chr1A.159.1	1	chr1A.159	Grain
chr3B.584.1	2	TraesCS3B01G247900	Grain		AS		AS	AS	AS
chr3D.1792.2	2	chr3D.1792	Grain
chr4D.425.1	1	chr4D.425	Grain
chr6B.231.3	8	chr6B.231	Grain
chr3A.2123.1	3	chr3A.2123	Grain
chr2B.580.1	1	chr2B.580	Grain
chr5B.563.2	4	chr5B.563	Grain		AS								AS
chr4D.1450.3	5	TraesCS4D01G212600LC	Grain		AS								AS		AS
chr1B.1667.1	4	TraesCS1B01G311800LC	Grain
chr2B.647.1	3	TraesCS2B01G430400LC	Grain
chr4A.1640.7	5	chr4A.1640	Grain		AS	AS				AS
chr5D.1567.1	5	chr5D.1567	Grain		AS								AS
chr1A.1747.1	1	chr1A.1747	Grain
chr7A.1144.1	4	chr7A.1144	Grain
chr4D.484.1	5	TraesCS4D01G246100LC	Grain
chr7A.1490.1	2	chr7A.1490	Grain
chr6A.336.1	3	chr6A.336	Grain	TR											TR
chr5A.1546.1	1	TraesCS5A01G223000LC	Grain
chr6D.402.1	1	chr6D.402	Grain	TR											TR
chr4D.230.1	2	TraesCS4D01G083700LC	Grain	TR			TR
chr3A.1008.1	1	chr3A.1008	Grain
chr2B.1485.1	3	chr2B.1485	Grain		AS								AS
chr3B.906.2	2	TraesCS3B01G537400LC	Grain
chr2B.1970.3	4	chr2B.1970	Grain		AS			AS
chr6B.1689.3	5	TraesCS6B01G223400	Grain
chr7B.472.1	3	chr7B.472	Grain
chr1D.23.1	1	chr1D.23	Grain
chr1D.415.2	2	TraesCS1D01G262000LC	Grain
chr7A.1619.1	1	chr7A.1619	Grain	TR									TR
chr6D.336.1	1	chr6D.336	Grain
chr5A.161.2	2	TraesCS5A01G120500LC	Grain
chr3B.523.1	2	TraesCS3B01G232200	Grain
chr5B.2127.1	1	TraesCS5B01G416500LC	Grain	TR											TR
chr5B.1388.1	1	chr5B.1388	Grain
chr7D.1114.1	1	chr7D.1114	Grain
chr3B.701.3	3	TraesCS3B01G283100	Grain
chr3D.507.1	3	chr3D.507	Grain
chr6B.934.1	3	chr6B.934	Grain
chr7D.1977.1	2	TraesCS7D01G333600	Grain	TR										TR
chr6B.1679.1	1	chr6B.1679	Grain
chr6D.231.1	2	TraesCS6D01G129800	Grain
chr3B.906.3	3	TraesCS3B01G537400LC	Grain
chr6D.1347.1	1	TraesCS6D01G167500	Grain
chr4A.1602.2	5	chr4A.1602	Grain
chr4D.1624.3	5	TraesCS4D01G304100LC	Grain		AS				AS
chr2B.1476.1	5	chr2B.1476	Grain
chr2B.2411.1	2	TraesCS2B01G418000	Grain
chr6B.661.1	1	chr6B.661	Grain
chr4B.2076.1	1	chr4B.2076	Grain
chr5B.309.1	3	chr5B.309	Grain
chr7B.358.2	2	TraesCS7B01G246900LC	Grain		AS			AS					AS
chr7B.1384.1	1	chr7B.1384	Grain
chr5D.866.1	1	chr5D.866	Grain
chr4B.998.2	12	TraesCS4B01G546800LC	Grain
chr3D.2141.1	4	TraesCS3D01G436400LC	Grain
chr1B.758.1	1	chr1B.758	Grain
chr2B.1970.2	3	chr2B.1970	Grain		AS			AS
chr2B.388.1	2	chr2B.388	Grain
chr4D.1094.1	3	chr4D.1094	Grain
chr2B.1008.1	4	chr2B.1008	Grain
chr3A.1910.1	1	TraesCS3A01G406000LC	Grain	TR	AS								AS	AS TR
chr7B.874.2	3	chr7B.874	Grain	TR				TR	TR				TR
chr7B.1665.1	1	chr7B.1665	Grain
chr4B.414.1	2	chr4B.414	Grain		AS							AS
chr7A.1440.1	2	chr7A.1440	Grain	TR			TR						TR
chr2B.387.1	3	chr2B.387	Grain
chr4A.1672.1	2	chr4A.1672	Grain
chr1D.191.2	3	chr1D.191	Grain
chr2D.2208.1	3	chr2D.2208	Grain
chr1B.487.1	1	chr1B.487	Grain
chr5B.2153.1	2	chr5B.2153	Grain
chr3A.1621.1	3	chr3A.1621	Grain
chr7B.182.2	8	TraesCS7B01G138400LC	Grain		AS	AS		AS		AS	AS				AS
chr5A.1393.1	1	chr5A.1393	Grain	TR				TR	TR				TR	TR	TR
chr7A.576.2	3	TraesCS7A01G376400LC	Grain
chr5B.1219.1	2	chr5B.1219	Grain
chr3D.257.3	2	TraesCS3D01G147800LC	Grain
chr2A.335.2	2	TraesCS2A01G182400LC	Grain
chr7D.615.2	3	TraesCS7D01G383200LC	Grain
chr4D.133.2	3	TraesCS4D01G044700LC	Grain	TR					TR
chr2B.953.1	1	chr2B.953	Grain
chr2B.1863.2	4	TraesCS2B01G324400LC	Grain
chr7B.1515.2	2	chr7B.1515	Grain
chr7A.2101.1	2	chr7A.2101	Grain		AS							AS		AS	AS
chr5A.1889.1	1	TraesCS5A01G254300	Grain
chr6D.1110.1	1	chr6D.1110	Grain
chr1B.1623.1	2	chr1B.1623	Grain
chr4A.1698.1	1	chr4A.1698	Grain
chr5B.423.2	9	TraesCS5B01G142800	Grain		AS			AS
chr7D.609.1	2	chr7D.609	Grain
chr6B.940.2	3	chr6B.940	Grain	TR				TR					TR		TR
chr5B.694.3	10	TraesCS5B01G379300LC	Grain		AS			AS	AS				AS	AS
chr2B.2461.1	2	chr2B.2461	Grain
chr7A.282.3	7	chr7A.282	Grain
chr7B.1494.1	3	TraesCS7B01G237100LC	Grain		AS								AS
chr6D.254.1	1	chr6D.254	Grain
chr4B.1480.3	5	chr4B.1480	Grain		AS				AS
chr3D.405.3	6	TraesCS3D01G226300LC	Grain
chr1A.1485.1	1	chr1A.1485	Grain
chrUn.13.2	5	TraesCSU01G015900LC	Grain	TR				TR	TR				TR
chr7D.2124.1	2	chr7D.2124	Grain
chr5A.957.1	1	chr5A.957	Grain
chr7A.1626.1	3	chr7A.1626	Grain	TR						TR
chr4B.1507.3	4	TraesCS4B01G243500LC	Grain	TR				TR	TR
chr1A.251.2	2	chr1A.251	Grain
chr6B.239.2	3	TraesCS6B01G205100LC	Grain
chr7B.1938.4	6	TraesCS7B01G486600LC	Grain
chr6B.239.4	7	TraesCS6B01G205100LC	Grain
chr3A.1311.1	3	TraesCS3A01G081000LC	Grain
chr1A.1503.3	3	chr1A.1503	Grain
chr2D.1106.5	4	TraesCS2D01G552500LC	Grain
chr3B.1159.1	2	chr3B.1159	Grain		AS						AS				AS
chr6B.1862.2	2	TraesCS6B01G507700LC	Grain
chr7B.1865.2	5	TraesCS7B01G442600LC	Grain
chr7B.393.1	1	chr7B.393	Grain
chr4B.988.3	6	TraesCS4B01G536900LC	Grain
chr2A.673.1	1	chr2A.673	Grain
chr1B.1686.1	2	chr1B.1686	Grain
chr3D.1774.1	4	chr3D.1774	Grain
chr1B.157.1	4	chr1B.157	Grain
chr3B.998.2	4	chr3B.998	Grain
chr7B.282.3	2	chr7B.282	Grain
chr4D.374.1	2	TraesCS4D01G150600LC	Grain
chr4B.1132.1	6	chr4B.1132	Grain
chr2B.1924.1	1	chr2B.1924	Grain		AS			AS		AS
chr6D.1204.2	3	TraesCS6D01G117800	Grain
chr6B.1306.1	1	chr6B.1306	Grain&Leaf
chr5A.1371.2	3	chr5A.1371	Grain&Leaf
chr3A.443.1	1	chr3A.443	Grain&Leaf
chr5D.1703.10	6	TraesCS5D01G243600LC	Grain&Leaf
chr5B.563.1	3	chr5B.563	Grain&Leaf		AS								AS
chr4B.1525.2	2	TraesCS4B01G251100LC	Grain&Leaf	TR				TR
chr2A.2274.1	1	chr2A.2274	Grain&Leaf	TR				TR	TR			TR	TR	TR	TR
chr7B.842.2	2	TraesCS7B01G524700LC	Grain&Leaf
chr6A.1465.1	1	chr6A.1465	Grain&Leaf
chr5A.954.1	1	chr5A.954	Grain&Leaf
chr7D.2060.3	6	chr7D.2060	Grain&Leaf
chr3D.1701.1	1	chr3D.1701	Grain&Leaf	TR				TR	TR				TR
chr2A.273.4	4	chr2A.273	Grain&Leaf
chr1D.110.1	1	chr1D.110	Grain&Leaf
chr3D.98.1	1	chr3D.98	Grain&Leaf
chr1A.1676.1	1	chr1A.1676	Grain&Leaf
chr7A.616.1	2	TraesCS7A01G409900LC	Grain&Leaf		AS		AS
chr6A.2012.1	2	chr6A.2012	Grain&Leaf	TR								TR	TR	TR
chr3B.1825.1	1	chr3B.1825	Grain&Leaf	TR											TR
chr3A.416.1	3	chr3A.416	Grain&Leaf
chr5A.1281.5	6	TraesCS5A01G053000LC	Grain&Leaf
chr4B.1872.4	3	chr4B.1872	Grain&Leaf		AS				AS
chr5A.1394.2	2	chr5A.1394	Grain&Leaf
chr2D.921.1	2	chr2D.921	Grain&Leaf
chrUn.35.3	7	chrUn.35	Grain&Leaf
chr3D.768.1	3	chr3D.768	Grain&Leaf
chr3D.1791.1	1	chr3D.1791	Grain&Leaf	TR											TR
chr5A.1131.1	2	chr5A.1131	Grain&Leaf
chr6A.1340.1	1	chr6A.1340	Grain&Leaf
chr4B.1388.1	1	TraesCS4B01G158400LC	Grain&Leaf		AS						AS	AS	AS		AS
chr2B.1062.1	1	TraesCS2B01G669400LC	Grain&Leaf		AS						AS
chr5D.1567.4	7	chr5D.1567	Grain&Leaf		AS								AS
chr7B.421.1	3	TraesCS7B01G275600LC	Grain&Leaf
chr7B.2088.1	3	TraesCS7B01G581800LC	Grain&Leaf
chr7B.678.2	10	TraesCS7B01G429000LC	Grain&Leaf		AS								AS	AS
chr4B.988.5	7	TraesCS4B01G536900LC	Grain&Leaf
chr3A.596.4	6	chr3A.596	Grain&Leaf		AS			AS
chr1A.1055.1	1	chr1A.1055	Grain&Leaf
chr2A.120.2	2	TraesCS2A01G081700LC	Grain&Leaf	TR	AS			AS		AS			TR	TR
chr7B.1682.3	3	chr7B.1682	Grain&Leaf	TR				TR	TR	TR		TR	TR	TR	TR
chr7A.616.2	3	TraesCS7A01G409900LC	Grain&Leaf		AS		AS
chr4B.479.1	2	chr4B.479	Grain&Leaf
chr7A.279.2	2	chr7A.279	Grain&Leaf
chr2B.2589.1	3	chr2B.2589	Grain&Leaf
chr4B.491.1	1	chr4B.491	Grain&Leaf	TR	AS	AS	AS	AS TR	TR			TR	TR	TR
chr7B.1602.2	2	chr7B.1602	Grain&Leaf
chr6A.959.1	2	TraesCS6A01G408200	Grain&Leaf		AS										AS
chr2B.2022.2	3	TraesCS2B01G426600LC	Grain&Leaf		AS							AS
chr5D.648.1	1	chr5D.648	Grain&Leaf	TR				TR	TR			TR	TR	TR	TR
chr4A.1986.1	2	TraesCS4A01G434600LC	Grain&Leaf
chr5B.563.7	6	chr5B.563	Grain&Leaf		AS								AS
chr7B.56.1	3	chr7B.56	Grain&Leaf
chr2D.650.1	1	chr2D.650	Grain&Leaf
chr7A.489.3	3	chr7A.489	Grain&Leaf	TR				TR					TR
chr7B.969.3	5	chr7B.969	Grain&Leaf
chr4D.1424.1	2	chr4D.1424	Grain&Leaf		AS						AS			AS	AS
chr7D.1796.1	1	chr7D.1796	Grain&Leaf
chr1A.1426.2	2	chr1A.1426	Grain&Leaf		AS										AS
chr2B.1709.1	2	chr2B.1709	Grain&Leaf	TR											TR
chr3B.2412.1	1	chr3B.2412	Grain&Leaf	TR				TR							TR
chr5A.92.1	2	TraesCS5A01G079400LC	Grain&Leaf		AS										AS
chr5B.563.3	4	chr5B.563	Grain&Leaf		AS								AS
chr6D.211.2	2	TraesCS6D01G143100LC	Grain&Leaf
chr7D.1004.1	1	chr7D.1004	Grain&Leaf
chr3D.2023.1	1	chr3D.2023	Grain&Leaf
chr6A.959.3	4	TraesCS6A01G408200	Grain&Leaf		AS										AS
chr5B.570.2	2	chr5B.570	Grain&Leaf
chr5A.175.5	6	chr5A.175	Grain&Leaf
chr6D.1425.1	1	chr6D.1425	Grain&Leaf
chr1B.2366.2	2	TraesCS1B01G459100	Grain&Leaf	TR	AS		AS	AS			AS	AS			AS TR
chr6B.219.1	1	chr6B.219	Grain&Leaf
chr1D.2088.3	3	TraesCS1D01G569200LC	Grain&Leaf		AS								AS
chr4D.1468.1	2	chr4D.1468	Grain&Leaf	TR									TR
chr5B.1618.1	1	chr5B.1618	Grain&Leaf	TR				TR	TR			TR	TR	TR
chr1A.349.1	1	TraesCS1A01G237100LC	Grain&Leaf
chr7B.2055.1	4	TraesCS7B01G331200	Grain&Leaf		AS			AS	AS	AS
chr4A.1763.1	1	chr4A.1763	Grain&Leaf
chr6B.601.1	2	chr6B.601	Grain&Leaf
chr3B.211.1	1	TraesCS3B01G168800LC	Grain&Leaf
chr1B.722.2	3	chr1B.722	Grain&Leaf		AS							AS
chr3A.596.3	5	chr3A.596	Grain&Leaf		AS			AS
chr7A.1747.1	2	TraesCS7A01G352400LC	Grain&Leaf	TR				TR				TR	TR	TR	TR
chr5A.1824.1	2	chr5A.1824	Grain&Leaf
chr1A.335.1	1	chr1A.335	Grain&Leaf
chr3D.405.2	5	TraesCS3D01G226300LC	Grain&Leaf
chr1A.110.14	5	TraesCS1A01G083300LC	Grain&Leaf	TR									TR	TR
chr2B.2352.1	3	chr2B.2352	Grain&Leaf		AS	AS	AS	AS	AS	AS	AS			AS	AS
chr4B.490.1	1	chr4B.490	Grain&Leaf
chr7B.645.1	1	chr7B.645	Grain&Leaf
chr7B.421.3	4	TraesCS7B01G275600LC	Grain&Leaf
chr6B.1718.2	3	chr6B.1718	Grain&Leaf	TR	AS				AS			TR	AS TR		TR
chr6D.227.2	2	chr6D.227	Grain&Leaf		AS										AS
chr6A.884.3	5	TraesCS6A01G563700LC	Grain&Leaf
chr6B.1278.6	11	TraesCS6B01G111600LC	Grain&Leaf
chr2B.1398.1	1	chr2B.1398	Grain&Leaf
chr7A.610.1	1	chr7A.610	Grain&Leaf
chr7A.576.1	2	TraesCS7A01G376400LC	Grain&Leaf
chr1B.1173.5	6	TraesCS1B01G761600LC	Grain&Leaf	TR	AS	AS		AS		AS			AS TR	TR	TR
chr6B.895.3	5	TraesCS6B01G627400LC	Grain&Leaf	TR	AS								AS TR
chr7B.1392.1	5	chr7B.1392	Grain&Leaf		AS							AS
chr1A.346.7	6	TraesCS1A01G236300LC	Grain&Leaf		AS									AS
chr3A.1640.1	2	TraesCS3A01G261300LC	Grain&Leaf
chr2D.436.2	2	chr2D.436	Grain&Leaf
chr1A.110.9	3	TraesCS1A01G083400LC	Grain&Leaf	TR								TR	TR	TR	TR
chr2B.2046.2	4	chr2B.2046	Grain&Leaf	TR				TR	TR	TR			TR	TR	TR
chr1B.382.1	2	chr1B.382	Grain&Leaf	TR					TR				TR	TR
chr7D.415.1	1	TraesCS7D01G272400LC	Grain&Leaf
chr5A.237.7	8	TraesCS5A01G152300LC	Grain&Leaf
chr3A.1729.3	4	chr3A.1729	Grain&Leaf
chr1D.2088.2	2	TraesCS1D01G569200LC	Grain&Leaf		AS								AS
chr3B.378.1	1	chr3B.378	Grain&Leaf
chr6D.281.1	1	chr6D.281	Grain&Leaf	TR											TR
chr4A.381.1	2	TraesCS4A01G167200LC	Grain&Leaf
chr6B.1725.1	3	chr6B.1725	Grain&Leaf
chr1B.722.3	4	chr1B.722	Grain&Leaf		AS							AS
chr3A.310.1	1	chr3A.310	Grain&Leaf	TR				TR	TR	TR		TR	TR	TR
chr3D.498.1	4	chr3D.498	Grain&Leaf
chr3B.1875.1	1	chr3B.1875	Grain&Leaf
chr2A.623.2	8	TraesCS2A01G367900LC	Grain&Leaf	TR											TR
chr4B.2001.1	4	chr4B.2001	Grain&Leaf
chr3B.1687.1	3	chr3B.1687	Grain&Leaf		AS										AS
chr1D.501.1	1	chr1D.501	Grain&Leaf
chr4B.675.1	1	chr4B.675	Grain&Leaf
chr6B.514.2	2	TraesCS6B01G399500LC	Grain&Leaf		AS	AS
chr3B.1870.1	1	chr3B.1870	Grain&Leaf
chr5B.1765.1	1	chr5B.1765	Grain&Leaf
chr2B.570.3	8	chr2B.570	Grain&Leaf
chr5D.2035.1	1	chr5D.2035	Grain&Leaf
chr4A.2332.1	2	chr4A.2332	Grain&Leaf
chr2B.2589.3	4	chr2B.2589	Grain&Leaf
chr5B.818.1	1	chr5B.818	Grain&Leaf	TR	AS		AS	TR	TR	AS TR		AS TR	AS TR	AS TR
chr1B.906.1	1	chr1B.906	Grain&Leaf	TR											TR
chr4B.1329.1	1	chr4B.1329	Grain&Leaf
chr7D.1488.1	1	chr7D.1488	Grain&Leaf
chr6D.227.1	1	chr6D.227	Grain&Leaf		AS										AS
chr2D.573.1	1	chr2D.573	Grain&Leaf
chr3B.1844.2	2	TraesCS3B01G312200LC	Grain&Leaf		AS							AS	AS
chr2A.1718.1	1	chr2A.1718	Grain&Leaf
chr7D.1957.1	2	chr7D.1957	Grain&Leaf
chr7B.358.1	1	TraesCS7B01G246900LC	Grain&Leaf		AS			AS					AS
chr7B.761.1	1	chr7B.761	Grain&Leaf	TR				TR	TR	TR		TR	TR	TR
chr3A.1729.1	2	chr3A.1729	Grain&Leaf
chr4D.449.1	1	chr4D.449	Grain&Leaf
chr6D.1152.1	1	chr6D.1152	Grain&Leaf
chr4A.466.2	6	chr4A.466	Grain&Leaf		AS	AS							AS	AS
chr7B.230.1	4	chr7B.230	Grain&Leaf
chr3B.2214.2	3	TraesCS3B01G524100LC	Grain&Leaf
chr1A.2095.5	4	TraesCS1A01G601700LC	Grain&Leaf	TR	AS			AS		AS		TR			TR
chr1D.1829.2	3	chr1D.1829	Grain&Leaf		AS				AS				AS	AS
chr2A.120.1	1	TraesCS2A01G081700LC	Grain&Leaf	TR	AS			AS		AS			TR	TR
chr1D.1629.1	1	chr1D.1629	Grain&Leaf	TR									TR
chr1D.741.3	4	chr1D.741	Grain&Leaf
chr2D.2056.1	6	TraesCS2D01G370900LC	Grain&Leaf
chr2D.1706.1	1	chr2D.1706	Grain&Leaf	TR									TR
chr1B.905.1	1	TraesCS1B01G558100LC	Grain&Leaf	TR				TR				TR	TR	TR
chr1B.464.1	2	TraesCS1B01G332200LC	Grain&Leaf
chr4B.35.1	1	chr4B.35	Grain&Leaf
chr3D.1757.1	1	chr3D.1757	Grain&Leaf
chr7A.1062.1	1	chr7A.1062	Grain&Leaf
chr1D.1610.1	2	TraesCS1D01G310800LC	Grain&Leaf
chr4B.1037.1	1	chr4B.1037	Grain&Leaf
chr7D.758.1	1	chr7D.758	Grain&Leaf
chr3A.404.2	3	TraesCS3A01G259300LC	Grain&Leaf
chr6D.1217.1	1	chr6D.1217	Grain&Leaf	TR									TR	TR	TR
chr6D.1253.1	1	chr6D.1253	Grain&Leaf
chr1B.298.2	3	TraesCS1B01G216700LC	Grain&Leaf
chr7D.868.3	7	chr7D.868	Grain&Leaf		AS								AS
chr7D.2060.1	3	chr7D.2060	Grain&Leaf
chr3A.596.6	7	chr3A.596	Grain&Leaf		AS			AS
chrUn.124.1	6	TraesCSU01G104300LC	Grain&Leaf		AS						AS	AS	AS	AS	AS
chr2A.2245.1	5	chr2A.2245	Grain&Leaf
chr5A.175.7	7	chr5A.175	Grain&Leaf
chr3A.1845.1	2	chr3A.1845	Grain&Leaf		AS						AS	AS			AS
chr3B.466.2	2	chr3B.466	Grain&Leaf
chr6B.2066.1	1	chr6B.2066	Grain&Leaf	TR				TR	TR	TR		TR	TR	TR
chr5B.1676.1	4	TraesCS5B01G190100LC	Grain&Leaf
chr1B.1789.1	1	chr1B.1789	Grain&Leaf
chr2A.1783.1	1	chr2A.1783	Grain&Leaf
chr3D.800.1	1	chr3D.800	Grain&Leaf
chr4A.1659.1	1	chr4A.1659	Grain&Leaf
chr2A.705.1	1	chr2A.705	Grain&Leaf
chr5D.427.3	4	TraesCS5D01G236600LC	Grain&Leaf
chr6B.514.1	1	TraesCS6B01G399500LC	Grain&Leaf		AS	AS
chr2B.715.1	1	chr2B.715	Grain&Leaf
chr3A.1928.1	1	TraesCS3A01G412100LC	Grain&Leaf	TR	AS		AS								TR
chr1D.1214.1	1	chr1D.1214	Grain&Leaf
chr6B.2100.1	2	chr6B.2100	Grain&Leaf
chr2A.828.1	4	TraesCS2A01G479500LC	Grain&Leaf		AS									AS
chr4B.725.1	1	chr4B.725	Grain&Leaf	TR			TR	TR	TR			TR	TR
chr1B.2134.1	1	chr1B.2134	Grain&Leaf	TR								TR	TR	TR	TR
chr1A.2073.1	2	chr1A.2073	Grain&Leaf
chr1B.425.1	1	chr1B.425	Grain&Leaf	TR								TR	TR
chr2A.743.1	2	TraesCS2A01G436900LC	Grain&Leaf
chr5B.913.1	2	chr5B.913	Grain&Leaf		AS				AS
chr3D.136.1	2	chr3D.136	Grain&Leaf
chr7A.894.2	2	TraesCS7A01G560800LC	Grain&Leaf
chr6B.2011.1	1	chr6B.2011	Grain&Leaf
chr6B.1767.4	4	chr6B.1767	Grain&Leaf	TR	AS		AS	AS		AS			AS	TR	AS TR
chr4A.624.1	2	chr4A.624	Grain&Leaf	TR											TR
chr4D.1609.1	6	TraesCS4D01G207300	Grain&Leaf		AS	AS	AS	AS		AS
chr7B.1911.1	2	chr7B.1911	Grain&Leaf
chr4A.430.4	4	chr4A.430	Grain&Leaf
chr1A.110.6	3	TraesCS1A01G083300LC	Grain&Leaf	TR									TR	TR
chr3A.1662.1	2	TraesCS3A01G278000LC	Grain&Leaf
chr7B.1681.3	3	chr7B.1681	Grain&Leaf	TR	AS			TR	TR	TR		AS TR	AS TR	AS TR	TR
chr3B.537.1	1	chr3B.537	Grain&Leaf
chr4A.1640.8	5	chr4A.1640	Grain&Leaf		AS	AS				AS
chr4B.821.1	2	chr4B.821	Grain&Leaf
chr4D.767.1	9	chr4D.767	Grain&Leaf
chr2A.273.1	2	chr2A.273	Grain&Leaf
chr4D.1669.1	2	TraesCS4D01G317600LC	Grain&Leaf
chr3D.620.1	1	chr3D.620	Grain&Leaf
chr1D.1988.1	1	chr1D.1988	Grain&Leaf		AS								AS
chr2D.1013.1	1	chr2D.1013	Grain&Leaf	TR									TR
chr7D.514.1	1	TraesCS7D01G324800LC	Grain&Leaf	TR									TR	TR
chr6A.783.1	2	TraesCS6A01G506000LC	Grain&Leaf
chr2B.2046.1	3	chr2B.2046	Grain&Leaf	TR				TR	TR	TR			TR	TR	TR
chr6B.260.1	1	chr6B.260	Grain&Leaf
chr7A.1492.1	1	chr7A.1492	Grain&Leaf	TR				TR	TR				TR
chr1B.1173.1	3	TraesCS1B01G761600LC	Grain&Leaf	TR	AS	AS		AS		AS			AS TR	TR	TR
chr6D.489.1	1	chr6D.489	Grain&Leaf
chr3D.939.1	1	chr3D.939	Grain&Leaf	TR	AS			AS TR	AS TR	AS TR			AS TR	AS
chr7B.1602.1	1	chr7B.1602	Grain&Leaf
chr3B.46.1	4	chr3B.46	Grain&Leaf	TR	AS			AS TR	AS TR	AS TR			AS TR	AS
chr2A.155.1	2	chr2A.155	Grain&Leaf
chr4D.1542.1	6	chr4D.1542	Grain&Leaf
chr3A.2108.3	4	chr3A.2108	Grain&Leaf
chr3D.517.1	1	chr3D.517	Grain&Leaf	TR	AS			TR	TR	TR		TR	AS TR	TR
chr6B.1690.1	1	chr6B.1690	Grain&Leaf
chr5D.1567.2	6	chr5D.1567	Grain&Leaf		AS								AS
chr5A.1849.1	2	TraesCS5A01G360300LC	Grain&Leaf		AS	AS	AS				AS
chr3B.191.1	4	chr3B.191	Grain&Leaf
chr4B.246.1	2	chr4B.246	Grain&Leaf
chr2D.1106.4	4	TraesCS2D01G552500LC	Grain&Leaf
chr6D.243.3	3	TraesCS6D01G165000LC	Grain&Leaf
chr2A.375.2	3	chr2A.375	Grain&Leaf		AS						AS
chr6B.1716.1	4	chr6B.1716	Grain&Leaf
chr6B.423.1	1	chr6B.423	Grain&Leaf
chr2A.435.1	3	chr2A.435	Grain&Leaf		AS						AS	AS	AS	AS
chr2D.1891.1	1	chr2D.1891	Grain&Leaf	TR										TR	TR
chr1A.969.1	1	chr1A.969	Grain&Leaf
chr7D.1963.1	1	chr7D.1963	Grain&Leaf	TR	AS			TR		TR			AS
chr5B.423.3	9	TraesCS5B01G142800	Grain&Leaf		AS			AS
chr6B.1398.1	1	TraesCS6B01G206700LC	Grain&Leaf	TR	AS			AS TR
chr2A.1036.1	1	chr2A.1036	Grain&Leaf	TR									TR	TR	TR
chr1B.2135.2	2	chr1B.2135	Grain&Leaf
chr6D.1424.3	3	chr6D.1424	Grain&Leaf
chr5D.1522.3	5	chr5D.1522	Grain&Leaf
chr7B.490.1	1	chr7B.490	Grain&Leaf	TR				TR	TR				TR
chr4A.466.3	7	chr4A.466	Grain&Leaf		AS	AS							AS	AS
chr6A.1377.1	4	TraesCS6A01G259500LC	Grain&Leaf
chr1B.1445.1	2	TraesCS1B01G158500LC	Grain&Leaf
chr5A.175.1	4	chr5A.175	Grain&Leaf
chr3B.1844.1	1	TraesCS3B01G312200LC	Grain&Leaf		AS							AS	AS
chr5B.1760.1	1	TraesCS5B01G237200LC	Grain&Leaf
chr5A.1394.1	1	chr5A.1394	Grain&Leaf
chr1D.740.1	2	chr1D.740	Grain&Leaf	TR	AS			AS TR	AS TR	AS			TR	TR
chr1A.110.4	2	TraesCS1A01G083300LC	Grain&Leaf	TR									TR	TR
chr7D.2041.1	1	chr7D.2041	Grain&Leaf		AS			AS
chr7B.1502.5	3	TraesCS7B01G242100LC	Grain&Leaf	TR	AS		AS TR	TR	TR	TR		TR	TR	TR	TR
chr4A.1300.2	2	TraesCS4A01G047800	Grain&Leaf		AS			AS					AS
chr1B.237.1	2	chr1B.237	Grain&Leaf
chr6A.1172.1	1	chr6A.1172	Grain&Leaf	TR									TR	TR	TR
chr7B.1677.2	4	chr7B.1677	Grain&Leaf
chr4A.1846.3	6	chr4A.1846	Grain&Leaf
chr6B.1293.3	8	TraesCS6B01G121200LC	Grain&Leaf
chr7A.304.2	8	TraesCS7A01G238500LC	Grain&Leaf		AS	AS				AS	AS
chr5D.1523.1	1	TraesCS5D01G160700LC	Grain&Leaf
chr1B.440.1	4	TraesCS1B01G315900LC	Leaf
chr6A.128.1	1	chr6A.128	Leaf
chr2A.2513.2	5	TraesCS2A01G652700LC	Leaf
chr6D.1568.1	1	chr6D.1568	Leaf
chr1B.722.4	4	chr1B.722	Leaf		AS							AS
chr4B.1926.1	9	TraesCS4B01G291100	Leaf
chr6B.682.3	2	chr6B.682	Leaf
chr7D.903.3	3	chr7D.903	Leaf	TR	AS										AS TR
chr2B.2482.1	1	chr2B.2482	Leaf	TR										TR	TR
chr1D.1099.1	2	TraesCS1D01G003300LC	Leaf
chr5B.1786.2	3	chr5B.1786	Leaf
chr1A.251.4	4	chr1A.251	Leaf
chr5A.237.6	8	TraesCS5A01G152300LC	Leaf
chr2B.2158.1	3	TraesCS2B01G315800	Leaf
chr2D.510.3	2	TraesCS2D01G261700LC	Leaf	TR	AS								TR	AS TR
chr6B.1744.2	4	chr6B.1744	Leaf
chr4B.1562.1	1	chr4B.1562	Leaf
chr4A.1640.10	6	chr4A.1640	Leaf		AS	AS				AS
chr6B.1767.2	3	chr6B.1767	Leaf	TR	AS		AS	AS		AS			AS	TR	AS TR
chr4B.988.4	7	TraesCS4B01G536900LC	Leaf
chr7D.546.3	2	chr7D.546	Leaf	TR								TR
chr5D.2362.1	1	chr5D.2362	Leaf
chr1B.2233.2	2	TraesCS1B01G658400LC	Leaf
chr4A.1588.1	3	chr4A.1588	Leaf
chr2B.1225.3	5	TraesCS2B01G789400LC	Leaf
chr3B.2007.1	2	chr3B.2007	Leaf
chr5B.2480.1	2	TraesCS5B01G617500LC	Leaf
chr3A.1391.1	1	TraesCS3A01G127800LC	Leaf
chr4D.1049.1	5	chr4D.1049	Leaf
chr1A.172.1	5	TraesCS1A01G117700LC	Leaf		AS									AS
chr1A.335.2	2	chr1A.335	Leaf
chr6A.783.4	4	TraesCS6A01G506000LC	Leaf
chr7D.592.1	1	chr7D.592	Leaf
chr7A.1872.1	2	chr7A.1872	Leaf
chr4D.1503.1	2	chr4D.1503	Leaf
chr1B.1693.10	6	chr1B.1693	Leaf	TR	AS			TR	TR	AS TR		AS	TR	TR	AS TR
chr6B.250.1	1	chr6B.250	Leaf
chr5A.2089.1	1	TraesCS5A01G506300LC	Leaf
chr1B.338.1	2	chr1B.338	Leaf
chr6B.231.7	10	chr6B.231	Leaf
chr7D.1549.2	2	chr7D.1549	Leaf	TR										TR	TR
chr5B.202.1	1	chr5B.202	Leaf
chr5B.405.2	2	TraesCS5B01G248000LC	Leaf
chr7B.670.1	1	TraesCS7B01G425800LC	Leaf
chr4D.15.1	1	TraesCS4D01G006700	Leaf
chr6A.1906.1	2	chr6A.1906	Leaf
chr5A.1420.1	3	chr5A.1420	Leaf
chr4D.120.1	2	chr4D.120	Leaf
chr7A.1159.1	2	chr7A.1159	Leaf		AS						AS			AS	AS
chr2A.1918.1	1	chr2A.1918	Leaf
chr7D.2198.3	6	chr7D.2198	Leaf		AS								AS	AS
chr6B.376.1	1	chr6B.376	Leaf
chr5A.370.2	2	chr5A.370	Leaf
chr3B.1842.1	1	chr3B.1842	Leaf
chr5A.1348.1	1	chr5A.1348	Leaf
chr2B.1179.1	1	chr2B.1179	Leaf
chr6D.1511.1	4	chr6D.1511	Leaf
chr3D.470.1	2	TraesCS3D01G274300LC	Leaf
chr2A.340.1	1	chr2A.340	Leaf
chr2A.1730.1	1	chr2A.1730	Leaf
chr4B.1995.2	7	chr4B.1995	Leaf
chr1A.346.1	1	TraesCS1A01G236300LC	Leaf		AS									AS
chr4B.2110.10	9	TraesCS4B01G585800LC	Leaf
chr6B.1744.1	4	chr6B.1744	Leaf
chr6B.371.1	2	TraesCS6B01G294200LC	Leaf
chr4B.1246.4	4	chr4B.1246	Leaf
chr2A.666.1	1	chr2A.666	Leaf	TR											TR
chr4A.177.1	1	TraesCS4A01G072400	Leaf
chr2A.1960.1	1	chr2A.1960	Leaf
chr6B.188.1	3	chr6B.188	Leaf
chr7B.166.2	5	chr7B.166	Leaf
chr5B.1391.2	2	TraesCS5B01G017900LC	Leaf
chr6B.1480.15	11	chr6B.1480	Leaf
chr1D.191.3	4	chr1D.191	Leaf
chr1B.1865.1	2	TraesCS1B01G222100	Leaf
chr2B.570.4	8	chr2B.570	Leaf
chr5D.1703.3	4	TraesCS5D01G243700LC	Leaf
chr2B.1861.1	1	chr2B.1861	Leaf
chr6A.133.6	7	chr6A.133	Leaf		AS					AS	AS				AS
chr3B.787.3	4	chr3B.787	Leaf
chr5A.12.2	4	TraesCS5A01G007400LC	Leaf
chr5A.1394.4	3	chr5A.1394	Leaf
chr3D.487.1	3	TraesCS3D01G285100LC	Leaf
chr2A.1852.1	1	chr2A.1852	Leaf
chr3B.2.1	2	TraesCS3B01G004400LC	Leaf	TR									TR	TR	TR
chr3B.513.4	5	TraesCS3B01G354000LC	Leaf		AS								AS
chr4D.1288.4	3	TraesCS4D01G119000LC	Leaf		AS			AS
chr2A.2643.1	2	TraesCS2A01G567000	Leaf
chr3A.1328.2	5	chr3A.1328	Leaf		AS							AS	AS	AS	AS
chr5B.2141.2	2	TraesCS5B01G428300LC	Leaf
chr4B.331.2	4	TraesCS4B01G174400LC	Leaf
chr6A.771.2	6	chr6A.771	Leaf
chr7B.1707.1	3	TraesCS7B01G374000LC	Leaf
chr4B.1528.1	1	TraesCS4B01G253300LC	Leaf		AS								AS	AS	AS
chr4B.432.1	3	chr4B.432	Leaf
chr4B.1050.1	1	chr4B.1050	Leaf
chr3B.597.1	2	chr3B.597	Leaf
chr2B.464.1	3	TraesCS2B01G315500LC	Leaf
chr6B.2063.1	1	chr6B.2063	Leaf
chr4D.1032.1	1	chr4D.1032	Leaf	TR											TR
chr4A.817.1	1	chr4A.817	Leaf	TR									TR	TR
chr3A.596.2	4	chr3A.596	Leaf		AS			AS
chr3A.374.1	1	chr3A.374	Leaf
chr7B.1196.1	3	chr7B.1196	Leaf
chr4B.1386.2	2	chr4B.1386	Leaf		AS							AS			AS
chr3B.2004.1	1	TraesCS3B01G259300	Leaf		AS			AS		AS				AS	AS
chr7A.279.1	1	chr7A.279	Leaf
chr4A.1734.1	5	chr4A.1734	Leaf
chr5A.539.1	1	TraesCS5A01G202800	Leaf	TR										TR
chr4A.480.2	3	chr4A.480	Leaf
chr4B.1904.1	1	chr4B.1904	Leaf
chr3A.293.1	1	chr3A.293	Leaf
chr6D.1254.1	9	chr6D.1254	Leaf
chr4A.2275.3	5	chr4A.2275	Leaf
chr4A.1740.1	1	chr4A.1740	Leaf
chr4A.1300.3	3	TraesCS4A01G047800	Leaf		AS			AS					AS
chr3A.1568.3	5	chr3A.1568	Leaf
chr6B.2238.1	1	chr6B.2238	Leaf
chr6B.1663.1	2	TraesCS6B01G363800LC	Leaf
chr2B.656.1	1	chr2B.656	Leaf
chr7B.471.2	3	TraesCS7B01G313900LC	Leaf
chr6B.590.1	3	chr6B.590	Leaf
chr6A.1274.2	3	chr6A.1274	Leaf
chr2B.2076.1	2	TraesCS2B01G292500	Leaf		AS						AS		AS	AS	AS
chr3D.140.1	1	chr3D.140	Leaf	TR										TR	TR
chr6B.202.3	9	TraesCS6B01G173900LC	Leaf
chr2A.2439.2	12	chr2A.2439	Leaf
chr3B.1749.2	2	TraesCS3B01G275400LC	Leaf
chr3D.2073.1	1	chr3D.2073	Leaf
chr5B.374.2	4	chr5B.374	Leaf
chr6D.335.1	1	chr6D.335	Leaf
chr2B.668.2	5	chr2B.668	Leaf
chr2A.882.1	1	chr2A.882	Leaf
chr3A.2432.1	1	chr3A.2432	Leaf	TR	AS								TR	AS
chr6A.1420.3	7	TraesCS6A01G286700LC	Leaf
chr5D.1131.2	5	chr5D.1131	Leaf	TR									TR
chr5D.756.1	1	chr5D.756	Leaf		AS									AS
chr1B.2366.4	3	TraesCS1B01G459100	Leaf	TR	AS		AS	AS			AS	AS			AS TR
chr5A.166.6	8	chr5A.166	Leaf
chr4D.1498.1	3	chr4D.1498	Leaf
chr4D.386.6	7	TraesCS4D01G163000LC	Leaf	TR	AS								AS TR
chr5B.2300.1	1	chr5B.2300	Leaf	TR					TR
chr2B.1168.3	4	TraesCS2B01G751100LC	Leaf		AS							AS	AS
chr2A.2214.3	2	TraesCS2A01G510500LC	Leaf
chr5D.2220.2	4	TraesCS5D01G487600LC	Leaf		AS	AS
chr5B.694.2	9	TraesCS5B01G379300LC	Leaf		AS			AS	AS				AS	AS
chr3A.792.7	7	TraesCS3A01G448000LC	Leaf	TR	AS								AS TR	AS TR
chr2B.456.1	1	TraesCS2B01G227600	Leaf
chr4B.1467.1	4	TraesCS4B01G201500LC	Leaf	TR									TR
chr1B.2143.1	1	chr1B.2143	Leaf
chr7B.1605.2	10	TraesCS7B01G301600LC	Leaf
chr7A.2269.3	2	TraesCS7A01G654500LC	Leaf	TR	AS			TR	TR	AS			AS TR
chr2A.375.1	2	chr2A.375	Leaf		AS						AS
chr3B.2004.3	3	TraesCS3B01G259300	Leaf		AS			AS		AS				AS	AS
chr2B.481.1	4	TraesCS2B01G237700	Leaf
chr3D.1707.2	5	TraesCS3D01G239100LC	Leaf		AS							AS
chr2B.1168.2	2	TraesCS2B01G751100LC	Leaf		AS							AS	AS
chr7D.247.1	1	chr7D.247	Leaf
chr4D.1239.1	2	TraesCS4D01G100100LC	Leaf
chr4B.1261.4	4	TraesCS4B01G090100LC	Leaf
chr6D.1573.1	1	chr6D.1573	Leaf	TR									TR	TR
chr4B.491.4	3	chr4B.491	Leaf	TR	AS	AS	AS	AS TR	TR			TR	TR	TR
chr1D.1569.1	1	TraesCS1D01G187800	Leaf		AS						AS			AS
chr7D.1526.1	1	TraesCS7D01G179700	Leaf
chr7B.426.1	2	TraesCS7B01G176500	Leaf
chr4A.464.2	3	TraesCS4A01G250800LC	Leaf		AS					AS			AS	AS
chr6D.1499.3	4	TraesCS6D01G305100LC	Leaf
chr5B.1550.2	2	TraesCS5B01G121400LC	Leaf	TR	AS								AS		AS TR
chr5A.981.1	2	TraesCS5A01G583700LC	Leaf
chr5B.1411.2	3	chr5B.1411	Leaf
chr1B.1782.5	5	TraesCS1B01G375400LC	Leaf	TR	AS						AS		AS		TR
chr6A.1429.2	2	TraesCS6A01G293200LC	Leaf
chr1D.741.1	3	chr1D.741	Leaf
chr6A.805.5	10	TraesCS6A01G519400LC	Leaf
chr5B.15.1	1	TraesCS5B01G007900LC	Leaf
chr3A.823.2	6	TraesCS3A01G462100LC	Leaf		AS									AS	AS
chr1A.179.1	2	chr1A.179	Leaf
chr1B.357.2	2	chr1B.357	Leaf
chr6A.1296.8	3	TraesCS6A01G202000LC	Leaf		AS						AS	AS	AS	AS	AS
chr6B.2004.1	5	chr6B.2004	Leaf		AS				AS	AS		AS			AS
chr1D.1740.1	1	chr1D.1740	Leaf
chr4D.1482.4	11	chr4D.1482	Leaf		AS								AS
chr7D.1220.1	7	TraesCS7D01G009100LC	Leaf
chr1B.939.1	1	chr1B.939	Leaf	TR								TR	TR	TR
chr5B.1456.3	3	chr5B.1456	Leaf
chr2B.1996.4	9	TraesCS2B01G415500LC	Leaf		AS										AS
chr5B.405.3	3	TraesCS5B01G248000LC	Leaf
chr5D.648.9	3	chr5D.648	Leaf	TR				TR	TR			TR	TR	TR	TR
chr7B.886.1	2	TraesCS7B01G556500LC	Leaf
chr7D.1831.1	2	chr7D.1831	Leaf
chr6B.246.2	4	chr6B.246	Leaf
chr5A.2321.1	1	chr5A.2321	Leaf
chr7B.129.3	3	chr7B.129	Leaf		AS								AS	AS	AS
chr6A.435.1	1	TraesCS6A01G325500LC	Leaf
chr6B.824.1	1	TraesCS6B01G588400LC	Leaf
chr4A.235.1	1	chr4A.235	Leaf
chr7B.1637.1	3	TraesCS7B01G332100LC	Leaf	TR	AS								AS		TR
chr3A.1872.1	3	TraesCS3A01G391500LC	Leaf
chr7A.1540.1	2	chr7A.1540	Leaf	TR									TR	TR	TR
chr3D.127.2	4	chr3D.127	Leaf
chr1B.907.1	2	chr1B.907	Leaf	TR	AS						AS		TR	TR
chr7B.182.1	2	TraesCS7B01G138400LC	Leaf		AS	AS		AS		AS	AS				AS
chr4B.2110.6	7	TraesCS4B01G585800LC	Leaf
chr4B.512.1	3	TraesCS4B01G310800LC	Leaf
chr7B.678.5	13	TraesCS7B01G429000LC	Leaf		AS								AS	AS
chr1A.364.1	1	chr1A.364	Leaf
chr7B.1677.1	3	chr7B.1677	Leaf
chr5B.2274.1	1	TraesCS5B01G325800	Leaf
chr4B.1036.3	10	chr4B.1036	Leaf		AS								AS
chr1D.1596.1	1	chr1D.1596	Leaf
chr3A.54.1	1	chr3A.54	Leaf
chr2A.2404.1	1	TraesCS2A01G437100	Leaf
chr2B.520.4	6	chr2B.520	Leaf
chr7D.440.1	1	chr7D.440	Leaf
chr3B.1760.2	7	TraesCS3B01G281800LC	Leaf
chr4A.527.1	1	TraesCS4A01G299400LC	Leaf
chr4B.1482.2	3	chr4B.1482	Leaf
chr4A.466.1	5	chr4A.466	Leaf		AS	AS							AS	AS
chr4B.1336.4	5	chr4B.1336	Leaf		AS							AS	AS		AS
chr7B.1089.1	1	chr7B.1089	Leaf
chr7B.139.1	1	chr7B.139	Leaf
chr6A.809.1	2	chr6A.809	Leaf
chr1A.799.1	1	chr1A.799	Leaf	TR									TR
chr4D.224.1	1	TraesCS4D01G086500	Leaf
chr2D.1669.1	1	chr2D.1669	Leaf	TR											TR
chr3B.2346.1	2	TraesCS3B01G586800LC	Leaf	TR											TR
chr5B.1760.2	5	TraesCS5B01G237200LC	Leaf
chr6A.783.3	3	TraesCS6A01G506000LC	Leaf
chr2A.1036.2	3	chr2A.1036	Leaf	TR									TR	TR	TR
chr5B.1391.3	2	TraesCS5B01G017900LC	Leaf
chr3A.322.1	5	TraesCS3A01G205400LC	Leaf
chr1B.1173.3	4	TraesCS1B01G761600LC	Leaf	TR	AS	AS		AS		AS			AS TR	TR	TR
chr4B.2110.2	4	TraesCS4B01G585800LC	Leaf
chr6D.777.2	5	chr6D.777	Leaf		AS							AS
chr2A.510.2	3	chr2A.510	Leaf
chr3D.497.2	3	chr3D.497	Leaf
chr6D.441.1	1	chr6D.441	Leaf
chr7A.1027.1	2	chr7A.1027	Leaf	TR											TR
chr7B.1147.1	1	chr7B.1147	Leaf
chr4A.515.1	1	TraesCS4A01G169300	Leaf
chr7B.2071.1	1	chr7B.2071	Leaf
chr4A.1813.1	2	chr4A.1813	Leaf
chr1A.446.1	1	chr1A.446	Leaf	TR											TR
chr6A.725.4	4	chr6A.725	Leaf	TR	AS								AS TR	AS TR
chr4B.623.2	2	TraesCS4B01G360900LC	Leaf		AS		AS							AS	AS
chr5A.257.1	1	chr5A.257	Leaf		AS			AS
chr4B.1379.1	4	chr4B.1379	Leaf
chr6B.1975.2	3	chr6B.1975	Leaf
chr3A.104.1	1	chr3A.104	Leaf
[truncated: 2,264 more rows]
