# Supplementary material for: Hybrid sequencing reveals insight into heat sensing and signaling of bread wheat
Source: Plant J. 2019 Apr 23;98(6):1015–32. doi: 10.1111/tpj.14299 (PMC6850178; doi:10.1111/tpj.14299)
Supplement: Supplementary file 11 — Table S10. The list of DEGs. [file TPJ-98-1015-s011.xls]

## Sheet: Table_10_new
Table S10. The list of DEGs. "1" represents the gene is differentially expressed gene (DEG) at the HS treatment time point. "L" and "G" represent the leaves and grains, respectively. The genes whose names start with “chr” were newly discovered in the PacBio data.
Gene_ID	5m_L	10_L	30m_L	1h_L	4h_L	5m_G	10m_G	30m_G	1h_G	4h_G	Transcription_factor(TF)_family	NR_protein_accession	NR_defination	GO(biological_process)	GO(cellular_component)	GO(molecular_function)	KO_ID|KO_name|Hyperlink	Pathway_ID(KEGG_pathway)
TraesCS1A01G000900									1			KRH17852.1	hypothetical protein GLYMA_13G021700, partial [Glycine max]	*	*	*	*	*
TraesCS1A01G002200					1							EMS48531.1	hypothetical protein TRIUR3_00701 [Triticum urartu]	GO:0008150(biological_process)	GO:0009536(plastid);GO:0005886(plasma membrane);GO:0005829(cytosol)	GO:0003729(mRNA binding)	K07466|RFA1, RPA1, rpa|http://www.genome.jp/dbget-bin/www_bget?ko:K07466	ko03030(DNA replication);ko03460(Fanconi anemia pathway);ko03440(Homologous recombination);ko03430(Mismatch repair);ko03420(Nucleotide excision repair)
TraesCS1A01G002500				1	1							BAJ86425.1	predicted protein [Hordeum vulgare subsp. vulgare]	GO:0015914(phospholipid transport);GO:0048194(Golgi vesicle budding)	GO:0005886(plasma membrane);GO:0005802(trans-Golgi network);GO:0016020(membrane);GO:0016021(integral component of membrane)	GO:0000287(magnesium ion binding);GO:0046872(metal ion binding);GO:0004012(phospholipid-translocating ATPase activity);GO:0005524(ATP binding);GO:0000166(nucleotide binding);GO:0016787(hydrolase activity)	K01530|E3.6.3.1|http://www.genome.jp/dbget-bin/www_bget?ko:K01530	*
TraesCS1A01G005800			1	1								EMT21815.1	Meiosis protein mei2 [Aegilops tauschii]	*	*	GO:0003676(nucleic acid binding);GO:0000166(nucleotide binding);GO:0003723(RNA binding);GO:0016787(hydrolase activity);GO:0046872(metal ion binding)	*	*
TraesCS1A01G007900			1	1								XP_010231875.1	PREDICTED: uncharacterized protein LOC104582784 [Brachypodium distachyon]	*	GO:0016020(membrane);GO:0016021(integral component of membrane)	*	*	*
TraesCS1A01G009000			1	1								EMT31987.1	Ankyrin-1 [Aegilops tauschii]	GO:0008150(biological_process)	GO:0000151(ubiquitin ligase complex);GO:0005575(cellular_component);GO:0005634(nucleus);GO:0005737(cytoplasm)	GO:0004842(ubiquitin-protein transferase activity);GO:0031625(ubiquitin protein ligase binding)	*	*
TraesCS1A01G010400LC							1	1	1			ACI04105.1	gamma-gliadin [Triticum aestivum x Thinopyrum elongatum]	*	*	*	*	*
TraesCS1A01G010900								1				P16315.1	RecName: Full=Glutenin, low molecular weight subunit PTDUCD1; Flags: Precursor	*	*	*	*	*
TraesCS1A01G011100LC			1	1								XP_010231875.1	PREDICTED: uncharacterized protein LOC104582784 [Brachypodium distachyon]	*	GO:0016020(membrane);GO:0016021(integral component of membrane)	*	*	*
TraesCS1A01G013800				1								BAJ97419.1	predicted protein [Hordeum vulgare subsp. vulgare]	GO:0009058(biosynthetic process);GO:0032259(methylation);GO:0001887(selenium compound metabolic process);GO:0046500(S-adenosylmethionine metabolic process)	GO:0005829(cytosol);GO:0005737(cytoplasm)	GO:0008168(methyltransferase activity);GO:0003824(catalytic activity);GO:0030170(pyridoxal phosphate binding);GO:0016740(transferase activity);GO:0008757(S-adenosylmethionine-dependent methyltransferase activity);GO:0030732(methionine S-methyltransferase activity)	K08247|E2.1.1.12|http://www.genome.jp/dbget-bin/www_bget?ko:K08247	ko00450(Selenocompound metabolism)
TraesCS1A01G014100							1	1		1		EMS52097.1	Defensin Tk-AMP-D1 [Triticum urartu]	GO:0031640(killing of cells of other organism);GO:0006952(defense response);GO:0050832(defense response to fungus)	*	*	*	*
TraesCS1A01G017900			1									AAD44031.1	receptor-like kinase, partial [Hordeum vulgare subsp. vulgare]	GO:0006468(protein phosphorylation);GO:0016310(phosphorylation)	GO:0016020(membrane);GO:0016021(integral component of membrane)	GO:0004672(protein kinase activity);GO:0004674(protein serine/threonine kinase activity);GO:0005524(ATP binding);GO:0000166(nucleotide binding);GO:0016301(kinase activity);GO:0030247(polysaccharide binding)	*	*
TraesCS1A01G018600			1	1								P93604.1	RecName: Full=Rust resistance kinase Lr10; AltName: Full=Probable receptor-like serine/threonine-protein kinase LRK10; Flags: Precursor	GO:0006468(protein phosphorylation);GO:0016310(phosphorylation)	GO:0016020(membrane);GO:0016021(integral component of membrane)	GO:0004672(protein kinase activity);GO:0004674(protein serine/threonine kinase activity);GO:0005524(ATP binding);GO:0000166(nucleotide binding);GO:0016301(kinase activity);GO:0004713(protein tyrosine kinase activity);GO:0016740(transferase activity)	*	*
TraesCS1A01G019600LC		1										EMT08262.1	Homeobox-leucine zipper protein ROC7 [Aegilops tauschii]	*	*	*	*	*
TraesCS1A01G024700					1							XP_010233401.2	PREDICTED: uncharacterized protein LOC104583266 isoform X1 [Brachypodium distachyon]	GO:0009451(RNA modification);GO:0006396(RNA processing);GO:0001522(pseudouridine synthesis);GO:1990481(mRNA pseudouridine synthesis);GO:0006400(tRNA modification)	*	GO:0009982(pseudouridine synthase activity);GO:0003723(RNA binding)	K03177|truB, PUS4, TRUB1|http://www.genome.jp/dbget-bin/www_bget?ko:K03177	*
TraesCS1A01G025100					1							EMS46004.1	50S ribosomal protein L22 [Triticum urartu]	GO:0006412(translation)	GO:0005840(ribosome);GO:0015934(large ribosomal subunit);GO:0030529(intracellular ribonucleoprotein complex);GO:0005762(mitochondrial large ribosomal subunit);GO:0005739(mitochondrion)	GO:0003735(structural constituent of ribosome)	K02890|RP-L22, MRPL22, rplV|http://www.genome.jp/dbget-bin/www_bget?ko:K02890	ko03010(Ribosome)
TraesCS1A01G025500					1							EMT11058.1	Disease resistance protein RPM1 [Aegilops tauschii]	*	*	GO:0043531(ADP binding)	K13457|RPM1, RPS3|http://www.genome.jp/dbget-bin/www_bget?ko:K13457	ko04626(Plant-pathogen interaction)
TraesCS1A01G025600					1							EMS48158.1	Disease resistance protein RPM1 [Triticum urartu]	*	*	GO:0043531(ADP binding)	K13457|RPM1, RPS3|http://www.genome.jp/dbget-bin/www_bget?ko:K13457	ko04626(Plant-pathogen interaction)
TraesCS1A01G029300					1							EMS65241.1	Uncharacterized membrane protein C2G11.09 [Triticum urartu]	*	GO:0016020(membrane);GO:0016021(integral component of membrane)	*	*	*
TraesCS1A01G029800		1										XP_015637478.1	PREDICTED: E3 ubiquitin-protein ligase RING1 [Oryza sativa Japonica Group]	GO:0000209(protein polyubiquitination);GO:0042787(protein ubiquitination involved in ubiquitin-dependent protein catabolic process);GO:0043161(proteasome-mediated ubiquitin-dependent protein catabolic process)	*	GO:0061630(ubiquitin protein ligase activity);GO:0008270(zinc ion binding);GO:0046872(metal ion binding);GO:0016874(ligase activity)	*	*
TraesCS1A01G030100					1							BAJ86066.1	predicted protein [Hordeum vulgare subsp. vulgare]	GO:0042742(defense response to bacterium)	GO:0009579(thylakoid);GO:0009507(chloroplast);GO:0009570(chloroplast stroma);GO:0009536(plastid);GO:0048046(apoplast)	GO:0016853(isomerase activity);GO:0005507(copper ion binding)	*	*
TraesCS1A01G031200			1									EMS53821.1	putative serine/threonine-protein kinase NAK [Triticum urartu]	GO:0006468(protein phosphorylation);GO:0016310(phosphorylation)	GO:0009536(plastid)	GO:0004672(protein kinase activity);GO:0005524(ATP binding);GO:0004674(protein serine/threonine kinase activity);GO:0000166(nucleotide binding);GO:0016301(kinase activity)	*	*
TraesCS1A01G031300			1									EMT23542.1	Nitrate/chlorate transporter [Aegilops tauschii]	GO:0006810(transport);GO:0006857(oligopeptide transport)	GO:0016020(membrane);GO:0016021(integral component of membrane)	GO:0005215(transporter activity)	*	*
TraesCS1A01G033000			1	1	1							BAJ94359.1	predicted protein [Hordeum vulgare subsp. vulgare]	GO:0006606(protein import into nucleus);GO:0006405(RNA export from nucleus);GO:0000972(transcription-dependent tethering of RNA polymerase II gene DNA at nuclear periphery)	GO:0005643(nuclear pore);GO:0009536(plastid)	GO:0043130(ubiquitin binding);GO:0003723(RNA binding)	K14298|RAE1, GLE2|http://www.genome.jp/dbget-bin/www_bget?ko:K14298	ko03013(RNA transport);ko05164(Influenza A)
TraesCS1A01G033200		1	1									BAJ98181.1	predicted protein [Hordeum vulgare subsp. vulgare]	*	GO:0016021(integral component of membrane);GO:0016020(membrane)	GO:0016757(transferase activity, transferring glycosyl groups);GO:0016740(transferase activity)	*	*
TraesCS1A01G033500							1					EMT26097.1	hypothetical protein F775_31817 [Aegilops tauschii]	GO:0030150(protein import into mitochondrial matrix);GO:0045037(protein import into chloroplast stroma);GO:0003333(amino acid transmembrane transport)	GO:0009707(chloroplast outer membrane);GO:0009527(plastid outer membrane);GO:0005744(mitochondrial inner membrane presequence translocase complex);GO:0016020(membrane);GO:0031305(integral component of mitochondrial inner membrane);GO:0009536(plastid);GO:0016021(integral component of membrane);GO:0009941(chloroplast envelope);GO:0009507(chloroplast);GO:0005773(vacuole)	GO:0015171(amino acid transmembrane transporter activity);GO:0015266(protein channel activity)	*	*
TraesCS1A01G036300										1		BAJ86353.1	predicted protein [Hordeum vulgare subsp. vulgare]	GO:0006486(protein glycosylation)	GO:0016021(integral component of membrane);GO:0016020(membrane);GO:0005794(Golgi apparatus);GO:0009536(plastid);GO:0000139(Golgi membrane);GO:0005739(mitochondrion)	GO:0016740(transferase activity);GO:0030246(carbohydrate binding);GO:0016757(transferase activity, transferring glycosyl groups);GO:0008378(galactosyltransferase activity)	*	*
TraesCS1A01G037600LC					1							*	*	*	*	*	*	*
TraesCS1A01G037900				1								EMS56539.1	hypothetical protein TRIUR3_07714 [Triticum urartu]	GO:0030042(actin filament depolymerization)	GO:0005622(intracellular);GO:0015629(actin cytoskeleton)	GO:0003779(actin binding)	K05765|CFL|http://www.genome.jp/dbget-bin/www_bget?ko:K05765	ko04810(Regulation of actin cytoskeleton);ko05133(Pertussis);ko04360(Axon guidance);ko04666(Fc gamma R-mediated phagocytosis)
TraesCS1A01G038100								1		1		P02277.1	RecName: Full=Histone H2A.2.2	GO:0006342(chromatin silencing)	GO:0000786(nucleosome);GO:0005694(chromosome);GO:0005634(nucleus);GO:0000790(nuclear chromatin)	GO:0003677(DNA binding);GO:0046982(protein heterodimerization activity)	K11251|H2A|http://www.genome.jp/dbget-bin/www_bget?ko:K11251	ko04217(Necroptosis);ko05322(Systemic lupus erythematosus);ko05034(Alcoholism)
TraesCS1A01G041300							1	1				EMS48066.1	Subtilisin-chymotrypsin inhibitor-2A [Triticum urartu]	GO:0009611(response to wounding)	*	GO:0004867(serine-type endopeptidase inhibitor activity)	*	*
TraesCS1A01G042700			1	1	1			1			MYB	EMT18692.1	Myb-related protein MYBAS2 [Aegilops tauschii]	GO:0006351(transcription, DNA-templated);GO:0006355(regulation of transcription, DNA-templated);GO:0009751(response to salicylic acid);GO:0009739(response to gibberellin);GO:0010200(response to chitin);GO:0009753(response to jasmonic acid);GO:0046686(response to cadmium ion);GO:0009723(response to ethylene);GO:0006357(regulation of transcription from RNA polymerase II promoter);GO:0030154(cell di…	GO:0005634(nucleus)	GO:0003677(DNA binding);GO:0003700(transcription factor activity, sequence-specific DNA binding);GO:0000981(RNA polymerase II transcription factor activity, sequence-specific DNA binding);GO:0001135(transcription factor activity, RNA polymerase II transcription factor recruiting);GO:0043565(sequence-specific DNA binding);GO:0044212(transcription regulatory region DNA binding)	K09422|MYBP|http://www.genome.jp/dbget-bin/www_bget?ko:K09422	*
TraesCS1A01G044000LC					1							OEL18503.1	putative clathrin assembly protein [Dichanthelium oligosanthes]	GO:0048268(clathrin coat assembly)	GO:0030136(clathrin-coated vesicle)	GO:0030276(clathrin binding);GO:0005545(1-phosphatidylinositol binding);GO:0005543(phospholipid binding)	*	*
TraesCS1A01G044500					1							BAK01744.1	predicted protein [Hordeum vulgare subsp. vulgare]	*	GO:0005829(cytosol)	GO:0003723(RNA binding)	*	*
TraesCS1A01G046400					1							BAJ99077.1	predicted protein [Hordeum vulgare subsp. vulgare]	GO:0071554(cell wall organization or biogenesis)	GO:0005739(mitochondrion);GO:0005794(Golgi apparatus);GO:0016021(integral component of membrane);GO:0016020(membrane)	GO:0016413(O-acetyltransferase activity)	*	*
TraesCS1A01G046800			1	1								EMT02370.1	hypothetical protein F775_24115 [Aegilops tauschii]	GO:0048858(cell projection morphogenesis)	GO:0016020(membrane);GO:0016021(integral component of membrane)	*	*	*
TraesCS1A01G047400							1	1				EMT30312.1	hypothetical protein F775_29101 [Aegilops tauschii]	*	GO:0016021(integral component of membrane);GO:0016020(membrane)	*	*	*
TraesCS1A01G049600					1							BAJ94806.1	predicted protein [Hordeum vulgare subsp. vulgare]	GO:0006810(transport)	GO:0016020(membrane);GO:0016021(integral component of membrane);GO:0043190(ATP-binding cassette (ABC) transporter complex);GO:0005886(plasma membrane)	GO:0005524(ATP binding);GO:0000166(nucleotide binding);GO:0016887(ATPase activity);GO:0042626(ATPase activity, coupled to transmembrane movement of substances)	*	*
TraesCS1A01G049700			1	1								AAY84873.1	alternative splicing regulator [Triticum aestivum]	*	GO:0005739(mitochondrion)	GO:0000166(nucleotide binding);GO:0003676(nucleic acid binding);GO:0008270(zinc ion binding);GO:0046872(metal ion binding)	K12896|SFRS7|http://www.genome.jp/dbget-bin/www_bget?ko:K12896	ko03040(Spliceosome);ko05168(Herpes simplex infection)
TraesCS1A01G050400										1		EMT22394.1	Protein RUPTURED POLLEN GRAIN 1 [Aegilops tauschii]	GO:0006810(transport);GO:0008643(carbohydrate transport);GO:0015770(sucrose transport)	GO:0016020(membrane);GO:0016021(integral component of membrane);GO:0005886(plasma membrane);GO:0005887(integral component of plasma membrane)	GO:0051119(sugar transmembrane transporter activity);GO:0008515(sucrose transmembrane transporter activity)	K15382|SLC50A, SWEET|http://www.genome.jp/dbget-bin/www_bget?ko:K15382	*
TraesCS1A01G051500			1	1	1			1	1	1		EMT32541.1	hypothetical protein F775_31652 [Aegilops tauschii]	*	*	*	K15730|PTGES3|http://www.genome.jp/dbget-bin/www_bget?ko:K15730	ko00590(Arachidonic acid metabolism)
TraesCS1A01G051700					1							EMS65097.1	hypothetical protein TRIUR3_16979 [Triticum urartu]	*	*	*	*	*
TraesCS1A01G054000					1							ANW82323.1	sensitivity to red light reduced 1 -B1 [Triticum aestivum]	GO:0007623(circadian rhythm);GO:0009585(red, far-red light phototransduction);GO:0042752(regulation of circadian rhythm);GO:0010017(red or far-red light signaling pathway)	GO:0005737(cytoplasm);GO:0005634(nucleus)	*	*	*
TraesCS1A01G054800LC							1					EMT00336.1	Subtilisin-chymotrypsin inhibitor WSCI [Aegilops tauschii]	*	*	*	*	*
TraesCS1A01G056600					1							EMS58664.1	hypothetical protein TRIUR3_01534 [Triticum urartu]	GO:0006152(purine nucleoside catabolic process);GO:0008152(metabolic process);GO:0006218(uridine catabolic process)	GO:0005829(cytosol);GO:0005737(cytoplasm)	GO:0008477(purine nucleosidase activity);GO:0045437(uridine nucleosidase activity);GO:0016798(hydrolase activity, acting on glycosyl bonds);GO:0016787(hydrolase activity);GO:0046872(metal ion binding);GO:0047622(adenosine nucleosidase activity);GO:0047724(inosine nucleosidase activity);GO:0072585(xanthosine nucleotidase activity)	K01240|URH1|http://www.genome.jp/dbget-bin/www_bget?ko:K01240	ko00760(Nicotinate and nicotinamide metabolism);ko00240(Pyrimidine metabolism)
TraesCS1A01G057500LC			1	1	1							XP_014758787.1	PREDICTED: uncharacterized mitochondrial protein AtMg00810-like isoform X1 [Brachypodium distachyon]	*	*	GO:0000166(nucleotide binding);GO:0003676(nucleic acid binding);GO:0008270(zinc ion binding);GO:0046872(metal ion binding)	*	*
TraesCS1A01G058400			1	1							AP-EREBP	ANW09544.1	target of EAT1-B1 [Triticum aestivum]	GO:0006351(transcription, DNA-templated);GO:0006355(regulation of transcription, DNA-templated);GO:0007275(multicellular organism development)	GO:0005634(nucleus)	GO:0003677(DNA binding);GO:0003700(transcription factor activity, sequence-specific DNA binding)	K09284|AP2|http://www.genome.jp/dbget-bin/www_bget?ko:K09284	*
TraesCS1A01G059200					1							BAJ90773.1	predicted protein [Hordeum vulgare subsp. vulgare]	GO:0006810(transport);GO:0055085(transmembrane transport);GO:0006863(purine nucleobase transport)	GO:0016021(integral component of membrane);GO:0016020(membrane)	GO:0005345(purine nucleobase transmembrane transporter activity);GO:0005215(transporter activity)	K06901|pbuG|http://www.genome.jp/dbget-bin/www_bget?ko:K06901	*
TraesCS1A01G060500					1							BAK03057.1	predicted protein [Hordeum vulgare subsp. vulgare]	*	GO:0009536(plastid);GO:0016020(membrane)	*	*	*
TraesCS1A01G060700					1							BAJ98100.1	predicted protein [Hordeum vulgare subsp. vulgare]	GO:0042273(ribosomal large subunit biogenesis);GO:0000447(endonucleolytic cleavage in ITS1 to separate SSU-rRNA from 5.8S rRNA and LSU-rRNA from tricistronic rRNA transcript (SSU-rRNA, 5.8S rRNA, LSU-rRNA));GO:0042254(ribosome biogenesis);GO:0000055(ribosomal large subunit export from nucleus)	GO:0005730(nucleolus);GO:0030687(preribosome, large subunit precursor);GO:0005634(nucleus)	*	K14852|RRS1|http://www.genome.jp/dbget-bin/www_bget?ko:K14852	*
TraesCS1A01G062100				1								BAJ95987.1	predicted protein [Hordeum vulgare subsp. vulgare]	*	GO:0016020(membrane);GO:0016021(integral component of membrane)	*	*	*
TraesCS1A01G062500								1				EMS60276.1	hypothetical protein TRIUR3_15065 [Triticum urartu]	*	*	*	*	*
TraesCS1A01G064000			1									XP_010231795.1	PREDICTED: probable glucuronosyltransferase Os05g0123100 [Brachypodium distachyon]	GO:0010417(glucuronoxylan biosynthetic process);GO:0009834(plant-type secondary cell wall biogenesis);GO:0071555(cell wall organization)	GO:0016020(membrane);GO:0016021(integral component of membrane);GO:0000139(Golgi membrane);GO:0005794(Golgi apparatus);GO:0005739(mitochondrion)	GO:0015018(galactosylgalactosylxylosylprotein 3-beta-glucuronosyltransferase activity);GO:0042285(xylosyltransferase activity);GO:0016740(transferase activity);GO:0016757(transferase activity, transferring glycosyl groups)	*	*
TraesCS1A01G066900					1							BAJ92144.1	predicted protein [Hordeum vulgare subsp. vulgare]	*	GO:0009507(chloroplast);GO:0005739(mitochondrion);GO:0009536(plastid)	GO:0005524(ATP binding);GO:0000166(nucleotide binding)	*	*
TraesCS1A01G068100				1								BAJ91384.1	predicted protein [Hordeum vulgare subsp. vulgare]	*	*	*	*	*
TraesCS1A01G068900									1	1		XP_003562778.1	PREDICTED: probable indole-3-acetic acid-amido synthetase GH3.8 [Brachypodium distachyon]	*	*	GO:0016874(ligase activity)	K14487|GH3|http://www.genome.jp/dbget-bin/www_bget?ko:K14487	ko04075(Plant hormone signal transduction)
TraesCS1A01G070500LC					1							*	*	*	*	*	*	*
TraesCS1A01G071800			1	1								EMT17320.1	Metal tolerance protein 1 [Aegilops tauschii]	GO:0061088(regulation of sequestering of zinc ion);GO:0010043(response to zinc ion);GO:0055085(transmembrane transport);GO:0006812(cation transport);GO:0006810(transport);GO:0006829(zinc II ion transport);GO:0006811(ion transport)	GO:0016020(membrane);GO:0016021(integral component of membrane);GO:0005773(vacuole);GO:0000325(plant-type vacuole);GO:0005774(vacuolar membrane)	GO:0005385(zinc ion transmembrane transporter activity);GO:0008324(cation transmembrane transporter activity)	K14689|SLC30A2, ZNT2|http://www.genome.jp/dbget-bin/www_bget?ko:K14689	*
TraesCS1A01G074400					1							EMT16376.1	Tuftelin-interacting protein 11 [Aegilops tauschii]	*	*	GO:0003676(nucleic acid binding)	K17569|GPATCH2|http://www.genome.jp/dbget-bin/www_bget?ko:K17569	*
TraesCS1A01G074800			1	1	1							BAK01421.1	predicted protein [Hordeum vulgare subsp. vulgare]	*	GO:0016020(membrane);GO:0016021(integral component of membrane)	*	*	*
TraesCS1A01G076900					1							EMS55736.1	hypothetical protein TRIUR3_30853 [Triticum urartu]	*	*	*	*	*
TraesCS1A01G078800			1	1					1			EMS47979.1	putative glutathione S-transferase GSTF1 [Triticum urartu]	GO:0006749(glutathione metabolic process)	GO:0005737(cytoplasm)	GO:0004364(glutathione transferase activity);GO:0016740(transferase activity)	K00799|GST, gst|http://www.genome.jp/dbget-bin/www_bget?ko:K00799	ko05204(Chemical carcinogenesis);ko05418(Fluid shear stress and atherosclerosis);ko01524(Platinum drug resistance);ko00480(Glutathione metabolism);ko00982(Drug metabolism - cytochrome P450);ko00980(Metabolism of xenobiotics by cytochrome P450)
TraesCS1A01G079800					1							EMT15918.1	hypothetical protein F775_00786 [Aegilops tauschii]	*	*	*	*	*
TraesCS1A01G080500					1							EMT18902.1	CBL-interacting protein kinase 17 [Aegilops tauschii]	GO:0016310(phosphorylation);GO:0007165(signal transduction);GO:0006468(protein phosphorylation);GO:0035556(intracellular signal transduction)	GO:0005737(cytoplasm);GO:0005634(nucleus);GO:0009536(plastid)	GO:0004672(protein kinase activity);GO:0004674(protein serine/threonine kinase activity);GO:0016301(kinase activity);GO:0016740(transferase activity);GO:0005524(ATP binding);GO:0000166(nucleotide binding)	K07198|PRKAA, AMPK|http://www.genome.jp/dbget-bin/www_bget?ko:K07198	ko04530(Tight junction);ko04140(Autophagy - animal);ko04152(AMPK signaling pathway);ko04371(Apelin signaling pathway);ko04068(FoxO signaling pathway);ko04151(PI3K-Akt signaling pathway);ko04150(mTOR signaling pathway);ko05418(Fluid shear stress and atherosclerosis);ko05410(Hypertrophic cardiomyopathy (HCM));ko04931(Insulin resistance);ko04932(Non-alcoholic fatty liver disease (NAFLD));ko04211(Lon…
TraesCS1A01G081200					1							XP_015640272.1	PREDICTED: 3'-N-debenzoyl-2'-deoxytaxol N-benzoyltransferase [Oryza sativa Japonica Group]	*	*	GO:0016747(transferase activity, transferring acyl groups other than amino-acyl groups);GO:0016740(transferase activity)	*	*
TraesCS1A01G082700				1								XP_004967638.1	PREDICTED: auxin-responsive protein IAA4 [Setaria italica]	GO:0009734(auxin-activated signaling pathway);GO:0006351(transcription, DNA-templated);GO:0006355(regulation of transcription, DNA-templated);GO:0009733(response to auxin);GO:0048364(root development);GO:0048367(shoot system development);GO:0009630(gravitropism)	GO:0005634(nucleus);GO:0009536(plastid)	*	K14484|IAA|http://www.genome.jp/dbget-bin/www_bget?ko:K14484	ko04075(Plant hormone signal transduction)
TraesCS1A01G083300LC			1	1								*	*	*	*	*	*	*
TraesCS1A01G083400LC		1	1	1	1							ACJ22508.1	hypothetical protein [Triticum aestivum]	*	*	*	*	*
TraesCS1A01G084900			1	1								BAJ86448.1	predicted protein [Hordeum vulgare subsp. vulgare]	*	*	*	*	*
TraesCS1A01G085700					1							EMT19147.1	hypothetical protein F775_14871 [Aegilops tauschii]	*	*	GO:0016829(lyase activity)	*	*
TraesCS1A01G086100				1								P08819.2	RecName: Full=Serine carboxypeptidase 2; AltName: Full=CPDW-II; Short=CP-WII; AltName: Full=Carboxypeptidase D; AltName: Full=Serine carboxypeptidase II; Contains: RecName: Full=Serine carboxypeptidase 2 chain A; AltName: Full=Serine carboxypeptidase II chain A; Contains: RecName: Full=Serine carboxypeptidase 2 chain B; AltName: Full=Serine carboxypeptidase II chain B; Flags: Precursor	GO:0006508(proteolysis);GO:0051603(proteolysis involved in cellular protein catabolic process)	GO:0005773(vacuole);GO:0005739(mitochondrion)	GO:0008233(peptidase activity);GO:0004180(carboxypeptidase activity);GO:0004185(serine-type carboxypeptidase activity);GO:0016787(hydrolase activity)	K16297|SCPL-II|http://www.genome.jp/dbget-bin/www_bget?ko:K16297	*
TraesCS1A01G086500					1							ABC54586.1	mitogen-activated protein kinase 2 [Triticum aestivum]	GO:0016310(phosphorylation);GO:0006468(protein phosphorylation)	*	GO:0004672(protein kinase activity);GO:0004674(protein serine/threonine kinase activity);GO:0016301(kinase activity);GO:0016740(transferase activity);GO:0004707(MAP kinase activity);GO:0005524(ATP binding);GO:0000166(nucleotide binding)	*	*
TraesCS1A01G090000					1							XP_003568930.1	PREDICTED: cullin-1-like [Brachypodium distachyon]	GO:0042787(protein ubiquitination involved in ubiquitin-dependent protein catabolic process);GO:0006511(ubiquitin-dependent protein catabolic process)	GO:0031461(cullin-RING ubiquitin ligase complex)	GO:0061630(ubiquitin protein ligase activity);GO:0031625(ubiquitin protein ligase binding)	K03347|CUL1, CDC53|http://www.genome.jp/dbget-bin/www_bget?ko:K03347	ko04110(Cell cycle);ko04111(Cell cycle - yeast);ko04114(Oocyte meiosis);ko04340(Hedgehog signaling pathway);ko04341(Hedgehog signaling pathway - fly);ko04350(TGF-beta signaling pathway);ko04310(Wnt signaling pathway);ko04141(Protein processing in endoplasmic reticulum);ko04120(Ubiquitin mediated proteolysis);ko05168(Herpes simplex infection);ko04710(Circadian rhythm)
TraesCS1A01G093000			1	1			1					XP_003566543.1	PREDICTED: translocator protein homolog [Brachypodium distachyon]	GO:0006778(porphyrin-containing compound metabolic process)	GO:0005795(Golgi stack);GO:0016021(integral component of membrane);GO:0016020(membrane);GO:0005783(endoplasmic reticulum);GO:0005794(Golgi apparatus)	GO:0020037(heme binding)	K05770|TSPO, BZRP|http://www.genome.jp/dbget-bin/www_bget?ko:K05770	ko04214(Apoptosis - fly);ko04080(Neuroactive ligand-receptor interaction);ko05166(HTLV-I infection)
TraesCS1A01G093800			1	1					1			EMT02433.1	hypothetical protein F775_29174 [Aegilops tauschii]	GO:0019915(lipid storage);GO:0006414(translational elongation);GO:0034389(lipid particle organization);GO:0045927(positive regulation of growth);GO:0080186(developmental vegetative growth);GO:1902584(positive regulation of response to water deprivation)	GO:0005773(vacuole);GO:0005811(lipid droplet);GO:0016020(membrane);GO:0016021(integral component of membrane);GO:0005737(cytoplasm)	GO:0003746(translation elongation factor activity)	*	*
TraesCS1A01G095800					1							BAJ85842.1	predicted protein [Hordeum vulgare subsp. vulgare]	GO:0019538(protein metabolic process);GO:0006508(proteolysis)	GO:0005737(cytoplasm);GO:0005622(intracellular);GO:0009536(plastid)	GO:0030145(manganese ion binding);GO:0004177(aminopeptidase activity);GO:0008235(metalloexopeptidase activity);GO:0008233(peptidase activity);GO:0046872(metal ion binding);GO:0016787(hydrolase activity)	K01255|CARP, pepA|http://www.genome.jp/dbget-bin/www_bget?ko:K01255	ko00480(Glutathione metabolism)
TraesCS1A01G096000				1								EMS64514.1	U1 small nuclear ribonucleoprotein A [Triticum urartu]	GO:0000398(mRNA splicing, via spliceosome);GO:0008380(RNA splicing);GO:0006397(mRNA processing)	GO:0005730(nucleolus);GO:0005829(cytosol);GO:0005685(U1 snRNP);GO:0005634(nucleus);GO:0030529(intracellular ribonucleoprotein complex);GO:0005681(spliceosomal complex);GO:0019013(viral nucleocapsid)	GO:0017069(snRNA binding);GO:0030619(U1 snRNA binding);GO:0003676(nucleic acid binding);GO:0035614(snRNA stem-loop binding);GO:0000166(nucleotide binding);GO:0003723(RNA binding)	K11091|SNRPA|http://www.genome.jp/dbget-bin/www_bget?ko:K11091	ko03040(Spliceosome)
TraesCS1A01G098800				1								EMT18338.1	hypothetical protein F775_03638 [Aegilops tauschii]	*	*	*	*	*
TraesCS1A01G099200				1								EMT18338.1	hypothetical protein F775_03638 [Aegilops tauschii]	*	*	*	*	*
TraesCS1A01G099300				1								BAK07410.1	predicted protein [Hordeum vulgare subsp. vulgare]	GO:0006457(protein folding)	*	GO:0051082(unfolded protein binding)	K09517|DNAJB11|http://www.genome.jp/dbget-bin/www_bget?ko:K09517	ko04141(Protein processing in endoplasmic reticulum)
TraesCS1A01G100600					1							BAJ90870.1	predicted protein [Hordeum vulgare subsp. vulgare]	GO:0006508(proteolysis);GO:0030163(protein catabolic process);GO:0010206(photosystem II repair);GO:0009658(chloroplast organization);GO:0055114(oxidation-reduction process)	GO:0009536(plastid);GO:0009533(chloroplast stromal thylakoid);GO:0009535(chloroplast thylakoid membrane);GO:0009941(chloroplast envelope);GO:0009507(chloroplast);GO:0009570(chloroplast stroma);GO:0009579(thylakoid);GO:0016020(membrane);GO:0005739(mitochondrion)	GO:0004252(serine-type endopeptidase activity);GO:0008233(peptidase activity);GO:0008236(serine-type peptidase activity);GO:0016787(hydrolase activity);GO:0032440(2-alkenal reductase [NAD(P)] activity);GO:0016491(oxidoreductase activity)	*	*
TraesCS1A01G100900LC				1								EMT04824.1	hypothetical protein F775_05819 [Aegilops tauschii]	*	*	*	*	*
TraesCS1A01G103600						1	1					XP_003574116.1	PREDICTED: alpha-galactosidase [Brachypodium distachyon]	GO:0008152(metabolic process);GO:0005975(carbohydrate metabolic process);GO:0009965(leaf morphogenesis);GO:0009620(response to fungus);GO:0009911(positive regulation of flower development)	GO:0048046(apoplast);GO:0009505(plant-type cell wall)	GO:0003824(catalytic activity);GO:0004553(hydrolase activity, hydrolyzing O-glycosyl compounds);GO:0004557(alpha-galactosidase activity);GO:0016798(hydrolase activity, acting on glycosyl bonds);GO:0052692(raffinose alpha-galactosidase activity);GO:0016787(hydrolase activity)	K07407|E3.2.1.22B, galA, rafA|http://www.genome.jp/dbget-bin/www_bget?ko:K07407	ko00052(Galactose metabolism);ko00603(Glycosphingolipid biosynthesis - globo and isoglobo series);ko00561(Glycerolipid metabolism);ko00600(Sphingolipid metabolism)
TraesCS1A01G106600				1	1							AAX13276.1	USP family protein [Triticum aestivum]	GO:0006950(response to stress)	GO:0005886(plasma membrane)	*	*	*
TraesCS1A01G115100				1	1							EMT24712.1	mRNA cap guanine-N7 methyltransferase 1 [Aegilops tauschii]	GO:0006370(7-methylguanosine mRNA capping);GO:0032259(methylation);GO:0006397(mRNA processing);GO:0036265(RNA (guanine-N7)-methylation)	GO:0005845(mRNA cap binding complex);GO:0005634(nucleus)	GO:0004482(mRNA (guanine-N7-)-methyltransferase activity);GO:0016740(transferase activity);GO:0003723(RNA binding);GO:0008168(methyltransferase activity)	K00565|RNMT|http://www.genome.jp/dbget-bin/www_bget?ko:K00565	ko03015(mRNA surveillance pathway)
TraesCS1A01G115200LC			1	1	1							*	*	*	*	*	*	*
TraesCS1A01G115300			1	1	1							BAJ93878.1	predicted protein, partial [Hordeum vulgare subsp. vulgare]	GO:0046470(phosphatidylcholine metabolic process);GO:0016042(lipid catabolic process);GO:0006629(lipid metabolic process)	GO:0016020(membrane);GO:0005737(cytoplasm);GO:0005886(plasma membrane);GO:0005783(endoplasmic reticulum);GO:0009536(plastid);GO:0005773(vacuole)	GO:0005509(calcium ion binding);GO:0070290(N-acylphosphatidylethanolamine-specific phospholipase D activity);GO:0004630(phospholipase D activity);GO:0003824(catalytic activity);GO:0016787(hydrolase activity)	K01115|PLD1_2|http://www.genome.jp/dbget-bin/www_bget?ko:K01115	ko04144(Endocytosis);ko04072(Phospholipase D signaling pathway);ko04014(Ras signaling pathway);ko04071(Sphingolipid signaling pathway);ko04024(cAMP signaling pathway);ko05231(Choline metabolism in cancer);ko00565(Ether lipid metabolism);ko00564(Glycerophospholipid metabolism);ko04912(GnRH signaling pathway);ko04666(Fc gamma R-mediated phagocytosis);ko04724(Glutamatergic synapse)
TraesCS1A01G115500			1									EMT04757.1	Protein brittle-1, chloroplastic/amyloplastic [Aegilops tauschii]	GO:0006810(transport);GO:0055085(transmembrane transport);GO:0006412(translation)	GO:0016021(integral component of membrane);GO:0016020(membrane);GO:0009536(plastid);GO:0005739(mitochondrion);GO:0009941(chloroplast envelope);GO:0009507(chloroplast)	GO:0003735(structural constituent of ribosome)	*	*
TraesCS1A01G115700			1	1			1	1				BAJ85628.1	predicted protein [Hordeum vulgare subsp. vulgare]	*	*	GO:0016829(lyase activity);GO:0016740(transferase activity)	*	*
TraesCS1A01G115900							1	1				AFK12205.1	metallothionein [Hordeum vulgare]	*	*	*	*	*
TraesCS1A01G116700		1										XP_003557898.1	PREDICTED: protein EARLY RESPONSIVE TO DEHYDRATION 15 [Brachypodium distachyon]	*	*	*	*	*
TraesCS1A01G116800		1										EMS62758.1	hypothetical protein TRIUR3_21397 [Triticum urartu]	*	*	*	*	*
TraesCS1A01G116900								1				BAJ92897.1	predicted protein [Hordeum vulgare subsp. vulgare]	*	GO:0009536(plastid)	*	*	*
TraesCS1A01G117400				1	1							AEI28613.1	hypothetical protein [Triticum aestivum]	*	GO:0009536(plastid)	*	*	*
TraesCS1A01G120100		1	1	1				1	1			EMS61926.1	Heat shock 70 kDa protein 4L [Triticum urartu]	GO:0055114(oxidation-reduction process)	*	GO:0005524(ATP binding);GO:0000166(nucleotide binding);GO:0032440(2-alkenal reductase [NAD(P)] activity);GO:0016491(oxidoreductase activity)	K09489|HSPA4|http://www.genome.jp/dbget-bin/www_bget?ko:K09489	ko04530(Tight junction);ko04612(Antigen processing and presentation)
TraesCS1A01G120200			1	1	1							EMT31029.1	Heat shock 70 kDa protein 4L [Aegilops tauschii]	*	*	GO:0005524(ATP binding);GO:0000166(nucleotide binding)	K09489|HSPA4|http://www.genome.jp/dbget-bin/www_bget?ko:K09489	ko04530(Tight junction);ko04612(Antigen processing and presentation)
TraesCS1A01G121900		1										XP_003566469.1	PREDICTED: putative nuclease HARBI1 [Brachypodium distachyon]	*	*	*	*	*
TraesCS1A01G122500					1							EMS59690.1	NADP-dependent malic enzyme, chloroplastic [Triticum urartu]	GO:0055114(oxidation-reduction process);GO:0006108(malate metabolic process)	GO:0009536(plastid);GO:0009507(chloroplast)	GO:0004470(malic enzyme activity);GO:0016491(oxidoreductase activity);GO:0004471(malate dehydrogenase (decarboxylating) (NAD+) activity);GO:0051287(NAD binding);GO:0046872(metal ion binding);GO:0004473(malate dehydrogenase (decarboxylating) (NADP+) activity);GO:0008948(oxaloacetate decarboxylase activity)	K00029|E1.1.1.40, maeB|http://www.genome.jp/dbget-bin/www_bget?ko:K00029	ko00620(Pyruvate metabolism);ko00710(Carbon fixation in photosynthetic organisms);ko01200(Carbon metabolism)
TraesCS1A01G123900			1	1				1	1			BAK02283.1	predicted protein [Hordeum vulgare subsp. vulgare]	GO:0008360(regulation of cell shape);GO:0018105(peptidyl-serine phosphorylation);GO:0016055(Wnt signaling pathway);GO:0006468(protein phosphorylation);GO:0006897(endocytosis);GO:0016310(phosphorylation)	GO:0005737(cytoplasm);GO:0005634(nucleus)	GO:0004672(protein kinase activity);GO:0005524(ATP binding);GO:0004674(protein serine/threonine kinase activity);GO:0000166(nucleotide binding);GO:0016301(kinase activity)	*	*
TraesCS1A01G124100					1							BAJ94157.1	predicted protein [Hordeum vulgare subsp. vulgare]	*	GO:0016020(membrane);GO:0016021(integral component of membrane);GO:0009536(plastid)	*	K20359|RABAC1, PRAF1|http://www.genome.jp/dbget-bin/www_bget?ko:K20359	*
TraesCS1A01G124200					1							EMS52241.1	Peroxidase 12 [Triticum urartu]	GO:0042744(hydrogen peroxide catabolic process);GO:0055114(oxidation-reduction process);GO:0006979(response to oxidative stress);GO:0009664(plant-type cell wall organization)	GO:0005576(extracellular region);GO:0009505(plant-type cell wall)	GO:0020037(heme binding);GO:0046872(metal ion binding);GO:0016491(oxidoreductase activity);GO:0004601(peroxidase activity)	K00430|E1.11.1.7|http://www.genome.jp/dbget-bin/www_bget?ko:K00430	ko00940(Phenylpropanoid biosynthesis)
TraesCS1A01G124600					1							EMS57791.1	hypothetical protein TRIUR3_24084 [Triticum urartu]	GO:0006810(transport);GO:0055085(transmembrane transport);GO:0006412(translation);GO:0006835(dicarboxylic acid transport);GO:0035674(tricarboxylic acid transmembrane transport)	GO:0016020(membrane);GO:0016021(integral component of membrane);GO:0005739(mitochondrion);GO:0009941(chloroplast envelope);GO:0009507(chloroplast);GO:0005618(cell wall);GO:0009506(plasmodesma);GO:0005774(vacuolar membrane);GO:0005743(mitochondrial inner membrane)	GO:0003735(structural constituent of ribosome);GO:0015142(tricarboxylic acid transmembrane transporter activity);GO:0005310(dicarboxylic acid transmembrane transporter activity)	K15104|SLC25A11, OGC|http://www.genome.jp/dbget-bin/www_bget?ko:K15104	*
TraesCS1A01G124900LC					1							*	*	*	*	*	*	*
TraesCS1A01G125900		1			1							EMS49639.1	hypothetical protein TRIUR3_28220 [Triticum urartu]	*	*	*	*	*
TraesCS1A01G131300					1							BAJ95678.1	predicted protein [Hordeum vulgare subsp. vulgare]	*	*	GO:0005509(calcium ion binding);GO:0004527(exonuclease activity);GO:0004519(endonuclease activity)	*	*
TraesCS1A01G132800LC					1							*	*	*	*	*	*	*
TraesCS1A01G133100		1	1	1	1			1	1	1		EMT14862.1	Stromal 70 kDa heat shock-related protein, chloroplastic [Aegilops tauschii]	GO:0006457(protein folding);GO:0055114(oxidation-reduction process);GO:0006810(transport);GO:0016032(viral process);GO:0009409(response to cold);GO:0015031(protein transport);GO:0045036(protein targeting to chloroplast);GO:0009408(response to heat);GO:0046686(response to cadmium ion)	GO:0009579(thylakoid);GO:0009536(plastid);GO:0005739(mitochondrion);GO:0009941(chloroplast envelope);GO:0009507(chloroplast);GO:0009570(chloroplast stroma);GO:0005634(nucleus);GO:0005622(intracellular);GO:0005623(cell);GO:0009532(plastid stroma)	GO:0051082(unfolded protein binding);GO:0005524(ATP binding);GO:0000166(nucleotide binding);GO:0032440(2-alkenal reductase [NAD(P)] activity);GO:0016491(oxidoreductase activity);GO:0005515(protein binding)	*	*
TraesCS1A01G133900					1							BAJ87510.1	predicted protein [Hordeum vulgare subsp. vulgare]	GO:0071554(cell wall organization or biogenesis)	GO:0005794(Golgi apparatus);GO:0016020(membrane);GO:0016021(integral component of membrane)	GO:0016413(O-acetyltransferase activity)	*	*
TraesCS1A01G134200			1	1								EMS59787.1	Calcium-dependent protein kinase 13 [Triticum urartu]	GO:0009738(abscisic acid-activated signaling pathway);GO:0046777(protein autophosphorylation);GO:0006468(protein phosphorylation);GO:0035556(intracellular signal transduction);GO:0018105(peptidyl-serine phosphorylation);GO:0016310(phosphorylation)	GO:0005737(cytoplasm);GO:0005886(plasma membrane);GO:0005634(nucleus);GO:0016020(membrane)	GO:0004672(protein kinase activity);GO:0004674(protein serine/threonine kinase activity);GO:0005509(calcium ion binding);GO:0005524(ATP binding);GO:0005516(calmodulin binding);GO:0004683(calmodulin-dependent protein kinase activity);GO:0000166(nucleotide binding);GO:0009931(calcium-dependent protein serine/threonine kinase activity);GO:0016301(kinase activity);GO:0016740(transferase activity);GO:…	K13412|CPK|http://www.genome.jp/dbget-bin/www_bget?ko:K13412	ko05145(Toxoplasmosis);ko04626(Plant-pathogen interaction)
TraesCS1A01G135700					1							BAJ89737.1	predicted protein [Hordeum vulgare subsp. vulgare]	GO:0006779(porphyrin-containing compound biosynthetic process);GO:0006783(heme biosynthetic process)	GO:0009507(chloroplast);GO:0009536(plastid)	GO:0004325(ferrochelatase activity);GO:0016829(lyase activity)	K01772|hemH, FECH|http://www.genome.jp/dbget-bin/www_bget?ko:K01772	ko00860(Porphyrin and chlorophyll metabolism)
TraesCS1A01G138200				1								EMS66605.1	Histone acetyltransferase GCN5 [Triticum urartu]	GO:0006351(transcription, DNA-templated);GO:0006355(regulation of transcription, DNA-templated);GO:0009908(flower development);GO:0009416(response to light stimulus);GO:0010015(root morphogenesis);GO:0016573(histone acetylation);GO:0043966(histone H3 acetylation)	GO:0005634(nucleus);GO:0000123(histone acetyltransferase complex)	GO:0008080(N-acetyltransferase activity);GO:0016740(transferase activity);GO:0016746(transferase activity, transferring acyl groups);GO:0004402(histone acetyltransferase activity);GO:0003677(DNA binding);GO:0010484(H3 histone acetyltransferase activity)	K06062|PCAF, KAT2, GCN5|http://www.genome.jp/dbget-bin/www_bget?ko:K06062	ko04330(Notch signaling pathway);ko05203(Viral carcinogenesis);ko05166(HTLV-I infection);ko04919(Thyroid hormone signaling pathway)
TraesCS1A01G138400					1							EMT33256.1	hypothetical protein F775_18332 [Aegilops tauschii]	*	*	GO:0003779(actin binding)	*	*
TraesCS1A01G139500			1	1								BAJ93864.1	predicted protein [Hordeum vulgare subsp. vulgare]	*	*	GO:0008270(zinc ion binding);GO:0046872(metal ion binding)	*	*
TraesCS1A01G139600LC								1				*	*	*	*	*	*	*
TraesCS1A01G139900									1			AGS38338.1	putative stripe rust resistance protein [Triticum aestivum]	GO:0046916(cellular transition metal ion homeostasis);GO:0030001(metal ion transport)	GO:0005737(cytoplasm)	GO:0046914(transition metal ion binding);GO:0046872(metal ion binding)	*	*
TraesCS1A01G140100LC		1	1	1	1			1	1	1	FAR1	KQK17192.1	hypothetical protein BRADI_1g32951 [Brachypodium distachyon]	GO:0006355(regulation of transcription, DNA-templated)	*	GO:0008270(zinc ion binding)	*	*
TraesCS1A01G140200LC		1	1	1	1			1				EMT28540.1	Protein FAR1-RELATED SEQUENCE 5 [Aegilops tauschii]	GO:0006355(regulation of transcription, DNA-templated)	*	GO:0008270(zinc ion binding)	*	*
TraesCS1A01G141900									1			BAJ95339.1	predicted protein [Hordeum vulgare subsp. vulgare]	*	GO:0005739(mitochondrion);GO:0005829(cytosol);GO:0016021(integral component of membrane);GO:0016020(membrane)	GO:0008270(zinc ion binding);GO:0046872(metal ion binding);GO:0016874(ligase activity)	*	*
TraesCS1A01G142400				1	1							XP_003573991.1	PREDICTED: putative transporter arsB [Brachypodium distachyon]	GO:0098656(anion transmembrane transport);GO:0055085(transmembrane transport)	GO:0016020(membrane);GO:0016021(integral component of membrane);GO:0009536(plastid)	GO:0005215(transporter activity)	*	*
TraesCS1A01G144700			1	1								XP_003574011.1	PREDICTED: uncharacterized protein LOC100825429 [Brachypodium distachyon]	*	*	*	*	*
TraesCS1A01G144800					1							EMT14191.1	Pentatricopeptide repeat-containing protein [Aegilops tauschii]	*	GO:0005739(mitochondrion);GO:0009536(plastid)	*	*	*
TraesCS1A01G145000			1	1	1			1				EMT05673.1	Chaperonin CPN60-2, mitochondrial [Aegilops tauschii]	GO:0042026(protein refolding);GO:0006457(protein folding);GO:0009735(response to cytokinin)	GO:0005737(cytoplasm);GO:0005739(mitochondrion);GO:0009536(plastid);GO:0005886(plasma membrane);GO:0009941(chloroplast envelope);GO:0009507(chloroplast);GO:0009570(chloroplast stroma);GO:0005774(vacuolar membrane)	GO:0005524(ATP binding);GO:0000166(nucleotide binding);GO:0005507(copper ion binding);GO:0003676(nucleic acid binding)	K04077|groEL, HSPD1|http://www.genome.jp/dbget-bin/www_bget?ko:K04077	ko03018(RNA degradation);ko04940(Type I diabetes mellitus);ko05134(Legionellosis);ko05152(Tuberculosis);ko04212(Longevity regulating pathway - worm)
TraesCS1A01G145300						1	1	1				BAK07334.1	predicted protein [Hordeum vulgare subsp. vulgare]	*	GO:0009536(plastid)	GO:0016788(hydrolase activity, acting on ester bonds);GO:0016787(hydrolase activity)	*	*
TraesCS1A01G150900				1								EMT06855.1	Protein WAX2 [Aegilops tauschii]	GO:0055114(oxidation-reduction process);GO:0006633(fatty acid biosynthetic process);GO:0010025(wax biosynthetic process);GO:0010143(cutin biosynthetic process);GO:0048653(anther development)	GO:0016021(integral component of membrane);GO:0016020(membrane);GO:0005783(endoplasmic reticulum);GO:0043668(exine)	GO:0005506(iron ion binding);GO:0016491(oxidoreductase activity)	K15404|K15404, CER1|http://www.genome.jp/dbget-bin/www_bget?ko:K15404	ko00073(Cutin, suberine and wax biosynthesis)
TraesCS1A01G151400			1									BAK04267.1	predicted protein [Hordeum vulgare subsp. vulgare]	GO:0007050(cell cycle arrest);GO:0016310(phosphorylation);GO:0045736(negative regulation of cyclin-dependent protein serine/threonine kinase activity)	GO:0005634(nucleus);GO:0005737(cytoplasm)	GO:0004861(cyclin-dependent protein serine/threonine kinase inhibitor activity);GO:0004860(protein kinase inhibitor activity);GO:0016301(kinase activity)	*	*
TraesCS1A01G153600					1							BAJ99418.1	predicted protein [Hordeum vulgare subsp. vulgare]	GO:0007034(vacuolar transport);GO:0006810(transport);GO:0015031(protein transport);GO:0016192(vesicle-mediated transport)	GO:0005768(endosome);GO:0000815(ESCRT III complex)	*	K12192|CHMP2B|http://www.genome.jp/dbget-bin/www_bget?ko:K12192	ko04217(Necroptosis);ko04144(Endocytosis)
TraesCS1A01G155200LC		1										EMT14548.1	hypothetical protein F775_43381 [Aegilops tauschii]	GO:0043161(proteasome-mediated ubiquitin-dependent protein catabolic process)	GO:0016021(integral component of membrane);GO:0016020(membrane)	GO:0061630(ubiquitin protein ligase activity);GO:0008270(zinc ion binding);GO:0046872(metal ion binding)	K19038|ATL41|http://www.genome.jp/dbget-bin/www_bget?ko:K19038	*
TraesCS1A01G155500					1							BAJ99868.1	predicted protein, partial [Hordeum vulgare subsp. vulgare]	*	GO:0016020(membrane);GO:0016021(integral component of membrane);GO:0009536(plastid)	*	*	*
TraesCS1A01G157900		1										XP_003571889.1	PREDICTED: uncharacterized protein LOC100830832 [Brachypodium distachyon]	GO:0008150(biological_process)	GO:0005634(nucleus)	GO:0003674(molecular_function)	*	*
TraesCS1A01G159200					1							BAJ96407.1	predicted protein [Hordeum vulgare subsp. vulgare]	GO:0035556(intracellular signal transduction);GO:0045454(cell redox homeostasis)	*	GO:0015035(protein disulfide oxidoreductase activity);GO:0009055(electron carrier activity)	*	*
TraesCS1A01G159400			1	1								EMS67190.1	hypothetical protein TRIUR3_20030 [Triticum urartu]	*	*	*	*	*
TraesCS1A01G161900			1	1	1							EEC67208.1	hypothetical protein OsI_34094 [Oryza sativa Indica Group]	GO:0000245(spliceosomal complex assembly);GO:0000398(mRNA splicing, via spliceosome)	GO:0005682(U5 snRNP);GO:0005681(spliceosomal complex);GO:0046540(U4/U6 x U5 tri-snRNP complex);GO:0030529(intracellular ribonucleoprotein complex);GO:0019013(viral nucleocapsid);GO:0005737(cytoplasm);GO:0005634(nucleus)	*	K12859|TXNL4A, DIB1|http://www.genome.jp/dbget-bin/www_bget?ko:K12859	ko03040(Spliceosome)
TraesCS1A01G164600				1	1							EMT28470.1	hypothetical protein F775_07130 [Aegilops tauschii]	*	*	*	*	*
TraesCS1A01G165300					1							BAJ97853.1	predicted protein, partial [Hordeum vulgare subsp. vulgare]	*	GO:0009536(plastid)	GO:0016787(hydrolase activity)	*	*
TraesCS1A01G166000LC					1							AFK12205.1	metallothionein [Hordeum vulgare]	*	*	*	*	*
TraesCS1A01G166600				1			1	1				EMT16068.1	hypothetical protein F775_26852 [Aegilops tauschii]	*	*	*	*	*
TraesCS1A01G167700LC		1							1			EMS53134.1	hypothetical protein TRIUR3_15934 [Triticum urartu]	*	*	*	*	*
TraesCS1A01G168100				1	1							XP_014751811.1	PREDICTED: serine carboxypeptidase-like 51 [Brachypodium distachyon]	GO:0051603(proteolysis involved in cellular protein catabolic process);GO:0006508(proteolysis)	*	GO:0008233(peptidase activity);GO:0004180(carboxypeptidase activity);GO:0004185(serine-type carboxypeptidase activity);GO:0016787(hydrolase activity)	K09646|SCPEP1|http://www.genome.jp/dbget-bin/www_bget?ko:K09646	*
TraesCS1A01G168600					1							XP_003574144.1	PREDICTED: calcium uniporter protein 2, mitochondrial-like [Brachypodium distachyon]	*	GO:0016021(integral component of membrane);GO:0016020(membrane);GO:0005739(mitochondrion)	GO:0015292(uniporter activity)	*	*
TraesCS1A01G168900			1	1				1		1		EMT15887.1	Monothiol glutaredoxin-S11 [Aegilops tauschii]	GO:0045454(cell redox homeostasis);GO:0072593(reactive oxygen species metabolic process);GO:0009926(auxin polar transport);GO:0009408(response to heat)	GO:0005829(cytosol)	GO:0009055(electron carrier activity);GO:0015035(protein disulfide oxidoreductase activity)	*	*
TraesCS1A01G169300			1									EMT21423.1	RING finger protein 141 [Aegilops tauschii]	*	GO:0016020(membrane);GO:0016021(integral component of membrane)	GO:0008270(zinc ion binding);GO:0046872(metal ion binding)	*	*
TraesCS1A01G171000				1								EMS55960.1	Protochlorophyllide reductase B, chloroplastic [Triticum urartu]	GO:0055114(oxidation-reduction process);GO:0015979(photosynthesis);GO:0015995(chlorophyll biosynthetic process);GO:0008152(metabolic process)	GO:0009507(chloroplast);GO:0009536(plastid);GO:0009534(chloroplast thylakoid);GO:0009941(chloroplast envelope)	GO:0016630(protochlorophyllide reductase activity);GO:0016491(oxidoreductase activity)	K00218|E1.3.1.33, por|http://www.genome.jp/dbget-bin/www_bget?ko:K00218	ko00860(Porphyrin and chlorophyll metabolism)
TraesCS1A01G173000LC			1									*	*	*	*	*	*	*
TraesCS1A01G174000					1							BAJ94995.1	predicted protein [Hordeum vulgare subsp. vulgare]	GO:0055114(oxidation-reduction process);GO:0006108(malate metabolic process)	GO:0005739(mitochondrion);GO:0009507(chloroplast)	GO:0016829(lyase activity);GO:0004470(malic enzyme activity);GO:0016491(oxidoreductase activity);GO:0004471(malate dehydrogenase (decarboxylating) (NAD+) activity);GO:0051287(NAD binding);GO:0046872(metal ion binding);GO:0050897(cobalt ion binding);GO:0042803(protein homodimerization activity);GO:0008270(zinc ion binding);GO:0005524(ATP binding)	K00028|E1.1.1.39|http://www.genome.jp/dbget-bin/www_bget?ko:K00028	ko00620(Pyruvate metabolism);ko00710(Carbon fixation in photosynthetic organisms);ko01200(Carbon metabolism)
TraesCS1A01G175200				1								EMS49764.1	Non-specific lipid-transfer protein 2G [Triticum urartu]	GO:0006508(proteolysis);GO:0006810(transport)	*	GO:0008233(peptidase activity);GO:0008289(lipid binding)	*	*
TraesCS1A01G177000		1			1							BAJ91974.1	predicted protein [Hordeum vulgare subsp. vulgare]	GO:0006468(protein phosphorylation);GO:0016310(phosphorylation)	GO:0005739(mitochondrion)	GO:0004672(protein kinase activity);GO:0004674(protein serine/threonine kinase activity);GO:0005524(ATP binding);GO:0000166(nucleotide binding);GO:0016301(kinase activity)	*	*
TraesCS1A01G177400			1	1								EMS63599.1	hypothetical protein TRIUR3_23386 [Triticum urartu]	*	GO:0016020(membrane);GO:0016021(integral component of membrane)	*	*	*
TraesCS1A01G177800					1							CDM81337.1	unnamed protein product [Triticum aestivum]	GO:0055114(oxidation-reduction process);GO:0009809(lignin biosynthetic process);GO:0022900(electron transport chain)	GO:0016020(membrane);GO:0016021(integral component of membrane)	GO:0004497(monooxygenase activity);GO:0016705(oxidoreductase activity, acting on paired donors, with incorporation or reduction of molecular oxygen);GO:0020037(heme binding);GO:0046872(metal ion binding);GO:0005506(iron ion binding);GO:0016491(oxidoreductase activity);GO:0016709(oxidoreductase activity, acting on paired donors, with incorporation or reduction of molecular oxygen, NAD(P)H as one d…	K09755|CYP84A, F5H|http://www.genome.jp/dbget-bin/www_bget?ko:K09755	ko00940(Phenylpropanoid biosynthesis)
TraesCS1A01G179000					1							BAJ85914.1	predicted protein [Hordeum vulgare subsp. vulgare]	GO:0048364(root development);GO:0048767(root hair elongation);GO:0051301(cell division);GO:0009416(response to light stimulus);GO:0009611(response to wounding);GO:0009733(response to auxin);GO:0010053(root epidermal cell differentiation);GO:0009845(seed germination);GO:0007010(cytoskeleton organization)	GO:0005737(cytoplasm);GO:0005856(cytoskeleton);GO:0005730(nucleolus);GO:0005739(mitochondrion);GO:0005886(plasma membrane);GO:0005829(cytosol);GO:0009941(chloroplast envelope);GO:0005618(cell wall);GO:0009570(chloroplast stroma);GO:0009506(plasmodesma)	GO:0005524(ATP binding);GO:0000166(nucleotide binding);GO:0005515(protein binding);GO:0005200(structural constituent of cytoskeleton)	K10355|ACTF|http://www.genome.jp/dbget-bin/www_bget?ko:K10355	*
TraesCS1A01G179400								1				BAJ98156.1	predicted protein [Hordeum vulgare subsp. vulgare]	*	*	*	*	*
TraesCS1A01G179500					1							BAJ86206.1	predicted protein [Hordeum vulgare subsp. vulgare]	GO:0008150(biological_process)	GO:0009536(plastid);GO:0009507(chloroplast);GO:0010287(plastoglobule)	*	*	*
TraesCS1A01G180700							1	1				EMS48480.1	hypothetical protein TRIUR3_15266 [Triticum urartu]	*	*	*	*	*
TraesCS1A01G182300			1	1								BAJ87142.1	predicted protein [Hordeum vulgare subsp. vulgare]	*	GO:0016020(membrane);GO:0016021(integral component of membrane)	GO:0005524(ATP binding);GO:0000166(nucleotide binding)	*	*
TraesCS1A01G183000				1								XP_003571979.2	PREDICTED: probable trehalase [Brachypodium distachyon]	GO:0008152(metabolic process);GO:0005991(trehalose metabolic process);GO:0005993(trehalose catabolic process)	GO:0005886(plasma membrane)	GO:0003824(catalytic activity);GO:0016798(hydrolase activity, acting on glycosyl bonds);GO:0004555(alpha,alpha-trehalase activity);GO:0016787(hydrolase activity)	K01194|TREH, treA, treF|http://www.genome.jp/dbget-bin/www_bget?ko:K01194	ko00500(Starch and sucrose metabolism)
TraesCS1A01G183400			1		1							BAJ89622.1	predicted protein [Hordeum vulgare subsp. vulgare]	GO:0006355(regulation of transcription, DNA-templated)	GO:0005634(nucleus)	GO:0003677(DNA binding)	*	*
TraesCS1A01G183900					1							XP_003560263.1	PREDICTED: non-lysosomal glucosylceramidase-like [Brachypodium distachyon]	GO:0008152(metabolic process);GO:0006629(lipid metabolic process);GO:0006680(glucosylceramide catabolic process)	GO:0016020(membrane);GO:0005886(plasma membrane);GO:0016021(integral component of membrane);GO:0005773(vacuole)	GO:0003824(catalytic activity);GO:0004553(hydrolase activity, hydrolyzing O-glycosyl compounds);GO:0004348(glucosylceramidase activity);GO:0016798(hydrolase activity, acting on glycosyl bonds);GO:0016787(hydrolase activity)	K17108|GBA2|http://www.genome.jp/dbget-bin/www_bget?ko:K17108	ko00511(Other glycan degradation);ko00600(Sphingolipid metabolism)
TraesCS1A01G184400				1								BAT11802.1	Os10g0533800 [Oryza sativa Japonica Group]	GO:0016310(phosphorylation);GO:0006468(protein phosphorylation)	GO:0016020(membrane);GO:0016021(integral component of membrane)	GO:0004672(protein kinase activity);GO:0004674(protein serine/threonine kinase activity);GO:0016301(kinase activity);GO:0030246(carbohydrate binding);GO:0005524(ATP binding);GO:0000166(nucleotide binding)	*	*
TraesCS1A01G185500					1							CDM86815.1	unnamed protein product [Triticum aestivum]	*	*	*	*	*
TraesCS1A01G185700					1							XP_003572002.1	PREDICTED: uncharacterized protein LOC100827173 [Brachypodium distachyon]	GO:0046916(cellular transition metal ion homeostasis);GO:0030001(metal ion transport)	GO:0005737(cytoplasm)	GO:0046914(transition metal ion binding);GO:0046872(metal ion binding)	*	*
TraesCS1A01G186700			1	1								EMT24481.1	hypothetical protein F775_43770 [Aegilops tauschii]	GO:0009407(toxin catabolic process);GO:0006749(glutathione metabolic process)	GO:0005737(cytoplasm);GO:0009536(plastid)	GO:0004364(glutathione transferase activity);GO:0016740(transferase activity)	K00799|GST, gst|http://www.genome.jp/dbget-bin/www_bget?ko:K00799	ko05204(Chemical carcinogenesis);ko05418(Fluid shear stress and atherosclerosis);ko01524(Platinum drug resistance);ko00480(Glutathione metabolism);ko00982(Drug metabolism - cytochrome P450);ko00980(Metabolism of xenobiotics by cytochrome P450)
TraesCS1A01G187700					1							BAK03655.1	predicted protein, partial [Hordeum vulgare subsp. vulgare]	*	GO:0016020(membrane);GO:0016021(integral component of membrane)	*	*	*
TraesCS1A01G188700			1		1				1			BAJ94964.1	predicted protein [Hordeum vulgare subsp. vulgare]	*	*	*	*	*
TraesCS1A01G190500			1	1				1	1	1		XP_003574369.1	PREDICTED: plant intracellular Ras-group-related LRR protein 5-like [Brachypodium distachyon]	GO:0009416(response to light stimulus)	*	*	*	*
TraesCS1A01G192800			1	1								OEL26744.1	hypothetical protein BAE44_0012239 [Dichanthelium oligosanthes]	*	*	*	*	*
TraesCS1A01G195500					1							EMS48696.1	Shikimate kinase [Triticum urartu]	GO:0019632(shikimate metabolic process);GO:0009073(aromatic amino acid family biosynthetic process);GO:0016310(phosphorylation)	GO:0009536(plastid)	GO:0000287(magnesium ion binding);GO:0004765(shikimate kinase activity);GO:0016301(kinase activity)	*	*
TraesCS1A01G197900					1							BAJ91254.1	predicted protein [Hordeum vulgare subsp. vulgare]	GO:0008150(biological_process)	GO:0009507(chloroplast);GO:0009508(plastid chromosome);GO:0009295(nucleoid)	GO:0003674(molecular_function)	*	*
TraesCS1A01G198400					1							BAJ87016.1	predicted protein [Hordeum vulgare subsp. vulgare]	GO:0006508(proteolysis);GO:0048510(regulation of timing of transition from vegetative to reproductive phase);GO:0009658(chloroplast organization)	GO:0009536(plastid);GO:0009840(chloroplastic endopeptidase Clp complex);GO:0005829(cytosol);GO:0009579(thylakoid);GO:0009535(chloroplast thylakoid membrane);GO:0009532(plastid stroma);GO:0009941(chloroplast envelope);GO:0009507(chloroplast);GO:0009570(chloroplast stroma)	GO:0004252(serine-type endopeptidase activity);GO:0008233(peptidase activity);GO:0016787(hydrolase activity);GO:0008236(serine-type peptidase activity)	K01358|clpP, CLPP|http://www.genome.jp/dbget-bin/www_bget?ko:K01358	ko04112(Cell cycle - Caulobacter);ko04212(Longevity regulating pathway - worm)
TraesCS1A01G198500					1							EMT20034.1	hypothetical protein F775_27640 [Aegilops tauschii]	*	GO:0016020(membrane);GO:0016021(integral component of membrane)	*	*	*
TraesCS1A01G200800				1								BAJ84851.1	predicted protein [Hordeum vulgare subsp. vulgare]	GO:0046786(viral replication complex formation and maintenance);GO:0016032(viral process)	GO:0016021(integral component of membrane);GO:0016020(membrane);GO:0005773(vacuole);GO:0009705(plant-type vacuole membrane);GO:0005774(vacuolar membrane);GO:0005739(mitochondrion)	*	*	*
TraesCS1A01G201300										1		BAK03333.1	predicted protein [Hordeum vulgare subsp. vulgare]	GO:0006334(nucleosome assembly);GO:0009414(response to water deprivation);GO:0051276(chromosome organization)	GO:0000786(nucleosome);GO:0005694(chromosome);GO:0005634(nucleus);GO:0005730(nucleolus);GO:0005886(plasma membrane);GO:0005829(cytosol);GO:0009579(thylakoid);GO:0009507(chloroplast);GO:0005773(vacuole);GO:0009506(plasmodesma);GO:0000788(nuclear nucleosome);GO:0005794(Golgi apparatus);GO:0005774(vacuolar membrane);GO:0005739(mitochondrion);GO:0009536(plastid)	GO:0003677(DNA binding);GO:0046982(protein heterodimerization activity);GO:0005515(protein binding);GO:0042393(histone binding)	K11254|H4|http://www.genome.jp/dbget-bin/www_bget?ko:K11254	ko05203(Viral carcinogenesis);ko05322(Systemic lupus erythematosus);ko05034(Alcoholism)
TraesCS1A01G201400					1							BAJ89917.1	predicted protein [Hordeum vulgare subsp. vulgare]	GO:0009902(chloroplast relocation)	GO:0005886(plasma membrane)	*	*	*
TraesCS1A01G201700			1									XP_002465010.1	hypothetical protein SORBIDRAFT_01g030420 [Sorghum bicolor]	GO:0043161(proteasome-mediated ubiquitin-dependent protein catabolic process)	GO:0016020(membrane);GO:0016021(integral component of membrane);GO:0009536(plastid)	GO:0061630(ubiquitin protein ligase activity);GO:0008270(zinc ion binding);GO:0046872(metal ion binding)	*	*
TraesCS1A01G202900							1	1				P30570.2	RecName: Full=EC protein III; AltName: Full=Zinc metallothionein class II	*	*	GO:0008270(zinc ion binding);GO:0046872(metal ion binding)	*	*
TraesCS1A01G203700			1	1								BAB82471.1	chitinase 1 [Triticum aestivum]	GO:0005975(carbohydrate metabolic process);GO:0016998(cell wall macromolecule catabolic process);GO:0006032(chitin catabolic process);GO:0008152(metabolic process);GO:0000272(polysaccharide catabolic process);GO:0051707(response to other organism);GO:0009607(response to biotic stimulus);GO:0006952(defense response)	GO:0005576(extracellular region);GO:0005615(extracellular space)	GO:0004568(chitinase activity);GO:0016798(hydrolase activity, acting on glycosyl bonds);GO:0016787(hydrolase activity)	K20547|CHIB|http://www.genome.jp/dbget-bin/www_bget?ko:K20547	ko04016(MAPK signaling pathway - plant);ko00520(Amino sugar and nucleotide sugar metabolism)
TraesCS1A01G206200			1	1								BAK00950.1	predicted protein [Hordeum vulgare subsp. vulgare]	GO:0017003(protein-heme linkage);GO:0017004(cytochrome complex assembly);GO:0018063(cytochrome c-heme linkage)	GO:0005886(plasma membrane);GO:0016020(membrane);GO:0016021(integral component of membrane);GO:0005743(mitochondrial inner membrane)	GO:0020037(heme binding)	*	*
TraesCS1A01G207600							1	1				BAJ94086.1	predicted protein [Hordeum vulgare subsp. vulgare]	*	GO:0005886(plasma membrane);GO:0016020(membrane);GO:0016021(integral component of membrane);GO:0005773(vacuole);GO:0005783(endoplasmic reticulum)	*	*	*
TraesCS1A01G207900					1							EMS45989.1	hypothetical protein TRIUR3_32532 [Triticum urartu]	GO:0016567(protein ubiquitination);GO:0006468(protein phosphorylation);GO:0006950(response to stress)	GO:0009536(plastid)	GO:0004842(ubiquitin-protein transferase activity);GO:0004672(protein kinase activity);GO:0004674(protein serine/threonine kinase activity);GO:0005524(ATP binding);GO:0000166(nucleotide binding)	*	*
TraesCS1A01G208600					1							EMS54854.1	hypothetical protein TRIUR3_16485 [Triticum urartu]	*	GO:0005739(mitochondrion)	*	*	*
TraesCS1A01G209400					1						GRAS	XP_004983723.1	PREDICTED: scarecrow-like protein 6 isoform X1 [Setaria italica]	GO:0006351(transcription, DNA-templated);GO:0030154(cell differentiation);GO:0006355(regulation of transcription, DNA-templated)	GO:0005634(nucleus)	GO:0043565(sequence-specific DNA binding);GO:0003700(transcription factor activity, sequence-specific DNA binding)	*	*
TraesCS1A01G211000			1	1								XP_003572060.1	PREDICTED: protein NRT1/ PTR FAMILY 6.3-like [Brachypodium distachyon]	GO:0006810(transport);GO:0006857(oligopeptide transport);GO:0006418(tRNA aminoacylation for protein translation);GO:0010167(response to nitrate);GO:0015706(nitrate transport);GO:0009414(response to water deprivation)	GO:0016020(membrane);GO:0016021(integral component of membrane);GO:0005634(nucleus);GO:0005886(plasma membrane)	GO:0005215(transporter activity);GO:0004812(aminoacyl-tRNA ligase activity);GO:0005524(ATP binding);GO:0015112(nitrate transmembrane transporter activity)	*	*
TraesCS1A01G211500									1	1		BAJ97858.1	predicted protein, partial [Hordeum vulgare subsp. vulgare]	GO:0006486(protein glycosylation)	GO:0016021(integral component of membrane);GO:0016020(membrane)	GO:0016740(transferase activity);GO:0016757(transferase activity, transferring glycosyl groups);GO:0008466(glycogenin glucosyltransferase activity)	*	*
TraesCS1A01G212000								1				EMS64740.1	Expansin-B6 [Triticum urartu]	GO:0019953(sexual reproduction);GO:0071555(cell wall organization)	GO:0005576(extracellular region);GO:0016020(membrane);GO:0005618(cell wall)	*	*	*
TraesCS1A01G212700				1	1						bHLH	BAJ92626.1	predicted protein [Hordeum vulgare subsp. vulgare]	GO:0009567(double fertilization forming a zygote and endosperm)	GO:0009506(plasmodesma);GO:0005634(nucleus)	GO:0046983(protein dimerization activity)	*	*
TraesCS1A01G212900			1	1								BAK01432.1	predicted protein [Hordeum vulgare subsp. vulgare]	GO:0031408(oxylipin biosynthetic process);GO:0055114(oxidation-reduction process);GO:0006633(fatty acid biosynthetic process)	GO:0009536(plastid)	GO:0046872(metal ion binding);GO:0051213(dioxygenase activity);GO:0016702(oxidoreductase activity, acting on single donors with incorporation of molecular oxygen, incorporation of two atoms of oxygen);GO:0016491(oxidoreductase activity)	K00454|LOX2S|http://www.genome.jp/dbget-bin/www_bget?ko:K00454	ko00591(Linoleic acid metabolism);ko00592(alpha-Linolenic acid metabolism)
TraesCS1A01G213900			1	1								EMS67793.1	Dynamin-related protein 1E [Triticum urartu]	*	*	GO:0003924(GTPase activity);GO:0000166(nucleotide binding);GO:0005525(GTP binding)	K01528|DNM|http://www.genome.jp/dbget-bin/www_bget?ko:K01528	ko04144(Endocytosis);ko04072(Phospholipase D signaling pathway);ko05100(Bacterial invasion of epithelial cells);ko04961(Endocrine and other factor-regulated calcium reabsorption);ko04721(Synaptic vesicle cycle)
TraesCS1A01G214200			1	1								EMT21296.1	hypothetical protein F775_04802 [Aegilops tauschii]	GO:0007165(signal transduction);GO:0006355(regulation of transcription, DNA-templated)	GO:0005634(nucleus)	GO:0004871(signal transducer activity);GO:0003700(transcription factor activity, sequence-specific DNA binding)	*	*
TraesCS1A01G214600			1	1	1							BAJ86245.1	predicted protein [Hordeum vulgare subsp. vulgare]	GO:0006986(response to unfolded protein);GO:0051085(chaperone mediated protein folding requiring cofactor);GO:0006457(protein folding)	GO:0005737(cytoplasm);GO:0005759(mitochondrial matrix);GO:0009507(chloroplast);GO:0009536(plastid)	GO:0051087(chaperone binding);GO:0051082(unfolded protein binding);GO:0046872(metal ion binding)	K04078|groES, HSPE1|http://www.genome.jp/dbget-bin/www_bget?ko:K04078	*
TraesCS1A01G215500				1								EMT27036.1	Beta-amylase [Aegilops tauschii]	GO:0008152(metabolic process);GO:0005975(carbohydrate metabolic process);GO:0005983(starch catabolic process);GO:0000024(maltose biosynthetic process);GO:0000272(polysaccharide catabolic process)	GO:0009570(chloroplast stroma);GO:0009536(plastid)	GO:0016161(beta-amylase activity);GO:0016798(hydrolase activity, acting on glycosyl bonds);GO:0016787(hydrolase activity)	K01177|E3.2.1.2|http://www.genome.jp/dbget-bin/www_bget?ko:K01177	ko00500(Starch and sucrose metabolism)
TraesCS1A01G217300				1	1							AJL35123.1	methionine sulfoxide reductase MSRA4.2 [Triticum aestivum x Thinopyrum elongatum]	GO:0030091(protein repair);GO:0055114(oxidation-reduction process);GO:0006979(response to oxidative stress);GO:0009651(response to salt stress);GO:0034599(cellular response to oxidative stress);GO:0009735(response to cytokinin)	GO:0009536(plastid);GO:0009507(chloroplast);GO:0005739(mitochondrion);GO:0009941(chloroplast envelope);GO:0009570(chloroplast stroma)	GO:0016671(oxidoreductase activity, acting on a sulfur group of donors, disulfide as acceptor);GO:0008113(peptide-methionine (S)-S-oxide reductase activity);GO:0016491(oxidoreductase activity)	K07304|msrA|http://www.genome.jp/dbget-bin/www_bget?ko:K07304	*
TraesCS1A01G218100		1									AP-EREBP	BAJ92494.1	predicted protein [Hordeum vulgare subsp. vulgare]	GO:0006351(transcription, DNA-templated);GO:0006355(regulation of transcription, DNA-templated)	GO:0005634(nucleus)	GO:0003677(DNA binding);GO:0003700(transcription factor activity, sequence-specific DNA binding)	K09286|EREBP|http://www.genome.jp/dbget-bin/www_bget?ko:K09286	*
TraesCS1A01G219200			1									BAJ98169.1	predicted protein [Hordeum vulgare subsp. vulgare]	GO:0006355(regulation of transcription, DNA-templated);GO:0006351(transcription, DNA-templated);GO:0045892(negative regulation of transcription, DNA-templated);GO:0008283(cell proliferation);GO:0009733(response to auxin);GO:0048364(root development);GO:0010016(shoot system morphogenesis);GO:0009826(unidimensional cell growth)	GO:0005634(nucleus)	GO:0003677(DNA binding);GO:0043565(sequence-specific DNA binding);GO:0003700(transcription factor activity, sequence-specific DNA binding);GO:0042803(protein homodimerization activity)	K09338|HD-ZIP|http://www.genome.jp/dbget-bin/www_bget?ko:K09338	*
TraesCS1A01G220300					1							AIU41598.1	CO-like protein [Triticum aestivum]	GO:0009416(response to light stimulus);GO:0009909(regulation of flower development)	GO:0005634(nucleus)	*	*	*
TraesCS1A01G221400			1	1								BAJ94176.1	predicted protein [Hordeum vulgare subsp. vulgare]	GO:0006508(proteolysis)	GO:0031012(extracellular matrix)	GO:0008233(peptidase activity);GO:0008270(zinc ion binding);GO:0046872(metal ion binding);GO:0004222(metalloendopeptidase activity);GO:0008237(metallopeptidase activity);GO:0016787(hydrolase activity)	*	*
TraesCS1A01G221900			1	1				1			AP-EREBP	AAX13282.1	DREB transcription factor 4A [Triticum aestivum]	*	*	*	*	*
TraesCS1A01G222800					1							EMT25491.1	Importin subunit beta-1 [Aegilops tauschii]	GO:0006913(nucleocytoplasmic transport);GO:0006886(intracellular protein transport);GO:0006607(NLS-bearing protein import into nucleus);GO:0006610(ribosomal protein import into nucleus);GO:0000060(protein import into nucleus, translocation);GO:0000059(obsolete protein import into nucleus, docking)	GO:0005737(cytoplasm);GO:0031965(nuclear membrane);GO:0034399(nuclear periphery)	GO:0008536(Ran GTPase binding);GO:0008565(protein transporter activity);GO:0008139(nuclear localization sequence binding)	K14293|KPNB1, IPO1|http://www.genome.jp/dbget-bin/www_bget?ko:K14293	ko03013(RNA transport)
TraesCS1A01G223600								1			MYB	XP_003566355.1	PREDICTED: transcription factor MYB44-like [Brachypodium distachyon]	*	*	GO:0003677(DNA binding)	*	*
TraesCS1A01G226500				1								BAJ95868.1	predicted protein [Hordeum vulgare subsp. vulgare]	GO:0006139(nucleobase-containing compound metabolic process)	*	GO:0003676(nucleic acid binding);GO:0008408(3'-5' exonuclease activity);GO:0004527(exonuclease activity)	*	*
TraesCS1A01G228000			1	1	1							EMS64498.1	putative protein phosphatase 2C 48 [Triticum urartu]	GO:0006470(protein dephosphorylation)	*	GO:0004722(protein serine/threonine phosphatase activity);GO:0003824(catalytic activity);GO:0004721(phosphoprotein phosphatase activity);GO:0046872(metal ion binding);GO:0016787(hydrolase activity)	*	*
TraesCS1A01G228500		1			1							EMT23096.1	RING-H2 finger protein ATL3F [Aegilops tauschii]	GO:0043161(proteasome-mediated ubiquitin-dependent protein catabolic process)	GO:0016020(membrane);GO:0016021(integral component of membrane)	GO:0008270(zinc ion binding);GO:0046872(metal ion binding);GO:0061630(ubiquitin protein ligase activity)	*	*
TraesCS1A01G228700				1								BAK06478.1	predicted protein [Hordeum vulgare subsp. vulgare]	GO:0006334(nucleosome assembly)	GO:0000786(nucleosome);GO:0000788(nuclear nucleosome);GO:0005694(chromosome);GO:0005634(nucleus)	GO:0003677(DNA binding);GO:0046982(protein heterodimerization activity)	K11252|H2B|http://www.genome.jp/dbget-bin/www_bget?ko:K11252	ko05203(Viral carcinogenesis);ko05322(Systemic lupus erythematosus);ko05034(Alcoholism)
TraesCS1A01G229000								1		1		XP_003621457.1	core histone H2A/H2B/H3/H4 [Medicago truncatula]	GO:0006334(nucleosome assembly)	GO:0000786(nucleosome);GO:0005694(chromosome);GO:0005634(nucleus);GO:0009536(plastid)	GO:0003677(DNA binding);GO:0046982(protein heterodimerization activity);GO:0005515(protein binding);GO:0031492(nucleosomal DNA binding)	K11253|H3|http://www.genome.jp/dbget-bin/www_bget?ko:K11253	ko05202(Transcriptional misregulation in cancers);ko05322(Systemic lupus erythematosus);ko05034(Alcoholism)
TraesCS1A01G229100								1		1		BAK06478.1	predicted protein [Hordeum vulgare subsp. vulgare]	GO:0006334(nucleosome assembly)	GO:0000786(nucleosome);GO:0000788(nuclear nucleosome);GO:0005694(chromosome);GO:0005634(nucleus)	GO:0003677(DNA binding);GO:0046982(protein heterodimerization activity)	K11252|H2B|http://www.genome.jp/dbget-bin/www_bget?ko:K11252	ko05203(Viral carcinogenesis);ko05322(Systemic lupus erythematosus);ko05034(Alcoholism)
TraesCS1A01G229900			1	1	1				1	1		EMS51567.1	Pre-mRNA-splicing factor SF2 [Triticum urartu]	*	GO:0005739(mitochondrion)	GO:0003676(nucleic acid binding);GO:0000166(nucleotide binding)	K12890|SFRS1_9|http://www.genome.jp/dbget-bin/www_bget?ko:K12890	ko03040(Spliceosome);ko05168(Herpes simplex infection);ko04657(IL-17 signaling pathway)
TraesCS1A01G232200							1	1				XP_015638727.1	PREDICTED: uncharacterized protein LOC4338569 [Oryza sativa Japonica Group]	GO:0006952(defense response)	GO:0016021(integral component of membrane);GO:0046658(anchored component of plasma membrane);GO:0016020(membrane);GO:0009506(plasmodesma);GO:0005886(plasma membrane);GO:0005739(mitochondrion)	GO:0004871(signal transducer activity)	*	*
TraesCS1A01G234600							1	1				CAA80493.1	(1,3;1,4) beta glucanase [Triticum aestivum]	GO:0008152(metabolic process);GO:0005975(carbohydrate metabolic process)	GO:0046658(anchored component of plasma membrane)	GO:0004553(hydrolase activity, hydrolyzing O-glycosyl compounds);GO:0016798(hydrolase activity, acting on glycosyl bonds);GO:0016787(hydrolase activity);GO:0030247(polysaccharide binding)	*	*
TraesCS1A01G235500			1									BAJ94074.1	predicted protein [Hordeum vulgare subsp. vulgare]	GO:0008150(biological_process)	GO:0005634(nucleus)	GO:0003674(molecular_function)	*	*
TraesCS1A01G237600LC								1				EMT27300.1	hypothetical protein F775_05495 [Aegilops tauschii]	*	*	*	*	*
TraesCS1A01G237800LC			1	1								EMS49776.1	Iron sulfur cluster assembly protein 1, mitochondrial [Triticum urartu]	*	*	*	*	*
TraesCS1A01G238800			1					1	1			XP_003568563.1	PREDICTED: probable calcium-binding protein CML15 [Brachypodium distachyon]	*	GO:0005739(mitochondrion)	GO:0005509(calcium ion binding);GO:0046872(metal ion binding)	K13448|CML|http://www.genome.jp/dbget-bin/www_bget?ko:K13448	ko04626(Plant-pathogen interaction)
TraesCS1A01G241100			1				1					XP_003568550.1	PREDICTED: uncharacterized protein LOC100839203 [Brachypodium distachyon]	*	*	*	*	*
TraesCS1A01G242600					1							EMT20685.1	hypothetical protein F775_07544 [Aegilops tauschii]	GO:0007275(multicellular organism development)	GO:0005739(mitochondrion);GO:0009706(chloroplast inner membrane);GO:0009941(chloroplast envelope);GO:0009507(chloroplast);GO:0009536(plastid);GO:0016020(membrane);GO:0031969(chloroplast membrane);GO:0016021(integral component of membrane)	GO:0003674(molecular_function)	*	*
TraesCS1A01G244800							1	1			AP-EREBP	EMT21934.1	Dehydration-responsive element-binding protein 2G [Aegilops tauschii]	GO:0006351(transcription, DNA-templated);GO:0006355(regulation of transcription, DNA-templated);GO:0045893(positive regulation of transcription, DNA-templated)	GO:0005634(nucleus)	GO:0003677(DNA binding);GO:0003700(transcription factor activity, sequence-specific DNA binding);GO:0043565(sequence-specific DNA binding);GO:0044212(transcription regulatory region DNA binding)	*	*
TraesCS1A01G245500				1								EMS55808.1	Methyltransferase-like protein 13 [Triticum urartu]	GO:0008152(metabolic process);GO:0032259(methylation)	GO:0005737(cytoplasm)	GO:0008168(methyltransferase activity);GO:0016740(transferase activity);GO:0003824(catalytic activity)	*	*
TraesCS1A01G246800					1							BAJ90430.1	predicted protein [Hordeum vulgare subsp. vulgare]	GO:0009965(leaf morphogenesis);GO:0009658(chloroplast organization);GO:0071482(cellular response to light stimulus);GO:0010239(chloroplast mRNA processing)	GO:0009513(etioplast);GO:0009509(chromoplast);GO:0009537(proplastid);GO:0009507(chloroplast);GO:0009501(amyloplast);GO:0016020(membrane);GO:0016021(integral component of membrane)	GO:0016874(ligase activity)	*	*
TraesCS1A01G248200			1	1	1				1	1		BAK01560.1	predicted protein [Hordeum vulgare subsp. vulgare]	*	GO:0016020(membrane);GO:0016021(integral component of membrane);GO:0005886(plasma membrane)	GO:0008270(zinc ion binding);GO:0046872(metal ion binding);GO:0004252(serine-type endopeptidase activity)	K09651|RHBDD1|http://www.genome.jp/dbget-bin/www_bget?ko:K09651	*
TraesCS1A01G249600			1	1					1			BAJ98176.1	predicted protein [Hordeum vulgare subsp. vulgare]	*	*	GO:0016787(hydrolase activity);GO:0008806(carboxymethylenebutenolidase activity)	*	*
TraesCS1A01G250100				1								EMT08698.1	Endo-1,3;1,4-beta-D-glucanase [Aegilops tauschii]	*	*	GO:0016787(hydrolase activity)	K01061|E3.1.1.45|http://www.genome.jp/dbget-bin/www_bget?ko:K01061	ko00361(Chlorocyclohexane and chlorobenzene degradation);ko00364(Fluorobenzoate degradation);ko00623(Toluene degradation)
TraesCS1A01G254000				1	1							EMS67275.1	Secologanin synthase [Triticum urartu]	GO:0055114(oxidation-reduction process)	*	GO:0004497(monooxygenase activity);GO:0005506(iron ion binding);GO:0016705(oxidoreductase activity, acting on paired donors, with incorporation or reduction of molecular oxygen);GO:0016491(oxidoreductase activity);GO:0020037(heme binding);GO:0046872(metal ion binding)	*	*
TraesCS1A01G254900LC		1	1		1							EMT31507.1	hypothetical protein F775_26733 [Aegilops tauschii]	*	*	*	*	*
TraesCS1A01G255400		1	1	1				1	1	1		BAJ98709.1	predicted protein [Hordeum vulgare subsp. vulgare]	*	GO:0016020(membrane);GO:0016021(integral component of membrane)	GO:0016787(hydrolase activity)	*	*
TraesCS1A01G255800					1							BAJ94232.1	predicted protein [Hordeum vulgare subsp. vulgare]	GO:0008152(metabolic process);GO:0016114(terpenoid biosynthetic process);GO:0008299(isoprenoid biosynthetic process);GO:0009228(thiamine biosynthetic process);GO:0052865(1-deoxy-D-xylulose 5-phosphate biosynthetic process)	GO:0009507(chloroplast);GO:0009570(chloroplast stroma);GO:0009536(plastid)	GO:0008661(1-deoxy-D-xylulose-5-phosphate synthase activity);GO:0003824(catalytic activity);GO:0016740(transferase activity);GO:0046872(metal ion binding)	K01662|dxs|http://www.genome.jp/dbget-bin/www_bget?ko:K01662	ko00730(Thiamine metabolism);ko00900(Terpenoid backbone biosynthesis)
TraesCS1A01G256500LC					1							*	*	*	*	*	*	*
TraesCS1A01G258000					1							EMT13092.1	hypothetical protein F775_10025 [Aegilops tauschii]	GO:0055114(oxidation-reduction process);GO:0015979(photosynthesis)	GO:0009507(chloroplast)	GO:0071949(FAD binding);GO:0016491(oxidoreductase activity)	*	*
TraesCS1A01G259100							1					EMT22011.1	hypothetical protein F775_06221 [Aegilops tauschii]	*	*	*	*	*
TraesCS1A01G259500			1									BAJ94946.1	predicted protein [Hordeum vulgare subsp. vulgare]	*	*	GO:0043531(ADP binding)	*	*
TraesCS1A01G259700					1							EMS57044.1	hypothetical protein TRIUR3_12682 [Triticum urartu]	GO:0009735(response to cytokinin);GO:0030001(metal ion transport)	GO:0009536(plastid);GO:0009579(thylakoid);GO:0009535(chloroplast thylakoid membrane);GO:0009941(chloroplast envelope);GO:0009507(chloroplast);GO:0009570(chloroplast stroma)	GO:0046872(metal ion binding)	*	*
TraesCS1A01G260300					1							EMS52152.1	hypothetical protein TRIUR3_11097 [Triticum urartu]	GO:0006355(regulation of transcription, DNA-templated);GO:0009658(chloroplast organization)	GO:0009570(chloroplast stroma);GO:0009536(plastid)	GO:0003676(nucleic acid binding);GO:0008270(zinc ion binding);GO:0046872(metal ion binding)	*	*
TraesCS1A01G261400					1							BAJ24148.1	seven trans-membrane protein [Triticum aestivum]	GO:0009607(response to biotic stimulus);GO:0006952(defense response)	GO:0005886(plasma membrane);GO:0016020(membrane);GO:0016021(integral component of membrane)	GO:0005516(calmodulin binding)	K08472|MLO|http://www.genome.jp/dbget-bin/www_bget?ko:K08472	*
TraesCS1A01G261800			1								NAC	CDM81813.1	unnamed protein product [Triticum aestivum]	GO:0006351(transcription, DNA-templated);GO:0006355(regulation of transcription, DNA-templated)	GO:0005634(nucleus);GO:0005739(mitochondrion)	GO:0003677(DNA binding)	*	*
TraesCS1A01G261900								1		1		XP_009393405.2	PREDICTED: histone H3.2 [Musa acuminata subsp. malaccensis]	GO:0006334(nucleosome assembly);GO:0006810(transport);GO:0016192(vesicle-mediated transport)	GO:0009536(plastid);GO:0000786(nucleosome);GO:0005694(chromosome);GO:0005634(nucleus);GO:0016020(membrane);GO:0016021(integral component of membrane)	GO:0003677(DNA binding);GO:0046982(protein heterodimerization activity);GO:0005515(protein binding);GO:0031492(nucleosomal DNA binding)	K11253|H3|http://www.genome.jp/dbget-bin/www_bget?ko:K11253	ko05202(Transcriptional misregulation in cancers);ko05322(Systemic lupus erythematosus);ko05034(Alcoholism)
TraesCS1A01G262300					1							BAJ94148.1	predicted protein [Hordeum vulgare subsp. vulgare]	*	GO:0005739(mitochondrion)	*	*	*
TraesCS1A01G262600			1	1				1				EMT15768.1	KH domain-containing protein [Aegilops tauschii]	*	GO:0009536(plastid)	GO:0003676(nucleic acid binding);GO:0003723(RNA binding)	K14945|QKI|http://www.genome.jp/dbget-bin/www_bget?ko:K14945	*
TraesCS1A01G263000					1							BAJ92379.1	predicted protein [Hordeum vulgare subsp. vulgare]	*	GO:0005739(mitochondrion)	*	*	*
TraesCS1A01G263300				1								BAJ95186.1	predicted protein [Hordeum vulgare subsp. vulgare]	GO:0006122(mitochondrial electron transport, ubiquinol to cytochrome c);GO:0055114(oxidation-reduction process);GO:0006123(mitochondrial electron transport, cytochrome c to oxygen);GO:0008283(cell proliferation)	GO:0070469(respiratory chain);GO:0005739(mitochondrion);GO:0005758(mitochondrial intermembrane space);GO:0005829(cytosol);GO:0005774(vacuolar membrane);GO:0005794(Golgi apparatus)	GO:0020037(heme binding);GO:0046872(metal ion binding);GO:0009055(electron carrier activity);GO:0005507(copper ion binding);GO:0005515(protein binding)	K08738|CYC|http://www.genome.jp/dbget-bin/www_bget?ko:K08738	ko04210(Apoptosis);ko04214(Apoptosis - fly);ko04215(Apoptosis - multiple species);ko04115(p53 signaling pathway);ko02020(Two-component system);ko05210(Colorectal cancer);ko05200(Pathways in cancer);ko05222(Small cell lung cancer);ko05416(Viral myocarditis);ko01524(Platinum drug resistance);ko04932(Non-alcoholic fatty liver disease (NAFLD));ko05161(Hepatitis B);ko05168(Herpes simplex infection);ko…
TraesCS1A01G265600				1								EMS51098.1	hypothetical protein TRIUR3_06540 [Triticum urartu]	*	GO:0005576(extracellular region)	GO:0004867(serine-type endopeptidase inhibitor activity)	*	*
TraesCS1A01G265900							1					EMS51095.1	hypothetical protein TRIUR3_06537 [Triticum urartu]	GO:0010466(negative regulation of peptidase activity);GO:0006508(proteolysis)	GO:0005576(extracellular region)	GO:0004867(serine-type endopeptidase inhibitor activity);GO:0008233(peptidase activity);GO:0030414(peptidase inhibitor activity)	*	*
TraesCS1A01G269600			1									BAJ86454.1	predicted protein [Hordeum vulgare subsp. vulgare]	GO:0006810(transport);GO:0006857(oligopeptide transport)	GO:0016020(membrane);GO:0016021(integral component of membrane)	GO:0005215(transporter activity)	K14638|SLC15A3_4, PHT|http://www.genome.jp/dbget-bin/www_bget?ko:K14638	*
TraesCS1A01G270900					1							AAT93940.1	putative polyprotein [Oryza sativa Japonica Group]	*	GO:0016021(integral component of membrane);GO:0016020(membrane)	*	K02350|POLZ1, rev3|http://www.genome.jp/dbget-bin/www_bget?ko:K02350	ko03460(Fanconi anemia pathway);ko01524(Platinum drug resistance)
TraesCS1A01G271000					1							EMT18948.1	hypothetical protein F775_28211 [Aegilops tauschii]	*	GO:0016021(integral component of membrane);GO:0016020(membrane)	*	*	*
TraesCS1A01G271700				1								BAJ85462.1	predicted protein [Hordeum vulgare subsp. vulgare]	*	GO:0016021(integral component of membrane);GO:0016020(membrane)	*	*	*
TraesCS1A01G271800		1	1	1	1				1			OEL14235.1	hypothetical protein BAE44_0024747 [Dichanthelium oligosanthes]	GO:0008150(biological_process)	GO:0005739(mitochondrion)	GO:0003674(molecular_function)	*	*
TraesCS1A01G273900				1	1							XP_003568365.1	PREDICTED: fructose-1,6-bisphosphatase, cytosolic-like [Brachypodium distachyon]	GO:0005975(carbohydrate metabolic process);GO:0055114(oxidation-reduction process);GO:0009750(response to fructose);GO:0030388(fructose 1,6-bisphosphate metabolic process);GO:0005983(starch catabolic process);GO:0015979(photosynthesis);GO:0005986(sucrose biosynthetic process);GO:0009737(response to abscisic acid);GO:0016311(dephosphorylation)	GO:0005737(cytoplasm);GO:0005829(cytosol);GO:0005634(nucleus)	GO:0042132(fructose 1,6-bisphosphate 1-phosphatase activity);GO:0042578(phosphoric ester hydrolase activity);GO:0016787(hydrolase activity);GO:0046872(metal ion binding);GO:0032440(2-alkenal reductase [NAD(P)] activity);GO:0016491(oxidoreductase activity)	K03841|FBP, fbp|http://www.genome.jp/dbget-bin/www_bget?ko:K03841	ko04152(AMPK signaling pathway);ko00051(Fructose and mannose metabolism);ko00010(Glycolysis / Gluconeogenesis);ko00030(Pentose phosphate pathway);ko00710(Carbon fixation in photosynthetic organisms);ko00680(Methane metabolism);ko01200(Carbon metabolism);ko04910(Insulin signaling pathway)
TraesCS1A01G274300							1	1		1		KQK97345.1	hypothetical protein SETIT_012204mg, partial [Setaria italica]	GO:0006334(nucleosome assembly)	GO:0000786(nucleosome);GO:0005694(chromosome);GO:0005634(nucleus);GO:0009536(plastid)	GO:0003677(DNA binding);GO:0046982(protein heterodimerization activity);GO:0005515(protein binding);GO:0031492(nucleosomal DNA binding)	K11253|H3|http://www.genome.jp/dbget-bin/www_bget?ko:K11253	ko05202(Transcriptional misregulation in cancers);ko05322(Systemic lupus erythematosus);ko05034(Alcoholism)
TraesCS1A01G275200					1							EMS59836.1	hypothetical protein TRIUR3_12334 [Triticum urartu]	*	*	*	*	*
TraesCS1A01G275800							1	1			MYB	AEV91177.1	MYB-related protein [Triticum aestivum]	GO:0006351(transcription, DNA-templated);GO:0006355(regulation of transcription, DNA-templated)	GO:0005634(nucleus)	GO:0003677(DNA binding)	*	*
TraesCS1A01G276200					1							EMS50259.1	Glucan endo-1,3-beta-glucosidase 14 [Triticum urartu]	GO:0005975(carbohydrate metabolic process)	GO:0046658(anchored component of plasma membrane);GO:0016020(membrane);GO:0016021(integral component of membrane)	GO:0004553(hydrolase activity, hydrolyzing O-glycosyl compounds);GO:0016787(hydrolase activity);GO:0030247(polysaccharide binding)	*	*
TraesCS1A01G277500			1	1								AAP80630.1	acidic ribosomal protein, partial [Triticum aestivum]	*	*	*	*	*
TraesCS1A01G278200			1	1	1			1				EMS49036.1	Alpha-amylase [Triticum urartu]	*	*	GO:0030246(carbohydrate binding);GO:0003824(catalytic activity);GO:2001070(starch binding)	*	*
TraesCS1A01G278600			1	1								BAJ91869.1	predicted protein [Hordeum vulgare subsp. vulgare]	*	GO:0009536(plastid);GO:0016021(integral component of membrane);GO:0016020(membrane)	GO:0004601(peroxidase activity)	*	*
TraesCS1A01G279100				1								ADK66973.1	coronatine insensitive 1-like protein [Triticum aestivum]	GO:0006952(defense response);GO:0010118(stomatal movement);GO:0009867(jasmonic acid mediated signaling pathway);GO:0010218(response to far red light);GO:0031146(SCF-dependent proteasomal ubiquitin-dependent protein catabolic process);GO:0009909(regulation of flower development);GO:0009611(response to wounding);GO:0009901(anther dehiscence);GO:0031348(negative regulation of defense response);GO:00…	*	*	K13463|COI-1|http://www.genome.jp/dbget-bin/www_bget?ko:K13463	ko04075(Plant hormone signal transduction)
TraesCS1A01G279800			1	1								EMS51428.1	hypothetical protein TRIUR3_08483 [Triticum urartu]	*	GO:0005737(cytoplasm);GO:0016020(membrane);GO:0016021(integral component of membrane)	*	*	*
TraesCS1A01G280600				1								EMS51295.1	hypothetical protein TRIUR3_28549 [Triticum urartu]	*	*	*	*	*
TraesCS1A01G281400					1							AAX35536.1	delta 1-pyrroline-5-carboxylate synthetase [Triticum aestivum]	GO:0008152(metabolic process);GO:0006561(proline biosynthetic process);GO:0055114(oxidation-reduction process);GO:0055129(L-proline biosynthetic process);GO:0016310(phosphorylation);GO:0008652(cellular amino acid biosynthetic process)	GO:0005737(cytoplasm)	GO:0003824(catalytic activity);GO:0004349(glutamate 5-kinase activity);GO:0016740(transferase activity);GO:0016620(oxidoreductase activity, acting on the aldehyde or oxo group of donors, NAD or NADP as acceptor);GO:0004350(glutamate-5-semialdehyde dehydrogenase activity);GO:0016491(oxidoreductase activity);GO:0005524(ATP binding);GO:0016301(kinase activity);GO:0000166(nucleotide binding)	K12657|ALDH18A1, P5CS|http://www.genome.jp/dbget-bin/www_bget?ko:K12657	ko00330(Arginine and proline metabolism);ko01230(Biosynthesis of amino acids)
TraesCS1A01G281700					1							XP_003568325.1	PREDICTED: uracil phosphoribosyltransferase [Brachypodium distachyon]	GO:0006223(uracil salvage);GO:0006206(pyrimidine nucleobase metabolic process);GO:0043097(pyrimidine nucleoside salvage)	GO:0005829(cytosol);GO:0009507(chloroplast);GO:0009536(plastid)	GO:0004845(uracil phosphoribosyltransferase activity);GO:0004849(uridine kinase activity);GO:0016740(transferase activity);GO:0016757(transferase activity, transferring glycosyl groups)	K00761|upp, UPRT|http://www.genome.jp/dbget-bin/www_bget?ko:K00761	ko00240(Pyrimidine metabolism)
TraesCS1A01G284900				1	1							EMT04102.1	Chitinase 2 [Aegilops tauschii]	GO:0008152(metabolic process);GO:0005975(carbohydrate metabolic process);GO:0006032(chitin catabolic process)	GO:0005576(extracellular region)	GO:0004553(hydrolase activity, hydrolyzing O-glycosyl compounds);GO:0016798(hydrolase activity, acting on glycosyl bonds);GO:0008061(chitin binding);GO:0016787(hydrolase activity);GO:0004568(chitinase activity)	*	*
TraesCS1A01G285000		1	1	1	1				1			EMS68426.1	Heat shock cognate 70 kDa protein 4 [Triticum urartu]	*	*	GO:0005524(ATP binding);GO:0000166(nucleotide binding)	K03283|HSPA1_8|http://www.genome.jp/dbget-bin/www_bget?ko:K03283	ko04144(Endocytosis);ko04010(MAPK signaling pathway);ko04141(Protein processing in endoplasmic reticulum);ko03040(Spliceosome);ko05169(Epstein-Barr virus infection);ko05164(Influenza A);ko05134(Legionellosis);ko05162(Measles);ko05145(Toxoplasmosis);ko04213(Longevity regulating pathway - multiple species);ko04915(Estrogen signaling pathway);ko04612(Antigen processing and presentation)
TraesCS1A01G286900					1							EMS66698.1	Histone H2A.1 [Triticum urartu]	GO:0006342(chromatin silencing);GO:0006334(nucleosome assembly);GO:0051276(chromosome organization)	GO:0000786(nucleosome);GO:0005694(chromosome);GO:0005634(nucleus);GO:0000790(nuclear chromatin)	GO:0003677(DNA binding);GO:0046982(protein heterodimerization activity)	K11251|H2A|http://www.genome.jp/dbget-bin/www_bget?ko:K11251	ko04217(Necroptosis);ko05322(Systemic lupus erythematosus);ko05034(Alcoholism)
TraesCS1A01G287000					1							BAK05743.1	predicted protein [Hordeum vulgare subsp. vulgare]	*	*	*	*	*
TraesCS1A01G288500					1							AIZ68335.1	CCAAT-binding transcription factor A [Triticum aestivum]	GO:0006355(regulation of transcription, DNA-templated);GO:0006351(transcription, DNA-templated)	GO:0005634(nucleus)	GO:0046982(protein heterodimerization activity);GO:0043565(sequence-specific DNA binding);GO:0003677(DNA binding)	K08065|NFYB|http://www.genome.jp/dbget-bin/www_bget?ko:K08065	ko05166(HTLV-I infection);ko05152(Tuberculosis);ko04612(Antigen processing and presentation)
TraesCS1A01G290400		1										EMT17633.1	Mavicyanin [Aegilops tauschii]	*	GO:0046658(anchored component of plasma membrane);GO:0016020(membrane);GO:0016021(integral component of membrane)	GO:0009055(electron carrier activity)	*	*
TraesCS1A01G295400										1		KZM84921.1	hypothetical protein DCAR_027657 [Daucus carota subsp. sativus]	GO:0006334(nucleosome assembly)	GO:0000786(nucleosome);GO:0005694(chromosome);GO:0005634(nucleus)	GO:0003677(DNA binding);GO:0046982(protein heterodimerization activity)	K11254|H4|http://www.genome.jp/dbget-bin/www_bget?ko:K11254	ko05203(Viral carcinogenesis);ko05322(Systemic lupus erythematosus);ko05034(Alcoholism)
TraesCS1A01G295600			1	1	1				1	1		EMT13117.1	Heat shock 70 kDa protein, mitochondrial [Aegilops tauschii]	GO:0006457(protein folding)	GO:0005739(mitochondrion)	GO:0051082(unfolded protein binding);GO:0005524(ATP binding);GO:0000166(nucleotide binding)	K04043|dnaK|http://www.genome.jp/dbget-bin/www_bget?ko:K04043	ko03018(RNA degradation);ko05152(Tuberculosis);ko04212(Longevity regulating pathway - worm)
TraesCS1A01G295800					1		1	1				BAC41494.1	cold regulated protein [Triticum aestivum]	*	GO:0016021(integral component of membrane);GO:0016020(membrane)	*	K06910|K06910|http://www.genome.jp/dbget-bin/www_bget?ko:K06910	*
TraesCS1A01G297800					1							BAJ96547.1	predicted protein [Hordeum vulgare subsp. vulgare]	GO:0006887(exocytosis)	GO:0000145(exocyst);GO:0009536(plastid)	*	*	*
TraesCS1A01G298100					1							EMT03680.1	hypothetical protein F775_21560 [Aegilops tauschii]	*	*	*	*	*
TraesCS1A01G298200								1				EMS53537.1	Aldose reductase [Triticum urartu]	GO:0055114(oxidation-reduction process)	GO:0005737(cytoplasm)	GO:0016491(oxidoreductase activity)	*	*
TraesCS1A01G300100LC					1							BAJ90757.1	predicted protein [Hordeum vulgare subsp. vulgare]	*	GO:0009536(plastid)	GO:0003723(RNA binding)	*	*
TraesCS1A01G300200								1				AAW88315.1	expansin EXPA11 [Triticum aestivum]	GO:0009664(plant-type cell wall organization);GO:0071555(cell wall organization)	GO:0016020(membrane);GO:0005576(extracellular region);GO:0005618(cell wall)	*	*	*
TraesCS1A01G300300							1	1				XP_014660333.1	PREDICTED: non-specific lipid-transfer protein 1-like, partial [Setaria italica]	GO:0006810(transport);GO:0006869(lipid transport)	*	GO:0008289(lipid binding)	*	*
TraesCS1A01G305800					1							EMS54172.1	Type I inositol-1,4,5-trisphosphate 5-phosphatase CVP2 [Triticum urartu]	GO:0046856(phosphatidylinositol dephosphorylation)	*	GO:0016787(hydrolase activity)	*	*
TraesCS1A01G306200					1							XP_015692748.1	PREDICTED: ADP-ribosylation factor 2 isoform X1 [Oryza brachyantha]	GO:0007264(small GTPase mediated signal transduction);GO:0015031(protein transport);GO:0006471(protein ADP-ribosylation);GO:0006810(transport);GO:0016192(vesicle-mediated transport);GO:0006886(intracellular protein transport)	GO:0005622(intracellular);GO:0005794(Golgi apparatus)	GO:0000166(nucleotide binding);GO:0005525(GTP binding);GO:0005215(transporter activity)	K07937|ARF1|http://www.genome.jp/dbget-bin/www_bget?ko:K07937	ko04144(Endocytosis);ko04072(Phospholipase D signaling pathway);ko05134(Legionellosis);ko05110(Vibrio cholerae infection)
TraesCS1A01G307500							1	1				EMT10179.1	hypothetical protein F775_08168 [Aegilops tauschii]	*	*	GO:0016740(transferase activity);GO:0016757(transferase activity, transferring glycosyl groups)	*	*
TraesCS1A01G307700				1								EMS61746.1	hypothetical protein TRIUR3_13518 [Triticum urartu]	*	GO:0016020(membrane);GO:0016021(integral component of membrane)	*	K20367|ERGIC3, ERV46|http://www.genome.jp/dbget-bin/www_bget?ko:K20367	*
TraesCS1A01G308200LC					1							EMT13086.1	FK506-binding protein 2-1 [Aegilops tauschii]	*	*	*	*	*
TraesCS1A01G309100							1	1				EMT24176.1	Somatic embryogenesis receptor kinase 2 [Aegilops tauschii]	GO:0016310(phosphorylation)	*	GO:0019199(transmembrane receptor protein kinase activity);GO:0016301(kinase activity)	*	*
TraesCS1A01G311800			1									EMS45370.1	hypothetical protein TRIUR3_18392 [Triticum urartu]	GO:0007067(mitotic cell cycle)	GO:0005634(nucleus)	*	K13104|ZNF830, CCDC16|http://www.genome.jp/dbget-bin/www_bget?ko:K13104	*
TraesCS1A01G313700LC					1							BAK03655.1	predicted protein, partial [Hordeum vulgare subsp. vulgare]	*	GO:0016020(membrane);GO:0016021(integral component of membrane)	*	*	*
TraesCS1A01G315100LC			1	1	1		1	1		1		BAJ86208.1	predicted protein [Hordeum vulgare subsp. vulgare]	*	GO:0016021(integral component of membrane);GO:0016020(membrane)	*	*	*
TraesCS1A01G315400					1							EMS62042.1	Putative E3 ubiquitin-protein ligase RING1a [Triticum urartu]	GO:0032259(methylation)	GO:0005840(ribosome);GO:0009536(plastid)	GO:0008270(zinc ion binding);GO:0046872(metal ion binding);GO:0016740(transferase activity);GO:0008168(methyltransferase activity)	K10695|RNF1_2|http://www.genome.jp/dbget-bin/www_bget?ko:K10695	*
TraesCS1A01G316900			1	1								EEC79466.1	hypothetical protein OsI_20483 [Oryza sativa Indica Group]	GO:0006413(translational initiation);GO:0006412(translation);GO:0006417(regulation of translation)	*	GO:0003743(translation initiation factor activity)	K03113|EIF1, SUI1|http://www.genome.jp/dbget-bin/www_bget?ko:K03113	ko03013(RNA transport)
TraesCS1A01G317000			1									EMT21576.1	hypothetical protein F775_20414 [Aegilops tauschii]	GO:0000902(cell morphogenesis)	*	*	*	*
TraesCS1A01G321700					1							BAJ97059.1	predicted protein [Hordeum vulgare subsp. vulgare]	GO:0006810(transport);GO:0055085(transmembrane transport);GO:0006811(ion transport);GO:0042391(regulation of membrane potential)	GO:0016020(membrane);GO:0016021(integral component of membrane);GO:0005887(integral component of plasma membrane)	GO:0005216(ion channel activity);GO:0005249(voltage-gated potassium channel activity)	K05391|CNGF|http://www.genome.jp/dbget-bin/www_bget?ko:K05391	ko04626(Plant-pathogen interaction)
TraesCS1A01G323800			1									XP_014756319.1	PREDICTED: uncharacterized protein LOC100838594 isoform X2 [Brachypodium distachyon]	GO:0008150(biological_process);GO:0006508(proteolysis)	GO:0016021(integral component of membrane);GO:0016020(membrane)	GO:0003674(molecular_function);GO:0008233(peptidase activity)	*	*
TraesCS1A01G324000			1									EMS54387.1	hypothetical protein TRIUR3_12933 [Triticum urartu]	*	*	*	*	*
TraesCS1A01G325500				1	1							BAJ85606.1	predicted protein [Hordeum vulgare subsp. vulgare]	*	*	*	*	*
TraesCS1A01G326800							1	1				P10968.2	RecName: Full=Agglutinin isolectin 1; AltName: Full=Isolectin A; AltName: Full=WGA1; Flags: Precursor	*	*	GO:0008061(chitin binding);GO:0030246(carbohydrate binding)	*	*
TraesCS1A01G328100					1							BAJ91196.1	predicted protein [Hordeum vulgare subsp. vulgare]	GO:0006952(defense response)	*	*	*	*
TraesCS1A01G330100					1							BAJ90446.1	predicted protein [Hordeum vulgare subsp. vulgare]	GO:0000245(spliceosomal complex assembly);GO:0000398(mRNA splicing, via spliceosome);GO:0007067(mitotic cell cycle)	GO:0005682(U5 snRNP);GO:0005681(spliceosomal complex);GO:0046540(U4/U6 x U5 tri-snRNP complex);GO:0005737(cytoplasm);GO:0005634(nucleus);GO:0030529(intracellular ribonucleoprotein complex);GO:0019013(viral nucleocapsid)	GO:0003824(catalytic activity)	K12859|TXNL4A, DIB1|http://www.genome.jp/dbget-bin/www_bget?ko:K12859	ko03040(Spliceosome)
TraesCS1A01G333800			1	1								BAJ94084.1	predicted protein [Hordeum vulgare subsp. vulgare]	GO:0016310(phosphorylation);GO:0007165(signal transduction);GO:0006468(protein phosphorylation)	GO:0016021(integral component of membrane);GO:0016020(membrane)	GO:0004672(protein kinase activity);GO:0005524(ATP binding);GO:0004674(protein serine/threonine kinase activity);GO:0016301(kinase activity);GO:0016740(transferase activity);GO:0000166(nucleotide binding)	K07198|PRKAA, AMPK|http://www.genome.jp/dbget-bin/www_bget?ko:K07198	ko04530(Tight junction);ko04140(Autophagy - animal);ko04152(AMPK signaling pathway);ko04371(Apelin signaling pathway);ko04068(FoxO signaling pathway);ko04151(PI3K-Akt signaling pathway);ko04150(mTOR signaling pathway);ko05418(Fluid shear stress and atherosclerosis);ko05410(Hypertrophic cardiomyopathy (HCM));ko04931(Insulin resistance);ko04932(Non-alcoholic fatty liver disease (NAFLD));ko04211(Lon…
TraesCS1A01G334200LC					1							BAJ89917.1	predicted protein [Hordeum vulgare subsp. vulgare]	GO:0009902(chloroplast relocation)	GO:0005886(plasma membrane)	*	*	*
TraesCS1A01G334700				1								EMT07889.1	Cytochrome P450 71A1 [Aegilops tauschii]	GO:0044550(secondary metabolite biosynthetic process);GO:0055114(oxidation-reduction process)	GO:0016020(membrane);GO:0016021(integral component of membrane)	GO:0004497(monooxygenase activity);GO:0016709(oxidoreductase activity, acting on paired donors, with incorporation or reduction of molecular oxygen, NAD(P)H as one donor, and incorporation of one atom of oxygen);GO:0016705(oxidoreductase activity, acting on paired donors, with incorporation or reduction of molecular oxygen);GO:0020037(heme binding);GO:0046872(metal ion binding);GO:0005506(iron io…	K00512|CYP17A|http://www.genome.jp/dbget-bin/www_bget?ko:K00512	ko00140(Steroid hormone biosynthesis);ko04913(Ovarian Steroidogenesis);ko04917(Prolactin signaling pathway)
TraesCS1A01G335400LC			1						1			ABA94667.1	hAT family dimerisation domain containing protein [Oryza sativa Japonica Group]	GO:0008152(metabolic process);GO:0052696(flavonoid glucuronidation);GO:0009813(flavonoid biosynthetic process)	GO:0043231(intracellular membrane-bounded organelle);GO:0005737(cytoplasm);GO:0005654(nucleoplasm)	GO:0016758(transferase activity, transferring hexosyl groups);GO:0080044(quercetin 7-O-glucosyltransferase activity);GO:0080043(quercetin 3-O-glucosyltransferase activity);GO:0016740(transferase activity);GO:0016757(transferase activity, transferring glycosyl groups);GO:0003677(DNA binding);GO:0046983(protein dimerization activity);GO:0003676(nucleic acid binding);GO:0000981(RNA polymerase II tra…	*	*
TraesCS1A01G337900							1	1				BAJ94536.1	predicted protein [Hordeum vulgare subsp. vulgare]	*	GO:0016020(membrane);GO:0016021(integral component of membrane);GO:0009536(plastid)	*	*	*
TraesCS1A01G338400				1	1							EMT14978.1	Non-symbiotic hemoglobin [Aegilops tauschii]	GO:0019432(triglyceride biosynthetic process);GO:0006631(fatty acid metabolic process)	GO:0005886(plasma membrane);GO:0005829(cytosol);GO:0005618(cell wall);GO:0009506(plasmodesma)	GO:0019825(oxygen binding);GO:0020037(heme binding);GO:0046872(metal ion binding)	*	*
TraesCS1A01G338600LC										1		EMT00488.1	hypothetical protein F775_32270 [Aegilops tauschii]	*	*	GO:0016787(hydrolase activity)	*	*
TraesCS1A01G340100		1	1	1	1			1	1			AAC83689.2	101 kDa heat shock protein [Triticum aestivum]	GO:0019538(protein metabolic process);GO:0034605(cellular response to heat)	GO:0005737(cytoplasm);GO:0005829(cytosol);GO:0005634(nucleus)	GO:0005524(ATP binding);GO:0000166(nucleotide binding)	K03695|clpB|http://www.genome.jp/dbget-bin/www_bget?ko:K03695	ko04213(Longevity regulating pathway - multiple species)
TraesCS1A01G345000LC				1								BAK01432.1	predicted protein [Hordeum vulgare subsp. vulgare]	GO:0031408(oxylipin biosynthetic process);GO:0055114(oxidation-reduction process);GO:0006633(fatty acid biosynthetic process)	GO:0009536(plastid)	GO:0046872(metal ion binding);GO:0051213(dioxygenase activity);GO:0016702(oxidoreductase activity, acting on single donors with incorporation of molecular oxygen, incorporation of two atoms of oxygen);GO:0016491(oxidoreductase activity)	K00454|LOX2S|http://www.genome.jp/dbget-bin/www_bget?ko:K00454	ko00591(Linoleic acid metabolism);ko00592(alpha-Linolenic acid metabolism)
TraesCS1A01G346500							1				C3H	BAJ94108.1	predicted protein [Hordeum vulgare subsp. vulgare]	GO:0009793(embryo development ending in seed dormancy);GO:0061157(mRNA destabilization)	GO:0005737(cytoplasm)	GO:0046872(metal ion binding);GO:0003677(DNA binding);GO:0003723(RNA binding);GO:0003727(single-stranded RNA binding)	*	*
TraesCS1A01G346800			1	1								EMS62606.1	Reticulon-like protein B1 [Triticum urartu]	*	GO:0016020(membrane);GO:0005789(endoplasmic reticulum membrane);GO:0005783(endoplasmic reticulum);GO:0016021(integral component of membrane)	*	*	*
TraesCS1A01G350200					1							Q96460.1	RecName: Full=Tubulin alpha-2 chain	GO:0007017(microtubule-based process);GO:0000226(microtubule cytoskeleton organization);GO:0071258(cellular response to gravity);GO:0009651(response to salt stress)	GO:0005737(cytoplasm);GO:0005856(cytoskeleton);GO:0005874(microtubule);GO:0005730(nucleolus);GO:0005886(plasma membrane);GO:0005829(cytosol);GO:0016020(membrane);GO:0005618(cell wall);GO:0005773(vacuole);GO:0045298(tubulin complex);GO:0009506(plasmodesma)	GO:0003924(GTPase activity);GO:0000166(nucleotide binding);GO:0005525(GTP binding);GO:0005200(structural constituent of cytoskeleton);GO:0005515(protein binding)	K07374|TUBA|http://www.genome.jp/dbget-bin/www_bget?ko:K07374	ko04210(Apoptosis);ko04540(Gap junction);ko04530(Tight junction);ko04145(Phagosome);ko05130(Pathogenic Escherichia coli infection)
TraesCS1A01G350600					1							EMT25824.1	hypothetical protein F775_32494 [Aegilops tauschii]	GO:0042273(ribosomal large subunit biogenesis);GO:0007018(microtubule-based movement)	*	GO:0005524(ATP binding);GO:0008017(microtubule binding);GO:0000166(nucleotide binding);GO:0003777(microtubule motor activity)	*	*
TraesCS1A01G351200							1	1				AFZ77240.1	salt-induced protein [Leymus chinensis]	*	*	*	*	*
TraesCS1A01G352000			1									BAK07690.1	predicted protein, partial [Hordeum vulgare subsp. vulgare]	GO:0030001(metal ion transport);GO:0046916(cellular transition metal ion homeostasis)	GO:0005737(cytoplasm);GO:0016020(membrane);GO:0016021(integral component of membrane)	GO:0046914(transition metal ion binding)	*	*
TraesCS1A01G352500			1	1				1	1			OEL27730.1	hypothetical protein BAE44_0011251 [Dichanthelium oligosanthes]	*	GO:0009536(plastid);GO:0016021(integral component of membrane);GO:0016020(membrane)	GO:0004601(peroxidase activity)	*	*
TraesCS1A01G354800			1	1								EMT09939.1	hypothetical protein F775_52325 [Aegilops tauschii]	*	GO:0016020(membrane);GO:0016021(integral component of membrane);GO:0005739(mitochondrion)	*	*	*
TraesCS1A01G356700					1							BAK05712.1	predicted protein, partial [Hordeum vulgare subsp. vulgare]	*	*	*	*	*
TraesCS1A01G357200				1								BAK00156.1	predicted protein [Hordeum vulgare subsp. vulgare]	GO:0006098(pentose-phosphate shunt);GO:0055114(oxidation-reduction process);GO:0009414(response to water deprivation);GO:0009651(response to salt stress);GO:0019521(D-gluconate metabolic process);GO:0009737(response to abscisic acid);GO:0009409(response to cold);GO:0009051(pentose-phosphate shunt, oxidative branch)	GO:0009507(chloroplast);GO:0009536(plastid);GO:0005829(cytosol);GO:0016020(membrane);GO:0009570(chloroplast stroma);GO:0005737(cytoplasm)	GO:0016491(oxidoreductase activity);GO:0004616(phosphogluconate dehydrogenase (decarboxylating) activity);GO:0008114(phosphogluconate 2-dehydrogenase activity);GO:0005515(protein binding)	K00033|PGD, gnd, gntZ|http://www.genome.jp/dbget-bin/www_bget?ko:K00033	ko00030(Pentose phosphate pathway);ko00480(Glutathione metabolism);ko01200(Carbon metabolism)
TraesCS1A01G357400					1							BAJ92840.1	predicted protein [Hordeum vulgare subsp. vulgare]	*	GO:0009536(plastid)	GO:0003676(nucleic acid binding)	K02945|RP-S1, rpsA|http://www.genome.jp/dbget-bin/www_bget?ko:K02945	ko03010(Ribosome)
TraesCS1A01G359100									1			BAK06703.1	predicted protein [Hordeum vulgare subsp. vulgare]	GO:0006468(protein phosphorylation);GO:0016310(phosphorylation)	*	GO:0004672(protein kinase activity);GO:0005524(ATP binding);GO:0004674(protein serine/threonine kinase activity);GO:0000166(nucleotide binding);GO:0016301(kinase activity);GO:0016740(transferase activity);GO:0008353(RNA polymerase II carboxy-terminal domain kinase activity);GO:0004693(cyclin-dependent protein serine/threonine kinase activity)	K08818|CDC2L|http://www.genome.jp/dbget-bin/www_bget?ko:K08818	*
TraesCS1A01G359900										1		KJB20142.1	hypothetical protein B456_003G134900 [Gossypium raimondii]	GO:0006334(nucleosome assembly);GO:0009414(response to water deprivation);GO:0051276(chromosome organization)	GO:0005730(nucleolus);GO:0005886(plasma membrane);GO:0000786(nucleosome);GO:0005829(cytosol);GO:0009579(thylakoid);GO:0005694(chromosome);GO:0009507(chloroplast);GO:0005773(vacuole);GO:0009506(plasmodesma);GO:0005634(nucleus);GO:0000788(nuclear nucleosome);GO:0005794(Golgi apparatus);GO:0005774(vacuolar membrane);GO:0005739(mitochondrion);GO:0009536(plastid)	GO:0003677(DNA binding);GO:0046982(protein heterodimerization activity);GO:0005515(protein binding);GO:0042393(histone binding)	K11254|H4|http://www.genome.jp/dbget-bin/www_bget?ko:K11254	ko05203(Viral carcinogenesis);ko05322(Systemic lupus erythematosus);ko05034(Alcoholism)
TraesCS1A01G360200								1				XP_009393405.2	PREDICTED: histone H3.2 [Musa acuminata subsp. malaccensis]	GO:0006334(nucleosome assembly)	GO:0009536(plastid);GO:0000786(nucleosome);GO:0005694(chromosome);GO:0005634(nucleus)	GO:0003677(DNA binding);GO:0046982(protein heterodimerization activity);GO:0005515(protein binding);GO:0031492(nucleosomal DNA binding)	K11253|H3|http://www.genome.jp/dbget-bin/www_bget?ko:K11253	ko05202(Transcriptional misregulation in cancers);ko05322(Systemic lupus erythematosus);ko05034(Alcoholism)
TraesCS1A01G361400			1	1								BAJ88210.1	predicted protein [Hordeum vulgare subsp. vulgare]	GO:0006457(protein folding);GO:0042026(protein refolding)	GO:0005737(cytoplasm);GO:0005739(mitochondrion);GO:0005774(vacuolar membrane)	GO:0005524(ATP binding)	K04077|groEL, HSPD1|http://www.genome.jp/dbget-bin/www_bget?ko:K04077	ko03018(RNA degradation);ko04940(Type I diabetes mellitus);ko05134(Legionellosis);ko05152(Tuberculosis);ko04212(Longevity regulating pathway - worm)
TraesCS1A01G361600								1		1		BAJ87490.1	predicted protein [Hordeum vulgare subsp. vulgare]	GO:0006334(nucleosome assembly);GO:0051276(chromosome organization)	GO:0000786(nucleosome);GO:0000788(nuclear nucleosome);GO:0005694(chromosome);GO:0005634(nucleus)	GO:0003677(DNA binding);GO:0046982(protein heterodimerization activity)	K11252|H2B|http://www.genome.jp/dbget-bin/www_bget?ko:K11252	ko05203(Viral carcinogenesis);ko05322(Systemic lupus erythematosus);ko05034(Alcoholism)
TraesCS1A01G361700								1		1		XP_009393405.2	PREDICTED: histone H3.2 [Musa acuminata subsp. malaccensis]	GO:0006334(nucleosome assembly)	GO:0009536(plastid);GO:0000786(nucleosome);GO:0005694(chromosome);GO:0005634(nucleus)	GO:0003677(DNA binding);GO:0046982(protein heterodimerization activity);GO:0005515(protein binding);GO:0031492(nucleosomal DNA binding)	K11253|H3|http://www.genome.jp/dbget-bin/www_bget?ko:K11253	ko05202(Transcriptional misregulation in cancers);ko05322(Systemic lupus erythematosus);ko05034(Alcoholism)
TraesCS1A01G361900										1		XP_013665518.1	PREDICTED: histone H3-like centromeric protein CSE4 [Brassica napus]	GO:0006334(nucleosome assembly)	GO:0000786(nucleosome);GO:0005694(chromosome);GO:0005634(nucleus);GO:0009536(plastid)	GO:0003677(DNA binding);GO:0046982(protein heterodimerization activity);GO:0005515(protein binding);GO:0031492(nucleosomal DNA binding)	K11253|H3|http://www.genome.jp/dbget-bin/www_bget?ko:K11253	ko05202(Transcriptional misregulation in cancers);ko05322(Systemic lupus erythematosus);ko05034(Alcoholism)
TraesCS1A01G362100				1								EMS57333.1	hypothetical protein TRIUR3_34287 [Triticum urartu]	*	GO:0016021(integral component of membrane);GO:0016020(membrane)	*	*	*
TraesCS1A01G363100			1									EMS66770.1	Vesicle transport v-SNARE 13 [Triticum urartu]	GO:0006623(protein targeting to vacuole);GO:0006810(transport);GO:0042147(retrograde transport, endosome to Golgi);GO:0006896(Golgi to vacuole transport);GO:0016192(vesicle-mediated transport);GO:0048280(vesicle fusion with Golgi apparatus);GO:0006891(intra-Golgi vesicle-mediated transport);GO:0006886(intracellular protein transport);GO:0006888(ER to Golgi vesicle-mediated transport)	GO:0031902(late endosome membrane);GO:0031201(SNARE complex);GO:0012507(ER to Golgi transport vesicle membrane);GO:0016021(integral component of membrane);GO:0016020(membrane);GO:0005789(endoplasmic reticulum membrane);GO:0005794(Golgi apparatus)	GO:0005484(SNAP receptor activity);GO:0000149(SNARE binding)	K08493|VTI1|http://www.genome.jp/dbget-bin/www_bget?ko:K08493	ko04138(Autophagy - yeast);ko04130(SNARE interactions in vesicular transport)
TraesCS1A01G363800					1							XP_006654726.1	PREDICTED: putative aminoacrylate hydrolase RutD isoform X1 [Oryza brachyantha]	*	GO:0016020(membrane);GO:0016021(integral component of membrane)	GO:0003824(catalytic activity);GO:0016787(hydrolase activity)	*	*
TraesCS1A01G364000							1	1				ALD18913.1	LEA3 [Triticum turgidum subsp. durum]	*	*	*	*	*
TraesCS1A01G365100					1							EMT16220.1	Phospholipase D beta 1 [Aegilops tauschii]	GO:0046470(phosphatidylcholine metabolic process);GO:0016042(lipid catabolic process);GO:0008152(metabolic process);GO:0009816(defense response to bacterium, incompatible interaction);GO:0046686(response to cadmium ion);GO:0006629(lipid metabolic process)	GO:0016020(membrane);GO:0005737(cytoplasm);GO:0009506(plasmodesma);GO:0005634(nucleus)	GO:0003824(catalytic activity);GO:0005509(calcium ion binding);GO:0070290(N-acylphosphatidylethanolamine-specific phospholipase D activity);GO:0004630(phospholipase D activity);GO:0016787(hydrolase activity);GO:0005515(protein binding);GO:0005546(phosphatidylinositol-4,5-bisphosphate binding)	K01115|PLD1_2|http://www.genome.jp/dbget-bin/www_bget?ko:K01115	ko04144(Endocytosis);ko04072(Phospholipase D signaling pathway);ko04014(Ras signaling pathway);ko04071(Sphingolipid signaling pathway);ko04024(cAMP signaling pathway);ko05231(Choline metabolism in cancer);ko00565(Ether lipid metabolism);ko00564(Glycerophospholipid metabolism);ko04912(GnRH signaling pathway);ko04666(Fc gamma R-mediated phagocytosis);ko04724(Glutamatergic synapse)
TraesCS1A01G365400LC			1									EMT30729.1	hypothetical protein F775_43333 [Aegilops tauschii]	*	*	*	*	*
TraesCS1A01G366400			1									XP_010231083.1	PREDICTED: chaperone protein dnaJ 10-like [Brachypodium distachyon]	*	*	*	*	*
TraesCS1A01G366500			1									BAJ91738.1	predicted protein [Hordeum vulgare subsp. vulgare]	GO:0044550(secondary metabolite biosynthetic process);GO:0055114(oxidation-reduction process)	GO:0016021(integral component of membrane);GO:0016020(membrane)	GO:0004497(monooxygenase activity);GO:0016709(oxidoreductase activity, acting on paired donors, with incorporation or reduction of molecular oxygen, NAD(P)H as one donor, and incorporation of one atom of oxygen);GO:0005506(iron ion binding);GO:0016705(oxidoreductase activity, acting on paired donors, with incorporation or reduction of molecular oxygen);GO:0016491(oxidoreductase activity);GO:00200…	*	*
TraesCS1A01G366600							1	1				EMS68325.1	hypothetical protein TRIUR3_16780 [Triticum urartu]	*	*	*	*	*
TraesCS1A01G368000										1		P05621.2	RecName: Full=Histone H2B.2	GO:0006334(nucleosome assembly);GO:0051276(chromosome organization)	GO:0000786(nucleosome);GO:0000788(nuclear nucleosome);GO:0005694(chromosome);GO:0005634(nucleus)	GO:0003677(DNA binding);GO:0046982(protein heterodimerization activity)	K11252|H2B|http://www.genome.jp/dbget-bin/www_bget?ko:K11252	ko05203(Viral carcinogenesis);ko05322(Systemic lupus erythematosus);ko05034(Alcoholism)
TraesCS1A01G369600				1								AAL40895.1	phosphoethanolamine methyltransferase [Triticum aestivum]	GO:0008152(metabolic process);GO:0006656(phosphatidylcholine biosynthetic process);GO:0032259(methylation);GO:0008654(phospholipid biosynthetic process);GO:0006629(lipid metabolic process)	GO:0005737(cytoplasm)	GO:0008168(methyltransferase activity);GO:0000234(phosphoethanolamine N-methyltransferase activity);GO:0008757(S-adenosylmethionine-dependent methyltransferase activity);GO:0016740(transferase activity);GO:0052667(phosphomethylethanolamine N-methyltransferase activity)	K05929|E2.1.1.103, NMT|http://www.genome.jp/dbget-bin/www_bget?ko:K05929	ko00564(Glycerophospholipid metabolism)
TraesCS1A01G369700			1	1								XP_003567959.1	PREDICTED: putative clathrin assembly protein At2g01600 [Brachypodium distachyon]	GO:0048268(clathrin coat assembly)	GO:0030136(clathrin-coated vesicle)	GO:0030276(clathrin binding);GO:0005545(1-phosphatidylinositol binding);GO:0005543(phospholipid binding)	*	*
TraesCS1A01G371900					1							BAJ90077.1	predicted protein [Hordeum vulgare subsp. vulgare]	GO:0006520(cellular amino acid metabolic process);GO:0009088(threonine biosynthetic process)	GO:0005737(cytoplasm);GO:0009536(plastid);GO:0005829(cytosol);GO:0009507(chloroplast);GO:0009570(chloroplast stroma)	GO:0004795(threonine synthase activity);GO:0030170(pyridoxal phosphate binding);GO:0016829(lyase activity)	K01733|thrC|http://www.genome.jp/dbget-bin/www_bget?ko:K01733	ko00260(Glycine, serine and threonine metabolism);ko00750(Vitamin B6 metabolism);ko01230(Biosynthesis of amino acids)
TraesCS1A01G372700							1	1				BAK08004.1	predicted protein [Hordeum vulgare subsp. vulgare]	*	*	*	*	*
TraesCS1A01G375600		1	1	1	1			1	1	1	HSF	AND74686.1	heat shock transcription factor A6e [Triticum aestivum]	GO:0006355(regulation of transcription, DNA-templated);GO:0006351(transcription, DNA-templated)	GO:0005634(nucleus);GO:0005737(cytoplasm)	GO:0003677(DNA binding);GO:0003700(transcription factor activity, sequence-specific DNA binding);GO:0042802(identical protein binding);GO:0043565(sequence-specific DNA binding)	K09419|HSFF|http://www.genome.jp/dbget-bin/www_bget?ko:K09419	*
TraesCS1A01G376400					1							BAK03116.1	predicted protein, partial [Hordeum vulgare subsp. vulgare]	GO:0009737(response to abscisic acid)	GO:0009507(chloroplast)	GO:0003723(RNA binding)	*	*
TraesCS1A01G377900				1	1							BAJ95477.1	predicted protein [Hordeum vulgare subsp. vulgare]	GO:0006486(protein glycosylation)	GO:0016020(membrane);GO:0000139(Golgi membrane);GO:0016021(integral component of membrane);GO:0005794(Golgi apparatus)	GO:0016740(transferase activity);GO:0016757(transferase activity, transferring glycosyl groups);GO:0008378(galactosyltransferase activity)	*	*
TraesCS1A01G381400		1	1									EMT15765.1	hypothetical protein F775_32053 [Aegilops tauschii]	*	*	*	*	*
TraesCS1A01G381800					1							BAJ94766.1	predicted protein [Hordeum vulgare subsp. vulgare]	GO:0051726(regulation of cell cycle)	GO:0005634(nucleus)	*	*	*
TraesCS1A01G382200					1							EMT23758.1	GDSL esterase/lipase [Aegilops tauschii]	*	*	GO:0016788(hydrolase activity, acting on ester bonds)	*	*
TraesCS1A01G382800					1							AFZ85291.1	asparagine synthetase [Secale cereale x Triticum turgidum subsp. durum]	GO:0006541(glutamine metabolic process);GO:0006529(asparagine biosynthetic process);GO:0070981(L-asparagine biosynthetic process);GO:0008652(cellular amino acid biosynthetic process);GO:0008152(metabolic process)	GO:0005829(cytosol)	GO:0042803(protein homodimerization activity);GO:0004066(asparagine synthase (glutamine-hydrolyzing) activity);GO:0005524(ATP binding);GO:0000166(nucleotide binding);GO:0016874(ligase activity);GO:0004071(aspartate-ammonia ligase activity)	K01953|asnB, ASNS|http://www.genome.jp/dbget-bin/www_bget?ko:K01953	ko00250(Alanine, aspartate and glutamate metabolism)
TraesCS1A01G383200				1								BAJ88549.1	predicted protein [Hordeum vulgare subsp. vulgare]	*	GO:0009536(plastid)	GO:0046872(metal ion binding);GO:0051536(iron-sulfur cluster binding);GO:0009055(electron carrier activity)	*	*
TraesCS1A01G383400					1							EMT11469.1	hypothetical protein F775_43385 [Aegilops tauschii]	*	GO:0009536(plastid)	*	*	*
TraesCS1A01G383500					1							EMS67750.1	60S ribosomal protein L35a-1 [Triticum urartu]	GO:0042273(ribosomal large subunit biogenesis);GO:0002181(cytoplasmic translation);GO:0006412(translation)	GO:0005840(ribosome);GO:0005622(intracellular);GO:0022625(cytosolic large ribosomal subunit);GO:0005739(mitochondrion)	GO:0003735(structural constituent of ribosome)	K02917|RP-L35Ae, RPL35A|http://www.genome.jp/dbget-bin/www_bget?ko:K02917	ko03010(Ribosome)
TraesCS1A01G383800			1									BAJ86447.1	predicted protein [Hordeum vulgare subsp. vulgare]	*	*	*	*	*
TraesCS1A01G384400										1		NP_114264.1	NADH dehydrogenase subunit 3 (chloroplast) [Triticum aestivum]	GO:0019684(photosynthesis, light reaction);GO:0006810(transport);GO:0055114(oxidation-reduction process)	GO:0009579(thylakoid);GO:0016020(membrane);GO:0009536(plastid);GO:0009535(chloroplast thylakoid membrane);GO:0016021(integral component of membrane);GO:0009507(chloroplast);GO:0005886(plasma membrane)	GO:0016655(oxidoreductase activity, acting on NAD(P)H, quinone or similar compound as acceptor);GO:0048038(quinone binding);GO:0008137(NADH dehydrogenase (ubiquinone) activity);GO:0016491(oxidoreductase activity);GO:0016651(oxidoreductase activity, acting on NAD(P)H);GO:0050136(NADH dehydrogenase (quinone) activity)	K05574|ndhC|http://www.genome.jp/dbget-bin/www_bget?ko:K05574	ko00190(Oxidative phosphorylation)
TraesCS1A01G387600				1								BAJ92777.1	predicted protein [Hordeum vulgare subsp. vulgare]	GO:0006955(immune response);GO:0008219(cell death);GO:0010337(regulation of salicylic acid metabolic process);GO:0052542(defense response by callose deposition);GO:0009626(plant-type hypersensitive response)	*	*	*	*
TraesCS1A01G388600								1		1		BAJ87490.1	predicted protein [Hordeum vulgare subsp. vulgare]	GO:0006334(nucleosome assembly)	GO:0000786(nucleosome);GO:0000788(nuclear nucleosome);GO:0005694(chromosome);GO:0005634(nucleus)	GO:0003677(DNA binding);GO:0046982(protein heterodimerization activity)	K11252|H2B|http://www.genome.jp/dbget-bin/www_bget?ko:K11252	ko05203(Viral carcinogenesis);ko05322(Systemic lupus erythematosus);ko05034(Alcoholism)
TraesCS1A01G390500					1							EMT00654.1	hypothetical protein F775_27031 [Aegilops tauschii]	GO:0008285(negative regulation of cell proliferation)	GO:0016020(membrane);GO:0016021(integral component of membrane)	*	*	*
TraesCS1A01G391700			1	1	1							BAJ97563.1	predicted protein [Hordeum vulgare subsp. vulgare]	GO:0016310(phosphorylation);GO:0006468(protein phosphorylation)	GO:0016021(integral component of membrane);GO:0016020(membrane);GO:0005739(mitochondrion)	GO:0004672(protein kinase activity);GO:0005524(ATP binding);GO:0004674(protein serine/threonine kinase activity);GO:0016301(kinase activity);GO:0016740(transferase activity);GO:0000166(nucleotide binding)	*	*
TraesCS1A01G391900					1							BAJ91650.1	predicted protein [Hordeum vulgare subsp. vulgare]	*	GO:0016021(integral component of membrane);GO:0016020(membrane);GO:0005739(mitochondrion);GO:0009536(plastid);GO:0005634(nucleus)	*	K06911|K06911|http://www.genome.jp/dbget-bin/www_bget?ko:K06911	*
TraesCS1A01G392000								1				EMT19581.1	Photosystem I reaction center subunit VI, chloroplastic [Aegilops tauschii]	GO:0015979(photosynthesis)	GO:0009538(photosystem I reaction center);GO:0009522(photosystem I);GO:0009579(thylakoid);GO:0016020(membrane);GO:0009536(plastid);GO:0009535(chloroplast thylakoid membrane);GO:0016021(integral component of membrane);GO:0009507(chloroplast)	*	K02695|psaH|http://www.genome.jp/dbget-bin/www_bget?ko:K02695	ko00195(Photosynthesis)
TraesCS1A01G392200							1	1				OEL28230.1	hypothetical protein BAE44_0010754 [Dichanthelium oligosanthes]	GO:0006351(transcription, DNA-templated)	GO:0005739(mitochondrion)	GO:0043565(sequence-specific DNA binding);GO:0003677(DNA binding)	*	*
TraesCS1A01G395100				1								BAJ96841.1	predicted protein [Hordeum vulgare subsp. vulgare]	GO:0055114(oxidation-reduction process);GO:0044550(secondary metabolite biosynthetic process)	GO:0016020(membrane);GO:0016021(integral component of membrane)	GO:0004497(monooxygenase activity);GO:0005506(iron ion binding);GO:0016705(oxidoreductase activity, acting on paired donors, with incorporation or reduction of molecular oxygen);GO:0016491(oxidoreductase activity);GO:0020037(heme binding);GO:0046872(metal ion binding);GO:0016709(oxidoreductase activity, acting on paired donors, with incorporation or reduction of molecular oxygen, NAD(P)H as one d…	*	*
TraesCS1A01G395300		1	1	1				1	1			AHM24949.1	HSP40, partial [Triticum aestivum]	GO:0006457(protein folding)	*	GO:0051082(unfolded protein binding)	K09510|DNAJB4|http://www.genome.jp/dbget-bin/www_bget?ko:K09510	*
TraesCS1A01G396200			1									AAT94294.1	endotransglucosylase/hydrolase XTH2 [Triticum aestivum]	GO:0008152(metabolic process);GO:0005975(carbohydrate metabolic process);GO:0042546(cell wall biogenesis);GO:0010411(xyloglucan metabolic process);GO:0071555(cell wall organization);GO:0006073(cellular glucan metabolic process)	GO:0005576(extracellular region);GO:0005618(cell wall);GO:0048046(apoplast)	GO:0016740(transferase activity);GO:0016762(xyloglucan:xyloglucosyl transferase activity);GO:0004553(hydrolase activity, hydrolyzing O-glycosyl compounds);GO:0016798(hydrolase activity, acting on glycosyl bonds);GO:0016787(hydrolase activity)	K08235|E2.4.1.207|http://www.genome.jp/dbget-bin/www_bget?ko:K08235	*
TraesCS1A01G396300LC		1	1	1				1	1			*	*	*	*	*	*	*
TraesCS1A01G396400LC		1	1	1				1	1			AMY96445.1	gag/pol protein [Momordica dioica]	*	*	*	*	*
TraesCS1A01G396900					1							EMT17993.1	Monothiol glutaredoxin-S5 [Aegilops tauschii]	GO:0045454(cell redox homeostasis)	GO:0005737(cytoplasm);GO:0005634(nucleus)	GO:0009055(electron carrier activity);GO:0015035(protein disulfide oxidoreductase activity);GO:0051537(2 iron, 2 sulfur cluster binding);GO:0046872(metal ion binding);GO:0051536(iron-sulfur cluster binding)	*	*
TraesCS1A01G402100					1							EMT02323.1	Ribosome maturation factor rimM [Aegilops tauschii]	GO:0008152(metabolic process);GO:0006364(rRNA processing);GO:0006048(UDP-N-acetylglucosamine biosynthetic process)	GO:0005840(ribosome);GO:0005829(cytosol);GO:0009507(chloroplast)	GO:0043022(ribosome binding);GO:0003977(UDP-N-acetylglucosamine diphosphorylase activity);GO:0070569(uridylyltransferase activity)	*	*
TraesCS1A01G402700			1	1								BAK02732.1	predicted protein [Hordeum vulgare subsp. vulgare]	GO:0010207(photosystem II assembly)	GO:0009507(chloroplast)	*	*	*
TraesCS1A01G403000				1	1							EMT11235.1	Eukaryotic translation initiation factor 3 subunit D [Aegilops tauschii]	*	GO:0016020(membrane);GO:0016021(integral component of membrane);GO:0009536(plastid)	*	*	*
TraesCS1A01G403100							1					EMS67281.1	hypothetical protein TRIUR3_17967 [Triticum urartu]	GO:0008150(biological_process)	GO:0016021(integral component of membrane);GO:0016020(membrane)	GO:0003674(molecular_function)	*	*
TraesCS1A01G403300								1				ADL41158.1	chloroplast light-harvesting chlorophyll a/b binding protein [Triticum aestivum]	GO:0018298(protein-chromophore linkage);GO:0009765(photosynthesis, light harvesting);GO:0009416(response to light stimulus);GO:0015979(photosynthesis);GO:0009768(photosynthesis, light harvesting in photosystem I)	GO:0009522(photosystem I);GO:0009535(chloroplast thylakoid membrane);GO:0016021(integral component of membrane);GO:0009579(thylakoid);GO:0016020(membrane);GO:0009941(chloroplast envelope);GO:0009507(chloroplast);GO:0010287(plastoglobule);GO:0009536(plastid);GO:0009523(photosystem II)	GO:0031409(pigment binding);GO:0016168(chlorophyll binding);GO:0046872(metal ion binding)	K08912|LHCB1|http://www.genome.jp/dbget-bin/www_bget?ko:K08912	ko00196(Photosynthesis - antenna proteins)
TraesCS1A01G404300					1							EMS62619.1	ABC transporter C family member 2 [Triticum urartu]	GO:0006810(transport);GO:0055085(transmembrane transport)	GO:0016021(integral component of membrane);GO:0016020(membrane)	GO:0005524(ATP binding);GO:0000166(nucleotide binding);GO:0016887(ATPase activity);GO:0042626(ATPase activity, coupled to transmembrane movement of substances)	*	*
TraesCS1A01G406300							1					EMT12599.1	Iron sulfur cluster assembly protein 1, mitochondrial [Aegilops tauschii]	GO:0044571([2Fe-2S] cluster assembly);GO:0097428(protein maturation by iron-sulfur cluster transfer);GO:0016226(iron-sulfur cluster assembly);GO:0006879(cellular iron ion homeostasis)	GO:0005759(mitochondrial matrix);GO:0005739(mitochondrion)	GO:0051537(2 iron, 2 sulfur cluster binding);GO:0046872(metal ion binding);GO:0036455(iron-sulfur transferase activity);GO:0005506(iron ion binding);GO:0008198(ferrous iron binding);GO:0051536(iron-sulfur cluster binding);GO:0051539(4 iron, 4 sulfur cluster binding)	*	*
TraesCS1A01G406500					1							EMT02061.1	50S ribosomal protein L12-1, chloroplastic [Aegilops tauschii]	GO:0006412(translation)	GO:0005840(ribosome);GO:0005622(intracellular);GO:0009536(plastid);GO:0030529(intracellular ribonucleoprotein complex);GO:0009507(chloroplast)	GO:0003735(structural constituent of ribosome)	K02935|RP-L7, MRPL12, rplL|http://www.genome.jp/dbget-bin/www_bget?ko:K02935	ko03010(Ribosome)
TraesCS1A01G407000			1	1								EMT19536.1	Putative receptor-like protein kinase [Aegilops tauschii]	GO:0006468(protein phosphorylation);GO:0016310(phosphorylation)	GO:0016021(integral component of membrane);GO:0016020(membrane)	GO:0004672(protein kinase activity);GO:0005524(ATP binding);GO:0004674(protein serine/threonine kinase activity);GO:0000166(nucleotide binding);GO:0016301(kinase activity);GO:0004713(protein tyrosine kinase activity);GO:0030247(polysaccharide binding)	*	*
TraesCS1A01G410300					1					1		AFZ95926.1	chloroplast heat stress responsive protein [Triticum aestivum]	*	*	GO:0008270(zinc ion binding)	*	*
TraesCS1A01G411100LC		1	1	1	1			1	1			OEL14235.1	hypothetical protein BAE44_0024747 [Dichanthelium oligosanthes]	GO:0008150(biological_process)	GO:0005739(mitochondrion)	GO:0003674(molecular_function)	*	*
TraesCS1A01G412900					1							BAJ85181.1	predicted protein [Hordeum vulgare subsp. vulgare]	GO:0005975(carbohydrate metabolic process);GO:0006099(tricarboxylic acid cycle);GO:0055114(oxidation-reduction process);GO:0019752(carboxylic acid metabolic process);GO:0006108(malate metabolic process)	GO:0005739(mitochondrion);GO:0005886(plasma membrane);GO:0009505(plant-type cell wall)	GO:0016615(malate dehydrogenase activity);GO:0003824(catalytic activity);GO:0030060(L-malate dehydrogenase activity);GO:0016491(oxidoreductase activity);GO:0016616(oxidoreductase activity, acting on the CH-OH group of donors, NAD or NADP as acceptor)	K00026|MDH2|http://www.genome.jp/dbget-bin/www_bget?ko:K00026	ko00270(Cysteine and methionine metabolism);ko00020(Citrate cycle (TCA cycle));ko00630(Glyoxylate and dicarboxylate metabolism);ko00620(Pyruvate metabolism);ko00710(Carbon fixation in photosynthetic organisms);ko01200(Carbon metabolism)
TraesCS1A01G413600					1							XP_003567843.1	PREDICTED: pentatricopeptide repeat-containing protein At1g15510, chloroplastic [Brachypodium distachyon]	GO:0009451(RNA modification);GO:0040007(growth);GO:0009658(chloroplast organization);GO:0009416(response to light stimulus)	GO:0009507(chloroplast);GO:0009536(plastid)	GO:0008270(zinc ion binding);GO:0003723(RNA binding);GO:0004519(endonuclease activity)	*	*
TraesCS1A01G413700							1					BAJ96629.1	predicted protein [Hordeum vulgare subsp. vulgare]	*	GO:0016020(membrane);GO:0016021(integral component of membrane)	GO:0016884(carbon-nitrogen ligase activity, with glutamine as amido-N-donor);GO:0016787(hydrolase activity)	*	*
TraesCS1A01G414700LC										1		KQK97345.1	hypothetical protein SETIT_012204mg, partial [Setaria italica]	GO:0006334(nucleosome assembly)	GO:0000786(nucleosome);GO:0005694(chromosome);GO:0005634(nucleus);GO:0009536(plastid)	GO:0003677(DNA binding);GO:0046982(protein heterodimerization activity);GO:0005515(protein binding);GO:0031492(nucleosomal DNA binding)	K11253|H3|http://www.genome.jp/dbget-bin/www_bget?ko:K11253	ko05202(Transcriptional misregulation in cancers);ko05322(Systemic lupus erythematosus);ko05034(Alcoholism)
TraesCS1A01G414900			1								FAR1	KQK17192.1	hypothetical protein BRADI_1g32951 [Brachypodium distachyon]	GO:0006355(regulation of transcription, DNA-templated)	*	GO:0008270(zinc ion binding)	*	*
TraesCS1A01G415100				1			1	1				XP_002441561.1	hypothetical protein SORBIDRAFT_09g029350 [Sorghum bicolor]	GO:0019915(lipid storage)	GO:0016021(integral component of membrane);GO:0016020(membrane);GO:0012511(monolayer-surrounded lipid storage body)	*	*	*
TraesCS1A01G416700		1	1	1	1				1			EMT07145.1	hypothetical protein F775_08244 [Aegilops tauschii]	GO:0009061(anaerobic respiration);GO:0006979(response to oxidative stress)	*	*	*	*
TraesCS1A01G418300					1							XP_003567813.1	PREDICTED: sugar transporter ERD6-like 4 [Brachypodium distachyon]	GO:0006810(transport);GO:0046323(glucose import);GO:0035428(hexose transmembrane transport);GO:0055085(transmembrane transport);GO:0008643(carbohydrate transport);GO:0055114(oxidation-reduction process)	GO:0016021(integral component of membrane);GO:0016020(membrane);GO:0005887(integral component of plasma membrane)	GO:0022891(substrate-specific transmembrane transporter activity);GO:0005215(transporter activity);GO:0005355(glucose transmembrane transporter activity);GO:0005351(sugar:proton symporter activity);GO:0022857(transmembrane transporter activity);GO:0032440(2-alkenal reductase [NAD(P)] activity);GO:0016491(oxidoreductase activity)	K08145|SLC2A8, GLUT8|http://www.genome.jp/dbget-bin/www_bget?ko:K08145	*
TraesCS1A01G418500			1	1								XP_003565833.1	PREDICTED: long-chain-fatty-acid--AMP ligase FadD26-like [Brachypodium distachyon]	GO:0008152(metabolic process)	GO:0016021(integral component of membrane);GO:0016020(membrane)	GO:0003824(catalytic activity);GO:0016874(ligase activity)	*	*
TraesCS1A01G418700			1									EMT28336.1	Putative LRR receptor-like serine/threonine-protein kinase [Aegilops tauschii]	GO:0016310(phosphorylation);GO:0006468(protein phosphorylation)	GO:0016021(integral component of membrane);GO:0016020(membrane)	GO:0004672(protein kinase activity);GO:0005524(ATP binding);GO:0004674(protein serine/threonine kinase activity);GO:0016301(kinase activity);GO:0016740(transferase activity);GO:0000166(nucleotide binding)	*	*
TraesCS1A01G419100			1	1								EMS56253.1	DnaJ homolog subfamily C member 2 [Triticum urartu]	*	GO:0005634(nucleus);GO:0005739(mitochondrion)	GO:0003677(DNA binding)	*	*
TraesCS1A01G420700			1	1								EAY99186.1	hypothetical protein OsI_21143 [Oryza sativa Indica Group]	*	GO:0016021(integral component of membrane);GO:0016020(membrane)	*	*	*
TraesCS1A01G420900					1							BAK00672.1	predicted protein [Hordeum vulgare subsp. vulgare]	GO:0008299(isoprenoid biosynthetic process);GO:0015979(photosynthesis)	GO:0009536(plastid);GO:0009507(chloroplast)	GO:0016740(transferase activity);GO:0016765(transferase activity, transferring alkyl or aryl (other than methyl) groups);GO:0052923(all-trans-nonaprenyl-diphosphate synthase (geranyl-diphosphate specific) activity);GO:0046872(metal ion binding);GO:0050347(trans-octaprenyltranstransferase activity);GO:0036422(heptaprenyl diphosphate synthase activity)	K05356|SPS, sds|http://www.genome.jp/dbget-bin/www_bget?ko:K05356	ko00900(Terpenoid backbone biosynthesis)
TraesCS1A01G421000					1							BAJ92365.1	predicted protein [Hordeum vulgare subsp. vulgare]	GO:0016310(phosphorylation);GO:0006468(protein phosphorylation)	*	GO:0004672(protein kinase activity);GO:0004674(protein serine/threonine kinase activity);GO:0016301(kinase activity);GO:0016740(transferase activity);GO:0004707(MAP kinase activity);GO:0005524(ATP binding);GO:0000166(nucleotide binding)	*	*
TraesCS1A01G421600			1									BAJ96919.1	predicted protein [Hordeum vulgare subsp. vulgare]	GO:0006508(proteolysis);GO:0051603(proteolysis involved in cellular protein catabolic process)	*	GO:0008233(peptidase activity);GO:0004180(carboxypeptidase activity);GO:0004185(serine-type carboxypeptidase activity);GO:0016787(hydrolase activity)	K09645|CPVL|http://www.genome.jp/dbget-bin/www_bget?ko:K09645	*
TraesCS1A01G423800					1							EMS58218.1	Late embryogenesis abundant protein Lea14-A [Triticum urartu]	GO:0009269(response to desiccation)	*	*	*	*
TraesCS1A01G424100							1	1				EMT17750.1	Reticuline oxidase-like protein [Aegilops tauschii]	GO:0055114(oxidation-reduction process)	*	GO:0003824(catalytic activity);GO:0050660(flavin adenine dinucleotide binding);GO:0016614(oxidoreductase activity, acting on CH-OH group of donors);GO:0016491(oxidoreductase activity)	*	*
TraesCS1A01G426700					1						Sigma70-like	BAJ86226.1	predicted protein [Hordeum vulgare subsp. vulgare]	GO:0006355(regulation of transcription, DNA-templated);GO:0006352(DNA-templated transcription, initiation);GO:0010207(photosystem II assembly);GO:2001141(regulation of RNA biosynthetic process);GO:0009658(chloroplast organization);GO:0045893(positive regulation of transcription, DNA-templated)	GO:0009536(plastid);GO:0005739(mitochondrion);GO:0009507(chloroplast)	GO:0003677(DNA binding);GO:0003700(transcription factor activity, sequence-specific DNA binding);GO:0016987(sigma factor activity);GO:0003899(DNA-directed 5'-3' RNA polymerase activity);GO:0001053(plastid sigma factor activity)	K03093|SIGMA70|http://www.genome.jp/dbget-bin/www_bget?ko:K03093	*
TraesCS1A01G426800							1	1				BAK07099.1	predicted protein [Hordeum vulgare subsp. vulgare]	*	GO:0005739(mitochondrion);GO:0016020(membrane);GO:0016021(integral component of membrane)	GO:0016740(transferase activity)	*	*
TraesCS1A01G426900					1							BAJ92477.1	predicted protein [Hordeum vulgare subsp. vulgare]	*	*	GO:0008270(zinc ion binding)	*	*
TraesCS1A01G427100			1	1								BAJ98881.1	predicted protein [Hordeum vulgare subsp. vulgare]	GO:0006541(glutamine metabolic process);GO:0006221(pyrimidine nucleotide biosynthetic process);GO:0044210('de novo' CTP biosynthetic process)	*	GO:0005524(ATP binding);GO:0003883(CTP synthase activity);GO:0000166(nucleotide binding);GO:0016874(ligase activity)	K01937|pyrG, CTPS|http://www.genome.jp/dbget-bin/www_bget?ko:K01937	ko00240(Pyrimidine metabolism)
TraesCS1A01G427300			1		1							EMS65378.1	Receptor-like protein 12 [Triticum urartu]	*	GO:0016020(membrane);GO:0016021(integral component of membrane)	*	*	*
TraesCS1A01G431600					1						Sigma70-like	EMS62514.1	RNA polymerase sigma factor rpoD [Triticum urartu]	GO:2001141(regulation of RNA biosynthetic process);GO:0006355(regulation of transcription, DNA-templated);GO:0006352(DNA-templated transcription, initiation)	GO:0009536(plastid);GO:0009507(chloroplast)	GO:0003677(DNA binding);GO:0003700(transcription factor activity, sequence-specific DNA binding);GO:0003899(DNA-directed 5'-3' RNA polymerase activity);GO:0016987(sigma factor activity);GO:0001053(plastid sigma factor activity)	*	*
TraesCS1A01G433400					1							EMT05604.1	Putative serine/threonine-protein kinase [Aegilops tauschii]	*	*	GO:0008270(zinc ion binding)	*	*
TraesCS1A01G433500					1							BAJ85729.1	predicted protein [Hordeum vulgare subsp. vulgare]	GO:0016310(phosphorylation);GO:0006468(protein phosphorylation)	GO:0016020(membrane);GO:0016021(integral component of membrane)	GO:0004672(protein kinase activity);GO:0004674(protein serine/threonine kinase activity);GO:0016301(kinase activity);GO:0005524(ATP binding);GO:0000166(nucleotide binding);GO:0016740(transferase activity);GO:0004709(MAP kinase kinase kinase activity)	*	*
TraesCS1A01G437500					1							BAJ95428.1	predicted protein [Hordeum vulgare subsp. vulgare]	GO:0006508(proteolysis)	GO:0009534(chloroplast thylakoid);GO:0009840(chloroplastic endopeptidase Clp complex);GO:0009532(plastid stroma);GO:0009941(chloroplast envelope);GO:0009507(chloroplast);GO:0009570(chloroplast stroma)	GO:0004252(serine-type endopeptidase activity);GO:0008233(peptidase activity)	K01358|clpP, CLPP|http://www.genome.jp/dbget-bin/www_bget?ko:K01358	ko04112(Cell cycle - Caulobacter);ko04212(Longevity regulating pathway - worm)
TraesCS1A01G437800LC			1									*	*	*	*	*	*	*
TraesCS1A01G439800				1	1							EMS59832.1	hypothetical protein TRIUR3_17783 [Triticum urartu]	*	GO:0016021(integral component of membrane);GO:0016020(membrane);GO:0009506(plasmodesma)	*	*	*
TraesCS1A01G441600			1									EMS55323.1	hypothetical protein TRIUR3_33200 [Triticum urartu]	GO:0055085(transmembrane transport);GO:0044070(regulation of anion transport);GO:0006820(anion transport)	GO:0005741(mitochondrial outer membrane)	GO:0008308(voltage-gated anion channel activity)	K15040|VDAC2|http://www.genome.jp/dbget-bin/www_bget?ko:K15040	ko04216(Ferroptosis);ko04217(Necroptosis);ko04020(Calcium signaling pathway);ko04022(cGMP - PKG signaling pathway);ko05166(HTLV-I infection);ko05016(Huntington's disease);ko05012(Parkinson's disease);ko04621(NOD-like receptor signaling pathway)
TraesCS1A01G441800			1	1	1							EMT03789.1	hypothetical protein F775_30292 [Aegilops tauschii]	*	*	*	*	*
TraesCS1A01G443000					1							AMK08978.1	PWWP1 [Triticum monococcum subsp. monococcum]	*	*	*	*	*
TraesCS1A01G443900									1			EMT19215.1	UDP-glucose 4-epimerase GEPI48 [Aegilops tauschii]	GO:0006012(galactose metabolic process);GO:0005975(carbohydrate metabolic process)	*	GO:0016853(isomerase activity);GO:0003978(UDP-glucose 4-epimerase activity);GO:0016857(racemase and epimerase activity, acting on carbohydrates and derivatives)	K01784|galE, GALE|http://www.genome.jp/dbget-bin/www_bget?ko:K01784	ko00520(Amino sugar and nucleotide sugar metabolism);ko00052(Galactose metabolism)
TraesCS1A01G444200			1									BAJ86912.1	predicted protein [Hordeum vulgare subsp. vulgare]	*	*	*	*	*
TraesCS1A01G445600					1						C3H	EMS52457.1	Zinc finger CCCH domain-containing protein 37 [Triticum urartu]	GO:0009908(flower development);GO:0001709(cell fate determination);GO:0030154(cell differentiation);GO:0007275(multicellular organism development);GO:0006397(mRNA processing)	GO:0005634(nucleus);GO:0016607(nuclear speck)	GO:0046872(metal ion binding);GO:0003723(RNA binding);GO:0003677(DNA binding)	*	*
TraesCS1A01G463900LC			1	1								EMS65196.1	hypothetical protein TRIUR3_26181 [Triticum urartu]	*	*	*	*	*
TraesCS1A01G479700LC			1	1	1			1	1			BAK02913.1	predicted protein [Hordeum vulgare subsp. vulgare]	GO:0055114(oxidation-reduction process);GO:0044550(secondary metabolite biosynthetic process)	GO:0016020(membrane);GO:0016021(integral component of membrane)	GO:0004497(monooxygenase activity);GO:0016705(oxidoreductase activity, acting on paired donors, with incorporation or reduction of molecular oxygen);GO:0020037(heme binding);GO:0046872(metal ion binding);GO:0005506(iron ion binding);GO:0016491(oxidoreductase activity);GO:0016709(oxidoreductase activity, acting on paired donors, with incorporation or reduction of molecular oxygen, NAD(P)H as one d…	K13083|CYP75A|http://www.genome.jp/dbget-bin/www_bget?ko:K13083	ko00944(Flavone and flavonol biosynthesis);ko00941(Flavonoid biosynthesis)
TraesCS1A01G480400LC				1								EMS50737.1	hypothetical protein TRIUR3_28317 [Triticum urartu]	*	*	*	*	*
TraesCS1A01G488800LC			1									BAJ94084.1	predicted protein [Hordeum vulgare subsp. vulgare]	GO:0016310(phosphorylation);GO:0007165(signal transduction);GO:0006468(protein phosphorylation)	GO:0016021(integral component of membrane);GO:0016020(membrane)	GO:0004672(protein kinase activity);GO:0005524(ATP binding);GO:0004674(protein serine/threonine kinase activity);GO:0016301(kinase activity);GO:0016740(transferase activity);GO:0000166(nucleotide binding)	K07198|PRKAA, AMPK|http://www.genome.jp/dbget-bin/www_bget?ko:K07198	ko04530(Tight junction);ko04140(Autophagy - animal);ko04152(AMPK signaling pathway);ko04371(Apelin signaling pathway);ko04068(FoxO signaling pathway);ko04151(PI3K-Akt signaling pathway);ko04150(mTOR signaling pathway);ko05418(Fluid shear stress and atherosclerosis);ko05410(Hypertrophic cardiomyopathy (HCM));ko04931(Insulin resistance);ko04932(Non-alcoholic fatty liver disease (NAFLD));ko04211(Lon…
TraesCS1A01G516500LC				1								BAJ84957.1	predicted protein [Hordeum vulgare subsp. vulgare]	*	GO:0016021(integral component of membrane);GO:0016020(membrane)	*	*	*
TraesCS1A01G522500LC										1		EMS51039.1	Chlorophyll a-b binding protein 3C, chloroplastic [Triticum urartu]	GO:0018298(protein-chromophore linkage);GO:0009765(photosynthesis, light harvesting);GO:0015979(photosynthesis);GO:0009416(response to light stimulus);GO:0009768(photosynthesis, light harvesting in photosystem I)	GO:0009522(photosystem I);GO:0009579(thylakoid);GO:0016020(membrane);GO:0009535(chloroplast thylakoid membrane);GO:0016021(integral component of membrane);GO:0009507(chloroplast);GO:0009941(chloroplast envelope);GO:0010287(plastoglobule);GO:0009536(plastid);GO:0009523(photosystem II)	GO:0016168(chlorophyll binding);GO:0046872(metal ion binding);GO:0031409(pigment binding)	K08912|LHCB1|http://www.genome.jp/dbget-bin/www_bget?ko:K08912	ko00196(Photosynthesis - antenna proteins)
TraesCS1A01G526000LC			1	1				1	1	1		EEC81530.1	hypothetical protein OsI_24930 [Oryza sativa Indica Group]	*	*	*	*	*
TraesCS1A01G527400LC					1							EMS49661.1	hypothetical protein TRIUR3_05707 [Triticum urartu]	*	*	*	*	*
TraesCS1A01G530900LC				1								*	*	*	*	*	*	*
TraesCS1A01G543700LC	1		1	1								NP_114239.1	photosystem II protein D1 (chloroplast) [Triticum aestivum]	GO:0018298(protein-chromophore linkage);GO:0009635(response to herbicide);GO:0019684(photosynthesis, light reaction);GO:0055114(oxidation-reduction process);GO:0009772(photosynthetic electron transport in photosystem II);GO:0015979(photosynthesis)	GO:0009579(thylakoid);GO:0016020(membrane);GO:0009536(plastid);GO:0009523(photosystem II);GO:0009535(chloroplast thylakoid membrane);GO:0016021(integral component of membrane);GO:0009507(chloroplast);GO:0042651(thylakoid membrane)	GO:0016168(chlorophyll binding);GO:0010242(oxygen evolving activity);GO:0046872(metal ion binding);GO:0005506(iron ion binding);GO:0009055(electron carrier activity);GO:0016491(oxidoreductase activity);GO:0045156(electron transporter, transferring electrons within the cyclic electron transport pathway of photosynthesis activity)	K02703|psbA|http://www.genome.jp/dbget-bin/www_bget?ko:K02703	ko00195(Photosynthesis)
TraesCS1A01G553100LC		1	1	1								XP_006656685.2	PREDICTED: pre-mRNA-processing-splicing factor 8 [Oryza brachyantha]	GO:0000398(mRNA splicing, via spliceosome);GO:0000244(spliceosomal tri-snRNP complex assembly);GO:0000380(alternative mRNA splicing, via spliceosome)	GO:0005681(spliceosomal complex);GO:0005682(U5 snRNP);GO:0071013(catalytic step 2 spliceosome);GO:0005634(nucleus);GO:0005829(cytosol);GO:0009507(chloroplast);GO:0016020(membrane)	GO:0030623(U5 snRNA binding);GO:0003723(RNA binding);GO:0003676(nucleic acid binding);GO:0017070(U6 snRNA binding);GO:0097157(pre-mRNA intronic binding);GO:0030619(U1 snRNA binding);GO:0000386(second spliceosomal transesterification activity);GO:0030620(U2 snRNA binding)	K12856|PRPF8, PRP8|http://www.genome.jp/dbget-bin/www_bget?ko:K12856	ko03040(Spliceosome)
TraesCS1A01G576300LC								1		1		EMT25652.1	hypothetical protein F775_43704 [Aegilops tauschii]	GO:0018298(protein-chromophore linkage);GO:0009765(photosynthesis, light harvesting);GO:0015979(photosynthesis);GO:0009416(response to light stimulus);GO:0009768(photosynthesis, light harvesting in photosystem I)	GO:0009522(photosystem I);GO:0009535(chloroplast thylakoid membrane);GO:0016021(integral component of membrane);GO:0009579(thylakoid);GO:0016020(membrane);GO:0009507(chloroplast);GO:0009941(chloroplast envelope);GO:0010287(plastoglobule);GO:0009536(plastid);GO:0009523(photosystem II)	GO:0016168(chlorophyll binding);GO:0046872(metal ion binding);GO:0031409(pigment binding)	K08912|LHCB1|http://www.genome.jp/dbget-bin/www_bget?ko:K08912	ko00196(Photosynthesis - antenna proteins)
TraesCS1A01G586300LC					1						AP-EREBP	AGH18698.1	AP2/ERF domain-containing transcription factor [Triticum turgidum subsp. durum]	GO:0006351(transcription, DNA-templated);GO:0006355(regulation of transcription, DNA-templated)	GO:0005634(nucleus)	GO:0003677(DNA binding);GO:0003700(transcription factor activity, sequence-specific DNA binding)	*	*
TraesCS1A01G592200LC			1									BAJ92116.1	predicted protein, partial [Hordeum vulgare subsp. vulgare]	GO:0042546(cell wall biogenesis);GO:0009969(xyloglucan biosynthetic process);GO:0009832(plant-type cell wall biogenesis)	GO:0016020(membrane);GO:0016021(integral component of membrane);GO:0005794(Golgi apparatus)	GO:0008107(galactoside 2-alpha-L-fucosyltransferase activity);GO:0016740(transferase activity);GO:0016757(transferase activity, transferring glycosyl groups);GO:0008417(fucosyltransferase activity)	K13681|FUT|http://www.genome.jp/dbget-bin/www_bget?ko:K13681	*
TraesCS1A01G601700LC		1			1							*	*	*	*	*	*	*
TraesCS1A01G623300LC					1							EMT25509.1	LRR receptor-like serine/threonine-protein kinase GSO2 [Aegilops tauschii]	*	GO:0016021(integral component of membrane);GO:0016020(membrane)	*	*	*
TraesCS1A01G625200LC			1	1	1							EMT08312.1	hypothetical protein F775_19068 [Aegilops tauschii]	*	*	GO:0016829(lyase activity)	*	*
TraesCS1B01G001800					1							BAJ86425.1	predicted protein [Hordeum vulgare subsp. vulgare]	GO:0015914(phospholipid transport);GO:0048194(Golgi vesicle budding)	GO:0005886(plasma membrane);GO:0005802(trans-Golgi network);GO:0016020(membrane);GO:0016021(integral component of membrane)	GO:0000287(magnesium ion binding);GO:0046872(metal ion binding);GO:0004012(phospholipid-translocating ATPase activity);GO:0005524(ATP binding);GO:0000166(nucleotide binding);GO:0016787(hydrolase activity)	K01530|E3.6.3.1|http://www.genome.jp/dbget-bin/www_bget?ko:K01530	*
TraesCS1B01G003200				1								EMS47090.1	Putative disease resistance protein RGA4 [Triticum urartu]	GO:0006468(protein phosphorylation)	*	GO:0004672(protein kinase activity);GO:0004674(protein serine/threonine kinase activity);GO:0003676(nucleic acid binding);GO:0005524(ATP binding);GO:0000166(nucleotide binding);GO:0043531(ADP binding)	K17302|COPB2, SEC27|http://www.genome.jp/dbget-bin/www_bget?ko:K17302	*
TraesCS1B01G005300			1									EMT08585.1	Anthranilate N-benzoyltransferase protein 1 [Aegilops tauschii]	GO:0009809(lignin biosynthetic process);GO:0010252(auxin homeostasis);GO:0009963(positive regulation of flavonoid biosynthetic process)	GO:0005739(mitochondrion);GO:0005737(cytoplasm);GO:0005829(cytosol);GO:0016020(membrane)	GO:0016747(transferase activity, transferring acyl groups other than amino-acyl groups);GO:0016740(transferase activity);GO:0047205(quinate O-hydroxycinnamoyltransferase activity);GO:0047172(shikimate O-hydroxycinnamoyltransferase activity)	K13065|E2.3.1.133, HCT|http://www.genome.jp/dbget-bin/www_bget?ko:K13065	ko00941(Flavonoid biosynthesis);ko00940(Phenylpropanoid biosynthesis);ko00945(Stilbenoid, diarylheptanoid and gingerol biosynthesis)
TraesCS1B01G005600					1							EMT10009.1	hypothetical protein F775_22161 [Aegilops tauschii]	GO:0045859(regulation of protein kinase activity);GO:0043562(cellular response to nitrogen levels);GO:0009744(response to sucrose);GO:0016310(phosphorylation)	*	GO:0019887(protein kinase regulator activity);GO:0016301(kinase activity)	*	*
TraesCS1B01G006500			1	1	1							EMT09043.1	Putative LRR receptor-like serine/threonine-protein kinase [Aegilops tauschii]	GO:0006468(protein phosphorylation);GO:0016310(phosphorylation)	GO:0016020(membrane);GO:0016021(integral component of membrane)	GO:0004672(protein kinase activity);GO:0005524(ATP binding);GO:0016301(kinase activity);GO:0000166(nucleotide binding)	*	*
TraesCS1B01G007200LC			1									*	*	*	*	*	*	*
TraesCS1B01G008800			1		1							EMT22712.1	Putative LRR receptor-like serine/threonine-protein kinase [Aegilops tauschii]	GO:0016310(phosphorylation);GO:0006468(protein phosphorylation)	GO:0016021(integral component of membrane);GO:0016020(membrane);GO:0005739(mitochondrion)	GO:0004672(protein kinase activity);GO:0005524(ATP binding);GO:0016301(kinase activity);GO:0000166(nucleotide binding)	*	*
TraesCS1B01G009600LC			1	1						1		EMS62568.1	hypothetical protein TRIUR3_03662 [Triticum urartu]	*	GO:0016020(membrane);GO:0016021(integral component of membrane)	*	*	*
TraesCS1B01G009700LC										1		*	*	*	*	*	*	*
TraesCS1B01G010700								1	1			ACJ03430.1	gamma-gliadin [Triticum dicoccoides]	*	*	*	*	*
TraesCS1B01G011500			1	1								XP_010231875.1	PREDICTED: uncharacterized protein LOC104582784 [Brachypodium distachyon]	*	GO:0016020(membrane);GO:0016021(integral component of membrane)	*	*	*
TraesCS1B01G012700LC								1	1			CAA59339.1	low molecular weight glutenin, partial [Triticum aestivum]	*	*	*	*	*
TraesCS1B01G013900			1	1								EMT31987.1	Ankyrin-1 [Aegilops tauschii]	GO:0008150(biological_process)	GO:0000151(ubiquitin ligase complex);GO:0005575(cellular_component);GO:0005634(nucleus);GO:0005737(cytoplasm)	GO:0004842(ubiquitin-protein transferase activity);GO:0031625(ubiquitin protein ligase binding)	*	*
TraesCS1B01G014000				1	1							BAJ98697.1	predicted protein [Hordeum vulgare subsp. vulgare]	*	*	GO:0005507(copper ion binding)	*	*
TraesCS1B01G017800					1							BAJ97419.1	predicted protein [Hordeum vulgare subsp. vulgare]	GO:0009058(biosynthetic process);GO:0032259(methylation);GO:0001887(selenium compound metabolic process);GO:0046500(S-adenosylmethionine metabolic process)	GO:0005829(cytosol);GO:0005737(cytoplasm)	GO:0008168(methyltransferase activity);GO:0003824(catalytic activity);GO:0030170(pyridoxal phosphate binding);GO:0016740(transferase activity);GO:0008757(S-adenosylmethionine-dependent methyltransferase activity);GO:0030732(methionine S-methyltransferase activity)	K08247|E2.1.1.12|http://www.genome.jp/dbget-bin/www_bget?ko:K08247	ko00450(Selenocompound metabolism)
TraesCS1B01G018900				1								EMS50200.1	Ras-related protein RABA2a [Triticum urartu]	GO:0000911(cytokinesis by cell plate formation);GO:0007264(small GTPase mediated signal transduction);GO:0015031(protein transport);GO:0006810(transport)	GO:0005886(plasma membrane);GO:0005768(endosome);GO:0005829(cytosol);GO:0009504(cell plate);GO:0010008(endosome membrane);GO:0016020(membrane);GO:0005794(Golgi apparatus)	GO:0005525(GTP binding);GO:0000166(nucleotide binding);GO:0016787(hydrolase activity)	K07904|RAB11A|http://www.genome.jp/dbget-bin/www_bget?ko:K07904	ko04144(Endocytosis);ko04972(Pancreatic secretion);ko04961(Endocrine and other factor-regulated calcium reabsorption);ko04962(Vasopressin-regulated water reabsorption)
TraesCS1B01G020900		1										AAK20736.1	LRR19 [Triticum aestivum]	*	*	GO:0043531(ADP binding)	K13457|RPM1, RPS3|http://www.genome.jp/dbget-bin/www_bget?ko:K13457	ko04626(Plant-pathogen interaction)
TraesCS1B01G022300			1									AAK20741.1	TAK33 [Triticum aestivum]	GO:0006468(protein phosphorylation);GO:0016310(phosphorylation)	GO:0016020(membrane);GO:0016021(integral component of membrane)	GO:0004672(protein kinase activity);GO:0004674(protein serine/threonine kinase activity);GO:0005524(ATP binding);GO:0000166(nucleotide binding);GO:0016301(kinase activity);GO:0030247(polysaccharide binding);GO:0004713(protein tyrosine kinase activity)	*	*
TraesCS1B01G024800			1									BAJ90774.1	predicted protein [Hordeum vulgare subsp. vulgare]	*	*	GO:0016747(transferase activity, transferring acyl groups other than amino-acyl groups);GO:0016740(transferase activity)	*	*
TraesCS1B01G030000LC								1				EMT29292.1	hypothetical protein F775_43751 [Aegilops tauschii]	GO:0006351(transcription, DNA-templated);GO:0006367(transcription initiation from RNA polymerase II promoter);GO:0006355(regulation of transcription, DNA-templated);GO:0006413(translational initiation);GO:0006952(defense response);GO:0006412(translation)	GO:0005672(transcription factor TFIIA complex);GO:0005634(nucleus)	GO:0003743(translation initiation factor activity)	K03123|TFIIA2, GTF2A2, TOA2|http://www.genome.jp/dbget-bin/www_bget?ko:K03123	ko03022(Basal transcription factors);ko05203(Viral carcinogenesis)
TraesCS1B01G034300							1	1		1		ABS58503.1	serine proteinase inhibitor-like allergen [Triticum aestivum]	*	*	*	*	*
TraesCS1B01G034400							1	1				EMT02842.1	Subtilisin-chymotrypsin inhibitor-2A [Aegilops tauschii]	*	*	*	*	*
TraesCS1B01G035000							1	1				ABS58503.1	serine proteinase inhibitor-like allergen [Triticum aestivum]	*	*	*	*	*
TraesCS1B01G036100							1			1		EMT02842.1	Subtilisin-chymotrypsin inhibitor-2A [Aegilops tauschii]	*	*	*	*	*
TraesCS1B01G036900		1										XP_015637478.1	PREDICTED: E3 ubiquitin-protein ligase RING1 [Oryza sativa Japonica Group]	GO:0000209(protein polyubiquitination);GO:0042787(protein ubiquitination involved in ubiquitin-dependent protein catabolic process);GO:0043161(proteasome-mediated ubiquitin-dependent protein catabolic process)	*	GO:0061630(ubiquitin protein ligase activity);GO:0008270(zinc ion binding);GO:0046872(metal ion binding);GO:0016874(ligase activity)	*	*
TraesCS1B01G037100					1							BAJ86066.1	predicted protein [Hordeum vulgare subsp. vulgare]	GO:0042742(defense response to bacterium)	GO:0009579(thylakoid);GO:0009507(chloroplast);GO:0009570(chloroplast stroma);GO:0009536(plastid);GO:0048046(apoplast)	GO:0016853(isomerase activity);GO:0005507(copper ion binding)	*	*
TraesCS1B01G038700			1									EMT23542.1	Nitrate/chlorate transporter [Aegilops tauschii]	GO:0006810(transport);GO:0006857(oligopeptide transport)	GO:0016020(membrane);GO:0016021(integral component of membrane)	GO:0005215(transporter activity)	*	*
TraesCS1B01G041300				1								BAJ94359.1	predicted protein [Hordeum vulgare subsp. vulgare]	GO:0006606(protein import into nucleus);GO:0006405(RNA export from nucleus);GO:0000972(transcription-dependent tethering of RNA polymerase II gene DNA at nuclear periphery)	GO:0005643(nuclear pore);GO:0009536(plastid)	GO:0043130(ubiquitin binding);GO:0003723(RNA binding)	K14298|RAE1, GLE2|http://www.genome.jp/dbget-bin/www_bget?ko:K14298	ko03013(RNA transport);ko05164(Influenza A)
TraesCS1B01G041400		1	1									BAJ98181.1	predicted protein [Hordeum vulgare subsp. vulgare]	*	GO:0016021(integral component of membrane);GO:0016020(membrane)	GO:0016757(transferase activity, transferring glycosyl groups);GO:0016740(transferase activity)	*	*
TraesCS1B01G042200							1					*	*	*	*	*	*	*
TraesCS1B01G043800							1	1				P16062.1	RecName: Full=Subtilisin-chymotrypsin inhibitor CI-1A	GO:0009611(response to wounding)	*	GO:0004867(serine-type endopeptidase inhibitor activity)	*	*
TraesCS1B01G044300			1	1								EEC72246.1	hypothetical protein OsI_05373 [Oryza sativa Indica Group]	*	*	*	*	*
TraesCS1B01G045300				1								EMT06514.1	hypothetical protein F775_26971 [Aegilops tauschii]	GO:0016310(phosphorylation)	*	GO:0016301(kinase activity)	*	*
TraesCS1B01G046200					1							EMT25778.1	Chalcone--flavonone isomerase 1B-1 [Aegilops tauschii]	GO:0009813(flavonoid biosynthetic process);GO:0006631(fatty acid metabolic process)	GO:0009536(plastid);GO:0009507(chloroplast);GO:0009570(chloroplast stroma)	GO:0016872(intramolecular lyase activity);GO:0045430(chalcone isomerase activity);GO:0016853(isomerase activity);GO:0005504(fatty acid binding)	*	*
TraesCS1B01G047000			1	1				1	1	1		BAJ86353.1	predicted protein [Hordeum vulgare subsp. vulgare]	GO:0006486(protein glycosylation)	GO:0016021(integral component of membrane);GO:0016020(membrane);GO:0005794(Golgi apparatus);GO:0009536(plastid);GO:0000139(Golgi membrane);GO:0005739(mitochondrion)	GO:0016740(transferase activity);GO:0030246(carbohydrate binding);GO:0016757(transferase activity, transferring glycosyl groups);GO:0008378(galactosyltransferase activity);GO:0047220(galactosylxylosylprotein 3-beta-galactosyltransferase activity)	*	*
TraesCS1B01G047600							1					EMT28140.1	hypothetical protein F775_28015 [Aegilops tauschii]	*	GO:0016021(integral component of membrane);GO:0016020(membrane)	*	*	*
TraesCS1B01G048800				1								EMT12806.1	hypothetical protein F775_27537 [Aegilops tauschii]	*	GO:0016020(membrane);GO:0016021(integral component of membrane)	*	*	*
TraesCS1B01G050200				1								AGH18690.1	putative E3 ubiquitin-protein ligase [Triticum monococcum]	GO:0051865(protein autoubiquitination);GO:0016567(protein ubiquitination);GO:0006952(defense response);GO:0042742(defense response to bacterium)	*	GO:0008270(zinc ion binding);GO:0016301(kinase activity);GO:0004842(ubiquitin-protein transferase activity);GO:0046872(metal ion binding);GO:0016874(ligase activity);GO:0005515(protein binding)	K19044|XBAT32_33|http://www.genome.jp/dbget-bin/www_bget?ko:K19044	*
TraesCS1B01G050600					1							EMS58552.1	Lecithin-cholesterol acyltransferase-like 1 [Triticum urartu]	GO:0006629(lipid metabolic process)	*	GO:0008374(O-acyltransferase activity);GO:0016740(transferase activity);GO:0016746(transferase activity, transferring acyl groups)	K06129|LYPLA3|http://www.genome.jp/dbget-bin/www_bget?ko:K06129	ko04142(Lysosome);ko00564(Glycerophospholipid metabolism)
TraesCS1B01G051600				1	1						ABI3VP1	EMT01811.1	B3 domain-containing protein [Aegilops tauschii]	GO:0006351(transcription, DNA-templated);GO:0006355(regulation of transcription, DNA-templated);GO:0016926(protein desumoylation);GO:0006508(proteolysis)	GO:0005634(nucleus)	GO:0003677(DNA binding);GO:0016929(SUMO-specific protease activity);GO:0004175(endopeptidase activity);GO:0046872(metal ion binding);GO:0008234(cysteine-type peptidase activity)	*	*
TraesCS1B01G052500				1								EMT19626.1	Putative acetyltransferase [Aegilops tauschii]	*	*	GO:0016747(transferase activity, transferring acyl groups other than amino-acyl groups)	*	*
TraesCS1B01G052700				1								XP_003557811.1	PREDICTED: 3-ketoacyl-CoA synthase 12-like [Brachypodium distachyon]	GO:0008152(metabolic process);GO:0006633(fatty acid biosynthetic process)	GO:0016020(membrane);GO:0016021(integral component of membrane)	GO:0016747(transferase activity, transferring acyl groups other than amino-acyl groups);GO:0016740(transferase activity);GO:0016746(transferase activity, transferring acyl groups);GO:0003824(catalytic activity)	K15397|KCS|http://www.genome.jp/dbget-bin/www_bget?ko:K15397	ko00062(Fatty acid elongation)
TraesCS1B01G055200			1	1	1						MYB	AEV91144.1	R2R3-MYB protein [Triticum aestivum]	GO:0006351(transcription, DNA-templated);GO:0006355(regulation of transcription, DNA-templated);GO:0009751(response to salicylic acid);GO:0006357(regulation of transcription from RNA polymerase II promoter);GO:0030154(cell differentiation)	GO:0005634(nucleus)	GO:0003677(DNA binding);GO:0003700(transcription factor activity, sequence-specific DNA binding);GO:0000981(RNA polymerase II transcription factor activity, sequence-specific DNA binding);GO:0001135(transcription factor activity, RNA polymerase II transcription factor recruiting);GO:0043565(sequence-specific DNA binding);GO:0044212(transcription regulatory region DNA binding)	K09422|MYBP|http://www.genome.jp/dbget-bin/www_bget?ko:K09422	*
TraesCS1B01G057900					1							EMT10137.1	Dihydroneopterin aldolase [Aegilops tauschii]	GO:0006760(folic acid-containing compound metabolic process);GO:0046656(folic acid biosynthetic process);GO:0046654(tetrahydrofolate biosynthetic process)	*	GO:0016829(lyase activity);GO:0004150(dihydroneopterin aldolase activity)	K01633|folB|http://www.genome.jp/dbget-bin/www_bget?ko:K01633	ko00790(Folate biosynthesis)
TraesCS1B01G058800										1		EMS64205.1	hypothetical protein TRIUR3_33484 [Triticum urartu]	*	*	*	*	*
TraesCS1B01G060200			1	1								XP_010231776.1	PREDICTED: UPF0769 protein C21orf59 homolog [Brachypodium distachyon]	GO:0048858(cell projection morphogenesis)	GO:0016020(membrane);GO:0016021(integral component of membrane)	*	*	*
TraesCS1B01G060900					1							BAK03317.1	predicted protein [Hordeum vulgare subsp. vulgare]	GO:0009116(nucleoside metabolic process)	*	GO:0003824(catalytic activity)	K01244|MTN|http://www.genome.jp/dbget-bin/www_bget?ko:K01244	ko00270(Cysteine and methionine metabolism)
TraesCS1B01G061900							1	1				EMT30312.1	hypothetical protein F775_29101 [Aegilops tauschii]	*	GO:0016021(integral component of membrane);GO:0016020(membrane)	*	*	*
TraesCS1B01G062400					1							EMT19417.1	hypothetical protein F775_29535 [Aegilops tauschii]	*	GO:0016020(membrane);GO:0016021(integral component of membrane);GO:0005739(mitochondrion);GO:0009536(plastid)	*	*	*
TraesCS1B01G064500			1	1	1							XP_014754981.1	PREDICTED: probable leucine-rich repeat receptor-like protein kinase At1g35710 isoform X1 [Brachypodium distachyon]	GO:0006468(protein phosphorylation);GO:0016310(phosphorylation)	GO:0016020(membrane);GO:0016021(integral component of membrane)	GO:0004672(protein kinase activity);GO:0005524(ATP binding);GO:0016301(kinase activity);GO:0000166(nucleotide binding)	*	*
TraesCS1B01G065900			1	1								AAY84873.1	alternative splicing regulator [Triticum aestivum]	*	GO:0005739(mitochondrion)	GO:0000166(nucleotide binding);GO:0003676(nucleic acid binding);GO:0008270(zinc ion binding);GO:0046872(metal ion binding)	K12896|SFRS7|http://www.genome.jp/dbget-bin/www_bget?ko:K12896	ko03040(Spliceosome);ko05168(Herpes simplex infection)
TraesCS1B01G066000			1	1	1							BAJ94806.1	predicted protein [Hordeum vulgare subsp. vulgare]	GO:0006810(transport)	GO:0016020(membrane);GO:0016021(integral component of membrane);GO:0043190(ATP-binding cassette (ABC) transporter complex);GO:0005886(plasma membrane)	GO:0005524(ATP binding);GO:0000166(nucleotide binding);GO:0016887(ATPase activity);GO:0042626(ATPase activity, coupled to transmembrane movement of substances)	*	*
TraesCS1B01G066400			1	1	1							EMS51491.1	Alcohol dehydrogenase-like 3 [Triticum urartu]	GO:0055114(oxidation-reduction process)	*	GO:0008270(zinc ion binding);GO:0046872(metal ion binding);GO:0016491(oxidoreductase activity)	K00001|E1.1.1.1, adh|http://www.genome.jp/dbget-bin/www_bget?ko:K00001	ko00350(Tyrosine metabolism);ko00010(Glycolysis / Gluconeogenesis);ko00071(Fatty acid degradation);ko00830(Retinol metabolism);ko01220(Degradation of aromatic compounds);ko00625(Chloroalkane and chloroalkene degradation);ko00982(Drug metabolism - cytochrome P450);ko00980(Metabolism of xenobiotics by cytochrome P450);ko00626(Naphthalene degradation)
TraesCS1B01G068200			1	1					1			EMT32541.1	hypothetical protein F775_31652 [Aegilops tauschii]	*	*	*	K15730|PTGES3|http://www.genome.jp/dbget-bin/www_bget?ko:K15730	ko00590(Arachidonic acid metabolism)
TraesCS1B01G068500					1							EMS65097.1	hypothetical protein TRIUR3_16979 [Triticum urartu]	*	*	*	*	*
TraesCS1B01G071800				1								BAK01490.1	predicted protein, partial [Hordeum vulgare subsp. vulgare]	GO:0090351(seedling development);GO:0010027(thylakoid membrane organization)	GO:0009534(chloroplast thylakoid);GO:0016020(membrane);GO:0009535(chloroplast thylakoid membrane);GO:0016021(integral component of membrane)	*	*	*
TraesCS1B01G073200LC			1									EMS60239.1	hypothetical protein TRIUR3_10413 [Triticum urartu]	*	*	*	*	*
TraesCS1B01G073900LC				1	1							EMT33755.1	hypothetical protein F775_13023 [Aegilops tauschii]	*	*	*	*	*
TraesCS1B01G074100		1										XP_003575245.1	PREDICTED: uncharacterized protein LOC100845716 [Brachypodium distachyon]	GO:0046916(cellular transition metal ion homeostasis);GO:0030001(metal ion transport)	GO:0005737(cytoplasm)	GO:0046914(transition metal ion binding);GO:0046872(metal ion binding)	*	*
TraesCS1B01G076300		1	1	1							AP-EREBP	ANW09540.1	target of EAT1-B1 [Triticum aestivum]	GO:0006351(transcription, DNA-templated);GO:0006355(regulation of transcription, DNA-templated);GO:0007275(multicellular organism development)	GO:0005634(nucleus)	GO:0003677(DNA binding);GO:0003700(transcription factor activity, sequence-specific DNA binding)	K09284|AP2|http://www.genome.jp/dbget-bin/www_bget?ko:K09284	*
TraesCS1B01G078800					1							BAK03057.1	predicted protein [Hordeum vulgare subsp. vulgare]	*	GO:0009536(plastid);GO:0016020(membrane)	*	*	*
TraesCS1B01G079000					1							EMT18037.1	Ribosome biogenesis regulatory protein-like protein [Aegilops tauschii]	GO:0042273(ribosomal large subunit biogenesis);GO:0000447(endonucleolytic cleavage in ITS1 to separate SSU-rRNA from 5.8S rRNA and LSU-rRNA from tricistronic rRNA transcript (SSU-rRNA, 5.8S rRNA, LSU-rRNA));GO:0042254(ribosome biogenesis);GO:0000055(ribosomal large subunit export from nucleus)	GO:0005730(nucleolus);GO:0030687(preribosome, large subunit precursor);GO:0005634(nucleus)	*	K14852|RRS1|http://www.genome.jp/dbget-bin/www_bget?ko:K14852	*
TraesCS1B01G080400					1							BAJ89293.1	predicted protein [Hordeum vulgare subsp. vulgare]	GO:0008152(metabolic process);GO:0052696(flavonoid glucuronidation);GO:0009813(flavonoid biosynthetic process)	GO:0043231(intracellular membrane-bounded organelle)	GO:0016740(transferase activity);GO:0016757(transferase activity, transferring glycosyl groups);GO:0016758(transferase activity, transferring hexosyl groups);GO:0080044(quercetin 7-O-glucosyltransferase activity);GO:0080043(quercetin 3-O-glucosyltransferase activity)	*	*
TraesCS1B01G080800								1				EMT24886.1	hypothetical protein F775_27738 [Aegilops tauschii]	*	*	*	*	*
TraesCS1B01G082900			1	1	1				1	1		EMS64070.1	hypothetical protein TRIUR3_20873 [Triticum urartu]	*	*	*	*	*
TraesCS1B01G084300								1	1			ACB41346.1	triticin [Triticum aestivum]	GO:0006952(defense response)	GO:0009279(cell outer membrane)	GO:0045735(nutrient reservoir activity)	*	*
TraesCS1B01G085200					1							BAJ92144.1	predicted protein [Hordeum vulgare subsp. vulgare]	*	GO:0009507(chloroplast);GO:0005739(mitochondrion);GO:0009536(plastid)	GO:0005524(ATP binding);GO:0000166(nucleotide binding)	*	*
TraesCS1B01G088400					1							BAJ98281.1	predicted protein [Hordeum vulgare subsp. vulgare]	*	GO:0016021(integral component of membrane);GO:0016020(membrane);GO:0005739(mitochondrion)	*	*	*
TraesCS1B01G089100		1										BAJ85324.1	predicted protein [Hordeum vulgare subsp. vulgare]	GO:0006468(protein phosphorylation);GO:0016310(phosphorylation)	GO:0016020(membrane);GO:0016021(integral component of membrane);GO:0009536(plastid)	GO:0004672(protein kinase activity);GO:0004674(protein serine/threonine kinase activity);GO:0005524(ATP binding);GO:0000166(nucleotide binding);GO:0042803(protein homodimerization activity);GO:0016301(kinase activity)	*	*
TraesCS1B01G090400				1								EMT17320.1	Metal tolerance protein 1 [Aegilops tauschii]	GO:0061088(regulation of sequestering of zinc ion);GO:0010043(response to zinc ion);GO:0055085(transmembrane transport);GO:0006812(cation transport);GO:0006810(transport);GO:0006829(zinc II ion transport);GO:0006811(ion transport)	GO:0016020(membrane);GO:0016021(integral component of membrane);GO:0005773(vacuole);GO:0000325(plant-type vacuole);GO:0005774(vacuolar membrane)	GO:0005385(zinc ion transmembrane transporter activity);GO:0008324(cation transmembrane transporter activity)	K14689|SLC30A2, ZNT2|http://www.genome.jp/dbget-bin/www_bget?ko:K14689	*
TraesCS1B01G091500				1								BAF99131.1	basic region/leucine zipper protein [Triticum aestivum]	GO:0006355(regulation of transcription, DNA-templated);GO:0045893(positive regulation of transcription, DNA-templated);GO:2000693(positive regulation of seed maturation)	GO:0005634(nucleus);GO:0009536(plastid)	GO:0003700(transcription factor activity, sequence-specific DNA binding);GO:0043565(sequence-specific DNA binding);GO:0003677(DNA binding);GO:0046982(protein heterodimerization activity)	*	*
TraesCS1B01G093400			1									BAK01421.1	predicted protein [Hordeum vulgare subsp. vulgare]	*	GO:0016020(membrane);GO:0016021(integral component of membrane)	*	*	*
TraesCS1B01G095000					1							EMS55736.1	hypothetical protein TRIUR3_30853 [Triticum urartu]	*	*	*	*	*
TraesCS1B01G095600			1									EMT25026.1	Putative protein phosphatase 2C 47 [Aegilops tauschii]	GO:0006470(protein dephosphorylation)	*	GO:0004722(protein serine/threonine phosphatase activity);GO:0004721(phosphoprotein phosphatase activity);GO:0046872(metal ion binding);GO:0003824(catalytic activity);GO:0016787(hydrolase activity);GO:0043169(cation binding)	K14803|PTC2_3|http://www.genome.jp/dbget-bin/www_bget?ko:K14803	*
TraesCS1B01G097200			1									EMS47979.1	putative glutathione S-transferase GSTF1 [Triticum urartu]	GO:0006749(glutathione metabolic process)	GO:0005737(cytoplasm)	GO:0004364(glutathione transferase activity);GO:0016740(transferase activity)	K00799|GST, gst|http://www.genome.jp/dbget-bin/www_bget?ko:K00799	ko05204(Chemical carcinogenesis);ko05418(Fluid shear stress and atherosclerosis);ko01524(Platinum drug resistance);ko00480(Glutathione metabolism);ko00982(Drug metabolism - cytochrome P450);ko00980(Metabolism of xenobiotics by cytochrome P450)
TraesCS1B01G097400			1	1					1			AAL47688.1	glutathione-S-transferase 19E50 [Triticum aestivum]	GO:0006749(glutathione metabolic process)	GO:0005737(cytoplasm)	GO:0004364(glutathione transferase activity);GO:0016740(transferase activity)	K00799|GST, gst|http://www.genome.jp/dbget-bin/www_bget?ko:K00799	ko05204(Chemical carcinogenesis);ko05418(Fluid shear stress and atherosclerosis);ko01524(Platinum drug resistance);ko00480(Glutathione metabolism);ko00982(Drug metabolism - cytochrome P450);ko00980(Metabolism of xenobiotics by cytochrome P450)
TraesCS1B01G098600					1							AEZ51506.1	CBL-interacting protein kinase 17 [Hordeum vulgare subsp. spontaneum]	GO:0016310(phosphorylation);GO:0007165(signal transduction);GO:0006468(protein phosphorylation);GO:0035556(intracellular signal transduction)	GO:0005737(cytoplasm);GO:0005634(nucleus);GO:0009536(plastid)	GO:0004672(protein kinase activity);GO:0004674(protein serine/threonine kinase activity);GO:0016301(kinase activity);GO:0016740(transferase activity);GO:0005524(ATP binding);GO:0000166(nucleotide binding)	K07198|PRKAA, AMPK|http://www.genome.jp/dbget-bin/www_bget?ko:K07198	ko04530(Tight junction);ko04140(Autophagy - animal);ko04152(AMPK signaling pathway);ko04371(Apelin signaling pathway);ko04068(FoxO signaling pathway);ko04151(PI3K-Akt signaling pathway);ko04150(mTOR signaling pathway);ko05418(Fluid shear stress and atherosclerosis);ko05410(Hypertrophic cardiomyopathy (HCM));ko04931(Insulin resistance);ko04932(Non-alcoholic fatty liver disease (NAFLD));ko04211(Lon…
TraesCS1B01G102100			1	1								BAJ86448.1	predicted protein [Hordeum vulgare subsp. vulgare]	*	*	*	*	*
TraesCS1B01G104300							1	1				*	*	*	*	*	*	*
TraesCS1B01G104500			1	1	1							P08819.2	RecName: Full=Serine carboxypeptidase 2; AltName: Full=CPDW-II; Short=CP-WII; AltName: Full=Carboxypeptidase D; AltName: Full=Serine carboxypeptidase II; Contains: RecName: Full=Serine carboxypeptidase 2 chain A; AltName: Full=Serine carboxypeptidase II chain A; Contains: RecName: Full=Serine carboxypeptidase 2 chain B; AltName: Full=Serine carboxypeptidase II chain B; Flags: Precursor	GO:0006508(proteolysis);GO:0051603(proteolysis involved in cellular protein catabolic process)	GO:0005773(vacuole);GO:0005739(mitochondrion)	GO:0008233(peptidase activity);GO:0004180(carboxypeptidase activity);GO:0004185(serine-type carboxypeptidase activity);GO:0016787(hydrolase activity)	K16297|SCPL-II|http://www.genome.jp/dbget-bin/www_bget?ko:K16297	*
TraesCS1B01G104900			1	1	1							ABC54584.1	mitogen-activated protein kinase 2 [Triticum aestivum]	GO:0016310(phosphorylation);GO:0006468(protein phosphorylation)	*	GO:0004672(protein kinase activity);GO:0004674(protein serine/threonine kinase activity);GO:0016301(kinase activity);GO:0016740(transferase activity);GO:0004707(MAP kinase activity);GO:0005524(ATP binding);GO:0000166(nucleotide binding)	*	*
TraesCS1B01G106600				1	1							EMT01932.1	hypothetical protein F775_03564 [Aegilops tauschii]	*	GO:0016020(membrane);GO:0016021(integral component of membrane)	*	*	*
TraesCS1B01G107800					1							EMT26532.1	hypothetical protein F775_07111 [Aegilops tauschii]	GO:0016310(phosphorylation);GO:0006468(protein phosphorylation)	GO:0016021(integral component of membrane);GO:0016020(membrane);GO:0009536(plastid)	GO:0005525(GTP binding);GO:0005524(ATP binding);GO:0004672(protein kinase activity);GO:0016301(kinase activity)	*	*
TraesCS1B01G110800									1	1		XP_003563711.1	PREDICTED: uncharacterized protein LOC100830294 [Brachypodium distachyon]	*	GO:0016021(integral component of membrane);GO:0016020(membrane)	*	*	*
TraesCS1B01G112100LC			1	1								XP_015694295.1	PREDICTED: uncharacterized protein LOC102709376 [Oryza brachyantha]	*	*	*	*	*
TraesCS1B01G112300					1							XP_003568943.1	PREDICTED: uncharacterized protein LOC100828192 [Brachypodium distachyon]	GO:0008150(biological_process)	GO:0005739(mitochondrion)	GO:0003674(molecular_function)	K17411|MRPS33|http://www.genome.jp/dbget-bin/www_bget?ko:K17411	*
TraesCS1B01G113300					1							BAJ89739.1	predicted protein [Hordeum vulgare subsp. vulgare]	GO:0019877(diaminopimelate biosynthetic process);GO:0009089(lysine biosynthetic process via diaminopimelate);GO:0055114(oxidation-reduction process);GO:0009085(lysine biosynthetic process);GO:0008652(cellular amino acid biosynthetic process)	GO:0009570(chloroplast stroma);GO:0009536(plastid);GO:0009507(chloroplast);GO:0005739(mitochondrion)	GO:0070402(NADPH binding);GO:0008839(4-hydroxy-tetrahydrodipicolinate reductase);GO:0016491(oxidoreductase activity)	K00215|dapB|http://www.genome.jp/dbget-bin/www_bget?ko:K00215	ko00300(Lysine biosynthesis);ko00261(Monobactam biosynthesis);ko01230(Biosynthesis of amino acids)
TraesCS1B01G113600LC				1	1							EMT20898.1	ADP-ribosylation factor GTPase-activating protein AGD3 [Aegilops tauschii]	GO:0006468(protein phosphorylation)	*	GO:0004672(protein kinase activity);GO:0005524(ATP binding);GO:0004674(protein serine/threonine kinase activity);GO:0000166(nucleotide binding)	K17302|COPB2, SEC27|http://www.genome.jp/dbget-bin/www_bget?ko:K17302	*
TraesCS1B01G113700							1	1				BAK02558.1	predicted protein [Hordeum vulgare subsp. vulgare]	GO:0006749(glutathione metabolic process)	GO:0005737(cytoplasm)	GO:0004364(glutathione transferase activity);GO:0016740(transferase activity)	K00799|GST, gst|http://www.genome.jp/dbget-bin/www_bget?ko:K00799	ko05204(Chemical carcinogenesis);ko05418(Fluid shear stress and atherosclerosis);ko01524(Platinum drug resistance);ko00480(Glutathione metabolism);ko00982(Drug metabolism - cytochrome P450);ko00980(Metabolism of xenobiotics by cytochrome P450)
TraesCS1B01G113800				1								EMT17977.1	hypothetical protein F775_52443 [Aegilops tauschii]	GO:0006749(glutathione metabolic process)	GO:0005737(cytoplasm)	GO:0004364(glutathione transferase activity);GO:0016740(transferase activity)	K00799|GST, gst|http://www.genome.jp/dbget-bin/www_bget?ko:K00799	ko05204(Chemical carcinogenesis);ko05418(Fluid shear stress and atherosclerosis);ko01524(Platinum drug resistance);ko00480(Glutathione metabolism);ko00982(Drug metabolism - cytochrome P450);ko00980(Metabolism of xenobiotics by cytochrome P450)
TraesCS1B01G115900				1								EMT01499.1	Peroxidase 54 [Aegilops tauschii]	GO:0042744(hydrogen peroxide catabolic process);GO:0006979(response to oxidative stress);GO:0055114(oxidation-reduction process)	GO:0005576(extracellular region);GO:0016021(integral component of membrane);GO:0016020(membrane)	GO:0016491(oxidoreductase activity);GO:0004601(peroxidase activity);GO:0020037(heme binding);GO:0046872(metal ion binding)	K00430|E1.11.1.7|http://www.genome.jp/dbget-bin/www_bget?ko:K00430	ko00940(Phenylpropanoid biosynthesis)
TraesCS1B01G117500					1							BAK00849.1	predicted protein [Hordeum vulgare subsp. vulgare]	GO:0009693(ethylene biosynthetic process);GO:0055114(oxidation-reduction process)	*	GO:0051213(dioxygenase activity);GO:0016491(oxidoreductase activity);GO:0046872(metal ion binding)	K05933|E1.14.17.4|http://www.genome.jp/dbget-bin/www_bget?ko:K05933	ko00270(Cysteine and methionine metabolism)
TraesCS1B01G117800				1								BAJ90536.1	predicted protein [Hordeum vulgare subsp. vulgare]	GO:0006664(glycolipid metabolic process)	GO:0016020(membrane);GO:0016021(integral component of membrane);GO:0012505(endomembrane system)	GO:0046527(glucosyltransferase activity);GO:0016740(transferase activity)	*	*
TraesCS1B01G118000					1							XP_003568930.1	PREDICTED: cullin-1-like [Brachypodium distachyon]	GO:0042787(protein ubiquitination involved in ubiquitin-dependent protein catabolic process);GO:0006511(ubiquitin-dependent protein catabolic process)	GO:0031461(cullin-RING ubiquitin ligase complex)	GO:0061630(ubiquitin protein ligase activity);GO:0031625(ubiquitin protein ligase binding)	K03347|CUL1, CDC53|http://www.genome.jp/dbget-bin/www_bget?ko:K03347	ko04110(Cell cycle);ko04111(Cell cycle - yeast);ko04114(Oocyte meiosis);ko04340(Hedgehog signaling pathway);ko04341(Hedgehog signaling pathway - fly);ko04350(TGF-beta signaling pathway);ko04310(Wnt signaling pathway);ko04141(Protein processing in endoplasmic reticulum);ko04120(Ubiquitin mediated proteolysis);ko05168(Herpes simplex infection);ko04710(Circadian rhythm)
TraesCS1B01G118400				1								BAJ87683.1	predicted protein [Hordeum vulgare subsp. vulgare]	*	GO:0005622(intracellular);GO:0009536(plastid);GO:0005634(nucleus)	GO:0030170(pyridoxal phosphate binding)	K06997|yggS, PROSC|http://www.genome.jp/dbget-bin/www_bget?ko:K06997	*
TraesCS1B01G119300					1							AAF87999.1	starch synthase III [Triticum aestivum]	*	GO:0009536(plastid)	GO:0004373(glycogen (starch) synthase activity);GO:2001070(starch binding)	*	*
TraesCS1B01G119600		1										EMT27589.1	Putative cyclin-dependent kinase F-2 [Aegilops tauschii]	GO:0006468(protein phosphorylation);GO:0016310(phosphorylation)	GO:0005739(mitochondrion);GO:0009536(plastid)	GO:0004672(protein kinase activity);GO:0005524(ATP binding);GO:0004674(protein serine/threonine kinase activity);GO:0000166(nucleotide binding);GO:0016301(kinase activity);GO:0004713(protein tyrosine kinase activity)	K08818|CDC2L|http://www.genome.jp/dbget-bin/www_bget?ko:K08818	*
TraesCS1B01G119800		1										EMT27589.1	Putative cyclin-dependent kinase F-2 [Aegilops tauschii]	GO:0006468(protein phosphorylation);GO:0016310(phosphorylation)	GO:0005739(mitochondrion);GO:0009536(plastid)	GO:0004672(protein kinase activity);GO:0004674(protein serine/threonine kinase activity);GO:0005524(ATP binding);GO:0000166(nucleotide binding);GO:0016301(kinase activity);GO:0004713(protein tyrosine kinase activity)	K08818|CDC2L|http://www.genome.jp/dbget-bin/www_bget?ko:K08818	*
TraesCS1B01G121100					1							EMT02957.1	hypothetical protein F775_09160 [Aegilops tauschii]	*	*	*	*	*
TraesCS1B01G121200							1					XP_003566543.1	PREDICTED: translocator protein homolog [Brachypodium distachyon]	GO:0006778(porphyrin-containing compound metabolic process)	GO:0005795(Golgi stack);GO:0016021(integral component of membrane);GO:0016020(membrane);GO:0005783(endoplasmic reticulum);GO:0005794(Golgi apparatus)	GO:0020037(heme binding)	K05770|TSPO, BZRP|http://www.genome.jp/dbget-bin/www_bget?ko:K05770	ko04214(Apoptosis - fly);ko04080(Neuroactive ligand-receptor interaction);ko05166(HTLV-I infection)
TraesCS1B01G122800		1										EMT06206.1	Phenylalanine ammonia-lyase [Aegilops tauschii]	GO:0009800(cinnamic acid biosynthetic process);GO:0006559(L-phenylalanine catabolic process);GO:0009698(phenylpropanoid metabolic process)	GO:0005737(cytoplasm)	GO:0045548(phenylalanine ammonia-lyase activity);GO:0016841(ammonia-lyase activity);GO:0003824(catalytic activity);GO:0016829(lyase activity)	K10775|E4.3.1.24|http://www.genome.jp/dbget-bin/www_bget?ko:K10775	ko00360(Phenylalanine metabolism);ko00940(Phenylpropanoid biosynthesis)
TraesCS1B01G125100				1								EMT15727.1	DnaJ homolog subfamily B member 11 [Aegilops tauschii]	GO:0006457(protein folding)	*	GO:0051082(unfolded protein binding)	K09517|DNAJB11|http://www.genome.jp/dbget-bin/www_bget?ko:K09517	ko04141(Protein processing in endoplasmic reticulum)
TraesCS1B01G125400					1							BAJ94190.1	predicted protein [Hordeum vulgare subsp. vulgare]	GO:0008150(biological_process)	GO:0016021(integral component of membrane);GO:0009507(chloroplast)	GO:0003674(molecular_function)	K13348|MPV17|http://www.genome.jp/dbget-bin/www_bget?ko:K13348	ko04146(Peroxisome)
TraesCS1B01G126100					1							CBG91907.1	putative PDI-like protein [Triticum aestivum]	GO:0034976(response to endoplasmic reticulum stress);GO:0045454(cell redox homeostasis);GO:0006457(protein folding);GO:0022900(electron transport chain);GO:0048868(pollen tube development);GO:0009553(embryo sac development);GO:0009793(embryo development ending in seed dormancy);GO:0009567(double fertilization forming a zygote and endosperm)	GO:0005783(endoplasmic reticulum);GO:0005576(extracellular region);GO:0009505(plant-type cell wall);GO:0005774(vacuolar membrane)	GO:0003756(protein disulfide isomerase activity);GO:0016853(isomerase activity);GO:0009055(electron carrier activity)	K09584|PDIA6, TXNDC7|http://www.genome.jp/dbget-bin/www_bget?ko:K09584	ko04141(Protein processing in endoplasmic reticulum)
TraesCS1B01G127900					1							BAJ85842.1	predicted protein [Hordeum vulgare subsp. vulgare]	GO:0019538(protein metabolic process);GO:0006508(proteolysis)	GO:0005737(cytoplasm);GO:0005622(intracellular);GO:0009536(plastid)	GO:0030145(manganese ion binding);GO:0004177(aminopeptidase activity);GO:0008235(metalloexopeptidase activity);GO:0008233(peptidase activity);GO:0046872(metal ion binding);GO:0016787(hydrolase activity)	K01255|CARP, pepA|http://www.genome.jp/dbget-bin/www_bget?ko:K01255	ko00480(Glutathione metabolism)
TraesCS1B01G128600					1							BAJ90505.1	predicted protein [Hordeum vulgare subsp. vulgare]	*	GO:0016020(membrane);GO:0016021(integral component of membrane)	GO:0016788(hydrolase activity, acting on ester bonds);GO:0016787(hydrolase activity)	*	*
TraesCS1B01G129100LC				1				1				BAK08204.1	predicted protein [Hordeum vulgare subsp. vulgare]	*	*	*	*	*
TraesCS1B01G130300				1								EMT01115.1	Receptor-like protein kinase HERK 1 [Aegilops tauschii]	GO:0006468(protein phosphorylation);GO:0016310(phosphorylation)	GO:0016020(membrane);GO:0016021(integral component of membrane);GO:0005739(mitochondrion)	GO:0004672(protein kinase activity);GO:0004674(protein serine/threonine kinase activity);GO:0005524(ATP binding);GO:0016301(kinase activity);GO:0016740(transferase activity);GO:0004715(non-membrane spanning protein tyrosine kinase activity)	*	*
TraesCS1B01G131600LC					1							CDM82858.1	unnamed protein product [Triticum aestivum]	*	*	*	*	*
TraesCS1B01G132600LC			1	1	1							BAJ96599.1	predicted protein [Hordeum vulgare subsp. vulgare]	*	*	*	*	*
TraesCS1B01G133300				1								BAJ92666.1	predicted protein [Hordeum vulgare subsp. vulgare]	GO:0006629(lipid metabolic process)	*	GO:0008081(phosphoric diester hydrolase activity);GO:0008889(glycerophosphodiester phosphodiesterase activity)	K01126|E3.1.4.46, glpQ, ugpQ|http://www.genome.jp/dbget-bin/www_bget?ko:K01126	ko00564(Glycerophospholipid metabolism)
TraesCS1B01G133400				1	1							EMT04962.1	Glycerophosphoryl diester phosphodiesterase [Aegilops tauschii]	GO:0006629(lipid metabolic process)	*	GO:0008081(phosphoric diester hydrolase activity);GO:0008889(glycerophosphodiester phosphodiesterase activity)	K01126|E3.1.4.46, glpQ, ugpQ|http://www.genome.jp/dbget-bin/www_bget?ko:K01126	ko00564(Glycerophospholipid metabolism)
TraesCS1B01G135100				1								BAJ86522.1	predicted protein [Hordeum vulgare subsp. vulgare]	GO:0006810(transport);GO:0034219(carbohydrate transmembrane transport);GO:0035436(triose phosphate transmembrane transport);GO:0015714(phosphoenolpyruvate transport);GO:0008643(carbohydrate transport)	GO:0016021(integral component of membrane);GO:0016020(membrane);GO:0009536(plastid);GO:0031969(chloroplast membrane);GO:0009507(chloroplast)	GO:0005215(transporter activity);GO:0015121(phosphoenolpyruvate:phosphate antiporter activity);GO:0071917(triose-phosphate transmembrane transporter activity)	K15283|SLC35E1|http://www.genome.jp/dbget-bin/www_bget?ko:K15283	*
TraesCS1B01G135200			1	1	1							BAJ93878.1	predicted protein, partial [Hordeum vulgare subsp. vulgare]	GO:0046470(phosphatidylcholine metabolic process);GO:0016042(lipid catabolic process);GO:0006629(lipid metabolic process)	GO:0016020(membrane);GO:0005737(cytoplasm);GO:0005886(plasma membrane);GO:0005783(endoplasmic reticulum);GO:0009536(plastid);GO:0005773(vacuole)	GO:0005509(calcium ion binding);GO:0070290(N-acylphosphatidylethanolamine-specific phospholipase D activity);GO:0004630(phospholipase D activity);GO:0003824(catalytic activity);GO:0016787(hydrolase activity)	K01115|PLD1_2|http://www.genome.jp/dbget-bin/www_bget?ko:K01115	ko04144(Endocytosis);ko04072(Phospholipase D signaling pathway);ko04014(Ras signaling pathway);ko04071(Sphingolipid signaling pathway);ko04024(cAMP signaling pathway);ko05231(Choline metabolism in cancer);ko00565(Ether lipid metabolism);ko00564(Glycerophospholipid metabolism);ko04912(GnRH signaling pathway);ko04666(Fc gamma R-mediated phagocytosis);ko04724(Glutamatergic synapse)
TraesCS1B01G135700			1	1								BAJ85628.1	predicted protein [Hordeum vulgare subsp. vulgare]	*	*	GO:0016829(lyase activity);GO:0016740(transferase activity)	*	*
TraesCS1B01G136100LC			1									XP_013443323.1	hypothetical protein MTR_0021s0160 [Medicago truncatula]	*	GO:0016020(membrane);GO:0016021(integral component of membrane)	*	*	*
TraesCS1B01G137600			1	1								BAK07478.1	predicted protein [Hordeum vulgare subsp. vulgare]	GO:0008152(metabolic process);GO:0052696(flavonoid glucuronidation);GO:0009813(flavonoid biosynthetic process)	GO:0043231(intracellular membrane-bounded organelle)	GO:0008194(UDP-glycosyltransferase activity);GO:0016758(transferase activity, transferring hexosyl groups);GO:0016740(transferase activity);GO:0016757(transferase activity, transferring glycosyl groups)	*	*
TraesCS1B01G139200				1								BAJ87875.1	predicted protein [Hordeum vulgare subsp. vulgare]	*	GO:0005739(mitochondrion)	*	*	*
TraesCS1B01G139500		1	1	1				1	1	1		EMT09857.1	Heat shock 70 kDa protein 4L [Aegilops tauschii]	GO:0055114(oxidation-reduction process)	*	GO:0005524(ATP binding);GO:0000166(nucleotide binding);GO:0032440(2-alkenal reductase [NAD(P)] activity);GO:0016491(oxidoreductase activity)	K09489|HSPA4|http://www.genome.jp/dbget-bin/www_bget?ko:K09489	ko04530(Tight junction);ko04612(Antigen processing and presentation)
TraesCS1B01G139600			1	1								EMT31029.1	Heat shock 70 kDa protein 4L [Aegilops tauschii]	*	*	GO:0005524(ATP binding);GO:0000166(nucleotide binding)	K09489|HSPA4|http://www.genome.jp/dbget-bin/www_bget?ko:K09489	ko04530(Tight junction);ko04612(Antigen processing and presentation)
TraesCS1B01G140800LC				1								EMS56403.1	25.3 kDa vesicle transport protein [Triticum urartu]	*	*	*	*	*
TraesCS1B01G141700					1							ABW77317.1	NADP-dependent malic enzyme [Triticum aestivum]	GO:0055114(oxidation-reduction process);GO:0006108(malate metabolic process)	GO:0009507(chloroplast);GO:0009536(plastid)	GO:0004470(malic enzyme activity);GO:0016491(oxidoreductase activity);GO:0004471(malate dehydrogenase (decarboxylating) (NAD+) activity);GO:0051287(NAD binding);GO:0046872(metal ion binding);GO:0004473(malate dehydrogenase (decarboxylating) (NADP+) activity);GO:0008948(oxaloacetate decarboxylase activity)	K00029|E1.1.1.40, maeB|http://www.genome.jp/dbget-bin/www_bget?ko:K00029	ko00620(Pyruvate metabolism);ko00710(Carbon fixation in photosynthetic organisms);ko01200(Carbon metabolism)
TraesCS1B01G143100			1	1								BAK02283.1	predicted protein [Hordeum vulgare subsp. vulgare]	GO:0008360(regulation of cell shape);GO:0018105(peptidyl-serine phosphorylation);GO:0016055(Wnt signaling pathway);GO:0006468(protein phosphorylation);GO:0006897(endocytosis)	GO:0005737(cytoplasm);GO:0005634(nucleus)	GO:0004672(protein kinase activity);GO:0005524(ATP binding);GO:0004674(protein serine/threonine kinase activity);GO:0000166(nucleotide binding)	*	*
TraesCS1B01G146000LC			1	1								EMS51148.1	UDP-glycosyltransferase 85A3 [Triticum urartu]	GO:0008152(metabolic process);GO:0052696(flavonoid glucuronidation);GO:0009813(flavonoid biosynthetic process)	GO:0043231(intracellular membrane-bounded organelle);GO:0005739(mitochondrion)	GO:0016758(transferase activity, transferring hexosyl groups);GO:0080044(quercetin 7-O-glucosyltransferase activity);GO:0016740(transferase activity);GO:0016757(transferase activity, transferring glycosyl groups);GO:0080043(quercetin 3-O-glucosyltransferase activity)	*	*
TraesCS1B01G149900			1									XP_003573948.1	PREDICTED: probable receptor-like protein kinase At5g56460 [Brachypodium distachyon]	GO:0006468(protein phosphorylation);GO:0016310(phosphorylation);GO:0006952(defense response)	GO:0005886(plasma membrane);GO:0016020(membrane);GO:0009506(plasmodesma)	GO:0004672(protein kinase activity);GO:0004674(protein serine/threonine kinase activity);GO:0005524(ATP binding);GO:0016301(kinase activity);GO:0016740(transferase activity);GO:0000166(nucleotide binding)	*	*
TraesCS1B01G151300			1	1				1	1	1		EMT14862.1	Stromal 70 kDa heat shock-related protein, chloroplastic [Aegilops tauschii]	GO:0006457(protein folding);GO:0055114(oxidation-reduction process);GO:0015031(protein transport);GO:0045036(protein targeting to chloroplast);GO:0009408(response to heat);GO:0006810(transport);GO:0046686(response to cadmium ion)	GO:0009532(plastid stroma);GO:0009579(thylakoid);GO:0009941(chloroplast envelope);GO:0009507(chloroplast);GO:0009570(chloroplast stroma);GO:0009536(plastid);GO:0048046(apoplast);GO:0005622(intracellular);GO:0005623(cell)	GO:0051082(unfolded protein binding);GO:0005524(ATP binding);GO:0000166(nucleotide binding);GO:0032440(2-alkenal reductase [NAD(P)] activity);GO:0016491(oxidoreductase activity);GO:0005515(protein binding)	*	*
TraesCS1B01G151900					1							BAK08115.1	predicted protein [Hordeum vulgare subsp. vulgare]	GO:1902171(regulation of tocopherol cyclase activity);GO:0050821(protein stabilization);GO:0006468(protein phosphorylation)	GO:0009507(chloroplast);GO:0010287(plastoglobule)	GO:0004672(protein kinase activity);GO:0005524(ATP binding)	K08869|ADCK, ABC1|http://www.genome.jp/dbget-bin/www_bget?ko:K08869	*
TraesCS1B01G157000								1	1			AHA90861.1	heavy metal-associated protein [Triticum aestivum]	GO:0046916(cellular transition metal ion homeostasis);GO:0030001(metal ion transport)	GO:0005737(cytoplasm)	GO:0046914(transition metal ion binding);GO:0046872(metal ion binding)	*	*
TraesCS1B01G158100					1							XP_003573980.1	PREDICTED: translin [Brachypodium distachyon]	GO:0016070(RNA metabolic process)	GO:0005634(nucleus);GO:0005829(cytosol);GO:0009507(chloroplast);GO:0009570(chloroplast stroma)	GO:0043565(sequence-specific DNA binding);GO:0003677(DNA binding);GO:0003697(single-stranded DNA binding);GO:0003723(RNA binding)	*	*
TraesCS1B01G159100LC			1	1					1			KQK02974.1	hypothetical protein BRADI_2g04729 [Brachypodium distachyon]	*	*	*	*	*
TraesCS1B01G159700					1							BAJ84883.1	predicted protein [Hordeum vulgare subsp. vulgare]	*	GO:0009536(plastid);GO:0009507(chloroplast)	*	*	*
TraesCS1B01G159800					1							BAJ95339.1	predicted protein [Hordeum vulgare subsp. vulgare]	*	GO:0005739(mitochondrion);GO:0005829(cytosol);GO:0016021(integral component of membrane);GO:0016020(membrane)	GO:0008270(zinc ion binding);GO:0046872(metal ion binding);GO:0016874(ligase activity)	*	*
TraesCS1B01G159900			1									BAJ99419.1	predicted protein [Hordeum vulgare subsp. vulgare]	GO:1902456(regulation of stomatal opening)	GO:0005739(mitochondrion)	GO:0008270(zinc ion binding);GO:0046872(metal ion binding)	K10144|RCHY1, PIRH2|http://www.genome.jp/dbget-bin/www_bget?ko:K10144	ko04115(p53 signaling pathway);ko04120(Ubiquitin mediated proteolysis);ko05162(Measles)
TraesCS1B01G159900LC		1	1	1	1				1	1		CDM82096.1	unnamed protein product [Triticum aestivum]	*	*	GO:0003723(RNA binding);GO:0003676(nucleic acid binding)	*	*
TraesCS1B01G162000			1	1								XP_003574011.1	PREDICTED: uncharacterized protein LOC100825429 [Brachypodium distachyon]	*	*	*	*	*
TraesCS1B01G162100					1							EMT14191.1	Pentatricopeptide repeat-containing protein [Aegilops tauschii]	*	GO:0005739(mitochondrion);GO:0009536(plastid)	*	*	*
TraesCS1B01G162300			1	1	1							EMT05673.1	Chaperonin CPN60-2, mitochondrial [Aegilops tauschii]	GO:0042026(protein refolding);GO:0006457(protein folding);GO:0009735(response to cytokinin)	GO:0005737(cytoplasm);GO:0005739(mitochondrion);GO:0009536(plastid);GO:0005886(plasma membrane);GO:0009941(chloroplast envelope);GO:0009507(chloroplast);GO:0009570(chloroplast stroma);GO:0005774(vacuolar membrane)	GO:0005524(ATP binding);GO:0000166(nucleotide binding);GO:0005507(copper ion binding)	K04077|groEL, HSPD1|http://www.genome.jp/dbget-bin/www_bget?ko:K04077	ko03018(RNA degradation);ko04940(Type I diabetes mellitus);ko05134(Legionellosis);ko05152(Tuberculosis);ko04212(Longevity regulating pathway - worm)
TraesCS1B01G162500						1	1	1				BAK07334.1	predicted protein [Hordeum vulgare subsp. vulgare]	*	GO:0009536(plastid);GO:0016020(membrane);GO:0016021(integral component of membrane)	GO:0016788(hydrolase activity, acting on ester bonds);GO:0016787(hydrolase activity)	*	*
TraesCS1B01G163000					1							KQJ82116.1	hypothetical protein BRADI_5g06130 [Brachypodium distachyon]	*	*	*	*	*
TraesCS1B01G168500				1								EMT06855.1	Protein WAX2 [Aegilops tauschii]	GO:0055114(oxidation-reduction process);GO:0006633(fatty acid biosynthetic process);GO:0010025(wax biosynthetic process);GO:0010143(cutin biosynthetic process);GO:0048653(anther development)	GO:0016021(integral component of membrane);GO:0016020(membrane);GO:0005783(endoplasmic reticulum);GO:0043668(exine)	GO:0005506(iron ion binding);GO:0016491(oxidoreductase activity)	K15404|K15404, CER1|http://www.genome.jp/dbget-bin/www_bget?ko:K15404	ko00073(Cutin, suberine and wax biosynthesis)
TraesCS1B01G173300				1	1							XP_003574068.1	PREDICTED: mitochondrial import inner membrane translocase subunit Tim16 [Brachypodium distachyon]	GO:0030150(protein import into mitochondrial matrix)	GO:0005744(mitochondrial inner membrane presequence translocase complex)	*	K17805|PAM16, TIM16|http://www.genome.jp/dbget-bin/www_bget?ko:K17805	*
TraesCS1B01G173500					1							BAJ89883.1	predicted protein, partial [Hordeum vulgare subsp. vulgare]	*	*	*	*	*
TraesCS1B01G174600				1								BAK02392.1	predicted protein [Hordeum vulgare subsp. vulgare]	*	GO:0016021(integral component of membrane);GO:0016020(membrane)	*	*	*
TraesCS1B01G175600					1							BAJ96407.1	predicted protein [Hordeum vulgare subsp. vulgare]	GO:0035556(intracellular signal transduction);GO:0045454(cell redox homeostasis)	*	GO:0015035(protein disulfide oxidoreductase activity);GO:0009055(electron carrier activity)	*	*
TraesCS1B01G175800			1									EMT12705.1	hypothetical protein F775_52255 [Aegilops tauschii]	*	*	*	*	*
TraesCS1B01G178500		1	1	1	1				1			EEC67208.1	hypothetical protein OsI_34094 [Oryza sativa Indica Group]	GO:0000245(spliceosomal complex assembly);GO:0000398(mRNA splicing, via spliceosome);GO:0007067(mitotic cell cycle)	GO:0005682(U5 snRNP);GO:0005681(spliceosomal complex);GO:0046540(U4/U6 x U5 tri-snRNP complex);GO:0030529(intracellular ribonucleoprotein complex);GO:0019013(viral nucleocapsid);GO:0005737(cytoplasm);GO:0005634(nucleus)	GO:0003824(catalytic activity)	K12859|TXNL4A, DIB1|http://www.genome.jp/dbget-bin/www_bget?ko:K12859	ko03040(Spliceosome)
TraesCS1B01G181500				1								EMT28470.1	hypothetical protein F775_07130 [Aegilops tauschii]	*	*	*	*	*
TraesCS1B01G181700			1									EMS66263.1	hypothetical protein TRIUR3_22988 [Triticum urartu]	*	*	*	*	*
TraesCS1B01G182200							1					BAL14718.1	tonoplast intrinsic protein 3;1 [Triticum aestivum]	GO:0006810(transport);GO:0034220(ion transmembrane transport);GO:0009992(cellular water homeostasis);GO:0006914(autophagy)	GO:0016021(integral component of membrane);GO:0016020(membrane);GO:0005887(integral component of plasma membrane);GO:0042807(central vacuole);GO:0009705(plant-type vacuole membrane);GO:0005773(vacuole);GO:0005774(vacuolar membrane);GO:0000326(protein storage vacuole);GO:0005737(cytoplasm)	GO:0015250(water channel activity);GO:0005215(transporter activity);GO:0015254(glycerol channel activity)	K09873|TIP|http://www.genome.jp/dbget-bin/www_bget?ko:K09873	*
TraesCS1B01G183100							1					EMT16068.1	hypothetical protein F775_26852 [Aegilops tauschii]	*	*	*	*	*
TraesCS1B01G184500				1	1							XP_014751811.1	PREDICTED: serine carboxypeptidase-like 51 [Brachypodium distachyon]	GO:0051603(proteolysis involved in cellular protein catabolic process);GO:0006508(proteolysis)	*	GO:0008233(peptidase activity);GO:0004180(carboxypeptidase activity);GO:0004185(serine-type carboxypeptidase activity);GO:0016787(hydrolase activity)	K09646|SCPEP1|http://www.genome.jp/dbget-bin/www_bget?ko:K09646	*
TraesCS1B01G184600				1	1							EMT12835.1	hypothetical protein F775_33034 [Aegilops tauschii]	GO:0042742(defense response to bacterium);GO:0050832(defense response to fungus)	*	*	*	*
TraesCS1B01G186300				1								Q42850.1	RecName: Full=Protochlorophyllide reductase B, chloroplastic; Short=PCR B; AltName: Full=NADPH-protochlorophyllide oxidoreductase B; Short=POR B; Flags: Precursor	GO:0055114(oxidation-reduction process);GO:0015979(photosynthesis);GO:0015995(chlorophyll biosynthetic process);GO:0008152(metabolic process)	GO:0009507(chloroplast);GO:0009536(plastid);GO:0009534(chloroplast thylakoid);GO:0009941(chloroplast envelope)	GO:0016630(protochlorophyllide reductase activity);GO:0016491(oxidoreductase activity)	K00218|E1.3.1.33, por|http://www.genome.jp/dbget-bin/www_bget?ko:K00218	ko00860(Porphyrin and chlorophyll metabolism)
TraesCS1B01G186600							1	1				EMT09959.1	hypothetical protein F775_27622 [Aegilops tauschii]	*	*	GO:0003824(catalytic activity);GO:0016787(hydrolase activity)	*	*
TraesCS1B01G186700				1								XP_002450320.1	hypothetical protein SORBIDRAFT_05g003700 [Sorghum bicolor]	*	*	GO:0003824(catalytic activity);GO:0016787(hydrolase activity)	*	*
TraesCS1B01G188000			1	1								EMT15887.1	Monothiol glutaredoxin-S11 [Aegilops tauschii]	GO:0045454(cell redox homeostasis);GO:0072593(reactive oxygen species metabolic process);GO:0009926(auxin polar transport);GO:0009408(response to heat)	GO:0005829(cytosol)	GO:0009055(electron carrier activity);GO:0015035(protein disulfide oxidoreductase activity)	*	*
TraesCS1B01G188300			1		1							XP_003574144.1	PREDICTED: calcium uniporter protein 2, mitochondrial-like [Brachypodium distachyon]	*	GO:0016021(integral component of membrane);GO:0016020(membrane);GO:0005739(mitochondrion)	GO:0015292(uniporter activity)	*	*
TraesCS1B01G188500					1							BAJ84930.1	predicted protein [Hordeum vulgare subsp. vulgare]	*	GO:0016021(integral component of membrane);GO:0016020(membrane)	*	*	*
TraesCS1B01G190400					1							BAJ94995.1	predicted protein [Hordeum vulgare subsp. vulgare]	GO:0055114(oxidation-reduction process);GO:0006108(malate metabolic process)	GO:0005739(mitochondrion);GO:0009507(chloroplast)	GO:0004470(malic enzyme activity);GO:0016491(oxidoreductase activity);GO:0004471(malate dehydrogenase (decarboxylating) (NAD+) activity);GO:0051287(NAD binding);GO:0046872(metal ion binding);GO:0005524(ATP binding);GO:0050897(cobalt ion binding);GO:0042803(protein homodimerization activity);GO:0008270(zinc ion binding)	K00028|E1.1.1.39|http://www.genome.jp/dbget-bin/www_bget?ko:K00028	ko00620(Pyruvate metabolism);ko00710(Carbon fixation in photosynthetic organisms);ko01200(Carbon metabolism)
TraesCS1B01G190600				1								BAJ92444.1	predicted protein, partial [Hordeum vulgare subsp. vulgare]	*	*	GO:0016747(transferase activity, transferring acyl groups other than amino-acyl groups);GO:0016740(transferase activity);GO:0016746(transferase activity, transferring acyl groups)	K19861|BEBT, AMAT|http://www.genome.jp/dbget-bin/www_bget?ko:K19861	*
TraesCS1B01G192500								1				XP_003568596.1	PREDICTED: histone H2B.1-like [Brachypodium distachyon]	GO:0006334(nucleosome assembly);GO:0051276(chromosome organization)	GO:0000786(nucleosome);GO:0000788(nuclear nucleosome);GO:0005694(chromosome);GO:0005634(nucleus)	GO:0003677(DNA binding);GO:0046982(protein heterodimerization activity)	K11252|H2B|http://www.genome.jp/dbget-bin/www_bget?ko:K11252	ko05203(Viral carcinogenesis);ko05322(Systemic lupus erythematosus);ko05034(Alcoholism)
TraesCS1B01G194300					1							BAJ85757.1	predicted protein [Hordeum vulgare subsp. vulgare]	GO:0009407(toxin catabolic process);GO:0006749(glutathione metabolic process)	GO:0005737(cytoplasm);GO:0009536(plastid)	GO:0004364(glutathione transferase activity);GO:0016740(transferase activity)	K00799|GST, gst|http://www.genome.jp/dbget-bin/www_bget?ko:K00799	ko05204(Chemical carcinogenesis);ko05418(Fluid shear stress and atherosclerosis);ko01524(Platinum drug resistance);ko00480(Glutathione metabolism);ko00982(Drug metabolism - cytochrome P450);ko00980(Metabolism of xenobiotics by cytochrome P450)
TraesCS1B01G194700			1	1								EMT24481.1	hypothetical protein F775_43770 [Aegilops tauschii]	GO:0009407(toxin catabolic process);GO:0006749(glutathione metabolic process)	GO:0005737(cytoplasm);GO:0009536(plastid)	GO:0004364(glutathione transferase activity);GO:0016740(transferase activity)	K00799|GST, gst|http://www.genome.jp/dbget-bin/www_bget?ko:K00799	ko05204(Chemical carcinogenesis);ko05418(Fluid shear stress and atherosclerosis);ko01524(Platinum drug resistance);ko00480(Glutathione metabolism);ko00982(Drug metabolism - cytochrome P450);ko00980(Metabolism of xenobiotics by cytochrome P450)
TraesCS1B01G195500		1		1	1							BAK03655.1	predicted protein, partial [Hordeum vulgare subsp. vulgare]	*	GO:0016020(membrane);GO:0016021(integral component of membrane)	*	*	*
TraesCS1B01G196200			1	1								BAJ93526.1	predicted protein [Hordeum vulgare subsp. vulgare]	*	GO:0005737(cytoplasm);GO:0005634(nucleus)	GO:0016874(ligase activity)	*	*
TraesCS1B01G198400			1	1				1	1			BAJ92122.1	predicted protein [Hordeum vulgare subsp. vulgare]	GO:0030150(protein import into mitochondrial matrix)	GO:0005744(mitochondrial inner membrane presequence translocase complex);GO:0016021(integral component of membrane);GO:0016020(membrane);GO:0031305(integral component of mitochondrial inner membrane)	GO:0015266(protein channel activity)	K17794|TIM23|http://www.genome.jp/dbget-bin/www_bget?ko:K17794	ko04212(Longevity regulating pathway - worm)
TraesCS1B01G198400LC		1	1	1				1	1	1		AAM94327.1	putative reverse transcriptase [Sorghum bicolor]	*	*	*	K18577|EBM|http://www.genome.jp/dbget-bin/www_bget?ko:K18577	*
TraesCS1B01G198800			1	1	1							XP_010234705.1	PREDICTED: protein PHYTOCHROME KINASE SUBSTRATE 1 [Brachypodium distachyon]	*	*	*	*	*
TraesCS1B01G198900					1							KYP34423.1	Retrovirus-related Pol polyprotein LINE-1 [Cajanus cajan]	GO:0045488(pectin metabolic process);GO:0050829(defense response to Gram-negative bacterium);GO:0045490(pectin catabolic process);GO:0042545(cell wall modification)	GO:0005618(cell wall);GO:0005739(mitochondrion)	GO:0030599(pectinesterase activity);GO:0016787(hydrolase activity);GO:0045330(aspartyl esterase activity)	K01051|E3.1.1.11|http://www.genome.jp/dbget-bin/www_bget?ko:K01051	ko00040(Pentose and glucuronate interconversions)
TraesCS1B01G201000					1							BAJ86206.1	predicted protein [Hordeum vulgare subsp. vulgare]	GO:0008150(biological_process)	GO:0009536(plastid);GO:0009507(chloroplast);GO:0010287(plastoglobule)	*	*	*
TraesCS1B01G201400					1							BAJ85914.1	predicted protein [Hordeum vulgare subsp. vulgare]	GO:0048364(root development);GO:0048767(root hair elongation);GO:0051301(cell division);GO:0009416(response to light stimulus);GO:0009611(response to wounding);GO:0009733(response to auxin);GO:0010053(root epidermal cell differentiation);GO:0009845(seed germination);GO:0007010(cytoskeleton organization)	GO:0005737(cytoplasm);GO:0005856(cytoskeleton);GO:0005730(nucleolus);GO:0005739(mitochondrion);GO:0005886(plasma membrane);GO:0005829(cytosol);GO:0009941(chloroplast envelope);GO:0005618(cell wall);GO:0009570(chloroplast stroma);GO:0009506(plasmodesma)	GO:0005524(ATP binding);GO:0000166(nucleotide binding);GO:0005515(protein binding);GO:0005200(structural constituent of cytoskeleton)	K10355|ACTF|http://www.genome.jp/dbget-bin/www_bget?ko:K10355	*
TraesCS1B01G202100					1							EMT30750.1	Thymus-specific serine protease [Aegilops tauschii]	GO:0006508(proteolysis)	GO:0016021(integral component of membrane);GO:0016020(membrane)	GO:0008236(serine-type peptidase activity);GO:0004180(carboxypeptidase activity);GO:0008239(dipeptidyl-peptidase activity);GO:0004185(serine-type carboxypeptidase activity);GO:0008233(peptidase activity);GO:0016787(hydrolase activity)	*	*
TraesCS1B01G202400					1							CDM81337.1	unnamed protein product [Triticum aestivum]	GO:0055114(oxidation-reduction process);GO:0009809(lignin biosynthetic process);GO:0022900(electron transport chain)	GO:0016020(membrane);GO:0016021(integral component of membrane)	GO:0004497(monooxygenase activity);GO:0016705(oxidoreductase activity, acting on paired donors, with incorporation or reduction of molecular oxygen);GO:0020037(heme binding);GO:0046872(metal ion binding);GO:0005506(iron ion binding);GO:0016491(oxidoreductase activity);GO:0016709(oxidoreductase activity, acting on paired donors, with incorporation or reduction of molecular oxygen, NAD(P)H as one d…	K09755|CYP84A, F5H|http://www.genome.jp/dbget-bin/www_bget?ko:K09755	ko00940(Phenylpropanoid biosynthesis)
TraesCS1B01G202800			1									EMS63599.1	hypothetical protein TRIUR3_23386 [Triticum urartu]	*	GO:0016020(membrane);GO:0016021(integral component of membrane)	*	*	*
TraesCS1B01G205800		1	1	1				1	1	1		XP_003574369.1	PREDICTED: plant intracellular Ras-group-related LRR protein 5-like [Brachypodium distachyon]	GO:0009416(response to light stimulus)	*	*	*	*
TraesCS1B01G206600LC			1	1					1			EMT02433.1	hypothetical protein F775_29174 [Aegilops tauschii]	GO:0019915(lipid storage);GO:0006414(translational elongation);GO:0034389(lipid particle organization);GO:0045927(positive regulation of growth);GO:0080186(developmental vegetative growth);GO:1902584(positive regulation of response to water deprivation)	GO:0005773(vacuole);GO:0005811(lipid droplet);GO:0016020(membrane);GO:0016021(integral component of membrane);GO:0005737(cytoplasm)	GO:0003746(translation elongation factor activity)	*	*
TraesCS1B01G208400LC				1	1							EMS59497.1	ABC transporter G family member 37 [Triticum urartu]	*	*	*	*	*
TraesCS1B01G209700			1									BAK04599.1	predicted protein [Hordeum vulgare subsp. vulgare]	GO:0006694(steroid biosynthetic process);GO:0055114(oxidation-reduction process)	*	GO:0050662(coenzyme binding);GO:0003824(catalytic activity);GO:0003854(3-beta-hydroxy-delta5-steroid dehydrogenase activity);GO:0016491(oxidoreductase activity);GO:0016616(oxidoreductase activity, acting on the CH-OH group of donors, NAD or NADP as acceptor)	*	*
TraesCS1B01G211200					1							EMT13888.1	Choline-phosphate cytidylyltransferase B [Aegilops tauschii]	GO:0009058(biosynthetic process);GO:0008654(phospholipid biosynthetic process);GO:0006629(lipid metabolic process);GO:0006656(phosphatidylcholine biosynthetic process)	GO:0005634(nucleus)	GO:0003824(catalytic activity);GO:0016740(transferase activity);GO:0016779(nucleotidyltransferase activity);GO:0004105(choline-phosphate cytidylyltransferase activity)	K00968|PCYT1|http://www.genome.jp/dbget-bin/www_bget?ko:K00968	ko05231(Choline metabolism in cancer);ko00564(Glycerophospholipid metabolism);ko00440(Phosphonate and phosphinate metabolism)
TraesCS1B01G212600					1							BAJ91254.1	predicted protein [Hordeum vulgare subsp. vulgare]	GO:0008150(biological_process)	GO:0009507(chloroplast);GO:0009508(plastid chromosome);GO:0009295(nucleoid)	GO:0003674(molecular_function)	*	*
TraesCS1B01G215200				1								BAJ84851.1	predicted protein [Hordeum vulgare subsp. vulgare]	GO:0046786(viral replication complex formation and maintenance);GO:0016032(viral process)	GO:0016021(integral component of membrane);GO:0016020(membrane);GO:0005773(vacuole);GO:0009705(plant-type vacuole membrane);GO:0005774(vacuolar membrane);GO:0005739(mitochondrion)	*	*	*
TraesCS1B01G215700			1		1							BAJ89917.1	predicted protein [Hordeum vulgare subsp. vulgare]	GO:0009902(chloroplast relocation)	GO:0005886(plasma membrane)	*	*	*
TraesCS1B01G216400				1								XP_015697200.1	PREDICTED: serine carboxypeptidase-like 34 [Oryza brachyantha]	GO:0006508(proteolysis);GO:0051603(proteolysis involved in cellular protein catabolic process)	GO:0005773(vacuole);GO:0009505(plant-type cell wall)	GO:0008233(peptidase activity);GO:0004180(carboxypeptidase activity);GO:0004185(serine-type carboxypeptidase activity);GO:0016787(hydrolase activity)	K16297|SCPL-II|http://www.genome.jp/dbget-bin/www_bget?ko:K16297	*
TraesCS1B01G216800							1	1				P30569.2	RecName: Full=EC protein I/II; AltName: Full=Zinc metallothionein class II	*	*	GO:0008270(zinc ion binding);GO:0046872(metal ion binding)	*	*
TraesCS1B01G219200				1								EMT24395.1	Putative C-4 methylsterol oxidase [Aegilops tauschii]	GO:0055114(oxidation-reduction process);GO:0006633(fatty acid biosynthetic process)	GO:0016020(membrane);GO:0016021(integral component of membrane)	GO:0005506(iron ion binding);GO:0016491(oxidoreductase activity);GO:0004497(monooxygenase activity)	K14423|SMO1|http://www.genome.jp/dbget-bin/www_bget?ko:K14423	ko00100(Steroid biosynthesis)
TraesCS1B01G219800			1	1								BAK00950.1	predicted protein [Hordeum vulgare subsp. vulgare]	GO:0017003(protein-heme linkage);GO:0017004(cytochrome complex assembly);GO:0018063(cytochrome c-heme linkage)	GO:0005886(plasma membrane);GO:0016020(membrane);GO:0016021(integral component of membrane);GO:0005743(mitochondrial inner membrane)	GO:0020037(heme binding)	*	*
TraesCS1B01G221300							1	1				BAJ94086.1	predicted protein [Hordeum vulgare subsp. vulgare]	*	GO:0005886(plasma membrane);GO:0016020(membrane);GO:0016021(integral component of membrane);GO:0005773(vacuole);GO:0005783(endoplasmic reticulum)	*	*	*
TraesCS1B01G221600								1		1		XP_015078589.1	PREDICTED: uncharacterized protein LOC107022503 [Solanum pennellii]	GO:0006334(nucleosome assembly)	GO:0000786(nucleosome);GO:0005694(chromosome);GO:0005634(nucleus)	GO:0003677(DNA binding);GO:0046982(protein heterodimerization activity)	K11254|H4|http://www.genome.jp/dbget-bin/www_bget?ko:K11254	ko05203(Viral carcinogenesis);ko05322(Systemic lupus erythematosus);ko05034(Alcoholism)
TraesCS1B01G222400					1							XP_003574298.1	PREDICTED: UDP-N-acetylmuramoyl-L-alanyl-D-glutamate--2,6-diaminopimelate ligase [Brachypodium distachyon]	GO:0008360(regulation of cell shape);GO:0051301(cell division);GO:0009058(biosynthetic process);GO:0010020(chloroplast fission);GO:0009658(chloroplast organization)	GO:0005737(cytoplasm);GO:0009507(chloroplast);GO:0009295(nucleoid);GO:0009536(plastid)	GO:0005524(ATP binding);GO:0016881(acid-amino acid ligase activity);GO:0016874(ligase activity)	*	*
TraesCS1B01G223400					1						GRAS	XP_004983723.1	PREDICTED: scarecrow-like protein 6 isoform X1 [Setaria italica]	GO:0006351(transcription, DNA-templated);GO:0030154(cell differentiation);GO:0006355(regulation of transcription, DNA-templated)	GO:0005634(nucleus)	GO:0043565(sequence-specific DNA binding);GO:0003700(transcription factor activity, sequence-specific DNA binding)	*	*
TraesCS1B01G225700								1				EMS64740.1	Expansin-B6 [Triticum urartu]	GO:0019953(sexual reproduction);GO:0071555(cell wall organization)	GO:0005576(extracellular region);GO:0016020(membrane);GO:0005618(cell wall);GO:0016021(integral component of membrane)	*	*	*
TraesCS1B01G226200					1						bHLH	BAJ99017.1	predicted protein [Hordeum vulgare subsp. vulgare]	GO:0009567(double fertilization forming a zygote and endosperm)	GO:0005634(nucleus);GO:0009506(plasmodesma);GO:0016020(membrane);GO:0016021(integral component of membrane)	GO:0046983(protein dimerization activity)	*	*
TraesCS1B01G226400			1	1								BAK01432.1	predicted protein [Hordeum vulgare subsp. vulgare]	GO:0031408(oxylipin biosynthetic process);GO:0055114(oxidation-reduction process);GO:0006633(fatty acid biosynthetic process)	GO:0009536(plastid)	GO:0046872(metal ion binding);GO:0051213(dioxygenase activity);GO:0016702(oxidoreductase activity, acting on single donors with incorporation of molecular oxygen, incorporation of two atoms of oxygen);GO:0016491(oxidoreductase activity)	K00454|LOX2S|http://www.genome.jp/dbget-bin/www_bget?ko:K00454	ko00591(Linoleic acid metabolism);ko00592(alpha-Linolenic acid metabolism)
TraesCS1B01G227700			1	1								EMS67793.1	Dynamin-related protein 1E [Triticum urartu]	*	*	GO:0003924(GTPase activity);GO:0000166(nucleotide binding);GO:0005525(GTP binding)	K01528|DNM|http://www.genome.jp/dbget-bin/www_bget?ko:K01528	ko04144(Endocytosis);ko04072(Phospholipase D signaling pathway);ko05100(Bacterial invasion of epithelial cells);ko04961(Endocrine and other factor-regulated calcium reabsorption);ko04721(Synaptic vesicle cycle)
TraesCS1B01G227800			1									AAL79696.1	hypothetical protein [Oryza sativa Japonica Group]	*	*	*	*	*
TraesCS1B01G228500			1	1	1							BAJ86245.1	predicted protein [Hordeum vulgare subsp. vulgare]	GO:0006986(response to unfolded protein);GO:0051085(chaperone mediated protein folding requiring cofactor);GO:0006457(protein folding)	GO:0005737(cytoplasm);GO:0005759(mitochondrial matrix);GO:0009507(chloroplast);GO:0009536(plastid)	GO:0051087(chaperone binding);GO:0051082(unfolded protein binding);GO:0046872(metal ion binding)	K04078|groES, HSPE1|http://www.genome.jp/dbget-bin/www_bget?ko:K04078	*
TraesCS1B01G229000			1	1								BAJ90222.1	predicted protein [Hordeum vulgare subsp. vulgare]	GO:0008152(metabolic process);GO:0005975(carbohydrate metabolic process);GO:0005983(starch catabolic process);GO:0000024(maltose biosynthetic process);GO:0000272(polysaccharide catabolic process)	GO:0009570(chloroplast stroma);GO:0009536(plastid)	GO:0016161(beta-amylase activity);GO:0016798(hydrolase activity, acting on glycosyl bonds);GO:0016787(hydrolase activity)	K01177|E3.2.1.2|http://www.genome.jp/dbget-bin/www_bget?ko:K01177	ko00500(Starch and sucrose metabolism)
TraesCS1B01G233600					1							EMT07953.1	hypothetical protein F775_21580 [Aegilops tauschii]	GO:0009416(response to light stimulus);GO:0009909(regulation of flower development)	GO:0005634(nucleus)	*	*	*
TraesCS1B01G234700			1	1								BAJ94176.1	predicted protein [Hordeum vulgare subsp. vulgare]	GO:0006508(proteolysis)	GO:0031012(extracellular matrix);GO:0016020(membrane);GO:0016021(integral component of membrane)	GO:0008233(peptidase activity);GO:0004222(metalloendopeptidase activity);GO:0008237(metallopeptidase activity);GO:0016787(hydrolase activity);GO:0008270(zinc ion binding);GO:0046872(metal ion binding)	*	*
TraesCS1B01G234900			1									BAJ95910.1	predicted protein [Hordeum vulgare subsp. vulgare]	*	GO:0016020(membrane);GO:0016021(integral component of membrane)	*	*	*
TraesCS1B01G235100			1	1				1			AP-EREBP	AAX13277.1	DREB transcription factor 3A [Triticum aestivum]	*	*	*	*	*
TraesCS1B01G236600					1							ABE41800.1	tocopherol cyclase [Triticum aestivum]	GO:0010189(vitamin E biosynthetic process);GO:0006979(response to oxidative stress);GO:0009651(response to salt stress);GO:0031347(regulation of defense response);GO:0016122(xanthophyll metabolic process);GO:0015994(chlorophyll metabolic process);GO:0009266(response to temperature stimulus);GO:0009915(phloem sucrose loading);GO:0006631(fatty acid metabolic process)	GO:0009536(plastid);GO:0009507(chloroplast);GO:0010287(plastoglobule);GO:0009534(chloroplast thylakoid);GO:0009941(chloroplast envelope)	GO:0009976(tocopherol cyclase activity)	K09834|VTE1, SXD1|http://www.genome.jp/dbget-bin/www_bget?ko:K09834	ko00130(Ubiquinone and other terpenoid-quinone biosynthesis)
TraesCS1B01G237500										1		P04568.1	RecName: Full=Em protein	GO:0009737(response to abscisic acid)	*	GO:0003677(DNA binding)	*	*
TraesCS1B01G241900LC									1			EMS54598.1	Transposon Ty3-G Gag-Pol polyprotein [Triticum urartu]	*	*	*	*	*
TraesCS1B01G242500			1	1								XP_010231500.1	PREDICTED: phospholipase D zeta 1 isoform X1 [Brachypodium distachyon]	GO:0048364(root development);GO:0030334(regulation of cell migration);GO:0006654(phosphatidic acid biosynthetic process);GO:0048017(inositol lipid-mediated signaling);GO:0050764(regulation of phagocytosis)	*	GO:0035091(phosphatidylinositol binding);GO:0003824(catalytic activity);GO:0004630(phospholipase D activity)	K01115|PLD1_2|http://www.genome.jp/dbget-bin/www_bget?ko:K01115	ko04144(Endocytosis);ko04072(Phospholipase D signaling pathway);ko04014(Ras signaling pathway);ko04071(Sphingolipid signaling pathway);ko04024(cAMP signaling pathway);ko05231(Choline metabolism in cancer);ko00565(Ether lipid metabolism);ko00564(Glycerophospholipid metabolism);ko04912(GnRH signaling pathway);ko04666(Fc gamma R-mediated phagocytosis);ko04724(Glutamatergic synapse)
TraesCS1B01G242700					1							EMT23096.1	RING-H2 finger protein ATL3F [Aegilops tauschii]	GO:0048364(root development);GO:0051301(cell division);GO:0000209(protein polyubiquitination);GO:0016567(protein ubiquitination);GO:0042787(protein ubiquitination involved in ubiquitin-dependent protein catabolic process);GO:0043161(proteasome-mediated ubiquitin-dependent protein catabolic process)	GO:0016020(membrane);GO:0016021(integral component of membrane);GO:0005886(plasma membrane)	GO:0008270(zinc ion binding);GO:0046872(metal ion binding);GO:0061630(ubiquitin protein ligase activity);GO:0004842(ubiquitin-protein transferase activity);GO:0016874(ligase activity)	*	*
TraesCS1B01G244200			1	1	1							EMS51567.1	Pre-mRNA-splicing factor SF2 [Triticum urartu]	*	GO:0005739(mitochondrion)	GO:0003676(nucleic acid binding);GO:0000166(nucleotide binding)	K12890|SFRS1_9|http://www.genome.jp/dbget-bin/www_bget?ko:K12890	ko03040(Spliceosome);ko05168(Herpes simplex infection);ko04657(IL-17 signaling pathway)
TraesCS1B01G244800				1	1							EMT30040.1	Hydroxyisourate hydrolase [Aegilops tauschii]	GO:0005975(carbohydrate metabolic process);GO:1901657(glycosyl compound metabolic process);GO:0008152(metabolic process)	*	GO:0008422(beta-glucosidase activity);GO:0004553(hydrolase activity, hydrolyzing O-glycosyl compounds);GO:0016798(hydrolase activity, acting on glycosyl bonds);GO:0016787(hydrolase activity);GO:0102483(scopolin beta-glucosidase activity)	K01188|E3.2.1.21|http://www.genome.jp/dbget-bin/www_bget?ko:K01188	ko00940(Phenylpropanoid biosynthesis);ko00500(Starch and sucrose metabolism);ko00460(Cyanoamino acid metabolism)
TraesCS1B01G244900			1	1								BAK06478.1	predicted protein [Hordeum vulgare subsp. vulgare]	GO:0006334(nucleosome assembly)	GO:0000786(nucleosome);GO:0000788(nuclear nucleosome);GO:0005694(chromosome);GO:0005634(nucleus)	GO:0003677(DNA binding);GO:0046982(protein heterodimerization activity)	K11252|H2B|http://www.genome.jp/dbget-bin/www_bget?ko:K11252	ko05203(Viral carcinogenesis);ko05322(Systemic lupus erythematosus);ko05034(Alcoholism)
TraesCS1B01G245000								1		1		XP_006580873.1	PREDICTED: histone H3-like centromeric protein CSE4 [Glycine max]	GO:0006810(transport);GO:0016192(vesicle-mediated transport);GO:0006334(nucleosome assembly)	GO:0000786(nucleosome);GO:0005694(chromosome);GO:0005634(nucleus);GO:0009536(plastid);GO:0016020(membrane);GO:0016021(integral component of membrane)	GO:0003677(DNA binding);GO:0046982(protein heterodimerization activity);GO:0005515(protein binding);GO:0031492(nucleosomal DNA binding)	K11253|H3|http://www.genome.jp/dbget-bin/www_bget?ko:K11253	ko05202(Transcriptional misregulation in cancers);ko05322(Systemic lupus erythematosus);ko05034(Alcoholism)
TraesCS1B01G245500							1					XP_015638727.1	PREDICTED: uncharacterized protein LOC4338569 [Oryza sativa Japonica Group]	GO:0006952(defense response)	GO:0016021(integral component of membrane);GO:0046658(anchored component of plasma membrane);GO:0016020(membrane);GO:0009506(plasmodesma);GO:0005886(plasma membrane)	GO:0004871(signal transducer activity)	*	*
TraesCS1B01G246300					1							BAJ90273.1	predicted protein [Hordeum vulgare subsp. vulgare]	*	GO:0009536(plastid);GO:0016020(membrane);GO:0016021(integral component of membrane)	*	*	*
TraesCS1B01G248600			1									EMS59150.1	Eukaryotic peptide chain release factor subunit 1-2 [Triticum urartu]	GO:0006415(translational termination)	GO:0005737(cytoplasm)	GO:0016149(translation release factor activity, codon specific)	K03265|ETF1, ERF1|http://www.genome.jp/dbget-bin/www_bget?ko:K03265	ko03015(mRNA surveillance pathway)
TraesCS1B01G248800				1								EMT19884.1	DnaJ homolog subfamily C member 7 [Aegilops tauschii]	*	GO:0009536(plastid);GO:0009507(chloroplast)	*	K09527|DNAJC7|http://www.genome.jp/dbget-bin/www_bget?ko:K09527	*
TraesCS1B01G249000							1	1				CAA80493.1	(1,3;1,4) beta glucanase [Triticum aestivum]	GO:0008152(metabolic process);GO:0005975(carbohydrate metabolic process)	GO:0046658(anchored component of plasma membrane)	GO:0004553(hydrolase activity, hydrolyzing O-glycosyl compounds);GO:0016798(hydrolase activity, acting on glycosyl bonds);GO:0016787(hydrolase activity);GO:0030247(polysaccharide binding)	*	*
TraesCS1B01G250600					1							EMT06074.1	Putative 2-nitropropane dioxygenase [Aegilops tauschii]	GO:0055114(oxidation-reduction process);GO:0046686(response to cadmium ion);GO:0009610(response to symbiotic fungus)	GO:0005829(cytosol);GO:0005739(mitochondrion)	GO:0003824(catalytic activity);GO:0018580(nitronate monooxygenase activity);GO:0004497(monooxygenase activity);GO:0051213(dioxygenase activity);GO:0016491(oxidoreductase activity)	*	*
TraesCS1B01G250900			1					1				XP_003568563.1	PREDICTED: probable calcium-binding protein CML15 [Brachypodium distachyon]	*	GO:0005739(mitochondrion)	GO:0005509(calcium ion binding);GO:0046872(metal ion binding)	K13448|CML|http://www.genome.jp/dbget-bin/www_bget?ko:K13448	ko04626(Plant-pathogen interaction)
TraesCS1B01G251000					1							BAG72144.1	alpha-glucosidase like protein [Hordeum vulgare subsp. vulgare]	GO:0008152(metabolic process);GO:0005975(carbohydrate metabolic process)	GO:0009536(plastid);GO:0009507(chloroplast)	GO:0003824(catalytic activity);GO:0004553(hydrolase activity, hydrolyzing O-glycosyl compounds);GO:0016798(hydrolase activity, acting on glycosyl bonds);GO:0030246(carbohydrate binding);GO:0016787(hydrolase activity)	*	*
TraesCS1B01G251500					1							EMS51196.1	Cation/H(+) antiporter 17 [Triticum urartu]	GO:0006810(transport);GO:0006885(regulation of pH);GO:0055085(transmembrane transport);GO:0006812(cation transport);GO:0006623(protein targeting to vacuole);GO:0030104(water homeostasis);GO:0030007(cellular potassium ion homeostasis);GO:0006811(ion transport);GO:0006813(potassium ion transport)	GO:0016020(membrane);GO:0016021(integral component of membrane);GO:0012505(endomembrane system);GO:0005783(endoplasmic reticulum);GO:0009507(chloroplast)	GO:0015299(solute:proton antiporter activity);GO:0005451(monovalent cation:proton antiporter activity);GO:0015297(antiporter activity);GO:0015385(sodium:proton antiporter activity)	*	*
TraesCS1B01G252300					1							BAJ85726.1	predicted protein [Hordeum vulgare subsp. vulgare]	*	*	*	*	*
TraesCS1B01G256000								1			AP-EREBP	EMT21934.1	Dehydration-responsive element-binding protein 2G [Aegilops tauschii]	GO:0045893(positive regulation of transcription, DNA-templated);GO:0006351(transcription, DNA-templated);GO:0006355(regulation of transcription, DNA-templated)	GO:0005634(nucleus)	GO:0003677(DNA binding);GO:0043565(sequence-specific DNA binding);GO:0044212(transcription regulatory region DNA binding);GO:0003700(transcription factor activity, sequence-specific DNA binding)	*	*
TraesCS1B01G257000				1	1							BAJ98067.1	predicted protein [Hordeum vulgare subsp. vulgare]	GO:0044550(secondary metabolite biosynthetic process);GO:0055114(oxidation-reduction process)	GO:0016020(membrane);GO:0016021(integral component of membrane)	GO:0004497(monooxygenase activity);GO:0016709(oxidoreductase activity, acting on paired donors, with incorporation or reduction of molecular oxygen, NAD(P)H as one donor, and incorporation of one atom of oxygen);GO:0016705(oxidoreductase activity, acting on paired donors, with incorporation or reduction of molecular oxygen);GO:0020037(heme binding);GO:0046872(metal ion binding);GO:0005506(iron io…	*	*
TraesCS1B01G258400				1					1	1		EMT18942.1	hypothetical protein F775_11933 [Aegilops tauschii]	*	*	*	*	*
TraesCS1B01G258700		1	1	1	1			1	1	1		BAK01560.1	predicted protein [Hordeum vulgare subsp. vulgare]	*	GO:0016020(membrane);GO:0016021(integral component of membrane);GO:0005886(plasma membrane)	GO:0008270(zinc ion binding);GO:0046872(metal ion binding);GO:0004252(serine-type endopeptidase activity)	K09651|RHBDD1|http://www.genome.jp/dbget-bin/www_bget?ko:K09651	*
TraesCS1B01G258800				1	1							EMS51214.1	hypothetical protein TRIUR3_18172 [Triticum urartu]	*	*	*	*	*
TraesCS1B01G259700			1		1							BAJ85359.1	predicted protein [Hordeum vulgare subsp. vulgare]	GO:0008152(metabolic process);GO:0052696(flavonoid glucuronidation);GO:0009813(flavonoid biosynthetic process)	GO:0043231(intracellular membrane-bounded organelle)	GO:0016758(transferase activity, transferring hexosyl groups);GO:0080044(quercetin 7-O-glucosyltransferase activity);GO:0080043(quercetin 3-O-glucosyltransferase activity);GO:0016740(transferase activity);GO:0016757(transferase activity, transferring glycosyl groups)	*	*
TraesCS1B01G264300				1	1							EMS67275.1	Secologanin synthase [Triticum urartu]	GO:0055114(oxidation-reduction process)	GO:0016021(integral component of membrane);GO:0016020(membrane)	GO:0004497(monooxygenase activity);GO:0005506(iron ion binding);GO:0016705(oxidoreductase activity, acting on paired donors, with incorporation or reduction of molecular oxygen);GO:0016491(oxidoreductase activity);GO:0020037(heme binding);GO:0046872(metal ion binding)	*	*
TraesCS1B01G265600					1							AJL35129.1	methionine sulfoxide reductase MSRB3.3 [Triticum aestivum x Thinopyrum elongatum]	GO:0030091(protein repair);GO:0055114(oxidation-reduction process);GO:0009631(cold acclimation);GO:0006979(response to oxidative stress);GO:0034599(cellular response to oxidative stress)	GO:0005783(endoplasmic reticulum);GO:0005634(nucleus);GO:0009536(plastid);GO:0009507(chloroplast)	GO:0016671(oxidoreductase activity, acting on a sulfur group of donors, disulfide as acceptor);GO:0070191(methionine-R-sulfoxide reductase activity);GO:0033743(peptide-methionine (R)-S-oxide reductase activity);GO:0046872(metal ion binding);GO:0016491(oxidoreductase activity)	K07305|msrB|http://www.genome.jp/dbget-bin/www_bget?ko:K07305	*
TraesCS1B01G265700					1						mTERF	BAJ88742.1	predicted protein, partial [Hordeum vulgare subsp. vulgare]	GO:0009790(embryo development);GO:0009793(embryo development ending in seed dormancy);GO:0008380(RNA splicing);GO:0042794(rRNA transcription from plastid promoter);GO:0042793(transcription from plastid promoter);GO:0032502(developmental process);GO:0006355(regulation of transcription, DNA-templated)	GO:0005739(mitochondrion);GO:0009536(plastid)	GO:0003690(double-stranded DNA binding)	K15032|MTERFD|http://www.genome.jp/dbget-bin/www_bget?ko:K15032	*
TraesCS1B01G266200			1	1				1				BAJ98709.1	predicted protein [Hordeum vulgare subsp. vulgare]	*	GO:0016020(membrane);GO:0016021(integral component of membrane)	GO:0016787(hydrolase activity)	*	*
TraesCS1B01G268300				1								XP_003568458.1	PREDICTED: protein NRT1/ PTR FAMILY 3.1-like [Brachypodium distachyon]	GO:0006810(transport)	GO:0016020(membrane);GO:0016021(integral component of membrane)	GO:0005215(transporter activity)	*	*
TraesCS1B01G268400					1							EMT13092.1	hypothetical protein F775_10025 [Aegilops tauschii]	GO:0055114(oxidation-reduction process);GO:0015979(photosynthesis)	GO:0009507(chloroplast)	GO:0071949(FAD binding);GO:0016491(oxidoreductase activity)	*	*
TraesCS1B01G268500			1	1								EMT13093.1	putative TGACG-sequence-specific DNA-binding protein TGA-1B [Aegilops tauschii]	GO:0006355(regulation of transcription, DNA-templated);GO:0006351(transcription, DNA-templated);GO:0042538(hyperosmotic salinity response);GO:0045893(positive regulation of transcription, DNA-templated)	GO:0016020(membrane);GO:0016021(integral component of membrane);GO:0005789(endoplasmic reticulum membrane);GO:0005783(endoplasmic reticulum);GO:0000139(Golgi membrane);GO:0005634(nucleus);GO:0005794(Golgi apparatus)	GO:0003700(transcription factor activity, sequence-specific DNA binding);GO:0043565(sequence-specific DNA binding);GO:0003677(DNA binding);GO:0005515(protein binding)	*	*
TraesCS1B01G268600			1	1				1		1		CDM83056.1	unnamed protein product [Triticum aestivum]	GO:0006511(ubiquitin-dependent protein catabolic process)	*	GO:0046872(metal ion binding)	*	*
TraesCS1B01G268700				1								EMT08505.1	R3H domain-containing protein 2 [Aegilops tauschii]	*	GO:0005739(mitochondrion)	GO:0003676(nucleic acid binding)	*	*
TraesCS1B01G268900			1								G-like	BAK03347.1	predicted protein [Hordeum vulgare subsp. vulgare]	GO:0006351(transcription, DNA-templated);GO:0006355(regulation of transcription, DNA-templated)	GO:0005634(nucleus)	GO:0003677(DNA binding)	*	*
TraesCS1B01G269800			1									BAJ94946.1	predicted protein [Hordeum vulgare subsp. vulgare]	*	*	GO:0043531(ADP binding)	*	*
TraesCS1B01G270000					1							BAJ98599.1	predicted protein [Hordeum vulgare subsp. vulgare]	GO:0009735(response to cytokinin);GO:0030001(metal ion transport)	GO:0009579(thylakoid);GO:0009535(chloroplast thylakoid membrane);GO:0009941(chloroplast envelope);GO:0009507(chloroplast);GO:0009570(chloroplast stroma);GO:0009536(plastid)	GO:0046872(metal ion binding)	*	*
TraesCS1B01G270500					1							EMS52954.1	hypothetical protein TRIUR3_31004 [Triticum urartu]	*	*	*	*	*
TraesCS1B01G272200					1							BAJ24148.1	seven trans-membrane protein [Triticum aestivum]	GO:0009607(response to biotic stimulus);GO:0006952(defense response)	GO:0005886(plasma membrane);GO:0016020(membrane);GO:0016021(integral component of membrane)	GO:0005516(calmodulin binding)	K08472|MLO|http://www.genome.jp/dbget-bin/www_bget?ko:K08472	*
TraesCS1B01G272600			1								NAC	EMT07151.1	Putative NAC domain-containing protein 94 [Aegilops tauschii]	GO:0006351(transcription, DNA-templated);GO:0006355(regulation of transcription, DNA-templated)	GO:0005634(nucleus);GO:0005739(mitochondrion)	GO:0003677(DNA binding)	*	*
TraesCS1B01G273600					1							BAJ92379.1	predicted protein [Hordeum vulgare subsp. vulgare]	*	GO:0005739(mitochondrion)	*	*	*
TraesCS1B01G274200			1									CFV04345.1	GA20ox-B4 [Triticum aestivum]	GO:0009686(gibberellin biosynthetic process);GO:0009908(flower development);GO:0009416(response to light stimulus);GO:0055114(oxidation-reduction process);GO:0009740(gibberellic acid mediated signaling pathway);GO:0009826(unidimensional cell growth)	*	GO:0045544(gibberellin 20-oxidase activity);GO:0016491(oxidoreductase activity);GO:0046872(metal ion binding);GO:0005506(iron ion binding);GO:0051213(dioxygenase activity)	*	*
TraesCS1B01G276800							1	1				EMT13777.1	hypothetical protein F775_32017 [Aegilops tauschii]	*	GO:0005576(extracellular region)	GO:0004867(serine-type endopeptidase inhibitor activity)	*	*
TraesCS1B01G276900							1					AAC37417.1	wali6 [Triticum aestivum]	GO:0010466(negative regulation of peptidase activity);GO:0006508(proteolysis)	GO:0005576(extracellular region)	GO:0004867(serine-type endopeptidase inhibitor activity);GO:0030414(peptidase inhibitor activity);GO:0008233(peptidase activity)	*	*
TraesCS1B01G279500					1							XP_003568392.1	PREDICTED: uncharacterized protein LOC100842339 [Brachypodium distachyon]	GO:0009157(deoxyribonucleoside monophosphate biosynthetic process)	GO:0005634(nucleus)	GO:0019136(deoxynucleoside kinase activity)	*	*
TraesCS1B01G279600					1							EEC79274.1	hypothetical protein OsI_20062 [Oryza sativa Indica Group]	*	GO:0005886(plasma membrane)	*	*	*
TraesCS1B01G280000					1							BAK04766.1	predicted protein [Hordeum vulgare subsp. vulgare]	GO:0006810(transport);GO:0006857(oligopeptide transport)	GO:0016020(membrane);GO:0016021(integral component of membrane)	GO:0005215(transporter activity)	K14638|SLC15A3_4, PHT|http://www.genome.jp/dbget-bin/www_bget?ko:K14638	*
TraesCS1B01G280100				1								BAJ86454.1	predicted protein [Hordeum vulgare subsp. vulgare]	GO:0006810(transport);GO:0006857(oligopeptide transport)	GO:0016020(membrane);GO:0016021(integral component of membrane)	GO:0005215(transporter activity)	K14638|SLC15A3_4, PHT|http://www.genome.jp/dbget-bin/www_bget?ko:K14638	*
TraesCS1B01G281200					1							EMT18948.1	hypothetical protein F775_28211 [Aegilops tauschii]	*	GO:0016021(integral component of membrane);GO:0016020(membrane)	*	*	*
TraesCS1B01G281500LC			1									EMS58666.1	hypothetical protein TRIUR3_13634 [Triticum urartu]	*	*	*	*	*
TraesCS1B01G281600				1	1							BAJ85462.1	predicted protein [Hordeum vulgare subsp. vulgare]	*	GO:0016021(integral component of membrane);GO:0016020(membrane)	*	*	*
TraesCS1B01G281700		1	1	1	1			1	1			XP_002441161.1	hypothetical protein SORBIDRAFT_09g021460 [Sorghum bicolor]	GO:0008150(biological_process)	GO:0005739(mitochondrion)	GO:0003674(molecular_function)	*	*
TraesCS1B01G282800				1								AMB42695.1	bZIP2 [Triticum aestivum]	GO:0006355(regulation of transcription, DNA-templated)	GO:0005634(nucleus)	GO:0043565(sequence-specific DNA binding);GO:0003700(transcription factor activity, sequence-specific DNA binding);GO:0003677(DNA binding)	K14432|ABF|http://www.genome.jp/dbget-bin/www_bget?ko:K14432	ko04075(Plant hormone signal transduction)
TraesCS1B01G283300					1							XP_003568370.1	PREDICTED: soluble inorganic pyrophosphatase [Brachypodium distachyon]	GO:0006796(phosphate-containing compound metabolic process)	GO:0005737(cytoplasm);GO:0016020(membrane)	GO:0000287(magnesium ion binding);GO:0004427(inorganic diphosphatase activity);GO:0046872(metal ion binding);GO:0016787(hydrolase activity)	K01507|ppa|http://www.genome.jp/dbget-bin/www_bget?ko:K01507	ko00190(Oxidative phosphorylation)
TraesCS1B01G283600				1								XP_003568365.1	PREDICTED: fructose-1,6-bisphosphatase, cytosolic-like [Brachypodium distachyon]	GO:0005975(carbohydrate metabolic process);GO:0009750(response to fructose);GO:0030388(fructose 1,6-bisphosphate metabolic process);GO:0005983(starch catabolic process);GO:0015979(photosynthesis);GO:0005986(sucrose biosynthetic process);GO:0009737(response to abscisic acid);GO:0016311(dephosphorylation);GO:0055114(oxidation-reduction process)	GO:0005737(cytoplasm);GO:0005829(cytosol);GO:0005634(nucleus)	GO:0042132(fructose 1,6-bisphosphate 1-phosphatase activity);GO:0042578(phosphoric ester hydrolase activity);GO:0016787(hydrolase activity);GO:0046872(metal ion binding);GO:0032440(2-alkenal reductase [NAD(P)] activity);GO:0016491(oxidoreductase activity)	K03841|FBP, fbp|http://www.genome.jp/dbget-bin/www_bget?ko:K03841	ko04152(AMPK signaling pathway);ko00051(Fructose and mannose metabolism);ko00010(Glycolysis / Gluconeogenesis);ko00030(Pentose phosphate pathway);ko00710(Carbon fixation in photosynthetic organisms);ko00680(Methane metabolism);ko01200(Carbon metabolism);ko04910(Insulin signaling pathway)
TraesCS1B01G286300			1									BAJ94069.1	predicted protein [Hordeum vulgare subsp. vulgare]	GO:0055114(oxidation-reduction process)	GO:0016020(membrane);GO:0016021(integral component of membrane)	GO:0004497(monooxygenase activity);GO:0016705(oxidoreductase activity, acting on paired donors, with incorporation or reduction of molecular oxygen);GO:0020037(heme binding);GO:0046872(metal ion binding);GO:0005506(iron ion binding);GO:0016491(oxidoreductase activity)	*	*
TraesCS1B01G286500			1	1								AAP80630.1	acidic ribosomal protein, partial [Triticum aestivum]	GO:0006414(translational elongation)	GO:0005840(ribosome);GO:0005622(intracellular);GO:0030529(intracellular ribonucleoprotein complex)	GO:0003735(structural constituent of ribosome)	*	*
TraesCS1B01G286800							1					EMT33141.1	Protein synthesis inhibitor I [Aegilops tauschii]	GO:0006952(defense response);GO:0017148(negative regulation of translation)	*	GO:0030598(rRNA N-glycosylase activity);GO:0016787(hydrolase activity)	*	*
TraesCS1B01G287500					1							BAJ91869.1	predicted protein [Hordeum vulgare subsp. vulgare]	GO:0006396(RNA processing)	GO:0009536(plastid);GO:0016021(integral component of membrane);GO:0016020(membrane);GO:0009507(chloroplast)	GO:0004601(peroxidase activity)	*	*
TraesCS1B01G288600				1								ABQ23215.1	LSD1-type zinc finger protein [Triticum aestivum]	GO:0034051(negative regulation of plant-type hypersensitive response);GO:0009626(plant-type hypersensitive response);GO:0006952(defense response);GO:0030154(cell differentiation);GO:0045595(regulation of cell differentiation);GO:0031348(negative regulation of defense response)	GO:0005634(nucleus)	*	*	*
TraesCS1B01G288800			1	1								BAJ86736.1	predicted protein [Hordeum vulgare subsp. vulgare]	*	GO:0005737(cytoplasm);GO:0016020(membrane);GO:0016021(integral component of membrane)	*	*	*
TraesCS1B01G289500			1									BAJ96437.1	predicted protein [Hordeum vulgare subsp. vulgare]	*	*	*	*	*
TraesCS1B01G290000					1							EMS58756.1	hypothetical protein TRIUR3_22405 [Triticum urartu]	*	GO:0009536(plastid)	*	*	*
TraesCS1B01G291800			1	1	1				1			EMS59839.1	hypothetical protein TRIUR3_08457 [Triticum urartu]	*	GO:0016021(integral component of membrane);GO:0016020(membrane);GO:0005739(mitochondrion);GO:0005774(vacuolar membrane)	*	*	*
TraesCS1B01G292200			1	1								BAJ94648.1	predicted protein [Hordeum vulgare subsp. vulgare]	GO:0008152(metabolic process);GO:0010143(cutin biosynthetic process);GO:0016311(dephosphorylation)	GO:0016020(membrane);GO:0016021(integral component of membrane)	GO:0016746(transferase activity, transferring acyl groups);GO:0090447(glycerol-3-phosphate 2-O-acyltransferase activity);GO:0016791(phosphatase activity);GO:0016740(transferase activity);GO:0004366(glycerol-3-phosphate O-acyltransferase activity)	K13508|GPAT|http://www.genome.jp/dbget-bin/www_bget?ko:K13508	ko00561(Glycerolipid metabolism);ko00564(Glycerophospholipid metabolism)
TraesCS1B01G294300		1	1	1	1							EMS68426.1	Heat shock cognate 70 kDa protein 4 [Triticum urartu]	GO:0055114(oxidation-reduction process);GO:0009408(response to heat);GO:0080167(response to karrikin);GO:0046686(response to cadmium ion);GO:0009615(response to virus);GO:0006457(protein folding)	GO:0005737(cytoplasm);GO:0022626(cytosolic ribosome);GO:0005886(plasma membrane);GO:0005829(cytosol);GO:0016363(nuclear matrix);GO:0009507(chloroplast);GO:0005773(vacuole);GO:0005618(cell wall);GO:0009506(plasmodesma);GO:0048046(apoplast);GO:0005774(vacuolar membrane);GO:0005794(Golgi apparatus)	GO:0005524(ATP binding);GO:0000166(nucleotide binding);GO:0032440(2-alkenal reductase [NAD(P)] activity);GO:0016491(oxidoreductase activity);GO:0005515(protein binding);GO:0002020(protease binding)	K03283|HSPA1_8|http://www.genome.jp/dbget-bin/www_bget?ko:K03283	ko04144(Endocytosis);ko04010(MAPK signaling pathway);ko04141(Protein processing in endoplasmic reticulum);ko03040(Spliceosome);ko05169(Epstein-Barr virus infection);ko05164(Influenza A);ko05134(Legionellosis);ko05162(Measles);ko05145(Toxoplasmosis);ko04213(Longevity regulating pathway - multiple species);ko04915(Estrogen signaling pathway);ko04612(Antigen processing and presentation)
TraesCS1B01G296300					1							EMS66698.1	Histone H2A.1 [Triticum urartu]	GO:0006342(chromatin silencing);GO:0006334(nucleosome assembly);GO:0051276(chromosome organization)	GO:0000786(nucleosome);GO:0000790(nuclear chromatin);GO:0005694(chromosome);GO:0005634(nucleus)	GO:0003677(DNA binding);GO:0046982(protein heterodimerization activity)	K11251|H2A|http://www.genome.jp/dbget-bin/www_bget?ko:K11251	ko04217(Necroptosis);ko05322(Systemic lupus erythematosus);ko05034(Alcoholism)
TraesCS1B01G296600								1				EMT28184.1	hypothetical protein F775_19095 [Aegilops tauschii]	GO:0008150(biological_process)	GO:0005575(cellular_component)	GO:0003674(molecular_function)	*	*
TraesCS1B01G296900					1							BAJ85380.1	predicted protein [Hordeum vulgare subsp. vulgare]	GO:0008150(biological_process)	GO:0016020(membrane);GO:0016021(integral component of membrane);GO:0009507(chloroplast)	GO:0003674(molecular_function)	*	*
TraesCS1B01G301500					1							EMS66702.1	Calcium-dependent protein kinase 13 [Triticum urartu]	GO:0006468(protein phosphorylation);GO:0016310(phosphorylation);GO:0046777(protein autophosphorylation)	GO:0005737(cytoplasm)	GO:0004672(protein kinase activity);GO:0005524(ATP binding);GO:0016301(kinase activity);GO:0004674(protein serine/threonine kinase activity)	*	*
TraesCS1B01G303900				1	1							EMT01691.1	hypothetical protein F775_20196 [Aegilops tauschii]	*	GO:0005739(mitochondrion)	*	*	*
TraesCS1B01G304800							1	1				BAC41494.1	cold regulated protein [Triticum aestivum]	*	GO:0016021(integral component of membrane);GO:0016020(membrane)	*	K06910|K06910|http://www.genome.jp/dbget-bin/www_bget?ko:K06910	*
TraesCS1B01G305200					1							EMT14158.1	Putative LRR receptor-like serine/threonine-protein kinase [Aegilops tauschii]	GO:0006468(protein phosphorylation);GO:0016310(phosphorylation)	GO:0016021(integral component of membrane);GO:0016020(membrane)	GO:0004672(protein kinase activity);GO:0005524(ATP binding);GO:0016301(kinase activity);GO:0004713(protein tyrosine kinase activity)	*	*
TraesCS1B01G307200					1							BAJ96547.1	predicted protein [Hordeum vulgare subsp. vulgare]	GO:0006887(exocytosis)	GO:0000145(exocyst);GO:0009536(plastid)	*	*	*
TraesCS1B01G307600					1							EMT03680.1	hypothetical protein F775_21560 [Aegilops tauschii]	*	*	*	*	*
TraesCS1B01G308900LC				1					1			*	*	*	*	*	*	*
TraesCS1B01G309000LC		1	1	1				1	1	1		EMS58894.1	hypothetical protein TRIUR3_34884 [Triticum urartu]	*	*	*	*	*
TraesCS1B01G309100LC		1	1	1				1	1	1		EMS65547.1	hypothetical protein TRIUR3_27955 [Triticum urartu]	*	*	*	*	*
TraesCS1B01G309400LC			1									XP_004985992.1	PREDICTED: short-chain dehydrogenase TIC 32, chloroplastic-like [Setaria italica]	*	*	*	*	*
TraesCS1B01G310100		1	1									BAJ94654.1	predicted protein [Hordeum vulgare subsp. vulgare]	GO:0016567(protein ubiquitination)	GO:0005737(cytoplasm);GO:0005634(nucleus)	GO:0004842(ubiquitin-protein transferase activity)	*	*
TraesCS1B01G310300				1				1				AAW88315.1	expansin EXPA11 [Triticum aestivum]	GO:0009664(plant-type cell wall organization);GO:0071555(cell wall organization)	GO:0016020(membrane);GO:0005576(extracellular region);GO:0005618(cell wall)	*	*	*
TraesCS1B01G310400					1							XP_014660333.1	PREDICTED: non-specific lipid-transfer protein 1-like, partial [Setaria italica]	GO:0006810(transport);GO:0006869(lipid transport)	*	GO:0008289(lipid binding)	*	*
TraesCS1B01G314000		1										BAJ98118.1	predicted protein [Hordeum vulgare subsp. vulgare]	GO:0006952(defense response)	GO:0009536(plastid)	*	*	*
TraesCS1B01G318300							1	1				EMT10179.1	hypothetical protein F775_08168 [Aegilops tauschii]	*	*	GO:0016740(transferase activity);GO:0016757(transferase activity, transferring glycosyl groups)	*	*
TraesCS1B01G318400				1								EMS61746.1	hypothetical protein TRIUR3_13518 [Triticum urartu]	*	GO:0016020(membrane);GO:0016021(integral component of membrane)	*	K20367|ERGIC3, ERV46|http://www.genome.jp/dbget-bin/www_bget?ko:K20367	*
TraesCS1B01G318500			1									EMT09581.1	hypothetical protein F775_20146 [Aegilops tauschii]	*	*	*	*	*
TraesCS1B01G324300			1		1							BAJ92183.1	predicted protein [Hordeum vulgare subsp. vulgare]	GO:0008152(metabolic process);GO:0005975(carbohydrate metabolic process)	GO:0046658(anchored component of plasma membrane)	GO:0004553(hydrolase activity, hydrolyzing O-glycosyl compounds);GO:0016798(hydrolase activity, acting on glycosyl bonds);GO:0016787(hydrolase activity);GO:0030247(polysaccharide binding)	*	*
TraesCS1B01G326200			1	1	1							KQK05595.1	hypothetical protein BRADI_2g21090 [Brachypodium distachyon]	*	*	*	*	*
TraesCS1B01G327400					1							BAK02298.1	predicted protein [Hordeum vulgare subsp. vulgare]	GO:0006479(protein methylation)	*	GO:0008276(protein methyltransferase activity)	*	*
TraesCS1B01G327700							1	1				NP_001105581.1	embryo-sac basal-endosperm layer embryo-surrounding-region precursor [Zea mays]	*	GO:0016020(membrane);GO:0016021(integral component of membrane);GO:0005739(mitochondrion)	*	*	*
TraesCS1B01G329300			1	1								EEC79466.1	hypothetical protein OsI_20483 [Oryza sativa Indica Group]	GO:0006413(translational initiation);GO:0006412(translation);GO:0006417(regulation of translation)	*	GO:0003743(translation initiation factor activity)	K03113|EIF1, SUI1|http://www.genome.jp/dbget-bin/www_bget?ko:K03113	ko03013(RNA transport)
TraesCS1B01G335400			1	1	1							EMT26715.1	hypothetical protein F775_19999 [Aegilops tauschii]	*	*	*	*	*
TraesCS1B01G337400LC										1		*	*	*	*	*	*	*
TraesCS1B01G340200							1	1				P10969.1	RecName: Full=Agglutinin isolectin 3; AltName: Full=WGA3; Flags: Precursor	*	*	GO:0008061(chitin binding);GO:0030246(carbohydrate binding)	*	*
TraesCS1B01G344300					1							EMT01597.1	E3 ubiquitin-protein ligase SINA-like protein 4 [Aegilops tauschii]	GO:0016567(protein ubiquitination);GO:0007275(multicellular organism development);GO:0006511(ubiquitin-dependent protein catabolic process);GO:0042787(protein ubiquitination involved in ubiquitin-dependent protein catabolic process);GO:0043161(proteasome-mediated ubiquitin-dependent protein catabolic process);GO:0006915(apoptotic process);GO:0006508(proteolysis)	GO:0005634(nucleus);GO:0005737(cytoplasm)	GO:0004842(ubiquitin-protein transferase activity);GO:0008270(zinc ion binding);GO:0046872(metal ion binding);GO:0016874(ligase activity);GO:0061630(ubiquitin protein ligase activity);GO:0008233(peptidase activity);GO:0008234(cysteine-type peptidase activity)	K04506|SIAH1|http://www.genome.jp/dbget-bin/www_bget?ko:K04506	ko04115(p53 signaling pathway);ko04013(MAPK signaling pathway - fly);ko04310(Wnt signaling pathway);ko04120(Ubiquitin mediated proteolysis)
TraesCS1B01G345800LC			1		1							EMS63986.1	hypothetical protein TRIUR3_12046 [Triticum urartu]	*	*	*	K08738|CYC|http://www.genome.jp/dbget-bin/www_bget?ko:K08738	ko04210(Apoptosis);ko04214(Apoptosis - fly);ko04215(Apoptosis - multiple species);ko04115(p53 signaling pathway);ko02020(Two-component system);ko05210(Colorectal cancer);ko05200(Pathways in cancer);ko05222(Small cell lung cancer);ko05416(Viral myocarditis);ko01524(Platinum drug resistance);ko04932(Non-alcoholic fatty liver disease (NAFLD));ko05161(Hepatitis B);ko05168(Herpes simplex infection);ko…
TraesCS1B01G346200LC					1							XP_003576965.2	PREDICTED: protein argonaute 16 [Brachypodium distachyon]	GO:0006306(DNA methylation);GO:0030422(production of siRNA involved in RNA interference);GO:0006342(chromatin silencing)	GO:0005634(nucleus)	GO:0003676(nucleic acid binding);GO:0035197(siRNA binding)	K11593|ELF2C, AGO|http://www.genome.jp/dbget-bin/www_bget?ko:K11593	*
TraesCS1B01G346800										1		EMT25903.1	UDP-galactose:fucoside alpha-3-galactosyltransferase [Aegilops tauschii]	GO:0042546(cell wall biogenesis)	GO:0016020(membrane);GO:0016021(integral component of membrane);GO:0005794(Golgi apparatus)	GO:0016757(transferase activity, transferring glycosyl groups);GO:0016740(transferase activity)	*	*
TraesCS1B01G346900LC				1								EMS62855.1	hypothetical protein TRIUR3_13361 [Triticum urartu]	*	*	*	*	*
TraesCS1B01G347100			1						1			BAJ94084.1	predicted protein [Hordeum vulgare subsp. vulgare]	GO:0016310(phosphorylation);GO:0007165(signal transduction);GO:0006468(protein phosphorylation)	GO:0016021(integral component of membrane);GO:0016020(membrane)	GO:0004672(protein kinase activity);GO:0005524(ATP binding);GO:0004674(protein serine/threonine kinase activity);GO:0016301(kinase activity);GO:0016740(transferase activity);GO:0000166(nucleotide binding)	K07198|PRKAA, AMPK|http://www.genome.jp/dbget-bin/www_bget?ko:K07198	ko04530(Tight junction);ko04140(Autophagy - animal);ko04152(AMPK signaling pathway);ko04371(Apelin signaling pathway);ko04068(FoxO signaling pathway);ko04151(PI3K-Akt signaling pathway);ko04150(mTOR signaling pathway);ko05418(Fluid shear stress and atherosclerosis);ko05410(Hypertrophic cardiomyopathy (HCM));ko04931(Insulin resistance);ko04932(Non-alcoholic fatty liver disease (NAFLD));ko04211(Lon…
TraesCS1B01G347700			1	1								EMT07889.1	Cytochrome P450 71A1 [Aegilops tauschii]	GO:0044550(secondary metabolite biosynthetic process);GO:0055114(oxidation-reduction process)	GO:0016020(membrane);GO:0016021(integral component of membrane)	GO:0004497(monooxygenase activity);GO:0016709(oxidoreductase activity, acting on paired donors, with incorporation or reduction of molecular oxygen, NAD(P)H as one donor, and incorporation of one atom of oxygen);GO:0016705(oxidoreductase activity, acting on paired donors, with incorporation or reduction of molecular oxygen);GO:0020037(heme binding);GO:0046872(metal ion binding);GO:0005506(iron io…	K00512|CYP17A|http://www.genome.jp/dbget-bin/www_bget?ko:K00512	ko00140(Steroid hormone biosynthesis);ko04913(Ovarian Steroidogenesis);ko04917(Prolactin signaling pathway)
TraesCS1B01G350300							1					BAJ94536.1	predicted protein [Hordeum vulgare subsp. vulgare]	*	GO:0016020(membrane);GO:0016021(integral component of membrane);GO:0009536(plastid)	*	*	*
TraesCS1B01G351500				1								OEL20373.1	hypothetical protein BAE44_0018603 [Dichanthelium oligosanthes]	*	*	*	*	*
TraesCS1B01G352000				1								BAJ87411.1	predicted protein, partial [Hordeum vulgare subsp. vulgare]	*	*	*	*	*
TraesCS1B01G352400		1	1	1	1			1	1			CAI94865.2	heat shock protein 101 [Triticum turgidum subsp. durum]	GO:0019538(protein metabolic process);GO:0034605(cellular response to heat)	GO:0005737(cytoplasm);GO:0005829(cytosol);GO:0005634(nucleus)	GO:0005524(ATP binding);GO:0000166(nucleotide binding)	K03695|clpB|http://www.genome.jp/dbget-bin/www_bget?ko:K03695	ko04213(Longevity regulating pathway - multiple species)
TraesCS1B01G354500LC				1					1			*	*	*	*	*	*	*
TraesCS1B01G356100				1	1							AOV85894.1	ABCA3, partial [Triticum polonicum]	GO:0006810(transport);GO:0006869(lipid transport)	GO:0016020(membrane);GO:0016021(integral component of membrane);GO:0043231(intracellular membrane-bounded organelle);GO:0009536(plastid)	GO:0005524(ATP binding);GO:0005215(transporter activity);GO:0000166(nucleotide binding);GO:0016887(ATPase activity);GO:0042626(ATPase activity, coupled to transmembrane movement of substances)	*	*
TraesCS1B01G357600										1		EMT24731.1	Histone H2B.2 [Aegilops tauschii]	GO:0006334(nucleosome assembly);GO:0051276(chromosome organization)	GO:0000786(nucleosome);GO:0000788(nuclear nucleosome);GO:0005694(chromosome);GO:0005634(nucleus)	GO:0003677(DNA binding);GO:0046982(protein heterodimerization activity)	K11252|H2B|http://www.genome.jp/dbget-bin/www_bget?ko:K11252	ko05203(Viral carcinogenesis);ko05322(Systemic lupus erythematosus);ko05034(Alcoholism)
TraesCS1B01G358700LC			1									EMS65028.1	Extended synaptotagmin-1 [Triticum urartu]	*	*	*	*	*
TraesCS1B01G360300					1						C3H	XP_003568066.1	PREDICTED: zinc finger CCCH domain-containing protein 37-like [Brachypodium distachyon]	GO:0009793(embryo development ending in seed dormancy);GO:0010150(leaf senescence);GO:0009867(jasmonic acid mediated signaling pathway)	GO:0005634(nucleus)	GO:0046872(metal ion binding);GO:0003677(DNA binding);GO:0008270(zinc ion binding);GO:0003676(nucleic acid binding)	*	*
TraesCS1B01G360800			1	1								EMS62606.1	Reticulon-like protein B1 [Triticum urartu]	*	GO:0016020(membrane);GO:0005789(endoplasmic reticulum membrane);GO:0005783(endoplasmic reticulum);GO:0016021(integral component of membrane)	*	*	*
TraesCS1B01G364500					1							ABD92930.1	alpha tubulin-2A [Triticum aestivum]	GO:0007017(microtubule-based process);GO:0000226(microtubule cytoskeleton organization);GO:0071258(cellular response to gravity);GO:0009651(response to salt stress)	GO:0005737(cytoplasm);GO:0005856(cytoskeleton);GO:0005874(microtubule);GO:0005730(nucleolus);GO:0005886(plasma membrane);GO:0005829(cytosol);GO:0016020(membrane);GO:0005618(cell wall);GO:0005773(vacuole);GO:0045298(tubulin complex);GO:0009506(plasmodesma)	GO:0003924(GTPase activity);GO:0000166(nucleotide binding);GO:0005525(GTP binding);GO:0005200(structural constituent of cytoskeleton);GO:0005515(protein binding)	K07374|TUBA|http://www.genome.jp/dbget-bin/www_bget?ko:K07374	ko04210(Apoptosis);ko04540(Gap junction);ko04530(Tight junction);ko04145(Phagosome);ko05130(Pathogenic Escherichia coli infection)
TraesCS1B01G364900					1							EMT25824.1	hypothetical protein F775_32494 [Aegilops tauschii]	GO:0042273(ribosomal large subunit biogenesis);GO:0007018(microtubule-based movement)	*	GO:0005524(ATP binding);GO:0008017(microtubule binding);GO:0000166(nucleotide binding);GO:0003777(microtubule motor activity)	*	*
TraesCS1B01G367600				1								BAJ85084.1	predicted protein [Hordeum vulgare subsp. vulgare]	GO:0016042(lipid catabolic process);GO:0006629(lipid metabolic process)	GO:0005737(cytoplasm)	GO:0008970(phosphatidylcholine 1-acylhydrolase activity);GO:0016787(hydrolase activity)	*	*
TraesCS1B01G368700LC										1		EMT07748.1	Membrane steroid-binding protein 2 [Aegilops tauschii]	GO:0022900(electron transport chain);GO:0055114(oxidation-reduction process)	GO:0016020(membrane);GO:0016021(integral component of membrane);GO:0012505(endomembrane system);GO:0009535(chloroplast thylakoid membrane);GO:0005783(endoplasmic reticulum);GO:0005634(nucleus)	GO:0020037(heme binding);GO:0032440(2-alkenal reductase [NAD(P)] activity);GO:0016491(oxidoreductase activity)	K17278|PGRMC1_2|http://www.genome.jp/dbget-bin/www_bget?ko:K17278	*
TraesCS1B01G369400									1			OEL27730.1	hypothetical protein BAE44_0011251 [Dichanthelium oligosanthes]	*	GO:0009536(plastid);GO:0016021(integral component of membrane);GO:0016020(membrane)	*	*	*
TraesCS1B01G371100			1									BAK07690.1	predicted protein, partial [Hordeum vulgare subsp. vulgare]	GO:0030001(metal ion transport);GO:0046916(cellular transition metal ion homeostasis)	GO:0005737(cytoplasm);GO:0016020(membrane);GO:0016021(integral component of membrane)	GO:0046914(transition metal ion binding)	*	*
TraesCS1B01G373600				1								BAK00156.1	predicted protein [Hordeum vulgare subsp. vulgare]	GO:0006098(pentose-phosphate shunt);GO:0055114(oxidation-reduction process);GO:0009414(response to water deprivation);GO:0009651(response to salt stress);GO:0019521(D-gluconate metabolic process);GO:0009737(response to abscisic acid);GO:0009409(response to cold);GO:0009051(pentose-phosphate shunt, oxidative branch)	GO:0009507(chloroplast);GO:0009536(plastid);GO:0005829(cytosol);GO:0016020(membrane);GO:0009570(chloroplast stroma);GO:0005737(cytoplasm)	GO:0016491(oxidoreductase activity);GO:0004616(phosphogluconate dehydrogenase (decarboxylating) activity);GO:0008114(phosphogluconate 2-dehydrogenase activity);GO:0005515(protein binding)	K00033|PGD, gnd, gntZ|http://www.genome.jp/dbget-bin/www_bget?ko:K00033	ko00030(Pentose phosphate pathway);ko00480(Glutathione metabolism);ko01200(Carbon metabolism)
TraesCS1B01G374000					1							BAJ92840.1	predicted protein [Hordeum vulgare subsp. vulgare]	*	GO:0009536(plastid);GO:0005840(ribosome)	GO:0003676(nucleic acid binding)	K02945|RP-S1, rpsA|http://www.genome.jp/dbget-bin/www_bget?ko:K02945	ko03010(Ribosome)
TraesCS1B01G375400LC					1							EMT14324.1	Type I inositol-1,4,5-trisphosphate 5-phosphatase CVP2 [Aegilops tauschii]	GO:0006508(proteolysis);GO:0051603(proteolysis involved in cellular protein catabolic process)	GO:0005615(extracellular space);GO:0005764(lysosome);GO:0048046(apoplast)	GO:0008233(peptidase activity);GO:0008234(cysteine-type peptidase activity);GO:0016787(hydrolase activity);GO:0004197(cysteine-type endopeptidase activity)	*	*
TraesCS1B01G375900										1		XP_006368568.1	hypothetical protein POPTR_0001s05450g [Populus trichocarpa]	GO:0006334(nucleosome assembly);GO:0006810(transport);GO:0016192(vesicle-mediated transport)	GO:0000786(nucleosome);GO:0005694(chromosome);GO:0005634(nucleus);GO:0009536(plastid);GO:0016020(membrane);GO:0016021(integral component of membrane)	GO:0003677(DNA binding);GO:0046982(protein heterodimerization activity);GO:0005515(protein binding);GO:0031492(nucleosomal DNA binding)	K11253|H3|http://www.genome.jp/dbget-bin/www_bget?ko:K11253	ko05202(Transcriptional misregulation in cancers);ko05322(Systemic lupus erythematosus);ko05034(Alcoholism)
TraesCS1B01G376100										1		XP_018626204.1	PREDICTED: uncharacterized protein LOC104095884 [Nicotiana tomentosiformis]	GO:0006334(nucleosome assembly)	GO:0000786(nucleosome);GO:0005694(chromosome);GO:0005634(nucleus)	GO:0003677(DNA binding);GO:0046982(protein heterodimerization activity);GO:0003779(actin binding)	K11253|H3|http://www.genome.jp/dbget-bin/www_bget?ko:K11253	ko05202(Transcriptional misregulation in cancers);ko05322(Systemic lupus erythematosus);ko05034(Alcoholism)
TraesCS1B01G376500								1		1		XP_018474324.1	PREDICTED: histone H3-like centromeric protein CSE4 [Raphanus sativus]	GO:0006334(nucleosome assembly);GO:0006810(transport);GO:0016192(vesicle-mediated transport)	GO:0000786(nucleosome);GO:0005694(chromosome);GO:0005634(nucleus);GO:0009536(plastid);GO:0016020(membrane);GO:0016021(integral component of membrane)	GO:0003677(DNA binding);GO:0046982(protein heterodimerization activity);GO:0005515(protein binding);GO:0031492(nucleosomal DNA binding)	K11253|H3|http://www.genome.jp/dbget-bin/www_bget?ko:K11253	ko05202(Transcriptional misregulation in cancers);ko05322(Systemic lupus erythematosus);ko05034(Alcoholism)
TraesCS1B01G376600										1		XP_018626204.1	PREDICTED: uncharacterized protein LOC104095884 [Nicotiana tomentosiformis]	GO:0006334(nucleosome assembly)	GO:0000786(nucleosome);GO:0005694(chromosome);GO:0005634(nucleus)	GO:0003677(DNA binding);GO:0046982(protein heterodimerization activity)	K11254|H4|http://www.genome.jp/dbget-bin/www_bget?ko:K11254	ko05203(Viral carcinogenesis);ko05322(Systemic lupus erythematosus);ko05034(Alcoholism)
TraesCS1B01G376700								1				XP_003621457.1	core histone H2A/H2B/H3/H4 [Medicago truncatula]	GO:0006334(nucleosome assembly)	GO:0000786(nucleosome);GO:0005694(chromosome);GO:0005634(nucleus);GO:0009536(plastid)	GO:0003677(DNA binding);GO:0046982(protein heterodimerization activity);GO:0005515(protein binding);GO:0031492(nucleosomal DNA binding)	K11253|H3|http://www.genome.jp/dbget-bin/www_bget?ko:K11253	ko05202(Transcriptional misregulation in cancers);ko05322(Systemic lupus erythematosus);ko05034(Alcoholism)
TraesCS1B01G378000			1	1								BAJ88210.1	predicted protein [Hordeum vulgare subsp. vulgare]	GO:0006457(protein folding);GO:0042026(protein refolding)	GO:0005737(cytoplasm);GO:0005739(mitochondrion);GO:0005774(vacuolar membrane)	GO:0005524(ATP binding)	K04077|groEL, HSPD1|http://www.genome.jp/dbget-bin/www_bget?ko:K04077	ko03018(RNA degradation);ko04940(Type I diabetes mellitus);ko05134(Legionellosis);ko05152(Tuberculosis);ko04212(Longevity regulating pathway - worm)
TraesCS1B01G378300					1					1		BAJ87490.1	predicted protein [Hordeum vulgare subsp. vulgare]	GO:0006334(nucleosome assembly);GO:0051276(chromosome organization)	GO:0000786(nucleosome);GO:0000788(nuclear nucleosome);GO:0005694(chromosome);GO:0005634(nucleus)	GO:0003677(DNA binding);GO:0046982(protein heterodimerization activity)	K11252|H2B|http://www.genome.jp/dbget-bin/www_bget?ko:K11252	ko05203(Viral carcinogenesis);ko05322(Systemic lupus erythematosus);ko05034(Alcoholism)
TraesCS1B01G378400							1					XP_003621457.1	core histone H2A/H2B/H3/H4 [Medicago truncatula]	GO:0006334(nucleosome assembly)	GO:0000786(nucleosome);GO:0005694(chromosome);GO:0005634(nucleus);GO:0009536(plastid)	GO:0003677(DNA binding);GO:0046982(protein heterodimerization activity);GO:0005515(protein binding);GO:0031492(nucleosomal DNA binding)	K11253|H3|http://www.genome.jp/dbget-bin/www_bget?ko:K11253	ko05202(Transcriptional misregulation in cancers);ko05322(Systemic lupus erythematosus);ko05034(Alcoholism)
TraesCS1B01G378600								1		1		XP_006580873.1	PREDICTED: histone H3-like centromeric protein CSE4 [Glycine max]	GO:0006334(nucleosome assembly)	GO:0000786(nucleosome);GO:0005694(chromosome);GO:0005634(nucleus);GO:0009536(plastid)	GO:0003677(DNA binding);GO:0046982(protein heterodimerization activity);GO:0005515(protein binding);GO:0031492(nucleosomal DNA binding)	K11253|H3|http://www.genome.jp/dbget-bin/www_bget?ko:K11253	ko05202(Transcriptional misregulation in cancers);ko05322(Systemic lupus erythematosus);ko05034(Alcoholism)
TraesCS1B01G379200					1							EMS65034.1	hypothetical protein TRIUR3_04158 [Triticum urartu]	GO:0000154(rRNA modification)	GO:0032040(small-subunit processome);GO:0031428(box C/D snoRNP complex)	GO:0030515(snoRNA binding)	K14565|NOP58|http://www.genome.jp/dbget-bin/www_bget?ko:K14565	ko03008(Ribosome biogenesis in eukaryotes)
TraesCS1B01G379300			1									BAJ84957.1	predicted protein [Hordeum vulgare subsp. vulgare]	*	GO:0016020(membrane);GO:0016021(integral component of membrane)	*	*	*
TraesCS1B01G381200							1	1				ALD18912.1	LEA3 [Triticum turgidum subsp. durum]	*	*	*	*	*
TraesCS1B01G381500							1	1				BAC80266.1	ABA inducible protein [Triticum aestivum]	*	*	*	*	*
TraesCS1B01G381600LC							1					BAK03127.1	predicted protein [Hordeum vulgare subsp. vulgare]	GO:0051289(protein homotetramerization)	GO:0005829(cytosol)	GO:0018826(methionine gamma-lyase activity);GO:0003824(catalytic activity);GO:0030170(pyridoxal phosphate binding);GO:0016829(lyase activity);GO:0016740(transferase activity);GO:0003962(cystathionine gamma-synthase activity)	K01761|E4.4.1.11|http://www.genome.jp/dbget-bin/www_bget?ko:K01761	ko00270(Cysteine and methionine metabolism);ko00450(Selenocompound metabolism)
TraesCS1B01G384100			1	1								BAK03712.1	predicted protein [Hordeum vulgare subsp. vulgare]	*	*	*	*	*
TraesCS1B01G385300			1									BAK07218.1	predicted protein, partial [Hordeum vulgare subsp. vulgare]	GO:0006468(protein phosphorylation)	GO:0005737(cytoplasm);GO:0005739(mitochondrion);GO:0016020(membrane);GO:0016021(integral component of membrane)	GO:0004672(protein kinase activity);GO:0005524(ATP binding);GO:0004702(signal transducer, downstream of receptor, with serine/threonine kinase activity);GO:0004674(protein serine/threonine kinase activity);GO:0000166(nucleotide binding)	*	*
TraesCS1B01G385400LC					1							BAJ90757.1	predicted protein [Hordeum vulgare subsp. vulgare]	*	GO:0009536(plastid)	GO:0003723(RNA binding)	*	*
TraesCS1B01G386200								1		1		BAJ87490.1	predicted protein [Hordeum vulgare subsp. vulgare]	GO:0006334(nucleosome assembly)	GO:0000786(nucleosome);GO:0000788(nuclear nucleosome);GO:0005694(chromosome);GO:0005634(nucleus)	GO:0003677(DNA binding);GO:0046982(protein heterodimerization activity)	K11252|H2B|http://www.genome.jp/dbget-bin/www_bget?ko:K11252	ko05203(Viral carcinogenesis);ko05322(Systemic lupus erythematosus);ko05034(Alcoholism)
TraesCS1B01G386400								1		1		P05621.2	RecName: Full=Histone H2B.2	GO:0006334(nucleosome assembly);GO:0051276(chromosome organization)	GO:0000786(nucleosome);GO:0000788(nuclear nucleosome);GO:0005694(chromosome);GO:0005634(nucleus)	GO:0003677(DNA binding);GO:0046982(protein heterodimerization activity)	K11252|H2B|http://www.genome.jp/dbget-bin/www_bget?ko:K11252	ko05203(Viral carcinogenesis);ko05322(Systemic lupus erythematosus);ko05034(Alcoholism)
TraesCS1B01G386600										1		BAJ87490.1	predicted protein [Hordeum vulgare subsp. vulgare]	GO:0006334(nucleosome assembly);GO:0051276(chromosome organization)	GO:0000786(nucleosome);GO:0000788(nuclear nucleosome);GO:0005694(chromosome);GO:0005634(nucleus)	GO:0003677(DNA binding);GO:0046982(protein heterodimerization activity)	K11252|H2B|http://www.genome.jp/dbget-bin/www_bget?ko:K11252	ko05203(Viral carcinogenesis);ko05322(Systemic lupus erythematosus);ko05034(Alcoholism)
TraesCS1B01G386700LC				1	1							BAK04861.1	predicted protein, partial [Hordeum vulgare subsp. vulgare]	GO:0009846(pollen germination);GO:0009860(pollen tube growth)	GO:0005829(cytosol)	GO:0016740(transferase activity)	*	*
TraesCS1B01G387500LC					1							EMS67515.1	hypothetical protein TRIUR3_20598 [Triticum urartu]	*	*	*	*	*
TraesCS1B01G388700				1								AAL40895.1	phosphoethanolamine methyltransferase [Triticum aestivum]	GO:0008152(metabolic process);GO:0006656(phosphatidylcholine biosynthetic process);GO:0032259(methylation);GO:0008654(phospholipid biosynthetic process);GO:0006629(lipid metabolic process)	GO:0005737(cytoplasm)	GO:0008168(methyltransferase activity);GO:0000234(phosphoethanolamine N-methyltransferase activity);GO:0008757(S-adenosylmethionine-dependent methyltransferase activity);GO:0016740(transferase activity);GO:0052667(phosphomethylethanolamine N-methyltransferase activity)	K05929|E2.1.1.103, NMT|http://www.genome.jp/dbget-bin/www_bget?ko:K05929	ko00564(Glycerophospholipid metabolism)
TraesCS1B01G388800				1								XP_003567959.1	PREDICTED: putative clathrin assembly protein At2g01600 [Brachypodium distachyon]	GO:0048268(clathrin coat assembly)	GO:0030136(clathrin-coated vesicle)	GO:0030276(clathrin binding);GO:0005545(1-phosphatidylinositol binding);GO:0005543(phospholipid binding)	*	*
TraesCS1B01G391900				1								BAJ90077.1	predicted protein [Hordeum vulgare subsp. vulgare]	GO:0006520(cellular amino acid metabolic process);GO:0009088(threonine biosynthetic process);GO:0008152(metabolic process);GO:0008652(cellular amino acid biosynthetic process)	GO:0005737(cytoplasm);GO:0009536(plastid);GO:0005829(cytosol);GO:0009507(chloroplast);GO:0009570(chloroplast stroma)	GO:0004795(threonine synthase activity);GO:0030170(pyridoxal phosphate binding);GO:0016829(lyase activity);GO:0003824(catalytic activity)	K01733|thrC|http://www.genome.jp/dbget-bin/www_bget?ko:K01733	ko00260(Glycine, serine and threonine metabolism);ko00750(Vitamin B6 metabolism);ko01230(Biosynthesis of amino acids)
TraesCS1B01G392700							1	1				BAK08004.1	predicted protein [Hordeum vulgare subsp. vulgare]	*	*	*	*	*
TraesCS1B01G393900					1							CDM81733.1	unnamed protein product [Triticum aestivum]	GO:0006355(regulation of transcription, DNA-templated)	GO:0005739(mitochondrion)	*	*	*
TraesCS1B01G396000		1	1	1				1	1	1	HSF	AHZ44769.1	heat shock factor A6e, partial [Triticum aestivum]	GO:0006355(regulation of transcription, DNA-templated);GO:0006351(transcription, DNA-templated)	GO:0005634(nucleus);GO:0005737(cytoplasm)	GO:0003677(DNA binding);GO:0003700(transcription factor activity, sequence-specific DNA binding);GO:0042802(identical protein binding);GO:0043565(sequence-specific DNA binding)	K09419|HSFF|http://www.genome.jp/dbget-bin/www_bget?ko:K09419	*
TraesCS1B01G396800					1							BAK03116.1	predicted protein, partial [Hordeum vulgare subsp. vulgare]	GO:0009737(response to abscisic acid)	GO:0009507(chloroplast)	GO:0003723(RNA binding)	*	*
TraesCS1B01G401000					1							EMS66462.1	hypothetical protein TRIUR3_03326 [Triticum urartu]	GO:0000154(rRNA modification)	GO:0032040(small-subunit processome);GO:0031428(box C/D snoRNP complex)	GO:0030515(snoRNA binding)	K14564|NOP56|http://www.genome.jp/dbget-bin/www_bget?ko:K14564	ko03008(Ribosome biogenesis in eukaryotes)
TraesCS1B01G401700LC			1									EMS59145.1	hypothetical protein TRIUR3_26052 [Triticum urartu]	*	*	*	*	*
TraesCS1B01G403900		1	1	1				1	1	1		EMT15765.1	hypothetical protein F775_32053 [Aegilops tauschii]	*	*	*	*	*
TraesCS1B01G404000					1							BAJ95475.1	predicted protein [Hordeum vulgare subsp. vulgare]	GO:0006659(phosphatidylserine biosynthetic process);GO:0008654(phospholipid biosynthetic process);GO:0006629(lipid metabolic process);GO:0006646(phosphatidylethanolamine biosynthetic process)	GO:0016021(integral component of membrane);GO:0016020(membrane);GO:0005789(endoplasmic reticulum membrane);GO:0005783(endoplasmic reticulum);GO:0005634(nucleus)	GO:0016740(transferase activity);GO:0003882(CDP-diacylglycerol-serine O-phosphatidyltransferase activity)	K08730|PTDSS2|http://www.genome.jp/dbget-bin/www_bget?ko:K08730	ko00564(Glycerophospholipid metabolism)
TraesCS1B01G404200					1							BAJ94766.1	predicted protein [Hordeum vulgare subsp. vulgare]	GO:0051726(regulation of cell cycle)	GO:0005634(nucleus)	*	*	*
TraesCS1B01G408200					1							AFZ85291.1	asparagine synthetase [Secale cereale x Triticum turgidum subsp. durum]	GO:0006541(glutamine metabolic process);GO:0006529(asparagine biosynthetic process);GO:0070981(L-asparagine biosynthetic process);GO:0008652(cellular amino acid biosynthetic process);GO:0008152(metabolic process);GO:0042538(hyperosmotic salinity response);GO:0097164(ammonium ion metabolic process)	GO:0005829(cytosol);GO:0005737(cytoplasm);GO:0009506(plasmodesma)	GO:0042803(protein homodimerization activity);GO:0004066(asparagine synthase (glutamine-hydrolyzing) activity);GO:0005524(ATP binding);GO:0000166(nucleotide binding);GO:0016874(ligase activity);GO:0004071(aspartate-ammonia ligase activity)	K01953|asnB, ASNS|http://www.genome.jp/dbget-bin/www_bget?ko:K01953	ko00250(Alanine, aspartate and glutamate metabolism)
TraesCS1B01G408500LC			1	1								OEL35914.1	hypothetical protein BAE44_0003071 [Dichanthelium oligosanthes]	GO:0043161(proteasome-mediated ubiquitin-dependent protein catabolic process);GO:0016567(protein ubiquitination)	GO:0016020(membrane);GO:0016021(integral component of membrane);GO:0009536(plastid);GO:0005634(nucleus)	GO:0061630(ubiquitin protein ligase activity);GO:0008270(zinc ion binding);GO:0046872(metal ion binding);GO:0016740(transferase activity)	*	*
TraesCS1B01G409600					1							EMT11469.1	hypothetical protein F775_43385 [Aegilops tauschii]	*	GO:0009536(plastid)	*	*	*
TraesCS1B01G411100					1							BAJ98888.1	predicted protein [Hordeum vulgare subsp. vulgare]	GO:0008152(metabolic process);GO:0016114(terpenoid biosynthetic process);GO:0008299(isoprenoid biosynthetic process);GO:0009228(thiamine biosynthetic process);GO:0052865(1-deoxy-D-xylulose 5-phosphate biosynthetic process)	GO:0009536(plastid);GO:0009507(chloroplast)	GO:0003824(catalytic activity);GO:0008661(1-deoxy-D-xylulose-5-phosphate synthase activity);GO:0016740(transferase activity);GO:0046872(metal ion binding)	K01662|dxs|http://www.genome.jp/dbget-bin/www_bget?ko:K01662	ko00730(Thiamine metabolism);ko00900(Terpenoid backbone biosynthesis)
TraesCS1B01G415800				1	1							BAJ94571.1	predicted protein, partial [Hordeum vulgare subsp. vulgare]	GO:0055062(phosphate ion homeostasis);GO:0006817(phosphate ion transport);GO:0016036(cellular response to phosphate starvation);GO:0044257(cellular protein catabolic process);GO:2000185(regulation of phosphate transmembrane transport)	GO:0005737(cytoplasm);GO:0005783(endoplasmic reticulum);GO:0005794(Golgi apparatus)	GO:0061630(ubiquitin protein ligase activity);GO:0031625(ubiquitin protein ligase binding)	K10581|UBE2O|http://www.genome.jp/dbget-bin/www_bget?ko:K10581	ko04120(Ubiquitin mediated proteolysis)
TraesCS1B01G415900					1							XP_003567922.1	PREDICTED: 50S ribosomal protein L21, mitochondrial [Brachypodium distachyon]	GO:0009553(embryo sac development);GO:0010197(polar nucleus fusion);GO:0006412(translation);GO:0009555(pollen development);GO:0000741(karyogamy);GO:0009567(double fertilization forming a zygote and endosperm)	GO:0005622(intracellular);GO:0005840(ribosome);GO:0005739(mitochondrion);GO:0005762(mitochondrial large ribosomal subunit)	GO:0003735(structural constituent of ribosome);GO:0003723(RNA binding)	K02888|RP-L21, MRPL21, rplU|http://www.genome.jp/dbget-bin/www_bget?ko:K02888	ko03010(Ribosome)
TraesCS1B01G416600								1				BAJ96869.1	predicted protein [Hordeum vulgare subsp. vulgare]	GO:0006334(nucleosome assembly);GO:0051276(chromosome organization)	GO:0000786(nucleosome);GO:0000788(nuclear nucleosome);GO:0005694(chromosome);GO:0005634(nucleus)	GO:0003677(DNA binding);GO:0046982(protein heterodimerization activity)	K11252|H2B|http://www.genome.jp/dbget-bin/www_bget?ko:K11252	ko05203(Viral carcinogenesis);ko05322(Systemic lupus erythematosus);ko05034(Alcoholism)
TraesCS1B01G417600			1		1							EMT23864.1	Translationally-controlled tumor protein-like protein [Aegilops tauschii]	*	*	*	*	*
TraesCS1B01G420000					1							BAJ91650.1	predicted protein [Hordeum vulgare subsp. vulgare]	*	GO:0016021(integral component of membrane);GO:0016020(membrane);GO:0005739(mitochondrion);GO:0009536(plastid);GO:0005634(nucleus)	*	K06911|K06911|http://www.genome.jp/dbget-bin/www_bget?ko:K06911	*
TraesCS1B01G420100								1				EMT19581.1	Photosystem I reaction center subunit VI, chloroplastic [Aegilops tauschii]	GO:0015979(photosynthesis)	GO:0009538(photosystem I reaction center);GO:0009522(photosystem I);GO:0009579(thylakoid);GO:0016020(membrane);GO:0009536(plastid);GO:0009535(chloroplast thylakoid membrane);GO:0016021(integral component of membrane);GO:0009507(chloroplast)	*	K02695|psaH|http://www.genome.jp/dbget-bin/www_bget?ko:K02695	ko00195(Photosynthesis)
TraesCS1B01G420300							1	1				OEL28230.1	hypothetical protein BAE44_0010754 [Dichanthelium oligosanthes]	GO:0006351(transcription, DNA-templated)	GO:0005739(mitochondrion)	GO:0043565(sequence-specific DNA binding);GO:0003677(DNA binding)	*	*
TraesCS1B01G422400		1	1	1								BAJ85240.1	predicted protein, partial [Hordeum vulgare subsp. vulgare]	*	*	*	*	*
TraesCS1B01G423600		1	1	1				1	1	1		AHM24949.1	HSP40, partial [Triticum aestivum]	GO:0006457(protein folding)	GO:0005737(cytoplasm)	GO:0051082(unfolded protein binding)	K09510|DNAJB4|http://www.genome.jp/dbget-bin/www_bget?ko:K09510	*
TraesCS1B01G423600LC			1									EMT16850.1	Lipoxygenase 5, chloroplastic [Aegilops tauschii]	GO:0031408(oxylipin biosynthetic process);GO:0055114(oxidation-reduction process);GO:0006633(fatty acid biosynthetic process);GO:0006629(lipid metabolic process);GO:0006631(fatty acid metabolic process);GO:0022900(electron transport chain)	GO:0009536(plastid);GO:0005737(cytoplasm)	GO:0046872(metal ion binding);GO:0051213(dioxygenase activity);GO:0016702(oxidoreductase activity, acting on single donors with incorporation of molecular oxygen, incorporation of two atoms of oxygen);GO:0016491(oxidoreductase activity);GO:0005506(iron ion binding);GO:0016165(linoleate 13S-lipoxygenase activity)	K00454|LOX2S|http://www.genome.jp/dbget-bin/www_bget?ko:K00454	ko00591(Linoleic acid metabolism);ko00592(alpha-Linolenic acid metabolism)
TraesCS1B01G425800						1	1	1				CAA54191.1	Type V Thionin [Triticum aestivum]	GO:0006952(defense response)	*	*	*	*
TraesCS1B01G426900LC			1	1					1			EMT27036.1	Beta-amylase [Aegilops tauschii]	GO:0008152(metabolic process);GO:0005975(carbohydrate metabolic process);GO:0005983(starch catabolic process);GO:0000024(maltose biosynthetic process);GO:0000272(polysaccharide catabolic process)	GO:0009570(chloroplast stroma);GO:0009536(plastid)	GO:0016161(beta-amylase activity);GO:0016798(hydrolase activity, acting on glycosyl bonds);GO:0016787(hydrolase activity)	K01177|E3.2.1.2|http://www.genome.jp/dbget-bin/www_bget?ko:K01177	ko00500(Starch and sucrose metabolism)
TraesCS1B01G429300			1	1								BAJ88736.1	predicted protein [Hordeum vulgare subsp. vulgare]	GO:0055114(oxidation-reduction process)	GO:0016021(integral component of membrane);GO:0016020(membrane)	GO:0016491(oxidoreductase activity);GO:0004616(phosphogluconate dehydrogenase (decarboxylating) activity);GO:0051287(NAD binding)	*	*
TraesCS1B01G429400			1	1								XP_004961202.1	PREDICTED: uncharacterized protein LOC101768358 [Setaria italica]	*	GO:0016021(integral component of membrane);GO:0016020(membrane)	*	*	*
TraesCS1B01G430200								1				EMT27468.1	hypothetical protein F775_23889 [Aegilops tauschii]	*	*	*	*	*
TraesCS1B01G430200LC		1		1							AP-EREBP	BAJ92494.1	predicted protein [Hordeum vulgare subsp. vulgare]	GO:0006351(transcription, DNA-templated);GO:0006355(regulation of transcription, DNA-templated)	GO:0005634(nucleus)	GO:0003677(DNA binding);GO:0003700(transcription factor activity, sequence-specific DNA binding)	K09286|EREBP|http://www.genome.jp/dbget-bin/www_bget?ko:K09286	*
TraesCS1B01G430800			1	1								BAK05654.1	predicted protein [Hordeum vulgare subsp. vulgare]	GO:0006259(DNA metabolic process);GO:0006265(DNA topological change);GO:0006810(transport)	GO:0005739(mitochondrion);GO:0009536(plastid);GO:0016020(membrane);GO:0043190(ATP-binding cassette (ABC) transporter complex)	GO:0005524(ATP binding);GO:0000166(nucleotide binding);GO:0016887(ATPase activity);GO:0003677(DNA binding);GO:0003918(DNA topoisomerase type II (ATP-hydrolyzing) activity);GO:0042626(ATPase activity, coupled to transmembrane movement of substances)	K06184|ABCF1|http://www.genome.jp/dbget-bin/www_bget?ko:K06184	*
TraesCS1B01G432400					1							EMT11235.1	Eukaryotic translation initiation factor 3 subunit D [Aegilops tauschii]	*	GO:0016020(membrane);GO:0016021(integral component of membrane);GO:0009536(plastid)	*	*	*
TraesCS1B01G432700								1				ADL41158.1	chloroplast light-harvesting chlorophyll a/b binding protein [Triticum aestivum]	GO:0018298(protein-chromophore linkage);GO:0009765(photosynthesis, light harvesting);GO:0009416(response to light stimulus);GO:0015979(photosynthesis);GO:0009768(photosynthesis, light harvesting in photosystem I)	GO:0009522(photosystem I);GO:0009535(chloroplast thylakoid membrane);GO:0016021(integral component of membrane);GO:0009579(thylakoid);GO:0016020(membrane);GO:0009941(chloroplast envelope);GO:0009507(chloroplast);GO:0010287(plastoglobule);GO:0009536(plastid);GO:0009523(photosystem II)	GO:0031409(pigment binding);GO:0016168(chlorophyll binding);GO:0046872(metal ion binding)	K08912|LHCB1|http://www.genome.jp/dbget-bin/www_bget?ko:K08912	ko00196(Photosynthesis - antenna proteins)
TraesCS1B01G434400					1							EMS65343.1	GTPase Era [Triticum urartu]	*	GO:0005622(intracellular);GO:0009507(chloroplast)	GO:0003723(RNA binding);GO:0000166(nucleotide binding);GO:0005525(GTP binding)	K03595|era|http://www.genome.jp/dbget-bin/www_bget?ko:K03595	*
TraesCS1B01G436500				1	1							EMT12599.1	Iron sulfur cluster assembly protein 1, mitochondrial [Aegilops tauschii]	GO:0044571([2Fe-2S] cluster assembly);GO:0097428(protein maturation by iron-sulfur cluster transfer);GO:0016226(iron-sulfur cluster assembly);GO:0006879(cellular iron ion homeostasis)	GO:0005759(mitochondrial matrix);GO:0005739(mitochondrion)	GO:0051537(2 iron, 2 sulfur cluster binding);GO:0046872(metal ion binding);GO:0036455(iron-sulfur transferase activity);GO:0005506(iron ion binding);GO:0008198(ferrous iron binding);GO:0051536(iron-sulfur cluster binding);GO:0051539(4 iron, 4 sulfur cluster binding)	*	*
TraesCS1B01G437100LC			1									EMT05688.1	hypothetical protein F775_24888 [Aegilops tauschii]	*	*	*	*	*
TraesCS1B01G438800LC					1							*	*	*	*	*	*	*
TraesCS1B01G440200					1							AFZ95926.1	chloroplast heat stress responsive protein [Triticum aestivum]	*	*	GO:0008270(zinc ion binding)	*	*
TraesCS1B01G441000			1					1		1		EMT21149.1	Protein FAR1-RELATED SEQUENCE 3 [Aegilops tauschii]	GO:0006355(regulation of transcription, DNA-templated)	*	GO:0008270(zinc ion binding)	*	*
TraesCS1B01G441400				1								BAJ95398.1	predicted protein [Hordeum vulgare subsp. vulgare]	GO:0006470(protein dephosphorylation)	*	GO:0004722(protein serine/threonine phosphatase activity);GO:0003824(catalytic activity);GO:0016787(hydrolase activity);GO:0004721(phosphoprotein phosphatase activity);GO:0043169(cation binding);GO:0046872(metal ion binding)	K14497|PP2C|http://www.genome.jp/dbget-bin/www_bget?ko:K14497	ko04016(MAPK signaling pathway - plant);ko04075(Plant hormone signal transduction);ko04931(Insulin resistance)
TraesCS1B01G443600					1							XP_003567843.1	PREDICTED: pentatricopeptide repeat-containing protein At1g15510, chloroplastic [Brachypodium distachyon]	GO:0009451(RNA modification);GO:0040007(growth);GO:0009658(chloroplast organization);GO:0009416(response to light stimulus)	GO:0009507(chloroplast);GO:0009536(plastid)	GO:0008270(zinc ion binding);GO:0003723(RNA binding);GO:0004519(endonuclease activity)	*	*
TraesCS1B01G443700				1								BAJ96629.1	predicted protein [Hordeum vulgare subsp. vulgare]	*	GO:0016020(membrane);GO:0016021(integral component of membrane)	GO:0016884(carbon-nitrogen ligase activity, with glutamine as amido-N-donor);GO:0016787(hydrolase activity)	*	*
TraesCS1B01G444700		1		1	1							BAJ98099.1	predicted protein [Hordeum vulgare subsp. vulgare]	*	*	*	*	*
TraesCS1B01G445100							1	1				XP_015637401.1	PREDICTED: oleosin 16 kDa-like [Oryza sativa Japonica Group]	GO:0019915(lipid storage)	GO:0016021(integral component of membrane);GO:0016020(membrane);GO:0012511(monolayer-surrounded lipid storage body)	*	*	*
TraesCS1B01G445600			1									BAJ92116.1	predicted protein, partial [Hordeum vulgare subsp. vulgare]	GO:0042546(cell wall biogenesis);GO:0009969(xyloglucan biosynthetic process);GO:0009832(plant-type cell wall biogenesis)	GO:0016020(membrane);GO:0005794(Golgi apparatus);GO:0016021(integral component of membrane)	GO:0008107(galactoside 2-alpha-L-fucosyltransferase activity);GO:0016740(transferase activity);GO:0016757(transferase activity, transferring glycosyl groups);GO:0008417(fucosyltransferase activity)	K13681|FUT|http://www.genome.jp/dbget-bin/www_bget?ko:K13681	*
TraesCS1B01G446900		1	1	1	1			1	1			EMT07145.1	hypothetical protein F775_08244 [Aegilops tauschii]	GO:0009061(anaerobic respiration);GO:0006979(response to oxidative stress)	*	*	*	*
TraesCS1B01G448300					1							XP_003567813.1	PREDICTED: sugar transporter ERD6-like 4 [Brachypodium distachyon]	GO:0006810(transport);GO:0046323(glucose import);GO:0035428(hexose transmembrane transport);GO:0055085(transmembrane transport);GO:0008643(carbohydrate transport)	GO:0016021(integral component of membrane);GO:0016020(membrane);GO:0005887(integral component of plasma membrane)	GO:0022891(substrate-specific transmembrane transporter activity);GO:0005215(transporter activity);GO:0005355(glucose transmembrane transporter activity);GO:0005351(sugar:proton symporter activity);GO:0022857(transmembrane transporter activity)	K08145|SLC2A8, GLUT8|http://www.genome.jp/dbget-bin/www_bget?ko:K08145	*
TraesCS1B01G448500			1									XP_003565833.1	PREDICTED: long-chain-fatty-acid--AMP ligase FadD26-like [Brachypodium distachyon]	GO:0008152(metabolic process)	GO:0016021(integral component of membrane);GO:0016020(membrane)	GO:0003824(catalytic activity);GO:0016874(ligase activity)	*	*
TraesCS1B01G448700			1									EMT28336.1	Putative LRR receptor-like serine/threonine-protein kinase [Aegilops tauschii]	GO:0016310(phosphorylation);GO:0006468(protein phosphorylation)	GO:0016021(integral component of membrane);GO:0016020(membrane)	GO:0004672(protein kinase activity);GO:0005524(ATP binding);GO:0004674(protein serine/threonine kinase activity);GO:0016301(kinase activity);GO:0016740(transferase activity);GO:0000166(nucleotide binding)	*	*
TraesCS1B01G449100				1							MYB	AEV91165.1	MYB-related protein [Aegilops speltoides]	*	GO:0005634(nucleus);GO:0005739(mitochondrion)	GO:0003677(DNA binding)	*	*
TraesCS1B01G449200				1							MYB	EMS56253.1	DnaJ homolog subfamily C member 2 [Triticum urartu]	*	GO:0005634(nucleus);GO:0005739(mitochondrion)	GO:0003677(DNA binding)	*	*
TraesCS1B01G449300				1							MYB	AEV91165.1	MYB-related protein [Aegilops speltoides]	*	GO:0005634(nucleus);GO:0005739(mitochondrion)	GO:0003677(DNA binding)	*	*
TraesCS1B01G449600LC					1							AAP80854.1	autophagy [Triticum aestivum]	GO:0006914(autophagy);GO:0006995(cellular response to nitrogen starvation);GO:0015031(protein transport);GO:0006810(transport)	GO:0005737(cytoplasm);GO:0005856(cytoskeleton);GO:0016020(membrane);GO:0005773(vacuole);GO:0005874(microtubule);GO:0031410(cytoplasmic vesicle);GO:0000421(autophagosome membrane);GO:0005774(vacuolar membrane);GO:0033110(Cvt vesicle membrane);GO:0016021(integral component of membrane)	*	K08341|GABARAP, ATG8, LC3|http://www.genome.jp/dbget-bin/www_bget?ko:K08341	ko04140(Autophagy - animal);ko04136(Autophagy - other eukaryotes);ko04138(Autophagy - yeast);ko04137(Mitophagy - animal);ko04139(Mitophagy - yeast);ko04371(Apelin signaling pathway);ko04068(FoxO signaling pathway);ko05167(Kaposi's sarcoma-associated herpesvirus infection);ko04212(Longevity regulating pathway - worm);ko04621(NOD-like receptor signaling pathway);ko04727(GABAergic synapse)
TraesCS1B01G449700LC					1							XP_010231871.1	PREDICTED: methionine S-methyltransferase isoform X2 [Brachypodium distachyon]	GO:0009058(biosynthetic process);GO:0001887(selenium compound metabolic process);GO:0046500(S-adenosylmethionine metabolic process);GO:0032259(methylation)	GO:0005829(cytosol);GO:0005737(cytoplasm)	GO:0008168(methyltransferase activity);GO:0003824(catalytic activity);GO:0030170(pyridoxal phosphate binding);GO:0008757(S-adenosylmethionine-dependent methyltransferase activity);GO:0016740(transferase activity);GO:0030732(methionine S-methyltransferase activity)	K08247|E2.1.1.12|http://www.genome.jp/dbget-bin/www_bget?ko:K08247	ko00450(Selenocompound metabolism)
TraesCS1B01G450500								1				BAJ97271.1	predicted protein [Hordeum vulgare subsp. vulgare]	*	GO:0016020(membrane);GO:0016021(integral component of membrane)	*	*	*
TraesCS1B01G451100								1				WP_072354045.1	hypothetical protein [Klebsiella pneumoniae]	GO:0018298(protein-chromophore linkage);GO:0009765(photosynthesis, light harvesting);GO:0009416(response to light stimulus);GO:0015979(photosynthesis);GO:0009768(photosynthesis, light harvesting in photosystem I);GO:0009635(response to herbicide);GO:0010119(regulation of stomatal movement);GO:0009769(photosynthesis, light harvesting in photosystem II);GO:0009644(response to high light intensity);…	GO:0009522(photosystem I);GO:0009535(chloroplast thylakoid membrane);GO:0016021(integral component of membrane);GO:0009579(thylakoid);GO:0016020(membrane);GO:0009941(chloroplast envelope);GO:0009507(chloroplast);GO:0010287(plastoglobule);GO:0009536(plastid);GO:0009523(photosystem II);GO:0009534(chloroplast thylakoid);GO:0042651(thylakoid membrane);GO:0030076(light-harvesting complex)	GO:0031409(pigment binding);GO:0016168(chlorophyll binding);GO:0046872(metal ion binding);GO:0005198(structural molecule activity);GO:0005515(protein binding)	K08914|LHCB3|http://www.genome.jp/dbget-bin/www_bget?ko:K08914	ko00196(Photosynthesis - antenna proteins)
TraesCS1B01G451200				1								EMS46762.1	Chlorophyll a-b binding protein of LHCII type III, chloroplastic [Triticum urartu]	GO:0018298(protein-chromophore linkage);GO:0009765(photosynthesis, light harvesting);GO:0009416(response to light stimulus);GO:0015979(photosynthesis);GO:0009768(photosynthesis, light harvesting in photosystem I);GO:0009635(response to herbicide);GO:0010119(regulation of stomatal movement);GO:0009769(photosynthesis, light harvesting in photosystem II);GO:0009644(response to high light intensity);…	GO:0009522(photosystem I);GO:0009535(chloroplast thylakoid membrane);GO:0016021(integral component of membrane);GO:0009579(thylakoid);GO:0016020(membrane);GO:0009941(chloroplast envelope);GO:0009507(chloroplast);GO:0010287(plastoglobule);GO:0009534(chloroplast thylakoid);GO:0042651(thylakoid membrane);GO:0009523(photosystem II);GO:0030076(light-harvesting complex);GO:0009536(plastid)	GO:0031409(pigment binding);GO:0016168(chlorophyll binding);GO:0046872(metal ion binding);GO:0005198(structural molecule activity);GO:0005515(protein binding)	K08914|LHCB3|http://www.genome.jp/dbget-bin/www_bget?ko:K08914	ko00196(Photosynthesis - antenna proteins)
TraesCS1B01G451900			1									EAY99186.1	hypothetical protein OsI_21143 [Oryza sativa Indica Group]	*	GO:0016020(membrane);GO:0016021(integral component of membrane)	*	*	*
TraesCS1B01G452100					1							BAK00672.1	predicted protein [Hordeum vulgare subsp. vulgare]	GO:0008299(isoprenoid biosynthetic process);GO:0015979(photosynthesis)	GO:0009536(plastid);GO:0009507(chloroplast)	GO:0016740(transferase activity);GO:0016765(transferase activity, transferring alkyl or aryl (other than methyl) groups);GO:0052923(all-trans-nonaprenyl-diphosphate synthase (geranyl-diphosphate specific) activity);GO:0046872(metal ion binding);GO:0050347(trans-octaprenyltranstransferase activity);GO:0036422(heptaprenyl diphosphate synthase activity)	K05356|SPS, sds|http://www.genome.jp/dbget-bin/www_bget?ko:K05356	ko00900(Terpenoid backbone biosynthesis)
TraesCS1B01G452200					1							BAJ92365.1	predicted protein [Hordeum vulgare subsp. vulgare]	GO:0016310(phosphorylation);GO:0006468(protein phosphorylation)	*	GO:0004672(protein kinase activity);GO:0004674(protein serine/threonine kinase activity);GO:0016301(kinase activity);GO:0016740(transferase activity);GO:0004707(MAP kinase activity);GO:0005524(ATP binding);GO:0000166(nucleotide binding)	*	*
TraesCS1B01G453100LC			1	1	1				1			AAL77156.1	Putative polyprotein [Oryza sativa Japonica Group]	*	*	*	*	*
TraesCS1B01G453500					1							XP_010230987.1	PREDICTED: mitochondrial import receptor subunit TOM7-1-like [Brachypodium distachyon]	GO:0030150(protein import into mitochondrial matrix);GO:0015031(protein transport);GO:0006810(transport)	GO:0005742(mitochondrial outer membrane translocase complex);GO:0009536(plastid);GO:0005739(mitochondrion);GO:0005741(mitochondrial outer membrane);GO:0016021(integral component of membrane);GO:0016020(membrane)	GO:0008565(protein transporter activity)	K17771|TOM7|http://www.genome.jp/dbget-bin/www_bget?ko:K17771	ko04137(Mitophagy - animal)
TraesCS1B01G454100LC			1					1				XP_003568563.1	PREDICTED: probable calcium-binding protein CML15 [Brachypodium distachyon]	*	GO:0005739(mitochondrion)	GO:0005509(calcium ion binding);GO:0046872(metal ion binding)	K13448|CML|http://www.genome.jp/dbget-bin/www_bget?ko:K13448	ko04626(Plant-pathogen interaction)
TraesCS1B01G455900					1							BAK01788.1	predicted protein [Hordeum vulgare subsp. vulgare]	GO:0009269(response to desiccation)	*	*	*	*
TraesCS1B01G456100LC			1	1	1							BAJ85726.1	predicted protein [Hordeum vulgare subsp. vulgare]	*	*	*	*	*
TraesCS1B01G456700					1							BAJ94561.1	predicted protein [Hordeum vulgare subsp. vulgare]	GO:0016310(phosphorylation);GO:0006468(protein phosphorylation);GO:0009738(abscisic acid-activated signaling pathway);GO:0046777(protein autophosphorylation);GO:0035556(intracellular signal transduction);GO:0018105(peptidyl-serine phosphorylation);GO:0010119(regulation of stomatal movement);GO:0010359(regulation of anion channel activity);GO:0009651(response to salt stress)	GO:0005737(cytoplasm);GO:0005634(nucleus);GO:0005886(plasma membrane);GO:0005829(cytosol);GO:0016020(membrane);GO:0005773(vacuole)	GO:0004672(protein kinase activity);GO:0005524(ATP binding);GO:0004674(protein serine/threonine kinase activity);GO:0005509(calcium ion binding);GO:0016301(kinase activity);GO:0000166(nucleotide binding);GO:0005516(calmodulin binding);GO:0004683(calmodulin-dependent protein kinase activity);GO:0009931(calcium-dependent protein serine/threonine kinase activity)	K13412|CPK|http://www.genome.jp/dbget-bin/www_bget?ko:K13412	ko05145(Toxoplasmosis);ko04626(Plant-pathogen interaction)
TraesCS1B01G459100					1							*	*	*	*	*	*	*
TraesCS1B01G459900					1							EMT10246.1	hypothetical protein F775_26358 [Aegilops tauschii]	*	*	GO:0016740(transferase activity);GO:0004402(histone acetyltransferase activity);GO:0016746(transferase activity, transferring acyl groups)	K14791|PWP1|http://www.genome.jp/dbget-bin/www_bget?ko:K14791	*
TraesCS1B01G461600					1						Sigma70-like	EMT05926.1	RNA polymerase sigma factor rpoD [Aegilops tauschii]	GO:0006355(regulation of transcription, DNA-templated);GO:0006352(DNA-templated transcription, initiation);GO:0010207(photosystem II assembly);GO:2001141(regulation of RNA biosynthetic process);GO:0009658(chloroplast organization);GO:0045893(positive regulation of transcription, DNA-templated)	GO:0009536(plastid);GO:0005739(mitochondrion);GO:0009507(chloroplast)	GO:0003677(DNA binding);GO:0003700(transcription factor activity, sequence-specific DNA binding);GO:0016987(sigma factor activity);GO:0003899(DNA-directed 5'-3' RNA polymerase activity);GO:0001053(plastid sigma factor activity)	K03093|SIGMA70|http://www.genome.jp/dbget-bin/www_bget?ko:K03093	*
TraesCS1B01G461700								1				BAK07099.1	predicted protein [Hordeum vulgare subsp. vulgare]	*	GO:0016020(membrane);GO:0016021(integral component of membrane);GO:0005739(mitochondrion)	GO:0016740(transferase activity)	*	*
TraesCS1B01G461800					1							BAJ92477.1	predicted protein [Hordeum vulgare subsp. vulgare]	*	*	GO:0008270(zinc ion binding)	*	*
TraesCS1B01G462200					1							EMS60454.1	putative ribulose-1,5 bisphosphate carboxylase/oxygenase large subunit N-methyltransferase, chloroplastic [Triticum urartu]	GO:0042793(transcription from plastid promoter);GO:0009658(chloroplast organization);GO:0018026(peptidyl-lysine monomethylation);GO:0010027(thylakoid membrane organization);GO:0032259(methylation)	GO:0009295(nucleoid);GO:0009508(plastid chromosome);GO:0009507(chloroplast);GO:0009534(chloroplast thylakoid);GO:0000427(plastid-encoded plastid RNA polymerase complex)	GO:0016279(protein-lysine N-methyltransferase activity);GO:0016740(transferase activity);GO:0008168(methyltransferase activity)	*	*
TraesCS1B01G462200LC			1	1	1							*	*	*	*	*	*	*
TraesCS1B01G462300LC			1	1	1		1					*	*	*	*	*	*	*
TraesCS1B01G466200				1								P16273.2	RecName: Full=Pathogen-related protein	*	*	*	*	*
TraesCS1B01G467000LC					1							EMT07574.1	Myosin-2 heavy chain [Aegilops tauschii]	GO:0008150(biological_process)	GO:0005634(nucleus)	GO:0003676(nucleic acid binding);GO:0003964(RNA-directed DNA polymerase activity)	*	*
TraesCS1B01G467100					1						Sigma70-like	EMS62514.1	RNA polymerase sigma factor rpoD [Triticum urartu]	GO:2001141(regulation of RNA biosynthetic process);GO:0006355(regulation of transcription, DNA-templated);GO:0006352(DNA-templated transcription, initiation)	GO:0009536(plastid);GO:0009507(chloroplast)	GO:0003677(DNA binding);GO:0003700(transcription factor activity, sequence-specific DNA binding);GO:0003899(DNA-directed 5'-3' RNA polymerase activity);GO:0016987(sigma factor activity);GO:0001053(plastid sigma factor activity)	*	*
TraesCS1B01G469300					1							EMT05604.1	Putative serine/threonine-protein kinase [Aegilops tauschii]	*	*	GO:0008270(zinc ion binding)	*	*
TraesCS1B01G469500					1							XP_014754554.1	PREDICTED: putative disease resistance protein RGA3 [Brachypodium distachyon]	*	GO:0016020(membrane);GO:0016021(integral component of membrane)	GO:0043531(ADP binding)	*	*
TraesCS1B01G470200LC		1	1	1								EMT09726.1	Disease resistance protein RPP13 [Aegilops tauschii]	*	*	*	*	*
TraesCS1B01G470800LC							1					*	*	*	*	*	*	*
TraesCS1B01G472100					1							BAJ95428.1	predicted protein [Hordeum vulgare subsp. vulgare]	GO:0006508(proteolysis)	GO:0009534(chloroplast thylakoid);GO:0009840(chloroplastic endopeptidase Clp complex);GO:0009532(plastid stroma);GO:0009941(chloroplast envelope);GO:0009507(chloroplast);GO:0009570(chloroplast stroma)	GO:0004252(serine-type endopeptidase activity);GO:0008233(peptidase activity)	K01358|clpP, CLPP|http://www.genome.jp/dbget-bin/www_bget?ko:K01358	ko04112(Cell cycle - Caulobacter);ko04212(Longevity regulating pathway - worm)
TraesCS1B01G476400LC					1							*	*	*	*	*	*	*
TraesCS1B01G477100					1							ANA53096.1	PWWP1 [Triticum monococcum]	*	*	*	*	*
TraesCS1B01G477900LC			1	1								BAK03347.1	predicted protein [Hordeum vulgare subsp. vulgare]	GO:0006351(transcription, DNA-templated);GO:0006355(regulation of transcription, DNA-templated)	GO:0005634(nucleus)	GO:0003677(DNA binding)	*	*
TraesCS1B01G520300LC		1	1	1	1		1	1		1		XP_009380663.1	PREDICTED: heat shock cognate 70 kDa protein-like [Musa acuminata subsp. malaccensis]	*	*	GO:0005524(ATP binding);GO:0000166(nucleotide binding)	K03283|HSPA1_8|http://www.genome.jp/dbget-bin/www_bget?ko:K03283	ko04144(Endocytosis);ko04010(MAPK signaling pathway);ko04141(Protein processing in endoplasmic reticulum);ko03040(Spliceosome);ko05169(Epstein-Barr virus infection);ko05164(Influenza A);ko05134(Legionellosis);ko05162(Measles);ko05145(Toxoplasmosis);ko04213(Longevity regulating pathway - multiple species);ko04915(Estrogen signaling pathway);ko04612(Antigen processing and presentation)
TraesCS1B01G537200LC			1									XP_002463320.1	hypothetical protein SORBIDRAFT_02g041770 [Sorghum bicolor]	GO:0046488(phosphatidylinositol metabolic process);GO:0016310(phosphorylation)	*	GO:0016308(1-phosphatidylinositol-4-phosphate 5-kinase activity);GO:0005524(ATP binding);GO:0016307(phosphatidylinositol phosphate kinase activity);GO:0016301(kinase activity)	K00889|PIP5K|http://www.genome.jp/dbget-bin/www_bget?ko:K00889	ko04810(Regulation of actin cytoskeleton);ko04144(Endocytosis);ko04139(Mitophagy - yeast);ko04011(MAPK signaling pathway - yeast);ko04070(Phosphatidylinositol signaling system);ko04072(Phospholipase D signaling pathway);ko05231(Choline metabolism in cancer);ko00562(Inositol phosphate metabolism);ko04666(Fc gamma R-mediated phagocytosis)
TraesCS1B01G546300LC			1	1								XP_015696407.1	PREDICTED: uncharacterized protein LOC102711564, partial [Oryza brachyantha]	GO:0008152(metabolic process)	GO:0005739(mitochondrion)	GO:0008168(methyltransferase activity)	*	*
TraesCS1B01G551300LC					1							*	*	*	*	*	*	*
TraesCS1B01G552100LC			1									XP_013443323.1	hypothetical protein MTR_0021s0160 [Medicago truncatula]	*	GO:0016020(membrane);GO:0016021(integral component of membrane)	*	*	*
TraesCS1B01G558100LC		1	1	1				1			ARF	EMT00954.1	Auxin response factor 13 [Aegilops tauschii]	GO:0052543(callose deposition in cell wall);GO:0010208(pollen wall assembly);GO:0009653(anatomical structure morphogenesis);GO:0048830(adventitious root development);GO:0009734(auxin-activated signaling pathway);GO:0009555(pollen development);GO:0006351(transcription, DNA-templated);GO:0006355(regulation of transcription, DNA-templated);GO:0009725(response to hormone)	GO:0005634(nucleus);GO:0009536(plastid)	GO:0003677(DNA binding);GO:0000987(core promoter proximal region sequence-specific DNA binding)	*	*
TraesCS1B01G558400LC			1									*	*	*	*	*	*	*
TraesCS1B01G559400LC							1					BAJ93953.1	predicted protein, partial [Hordeum vulgare subsp. vulgare]	GO:0006072(glycerol-3-phosphate metabolic process);GO:0005975(carbohydrate metabolic process);GO:0046168(glycerol-3-phosphate catabolic process);GO:0055114(oxidation-reduction process);GO:0006810(transport);GO:0070588(calcium ion transmembrane transport);GO:0006811(ion transport);GO:0006816(calcium ion transport)	GO:0009331(glycerol-3-phosphate dehydrogenase complex);GO:0005737(cytoplasm);GO:0005829(cytosol);GO:0016021(integral component of membrane);GO:0016020(membrane);GO:0005887(integral component of plasma membrane);GO:0043231(intracellular membrane-bounded organelle)	GO:0016491(oxidoreductase activity);GO:0016616(oxidoreductase activity, acting on the CH-OH group of donors, NAD or NADP as acceptor);GO:0051287(NAD binding);GO:0004367(glycerol-3-phosphate dehydrogenase [NAD+] activity);GO:0005524(ATP binding);GO:0005516(calmodulin binding);GO:0000166(nucleotide binding);GO:0016787(hydrolase activity);GO:0005388(calcium-transporting ATPase activity);GO:0046872(m…	K00006|GPD1|http://www.genome.jp/dbget-bin/www_bget?ko:K00006	ko04011(MAPK signaling pathway - yeast);ko00564(Glycerophospholipid metabolism)
TraesCS1B01G563000LC				1								*	*	*	*	*	*	*
TraesCS1B01G566600LC			1	1								EMT25399.1	hypothetical protein F775_24401 [Aegilops tauschii]	*	*	*	*	*
TraesCS1B01G571100LC					1							BAJ88999.1	predicted protein, partial [Hordeum vulgare subsp. vulgare]	GO:0045492(xylan biosynthetic process)	GO:0016020(membrane);GO:0016021(integral component of membrane)	*	*	*
TraesCS1B01G605000LC		1	1	1					1			CAI94865.2	heat shock protein 101 [Triticum turgidum subsp. durum]	GO:0019538(protein metabolic process);GO:0034605(cellular response to heat)	GO:0005737(cytoplasm);GO:0005829(cytosol);GO:0005634(nucleus)	GO:0005524(ATP binding);GO:0000166(nucleotide binding)	K03695|clpB|http://www.genome.jp/dbget-bin/www_bget?ko:K03695	ko04213(Longevity regulating pathway - multiple species)
TraesCS1B01G605100LC		1	1	1	1							CAI94865.2	heat shock protein 101 [Triticum turgidum subsp. durum]	GO:0019538(protein metabolic process);GO:0034605(cellular response to heat)	GO:0005737(cytoplasm);GO:0005829(cytosol);GO:0005634(nucleus)	GO:0005524(ATP binding);GO:0000166(nucleotide binding)	K03695|clpB|http://www.genome.jp/dbget-bin/www_bget?ko:K03695	ko04213(Longevity regulating pathway - multiple species)
TraesCS1B01G612000LC					1							ABD15881.1	MSP1 protein, partial [Oryza longistaminata]	GO:0009556(microsporogenesis);GO:0016310(phosphorylation);GO:0009554(megasporogenesis);GO:0051321(meiotic cell cycle);GO:0048658(anther wall tapetum development);GO:0006468(protein phosphorylation)	GO:0005886(plasma membrane);GO:0016021(integral component of membrane);GO:0016020(membrane)	GO:0004672(protein kinase activity);GO:0005524(ATP binding);GO:0004674(protein serine/threonine kinase activity);GO:0016301(kinase activity);GO:0016740(transferase activity);GO:0000166(nucleotide binding);GO:0005515(protein binding)	*	*
TraesCS1B01G620800LC							1					EMT25399.1	hypothetical protein F775_24401 [Aegilops tauschii]	*	*	*	*	*
TraesCS1B01G629400LC				1	1							*	*	*	*	*	*	*
TraesCS1B01G644200LC				1	1							CDM80526.1	unnamed protein product [Triticum aestivum]	*	*	*	*	*
TraesCS1B01G646800LC										1		KQL29950.1	hypothetical protein SETIT_019787mg, partial [Setaria italica]	GO:0006810(transport);GO:0016192(vesicle-mediated transport)	GO:0000786(nucleosome);GO:0005694(chromosome);GO:0005634(nucleus);GO:0009536(plastid);GO:0016020(membrane);GO:0016021(integral component of membrane)	GO:0003677(DNA binding);GO:0046982(protein heterodimerization activity)	K11253|H3|http://www.genome.jp/dbget-bin/www_bget?ko:K11253	ko05202(Transcriptional misregulation in cancers);ko05322(Systemic lupus erythematosus);ko05034(Alcoholism)
TraesCS1B01G647500LC										1		*	*	*	*	*	*	*
TraesCS1B01G670800LC			1	1								*	*	*	*	*	*	*
TraesCS1B01G672800LC					1							BAJ95477.1	predicted protein [Hordeum vulgare subsp. vulgare]	GO:0006486(protein glycosylation)	GO:0016020(membrane);GO:0000139(Golgi membrane);GO:0016021(integral component of membrane);GO:0005794(Golgi apparatus)	GO:0016740(transferase activity);GO:0016757(transferase activity, transferring glycosyl groups);GO:0008378(galactosyltransferase activity)	*	*
TraesCS1B01G706600LC								1				BAJ97045.1	predicted protein [Hordeum vulgare subsp. vulgare]	GO:0015979(photosynthesis)	GO:0009538(photosystem I reaction center);GO:0009522(photosystem I);GO:0009579(thylakoid);GO:0016020(membrane);GO:0009536(plastid);GO:0009535(chloroplast thylakoid membrane);GO:0016021(integral component of membrane);GO:0009507(chloroplast)	*	K02695|psaH|http://www.genome.jp/dbget-bin/www_bget?ko:K02695	ko00195(Photosynthesis)
TraesCS1B01G721900LC									1			*	*	*	*	*	*	*
TraesCS1B01G725400LC				1	1							EMT13066.1	hypothetical protein F775_08198 [Aegilops tauschii]	*	*	*	*	*
TraesCS1B01G725900LC		1	1	1					1			*	*	*	*	*	*	*
TraesCS1B01G738700LC								1			FAR1	EMT21149.1	Protein FAR1-RELATED SEQUENCE 3 [Aegilops tauschii]	GO:0006355(regulation of transcription, DNA-templated)	*	GO:0008270(zinc ion binding)	*	*
TraesCS1B01G750900LC					1							*	*	*	*	*	*	*
TraesCS1B01G751200LC					1							*	*	*	*	*	*	*
TraesCS1B01G761400LC			1	1	1							*	*	*	*	*	*	*
TraesCS1B01G761600LC			1	1	1							*	*	*	*	*	*	*
TraesCS1B01G767100LC			1									EMS66577.1	putative glycerophosphoryl diester phosphodiesterase 1 [Triticum urartu]	*	*	*	*	*
TraesCS1B01G767900LC					1							EMS46399.1	Flavone O-methyltransferase 1 [Triticum urartu]	*	*	*	*	*
TraesCS1B01G776900LC						1	1	1				EMS57793.1	hypothetical protein TRIUR3_26926 [Triticum urartu]	*	*	*	*	*
TraesCS1B01G778100LC		1	1	1	1			1	1			EMT12265.1	hypothetical protein F775_23973 [Aegilops tauschii]	*	*	*	*	*
TraesCS1D01G000400			1	1								XP_010231875.1	PREDICTED: uncharacterized protein LOC104582784 [Brachypodium distachyon]	*	GO:0016020(membrane);GO:0016021(integral component of membrane)	*	*	*
TraesCS1D01G000600			1	1								BAK05783.1	predicted protein [Hordeum vulgare subsp. vulgare]	*	GO:0016020(membrane);GO:0016021(integral component of membrane)	*	*	*
TraesCS1D01G002000							1	1		1		BAK05059.1	predicted protein [Hordeum vulgare subsp. vulgare]	*	GO:0016020(membrane);GO:0016021(integral component of membrane)	*	*	*
TraesCS1D01G002500			1									EMT21815.1	Meiosis protein mei2 [Aegilops tauschii]	*	*	GO:0003676(nucleic acid binding);GO:0000166(nucleotide binding);GO:0003723(RNA binding);GO:0016787(hydrolase activity);GO:0046872(metal ion binding)	*	*
TraesCS1D01G003700					1							EMS48527.1	50S ribosomal protein L28, chloroplastic [Triticum urartu]	GO:0006412(translation)	GO:0005622(intracellular);GO:0005840(ribosome);GO:0009536(plastid);GO:0030529(intracellular ribonucleoprotein complex);GO:0016020(membrane);GO:0009941(chloroplast envelope);GO:0009507(chloroplast);GO:0009570(chloroplast stroma)	GO:0003735(structural constituent of ribosome)	K02902|RP-L28, MRPL28, rpmB|http://www.genome.jp/dbget-bin/www_bget?ko:K02902	ko03010(Ribosome)
TraesCS1D01G004700					1							BAJ86425.1	predicted protein [Hordeum vulgare subsp. vulgare]	GO:0015914(phospholipid transport);GO:0048194(Golgi vesicle budding)	GO:0005886(plasma membrane);GO:0005802(trans-Golgi network);GO:0016020(membrane);GO:0016021(integral component of membrane)	GO:0000287(magnesium ion binding);GO:0046872(metal ion binding);GO:0004012(phospholipid-translocating ATPase activity);GO:0005524(ATP binding);GO:0000166(nucleotide binding);GO:0016787(hydrolase activity)	K01530|E3.6.3.1|http://www.genome.jp/dbget-bin/www_bget?ko:K01530	*
TraesCS1D01G005200			1	1								EMT31058.1	hypothetical protein F775_20942 [Aegilops tauschii]	GO:0009749(response to glucose);GO:0030244(cellulose biosynthetic process);GO:0010215(cellulose microfibril organization);GO:0009416(response to light stimulus);GO:0060560(developmental growth involved in morphogenesis);GO:0009663(plasmodesma organization);GO:2001009(regulation of plant-type cell wall cellulose biosynthetic process);GO:0009831(plant-type cell wall modification involved in multidi…	GO:0016020(membrane);GO:0016021(integral component of membrane);GO:0005737(cytoplasm);GO:0005886(plasma membrane);GO:0005768(endosome);GO:0005802(trans-Golgi network);GO:0009505(plant-type cell wall);GO:0005794(Golgi apparatus)	*	*	*
TraesCS1D01G005700				1								EMT31254.1	hypothetical protein F775_17120 [Aegilops tauschii]	*	*	GO:0003824(catalytic activity);GO:0016787(hydrolase activity)	*	*
TraesCS1D01G005800										1		EMT33474.1	hypothetical protein F775_08280 [Aegilops tauschii]	GO:0032780(negative regulation of ATPase activity)	GO:0005739(mitochondrion)	GO:0042030(ATPase inhibitor activity)	*	*
TraesCS1D01G007800			1	1								EMT31987.1	Ankyrin-1 [Aegilops tauschii]	GO:0008150(biological_process)	GO:0000151(ubiquitin ligase complex);GO:0005575(cellular_component);GO:0005634(nucleus);GO:0005737(cytoplasm)	GO:0004842(ubiquitin-protein transferase activity);GO:0031625(ubiquitin protein ligase binding)	*	*
TraesCS1D01G011700				1								BAJ97419.1	predicted protein [Hordeum vulgare subsp. vulgare]	GO:0009058(biosynthetic process);GO:0001887(selenium compound metabolic process);GO:0046500(S-adenosylmethionine metabolic process);GO:0032259(methylation)	GO:0005829(cytosol);GO:0005737(cytoplasm)	GO:0008168(methyltransferase activity);GO:0003824(catalytic activity);GO:0030170(pyridoxal phosphate binding);GO:0008757(S-adenosylmethionine-dependent methyltransferase activity);GO:0016740(transferase activity);GO:0030732(methionine S-methyltransferase activity)	K08247|E2.1.1.12|http://www.genome.jp/dbget-bin/www_bget?ko:K08247	ko00450(Selenocompound metabolism)
TraesCS1D01G012000							1	1				EMT22728.1	Defensin Tm-AMP-D1.2 [Aegilops tauschii]	GO:0031640(killing of cells of other organism);GO:0006952(defense response);GO:0050832(defense response to fungus)	*	*	*	*
TraesCS1D01G013200					1							BAJ91818.1	predicted protein [Hordeum vulgare subsp. vulgare]	GO:0007264(small GTPase mediated signal transduction);GO:0006888(ER to Golgi vesicle-mediated transport)	GO:0005789(endoplasmic reticulum membrane);GO:0000139(Golgi membrane);GO:0032588(trans-Golgi network membrane);GO:0005886(plasma membrane)	GO:0005525(GTP binding);GO:0030742(GTP-dependent protein binding);GO:0080115(myosin XI tail binding);GO:0016787(hydrolase activity)	K07874|RAB1A|http://www.genome.jp/dbget-bin/www_bget?ko:K07874	ko05134(Legionellosis)
TraesCS1D01G019100				1	1							EMT15997.1	Anthocyanidin 3-O-glucosyltransferase [Aegilops tauschii]	GO:0008152(metabolic process);GO:0052696(flavonoid glucuronidation);GO:0009813(flavonoid biosynthetic process);GO:0009718(anthocyanin-containing compound biosynthetic process)	GO:0043231(intracellular membrane-bounded organelle)	GO:0016740(transferase activity);GO:0016757(transferase activity, transferring glycosyl groups);GO:0016758(transferase activity, transferring hexosyl groups);GO:0080044(quercetin 7-O-glucosyltransferase activity);GO:0080043(quercetin 3-O-glucosyltransferase activity);GO:0047213(anthocyanidin 3-O-glucosyltransferase activity)	K12930|BZ1|http://www.genome.jp/dbget-bin/www_bget?ko:K12930	ko00942(Anthocyanin biosynthesis)
TraesCS1D01G024000LC							1					ABS58503.1	serine proteinase inhibitor-like allergen [Triticum aestivum]	*	*	*	*	*
TraesCS1D01G025100					1							EMT29289.1	50S ribosomal protein L22 [Aegilops tauschii]	GO:0006412(translation)	GO:0005840(ribosome);GO:0015934(large ribosomal subunit);GO:0030529(intracellular ribonucleoprotein complex);GO:0005762(mitochondrial large ribosomal subunit);GO:0005739(mitochondrion)	GO:0003735(structural constituent of ribosome)	K02890|RP-L22, MRPL22, rplV|http://www.genome.jp/dbget-bin/www_bget?ko:K02890	ko03010(Ribosome)
TraesCS1D01G027800							1					ABS58503.1	serine proteinase inhibitor-like allergen [Triticum aestivum]	*	*	*	*	*
TraesCS1D01G027900							1	1				EMS48066.1	Subtilisin-chymotrypsin inhibitor-2A [Triticum urartu]	GO:0009611(response to wounding)	*	GO:0004867(serine-type endopeptidase inhibitor activity)	*	*
TraesCS1D01G028100							1	1				ABS58503.1	serine proteinase inhibitor-like allergen [Triticum aestivum]	*	*	*	*	*
TraesCS1D01G028500							1	1				EMT00336.1	Subtilisin-chymotrypsin inhibitor WSCI [Aegilops tauschii]	*	*	*	*	*
TraesCS1D01G029500					1							EMT23208.1	Putative membrane protein [Aegilops tauschii]	*	GO:0016020(membrane);GO:0016021(integral component of membrane)	*	*	*
TraesCS1D01G030300		1										XP_015637478.1	PREDICTED: E3 ubiquitin-protein ligase RING1 [Oryza sativa Japonica Group]	GO:0000209(protein polyubiquitination);GO:0042787(protein ubiquitination involved in ubiquitin-dependent protein catabolic process);GO:0043161(proteasome-mediated ubiquitin-dependent protein catabolic process)	*	GO:0061630(ubiquitin protein ligase activity);GO:0008270(zinc ion binding);GO:0046872(metal ion binding);GO:0016874(ligase activity)	*	*
TraesCS1D01G030600					1							BAJ86066.1	predicted protein [Hordeum vulgare subsp. vulgare]	GO:0042742(defense response to bacterium)	GO:0009579(thylakoid);GO:0009507(chloroplast);GO:0009570(chloroplast stroma);GO:0009536(plastid);GO:0048046(apoplast)	GO:0016853(isomerase activity);GO:0005507(copper ion binding)	*	*
TraesCS1D01G031600LC							1	1				AFK12210.1	metallothionein [Hordeum vulgare]	*	*	*	*	*
TraesCS1D01G032700			1									EMT23542.1	Nitrate/chlorate transporter [Aegilops tauschii]	GO:0006810(transport);GO:0006857(oligopeptide transport)	GO:0016020(membrane);GO:0016021(integral component of membrane)	GO:0005215(transporter activity)	*	*
TraesCS1D01G034800							1	1				AFK12210.1	metallothionein [Hordeum vulgare]	*	*	*	*	*
TraesCS1D01G038900									1			EMT28140.1	hypothetical protein F775_28015 [Aegilops tauschii]	*	GO:0016021(integral component of membrane);GO:0016020(membrane)	*	*	*
TraesCS1D01G039600				1								EMT12806.1	hypothetical protein F775_27537 [Aegilops tauschii]	*	*	*	*	*
TraesCS1D01G040700				1	1						ABI3VP1	EMT01811.1	B3 domain-containing protein [Aegilops tauschii]	GO:0006351(transcription, DNA-templated);GO:0006355(regulation of transcription, DNA-templated);GO:0016926(protein desumoylation);GO:0006508(proteolysis)	GO:0005634(nucleus)	GO:0003677(DNA binding);GO:0016929(SUMO-specific protease activity);GO:0004175(endopeptidase activity);GO:0046872(metal ion binding);GO:0008234(cysteine-type peptidase activity)	*	*
TraesCS1D01G041200					1							EMT10058.1	Glucose-6-phosphate isomerase, cytosolic [Aegilops tauschii]	GO:0006096(glycolytic process);GO:0006094(gluconeogenesis)	GO:0005737(cytoplasm);GO:0005829(cytosol)	GO:0004347(glucose-6-phosphate isomerase activity);GO:0016853(isomerase activity)	K01810|GPI, pgi|http://www.genome.jp/dbget-bin/www_bget?ko:K01810	ko00520(Amino sugar and nucleotide sugar metabolism);ko00010(Glycolysis / Gluconeogenesis);ko00030(Pentose phosphate pathway);ko00500(Starch and sucrose metabolism);ko01200(Carbon metabolism)
TraesCS1D01G043200			1	1								BAK03925.1	predicted protein, partial [Hordeum vulgare subsp. vulgare]	GO:0008150(biological_process)	GO:0005739(mitochondrion)	GO:0003674(molecular_function)	*	*
TraesCS1D01G043300			1	1	1						MYB	EMT18692.1	Myb-related protein MYBAS2 [Aegilops tauschii]	GO:0006351(transcription, DNA-templated);GO:0006355(regulation of transcription, DNA-templated);GO:0009751(response to salicylic acid);GO:0006357(regulation of transcription from RNA polymerase II promoter);GO:0030154(cell differentiation);GO:0009739(response to gibberellin);GO:0010200(response to chitin);GO:0009753(response to jasmonic acid);GO:0046686(response to cadmium ion);GO:0009723(respons…	GO:0005634(nucleus)	GO:0003677(DNA binding);GO:0003700(transcription factor activity, sequence-specific DNA binding);GO:0000981(RNA polymerase II transcription factor activity, sequence-specific DNA binding);GO:0001135(transcription factor activity, RNA polymerase II transcription factor recruiting);GO:0043565(sequence-specific DNA binding);GO:0044212(transcription regulatory region DNA binding)	K09422|MYBP|http://www.genome.jp/dbget-bin/www_bget?ko:K09422	*
TraesCS1D01G045100					1							BAK01744.1	predicted protein [Hordeum vulgare subsp. vulgare]	*	GO:0005829(cytosol)	GO:0003723(RNA binding)	*	*
TraesCS1D01G047800			1	1					1	1		EMT02370.1	hypothetical protein F775_24115 [Aegilops tauschii]	GO:0048858(cell projection morphogenesis)	GO:0016020(membrane);GO:0016021(integral component of membrane)	*	*	*
TraesCS1D01G048500							1					EMT30312.1	hypothetical protein F775_29101 [Aegilops tauschii]	*	GO:0016021(integral component of membrane);GO:0016020(membrane)	*	*	*
TraesCS1D01G049200LC			1	1								ACV89491.1	dehydroascorbate reductase [Triticum aestivum]	GO:0006749(glutathione metabolic process);GO:0055114(oxidation-reduction process)	GO:0005737(cytoplasm)	GO:0004364(glutathione transferase activity);GO:0016491(oxidoreductase activity);GO:0045174(glutathione dehydrogenase (ascorbate) activity);GO:0016740(transferase activity)	*	*
TraesCS1D01G049300			1	1								EMT08226.1	hypothetical protein F775_20689 [Aegilops tauschii]	*	*	*	*	*
TraesCS1D01G049400							1					EMT30312.1	hypothetical protein F775_29101 [Aegilops tauschii]	*	GO:0016021(integral component of membrane);GO:0016020(membrane)	*	*	*
TraesCS1D01G050000					1							EMT31079.1	Non-specific lipid-transfer protein-like protein [Aegilops tauschii]	GO:0006869(lipid transport);GO:0006508(proteolysis)	GO:0016020(membrane);GO:0016021(integral component of membrane)	GO:0008289(lipid binding);GO:0008233(peptidase activity)	*	*
TraesCS1D01G051000				1	1							XP_010231777.1	PREDICTED: probable leucine-rich repeat receptor-like protein kinase At1g35710 isoform X2 [Brachypodium distachyon]	GO:0006468(protein phosphorylation)	GO:0016021(integral component of membrane);GO:0016020(membrane)	GO:0004672(protein kinase activity);GO:0005524(ATP binding)	*	*
TraesCS1D01G051100							1	1				XP_004963108.1	PREDICTED: BURP domain-containing protein 13-like [Setaria italica]	GO:0009555(pollen development)	GO:0043668(exine)	*	*	*
TraesCS1D01G051900			1	1								AAY84873.1	alternative splicing regulator [Triticum aestivum]	*	GO:0005739(mitochondrion)	GO:0000166(nucleotide binding);GO:0003676(nucleic acid binding);GO:0008270(zinc ion binding);GO:0046872(metal ion binding)	K12896|SFRS7|http://www.genome.jp/dbget-bin/www_bget?ko:K12896	ko03040(Spliceosome);ko05168(Herpes simplex infection)
TraesCS1D01G052000			1	1	1							BAJ94806.1	predicted protein [Hordeum vulgare subsp. vulgare]	GO:0006810(transport)	GO:0016020(membrane);GO:0016021(integral component of membrane);GO:0043190(ATP-binding cassette (ABC) transporter complex);GO:0005886(plasma membrane)	GO:0005524(ATP binding);GO:0000166(nucleotide binding);GO:0016887(ATPase activity);GO:0042626(ATPase activity, coupled to transmembrane movement of substances)	*	*
TraesCS1D01G052200				1								BAJ92604.1	predicted protein [Hordeum vulgare subsp. vulgare]	GO:0055114(oxidation-reduction process)	*	GO:0008270(zinc ion binding);GO:0046872(metal ion binding);GO:0016491(oxidoreductase activity)	K00001|E1.1.1.1, adh|http://www.genome.jp/dbget-bin/www_bget?ko:K00001	ko00350(Tyrosine metabolism);ko00010(Glycolysis / Gluconeogenesis);ko00071(Fatty acid degradation);ko00830(Retinol metabolism);ko01220(Degradation of aromatic compounds);ko00625(Chloroalkane and chloroalkene degradation);ko00982(Drug metabolism - cytochrome P450);ko00980(Metabolism of xenobiotics by cytochrome P450);ko00626(Naphthalene degradation)
TraesCS1D01G053500			1	1					1			EMT32541.1	hypothetical protein F775_31652 [Aegilops tauschii]	*	*	*	K15730|PTGES3|http://www.genome.jp/dbget-bin/www_bget?ko:K15730	ko00590(Arachidonic acid metabolism)
TraesCS1D01G053700					1							EMS65097.1	hypothetical protein TRIUR3_16979 [Triticum urartu]	*	*	*	*	*
TraesCS1D01G056300LC			1	1	1							EMT22247.1	Putative LRR receptor-like serine/threonine-protein kinase [Aegilops tauschii]	GO:0006468(protein phosphorylation)	GO:0016020(membrane);GO:0016021(integral component of membrane)	GO:0004672(protein kinase activity);GO:0005524(ATP binding)	*	*
TraesCS1D01G056400LC				1	1							EMT26008.1	Putative LRR receptor-like serine/threonine-protein kinase [Aegilops tauschii]	GO:0006468(protein phosphorylation)	GO:0016021(integral component of membrane);GO:0016020(membrane)	GO:0004672(protein kinase activity);GO:0005524(ATP binding);GO:0000166(nucleotide binding)	*	*
TraesCS1D01G057300					1							EMS58664.1	hypothetical protein TRIUR3_01534 [Triticum urartu]	GO:0006152(purine nucleoside catabolic process);GO:0008152(metabolic process);GO:0006218(uridine catabolic process)	GO:0005829(cytosol);GO:0005737(cytoplasm)	GO:0008477(purine nucleosidase activity);GO:0045437(uridine nucleosidase activity);GO:0016798(hydrolase activity, acting on glycosyl bonds);GO:0016787(hydrolase activity);GO:0046872(metal ion binding);GO:0047622(adenosine nucleosidase activity);GO:0047724(inosine nucleosidase activity);GO:0072585(xanthosine nucleotidase activity)	K01240|URH1|http://www.genome.jp/dbget-bin/www_bget?ko:K01240	ko00760(Nicotinate and nicotinamide metabolism);ko00240(Pyrimidine metabolism)
TraesCS1D01G057500		1										XP_003575245.1	PREDICTED: uncharacterized protein LOC100845716 [Brachypodium distachyon]	GO:0046916(cellular transition metal ion homeostasis);GO:0030001(metal ion transport)	GO:0005737(cytoplasm)	GO:0046914(transition metal ion binding);GO:0046872(metal ion binding)	*	*
TraesCS1D01G059200			1	1							AP-EREBP	ANW09544.1	target of EAT1-B1 [Triticum aestivum]	GO:0006351(transcription, DNA-templated);GO:0006355(regulation of transcription, DNA-templated);GO:0007275(multicellular organism development)	GO:0005634(nucleus)	GO:0003677(DNA binding);GO:0003700(transcription factor activity, sequence-specific DNA binding)	K09284|AP2|http://www.genome.jp/dbget-bin/www_bget?ko:K09284	*
TraesCS1D01G059700										1		EMT07599.1	hypothetical protein F775_05726 [Aegilops tauschii]	*	*	*	*	*
TraesCS1D01G061400					1							BAK03057.1	predicted protein [Hordeum vulgare subsp. vulgare]	*	GO:0009536(plastid);GO:0016020(membrane)	*	*	*
TraesCS1D01G061600					1							EMT18037.1	Ribosome biogenesis regulatory protein-like protein [Aegilops tauschii]	GO:0042273(ribosomal large subunit biogenesis);GO:0000447(endonucleolytic cleavage in ITS1 to separate SSU-rRNA from 5.8S rRNA and LSU-rRNA from tricistronic rRNA transcript (SSU-rRNA, 5.8S rRNA, LSU-rRNA));GO:0042254(ribosome biogenesis);GO:0000055(ribosomal large subunit export from nucleus)	GO:0005730(nucleolus);GO:0030687(preribosome, large subunit precursor);GO:0005634(nucleus)	*	K14852|RRS1|http://www.genome.jp/dbget-bin/www_bget?ko:K14852	*
TraesCS1D01G063000			1	1	1							BAJ95987.1	predicted protein [Hordeum vulgare subsp. vulgare]	*	GO:0016020(membrane);GO:0016021(integral component of membrane)	*	*	*
TraesCS1D01G063500								1				EMT24886.1	hypothetical protein F775_27738 [Aegilops tauschii]	*	*	*	*	*
TraesCS1D01G064300LC					1							*	*	*	*	*	*	*
TraesCS1D01G064500			1									XP_010231795.1	PREDICTED: probable glucuronosyltransferase Os05g0123100 [Brachypodium distachyon]	GO:0010417(glucuronoxylan biosynthetic process);GO:0009834(plant-type secondary cell wall biogenesis);GO:0071555(cell wall organization)	GO:0016020(membrane);GO:0016021(integral component of membrane);GO:0000139(Golgi membrane);GO:0005794(Golgi apparatus);GO:0005739(mitochondrion)	GO:0015018(galactosylgalactosylxylosylprotein 3-beta-glucuronosyltransferase activity);GO:0042285(xylosyltransferase activity);GO:0016740(transferase activity);GO:0016757(transferase activity, transferring glycosyl groups)	*	*
TraesCS1D01G067500				1								BAK02719.1	predicted protein [Hordeum vulgare subsp. vulgare]	GO:0055114(oxidation-reduction process);GO:0045454(cell redox homeostasis);GO:0022900(electron transport chain)	GO:0005737(cytoplasm);GO:0005739(mitochondrion)	GO:0050660(flavin adenine dinucleotide binding);GO:0004148(dihydrolipoyl dehydrogenase activity);GO:0016491(oxidoreductase activity);GO:0016668(oxidoreductase activity, acting on a sulfur group of donors, NAD(P) as acceptor);GO:0015036(disulfide oxidoreductase activity)	K00382|DLD, lpd, pdhD|http://www.genome.jp/dbget-bin/www_bget?ko:K00382	ko00260(Glycine, serine and threonine metabolism);ko00280(Valine, leucine and isoleucine degradation);ko00020(Citrate cycle (TCA cycle));ko00010(Glycolysis / Gluconeogenesis);ko00630(Glyoxylate and dicarboxylate metabolism);ko00640(Propanoate metabolism);ko00620(Pyruvate metabolism);ko01200(Carbon metabolism)
TraesCS1D01G067800				1								BAK02337.1	predicted protein, partial [Hordeum vulgare subsp. vulgare]	GO:0008152(metabolic process);GO:0055088(lipid homeostasis);GO:0055114(oxidation-reduction process);GO:0033539(fatty acid beta-oxidation using acyl-CoA dehydrogenase);GO:0006552(leucine catabolic process);GO:0009083(branched-chain amino acid catabolic process)	GO:0005739(mitochondrion);GO:0005759(mitochondrial matrix)	GO:0052890(oxidoreductase activity, acting on the CH-CH group of donors, with a flavin as acceptor);GO:0050660(flavin adenine dinucleotide binding);GO:0000062(fatty-acyl-CoA binding);GO:0003995(acyl-CoA dehydrogenase activity);GO:0009055(electron carrier activity);GO:0008470(isovaleryl-CoA dehydrogenase activity);GO:0016491(oxidoreductase activity);GO:0016627(oxidoreductase activity, acting on th…	K00253|IVD, ivd|http://www.genome.jp/dbget-bin/www_bget?ko:K00253	ko00280(Valine, leucine and isoleucine degradation)
TraesCS1D01G067900					1							BAJ92144.1	predicted protein [Hordeum vulgare subsp. vulgare]	*	GO:0009507(chloroplast);GO:0005739(mitochondrion);GO:0009536(plastid)	GO:0005524(ATP binding);GO:0000166(nucleotide binding)	*	*
TraesCS1D01G069600				1	1						PLATZ	EMT26447.1	hypothetical protein F775_01452 [Aegilops tauschii]	*	*	*	*	*
TraesCS1D01G069600LC			1									EMT04654.1	hypothetical protein F775_04952 [Aegilops tauschii]	*	*	*	*	*
TraesCS1D01G069800			1	1			1					XP_003566665.1	PREDICTED: uncharacterized protein At4g08330, chloroplastic-like [Brachypodium distachyon]	GO:0055114(oxidation-reduction process)	GO:0005886(plasma membrane)	GO:0033743(peptide-methionine (R)-S-oxide reductase activity)	*	*
TraesCS1D01G072000LC				1								EMS61076.1	hypothetical protein TRIUR3_03215 [Triticum urartu]	*	*	*	*	*
TraesCS1D01G072100LC				1								XP_002461944.1	hypothetical protein SORBIDRAFT_02g010950 [Sorghum bicolor]	*	*	*	*	*
TraesCS1D01G072200LC				1								AAM74372.1	Putative transposable element [Oryza sativa Japonica Group]	*	*	*	*	*
TraesCS1D01G072700								1				BAJ85376.1	predicted protein [Hordeum vulgare subsp. vulgare]	GO:0055114(oxidation-reduction process)	*	GO:0046872(metal ion binding);GO:0005506(iron ion binding);GO:0051213(dioxygenase activity);GO:0016491(oxidoreductase activity)	*	*
TraesCS1D01G074400			1	1								EMT17320.1	Metal tolerance protein 1 [Aegilops tauschii]	GO:0055085(transmembrane transport);GO:0006812(cation transport);GO:0061088(regulation of sequestering of zinc ion);GO:0010043(response to zinc ion);GO:0006810(transport);GO:0006829(zinc II ion transport);GO:0006811(ion transport)	GO:0016020(membrane);GO:0016021(integral component of membrane);GO:0005773(vacuole);GO:0000325(plant-type vacuole);GO:0005774(vacuolar membrane)	GO:0008324(cation transmembrane transporter activity);GO:0005385(zinc ion transmembrane transporter activity)	K14689|SLC30A2, ZNT2|http://www.genome.jp/dbget-bin/www_bget?ko:K14689	*
TraesCS1D01G078800					1							BAJ84921.1	predicted protein [Hordeum vulgare subsp. vulgare]	*	*	*	*	*
TraesCS1D01G079100					1							EMS55736.1	hypothetical protein TRIUR3_30853 [Triticum urartu]	*	*	*	*	*
TraesCS1D01G081200			1	1								EMT15915.1	hypothetical protein F775_26054 [Aegilops tauschii]	GO:0006749(glutathione metabolic process)	GO:0005737(cytoplasm)	GO:0004364(glutathione transferase activity);GO:0016740(transferase activity)	K00799|GST, gst|http://www.genome.jp/dbget-bin/www_bget?ko:K00799	ko05204(Chemical carcinogenesis);ko05418(Fluid shear stress and atherosclerosis);ko01524(Platinum drug resistance);ko00480(Glutathione metabolism);ko00982(Drug metabolism - cytochrome P450);ko00980(Metabolism of xenobiotics by cytochrome P450)
TraesCS1D01G081600										1		KJB18225.1	hypothetical protein B456_003G040200 [Gossypium raimondii]	GO:0006334(nucleosome assembly)	GO:0000786(nucleosome);GO:0005694(chromosome);GO:0005634(nucleus)	GO:0003677(DNA binding);GO:0046982(protein heterodimerization activity)	K11254|H4|http://www.genome.jp/dbget-bin/www_bget?ko:K11254	ko05203(Viral carcinogenesis);ko05322(Systemic lupus erythematosus);ko05034(Alcoholism)
TraesCS1D01G082200					1							EMT18902.1	CBL-interacting protein kinase 17 [Aegilops tauschii]	GO:0016310(phosphorylation);GO:0007165(signal transduction);GO:0006468(protein phosphorylation);GO:0035556(intracellular signal transduction)	GO:0005737(cytoplasm);GO:0005634(nucleus);GO:0009536(plastid)	GO:0004672(protein kinase activity);GO:0005524(ATP binding);GO:0004674(protein serine/threonine kinase activity);GO:0016301(kinase activity);GO:0016740(transferase activity);GO:0000166(nucleotide binding)	K07198|PRKAA, AMPK|http://www.genome.jp/dbget-bin/www_bget?ko:K07198	ko04530(Tight junction);ko04140(Autophagy - animal);ko04152(AMPK signaling pathway);ko04371(Apelin signaling pathway);ko04068(FoxO signaling pathway);ko04151(PI3K-Akt signaling pathway);ko04150(mTOR signaling pathway);ko05418(Fluid shear stress and atherosclerosis);ko05410(Hypertrophic cardiomyopathy (HCM));ko04931(Insulin resistance);ko04932(Non-alcoholic fatty liver disease (NAFLD));ko04211(Lon…
TraesCS1D01G082500					1							EMT09330.1	CBL-interacting protein kinase 17 [Aegilops tauschii]	GO:0016310(phosphorylation);GO:0007165(signal transduction);GO:0006468(protein phosphorylation);GO:0035556(intracellular signal transduction)	GO:0005737(cytoplasm);GO:0005634(nucleus);GO:0009536(plastid)	GO:0004672(protein kinase activity);GO:0004674(protein serine/threonine kinase activity);GO:0016301(kinase activity);GO:0016740(transferase activity);GO:0005524(ATP binding);GO:0000166(nucleotide binding)	K07198|PRKAA, AMPK|http://www.genome.jp/dbget-bin/www_bget?ko:K07198	ko04530(Tight junction);ko04140(Autophagy - animal);ko04152(AMPK signaling pathway);ko04371(Apelin signaling pathway);ko04068(FoxO signaling pathway);ko04151(PI3K-Akt signaling pathway);ko04150(mTOR signaling pathway);ko05418(Fluid shear stress and atherosclerosis);ko05410(Hypertrophic cardiomyopathy (HCM));ko04931(Insulin resistance);ko04932(Non-alcoholic fatty liver disease (NAFLD));ko04211(Lon…
TraesCS1D01G082600					1							AEZ51506.1	CBL-interacting protein kinase 17 [Hordeum vulgare subsp. spontaneum]	GO:0016310(phosphorylation);GO:0007165(signal transduction);GO:0006468(protein phosphorylation);GO:0035556(intracellular signal transduction)	GO:0005737(cytoplasm);GO:0005634(nucleus);GO:0009536(plastid)	GO:0004672(protein kinase activity);GO:0005524(ATP binding);GO:0004674(protein serine/threonine kinase activity);GO:0016301(kinase activity);GO:0016740(transferase activity);GO:0000166(nucleotide binding)	K07198|PRKAA, AMPK|http://www.genome.jp/dbget-bin/www_bget?ko:K07198	ko04530(Tight junction);ko04140(Autophagy - animal);ko04152(AMPK signaling pathway);ko04371(Apelin signaling pathway);ko04068(FoxO signaling pathway);ko04151(PI3K-Akt signaling pathway);ko04150(mTOR signaling pathway);ko05418(Fluid shear stress and atherosclerosis);ko05410(Hypertrophic cardiomyopathy (HCM));ko04931(Insulin resistance);ko04932(Non-alcoholic fatty liver disease (NAFLD));ko04211(Lon…
TraesCS1D01G082800					1							XP_015640272.1	PREDICTED: 3'-N-debenzoyl-2'-deoxytaxol N-benzoyltransferase [Oryza sativa Japonica Group]	*	*	GO:0016747(transferase activity, transferring acyl groups other than amino-acyl groups);GO:0016740(transferase activity)	*	*
TraesCS1D01G084800LC				1								*	*	*	*	*	*	*
TraesCS1D01G085000LC				1								BAJ91384.1	predicted protein [Hordeum vulgare subsp. vulgare]	*	*	*	*	*
TraesCS1D01G086100		1	1									EMS50996.1	hypothetical protein TRIUR3_27672 [Triticum urartu]	*	*	*	*	*
TraesCS1D01G086300			1	1								EMT05442.1	hypothetical protein F775_31286 [Aegilops tauschii]	*	*	*	*	*
TraesCS1D01G087600				1								EMT12249.1	Serine carboxypeptidase 2 [Aegilops tauschii]	GO:0006508(proteolysis);GO:0051603(proteolysis involved in cellular protein catabolic process)	GO:0005773(vacuole);GO:0005739(mitochondrion)	GO:0008233(peptidase activity);GO:0004180(carboxypeptidase activity);GO:0004185(serine-type carboxypeptidase activity);GO:0016787(hydrolase activity)	K16297|SCPL-II|http://www.genome.jp/dbget-bin/www_bget?ko:K16297	*
TraesCS1D01G088000			1	1	1							ABC54585.1	mitogen-activated protein kinase 2 [Triticum aestivum]	GO:0016310(phosphorylation);GO:0006468(protein phosphorylation)	*	GO:0004672(protein kinase activity);GO:0004674(protein serine/threonine kinase activity);GO:0016301(kinase activity);GO:0016740(transferase activity);GO:0004707(MAP kinase activity);GO:0005524(ATP binding);GO:0000166(nucleotide binding)	*	*
TraesCS1D01G092200					1							BAJ90870.1	predicted protein [Hordeum vulgare subsp. vulgare]	GO:0006508(proteolysis);GO:0030163(protein catabolic process);GO:0010206(photosystem II repair);GO:0009658(chloroplast organization);GO:0055114(oxidation-reduction process)	GO:0009536(plastid);GO:0009533(chloroplast stromal thylakoid);GO:0009535(chloroplast thylakoid membrane);GO:0009941(chloroplast envelope);GO:0009507(chloroplast);GO:0009570(chloroplast stroma);GO:0009579(thylakoid);GO:0016020(membrane);GO:0005739(mitochondrion)	GO:0004252(serine-type endopeptidase activity);GO:0008233(peptidase activity);GO:0008236(serine-type peptidase activity);GO:0016787(hydrolase activity);GO:0032440(2-alkenal reductase [NAD(P)] activity);GO:0016491(oxidoreductase activity)	*	*
TraesCS1D01G093600					1							XP_003568943.1	PREDICTED: uncharacterized protein LOC100828192 [Brachypodium distachyon]	GO:0008150(biological_process)	GO:0005739(mitochondrion)	GO:0003674(molecular_function)	K17411|MRPS33|http://www.genome.jp/dbget-bin/www_bget?ko:K17411	*
TraesCS1D01G094400					1							BAJ89739.1	predicted protein [Hordeum vulgare subsp. vulgare]	GO:0019877(diaminopimelate biosynthetic process);GO:0009089(lysine biosynthetic process via diaminopimelate);GO:0055114(oxidation-reduction process);GO:0009085(lysine biosynthetic process);GO:0008652(cellular amino acid biosynthetic process)	GO:0009570(chloroplast stroma);GO:0009536(plastid);GO:0009507(chloroplast);GO:0005739(mitochondrion)	GO:0070402(NADPH binding);GO:0008839(4-hydroxy-tetrahydrodipicolinate reductase);GO:0016491(oxidoreductase activity)	K00215|dapB|http://www.genome.jp/dbget-bin/www_bget?ko:K00215	ko00300(Lysine biosynthesis);ko00261(Monobactam biosynthesis);ko01230(Biosynthesis of amino acids)
TraesCS1D01G094700				1								CAD29476.1	glutathione transferase F3 [Triticum aestivum]	GO:0006749(glutathione metabolic process)	GO:0005737(cytoplasm)	GO:0004364(glutathione transferase activity);GO:0016740(transferase activity)	K00799|GST, gst|http://www.genome.jp/dbget-bin/www_bget?ko:K00799	ko05204(Chemical carcinogenesis);ko05418(Fluid shear stress and atherosclerosis);ko01524(Platinum drug resistance);ko00480(Glutathione metabolism);ko00982(Drug metabolism - cytochrome P450);ko00980(Metabolism of xenobiotics by cytochrome P450)
TraesCS1D01G099200			1	1								BAJ87683.1	predicted protein [Hordeum vulgare subsp. vulgare]	*	GO:0005622(intracellular);GO:0009536(plastid);GO:0005634(nucleus)	GO:0030170(pyridoxal phosphate binding)	K06997|yggS, PROSC|http://www.genome.jp/dbget-bin/www_bget?ko:K06997	*
TraesCS1D01G100800							1					BAJ87574.1	predicted protein [Hordeum vulgare subsp. vulgare]	*	*	*	*	*
TraesCS1D01G101700							1	1				XP_015639220.1	PREDICTED: translocator protein homolog [Oryza sativa Japonica Group]	GO:0006778(porphyrin-containing compound metabolic process)	GO:0016021(integral component of membrane);GO:0016020(membrane);GO:0005795(Golgi stack);GO:0005783(endoplasmic reticulum);GO:0005794(Golgi apparatus)	GO:0020037(heme binding)	K05770|TSPO, BZRP|http://www.genome.jp/dbget-bin/www_bget?ko:K05770	ko04214(Apoptosis - fly);ko04080(Neuroactive ligand-receptor interaction);ko05166(HTLV-I infection)
TraesCS1D01G101900					1							EMT12745.1	Glucan 1,3-beta-glucosidase [Aegilops tauschii]	GO:0008152(metabolic process);GO:0005975(carbohydrate metabolic process);GO:0007015(actin filament organization)	GO:0016021(integral component of membrane);GO:0016020(membrane)	GO:0051015(actin filament binding);GO:0004553(hydrolase activity, hydrolyzing O-glycosyl compounds);GO:0016798(hydrolase activity, acting on glycosyl bonds);GO:0016787(hydrolase activity);GO:0030674(protein binding, bridging)	*	*
TraesCS1D01G102400			1	1					1			EMT02433.1	hypothetical protein F775_29174 [Aegilops tauschii]	GO:0019915(lipid storage);GO:0006414(translational elongation);GO:0034389(lipid particle organization);GO:0045927(positive regulation of growth);GO:0080186(developmental vegetative growth);GO:1902584(positive regulation of response to water deprivation)	GO:0005773(vacuole);GO:0005811(lipid droplet);GO:0016020(membrane);GO:0016021(integral component of membrane);GO:0005737(cytoplasm)	GO:0003746(translation elongation factor activity)	*	*
TraesCS1D01G102900					1							EMT04764.1	E3 ubiquitin-protein ligase SINA-like protein 10 [Aegilops tauschii]	GO:0016567(protein ubiquitination);GO:0043161(proteasome-mediated ubiquitin-dependent protein catabolic process);GO:0006915(apoptotic process);GO:0007275(multicellular organism development);GO:0042787(protein ubiquitination involved in ubiquitin-dependent protein catabolic process);GO:0006511(ubiquitin-dependent protein catabolic process)	GO:0005737(cytoplasm);GO:0005634(nucleus);GO:0009536(plastid)	GO:0061630(ubiquitin protein ligase activity);GO:0004842(ubiquitin-protein transferase activity);GO:0008270(zinc ion binding);GO:0046872(metal ion binding);GO:0016874(ligase activity)	K04506|SIAH1|http://www.genome.jp/dbget-bin/www_bget?ko:K04506	ko04115(p53 signaling pathway);ko04013(MAPK signaling pathway - fly);ko04310(Wnt signaling pathway);ko04120(Ubiquitin mediated proteolysis)
TraesCS1D01G103500		1										EMT06206.1	Phenylalanine ammonia-lyase [Aegilops tauschii]	GO:0009800(cinnamic acid biosynthetic process);GO:0006559(L-phenylalanine catabolic process);GO:0009698(phenylpropanoid metabolic process)	GO:0005737(cytoplasm)	GO:0045548(phenylalanine ammonia-lyase activity);GO:0016841(ammonia-lyase activity);GO:0003824(catalytic activity);GO:0016829(lyase activity)	K10775|E4.3.1.24|http://www.genome.jp/dbget-bin/www_bget?ko:K10775	ko00360(Phenylalanine metabolism);ko00940(Phenylpropanoid biosynthesis)
TraesCS1D01G105400LC					1							XP_004960419.1	PREDICTED: 3'-N-debenzoyl-2'-deoxytaxol N-benzoyltransferase-like [Setaria italica]	*	GO:0009536(plastid)	GO:0016747(transferase activity, transferring acyl groups other than amino-acyl groups);GO:0016740(transferase activity)	*	*
TraesCS1D01G107200				1								EMT15727.1	DnaJ homolog subfamily B member 11 [Aegilops tauschii]	GO:0006457(protein folding)	*	GO:0051082(unfolded protein binding)	K09517|DNAJB11|http://www.genome.jp/dbget-bin/www_bget?ko:K09517	ko04141(Protein processing in endoplasmic reticulum)
TraesCS1D01G108200					1							EMT05702.1	DNA-directed RNA polymerase II subunit RPB7 [Aegilops tauschii]	GO:0006351(transcription, DNA-templated);GO:0006367(transcription initiation from RNA polymerase II promoter);GO:0060213(positive regulation of nuclear-transcribed mRNA poly(A) tail shortening);GO:0000291(nuclear-transcribed mRNA catabolic process, exonucleolytic);GO:0045948(positive regulation of translational initiation)	GO:0005665(DNA-directed RNA polymerase II, core complex);GO:0000932(P-body);GO:0000428(DNA-directed RNA polymerase complex)	GO:0003899(DNA-directed 5'-3' RNA polymerase activity);GO:0003697(single-stranded DNA binding);GO:0003727(single-stranded RNA binding);GO:0031369(translation initiation factor binding)	K16253|NRPD7, NRPE7|http://www.genome.jp/dbget-bin/www_bget?ko:K16253	*
TraesCS1D01G109200					1							BAJ90505.1	predicted protein [Hordeum vulgare subsp. vulgare]	*	GO:0016020(membrane);GO:0016021(integral component of membrane)	GO:0016788(hydrolase activity, acting on ester bonds);GO:0016787(hydrolase activity)	*	*
TraesCS1D01G110900				1								EMT01115.1	Receptor-like protein kinase HERK 1 [Aegilops tauschii]	GO:0006468(protein phosphorylation);GO:0016310(phosphorylation)	GO:0016020(membrane);GO:0016021(integral component of membrane);GO:0005739(mitochondrion)	GO:0004672(protein kinase activity);GO:0004674(protein serine/threonine kinase activity);GO:0005524(ATP binding);GO:0016301(kinase activity)	*	*
TraesCS1D01G111300LC				1								EMT02500.1	hypothetical protein F775_25153 [Aegilops tauschii]	*	*	*	*	*
TraesCS1D01G112800LC			1	1	1							EMT18029.1	Lectin-domain containing receptor kinase A4.3 [Aegilops tauschii]	GO:0016998(cell wall macromolecule catabolic process);GO:0006032(chitin catabolic process);GO:0006468(protein phosphorylation);GO:0016310(phosphorylation)	GO:0016021(integral component of membrane);GO:0016020(membrane)	GO:0004672(protein kinase activity);GO:0005524(ATP binding);GO:0004674(protein serine/threonine kinase activity);GO:0000166(nucleotide binding);GO:0004568(chitinase activity);GO:0016301(kinase activity);GO:0030246(carbohydrate binding)	K04730|IRAK1|http://www.genome.jp/dbget-bin/www_bget?ko:K04730	ko04064(NF-kappa B signaling pathway);ko05142(Chagas disease (American trypanosomiasis));ko05169(Epstein-Barr virus infection);ko05140(Leishmaniasis);ko05162(Measles);ko05133(Pertussis);ko05145(Toxoplasmosis);ko05152(Tuberculosis);ko04624(Toll and Imd signaling pathway);ko04620(Toll-like receptor signaling pathway);ko04722(Neurotrophin signaling pathway)
TraesCS1D01G114100			1	1								EMT23183.1	60S ribosomal protein L10-2 [Aegilops tauschii]	GO:0006412(translation);GO:0000027(ribosomal large subunit assembly)	GO:0005840(ribosome);GO:0005622(intracellular);GO:0030529(intracellular ribonucleoprotein complex);GO:0022625(cytosolic large ribosomal subunit)	GO:0003735(structural constituent of ribosome)	K02866|RP-L10e, RPL10|http://www.genome.jp/dbget-bin/www_bget?ko:K02866	ko03010(Ribosome)
TraesCS1D01G114500			1	1					1	1		EMT02917.1	hypothetical protein F775_31354 [Aegilops tauschii]	*	GO:0016020(membrane);GO:0016021(integral component of membrane);GO:0005886(plasma membrane);GO:0031225(anchored component of membrane)	*	*	*
TraesCS1D01G115300LC					1							*	*	*	*	*	*	*
TraesCS1D01G116700			1	1								BAJ93878.1	predicted protein, partial [Hordeum vulgare subsp. vulgare]	GO:0046470(phosphatidylcholine metabolic process);GO:0016042(lipid catabolic process);GO:0006629(lipid metabolic process)	GO:0016020(membrane);GO:0005737(cytoplasm);GO:0005886(plasma membrane);GO:0005783(endoplasmic reticulum);GO:0009536(plastid);GO:0005773(vacuole)	GO:0005509(calcium ion binding);GO:0070290(N-acylphosphatidylethanolamine-specific phospholipase D activity);GO:0004630(phospholipase D activity);GO:0003824(catalytic activity);GO:0016787(hydrolase activity)	K01115|PLD1_2|http://www.genome.jp/dbget-bin/www_bget?ko:K01115	ko04144(Endocytosis);ko04072(Phospholipase D signaling pathway);ko04014(Ras signaling pathway);ko04071(Sphingolipid signaling pathway);ko04024(cAMP signaling pathway);ko05231(Choline metabolism in cancer);ko00565(Ether lipid metabolism);ko00564(Glycerophospholipid metabolism);ko04912(GnRH signaling pathway);ko04666(Fc gamma R-mediated phagocytosis);ko04724(Glutamatergic synapse)
TraesCS1D01G117100			1	1			1					BAJ85628.1	predicted protein [Hordeum vulgare subsp. vulgare]	*	*	GO:0016829(lyase activity);GO:0016740(transferase activity)	*	*
TraesCS1D01G119000			1	1								BAK07478.1	predicted protein [Hordeum vulgare subsp. vulgare]	GO:0008152(metabolic process);GO:0052696(flavonoid glucuronidation);GO:0009813(flavonoid biosynthetic process)	GO:0043231(intracellular membrane-bounded organelle)	GO:0008194(UDP-glycosyltransferase activity);GO:0016758(transferase activity, transferring hexosyl groups);GO:0016740(transferase activity);GO:0016757(transferase activity, transferring glycosyl groups)	*	*
TraesCS1D01G120000					1							BAJ91953.1	predicted protein [Hordeum vulgare subsp. vulgare]	*	*	GO:0016747(transferase activity, transferring acyl groups other than amino-acyl groups);GO:0016740(transferase activity)	*	*
TraesCS1D01G121000		1	1	1				1	1	1		EMS61926.1	Heat shock 70 kDa protein 4L [Triticum urartu]	GO:0055114(oxidation-reduction process)	*	GO:0005524(ATP binding);GO:0000166(nucleotide binding);GO:0032440(2-alkenal reductase [NAD(P)] activity);GO:0016491(oxidoreductase activity)	K09489|HSPA4|http://www.genome.jp/dbget-bin/www_bget?ko:K09489	ko04530(Tight junction);ko04612(Antigen processing and presentation)
TraesCS1D01G121200			1	1								EMT31029.1	Heat shock 70 kDa protein 4L [Aegilops tauschii]	GO:0055114(oxidation-reduction process)	*	GO:0005524(ATP binding);GO:0000166(nucleotide binding);GO:0032440(2-alkenal reductase [NAD(P)] activity);GO:0016491(oxidoreductase activity)	K09489|HSPA4|http://www.genome.jp/dbget-bin/www_bget?ko:K09489	ko04530(Tight junction);ko04612(Antigen processing and presentation)
TraesCS1D01G122400			1	1							WRKY	EMT14792.1	Putative WRKY transcription factor 50 [Aegilops tauschii]	GO:0006355(regulation of transcription, DNA-templated)	*	GO:0043565(sequence-specific DNA binding);GO:0003700(transcription factor activity, sequence-specific DNA binding);GO:0003677(DNA binding)	*	*
TraesCS1D01G122500					1							XP_004960878.1	PREDICTED: serine/threonine-protein kinase 38-like [Setaria italica]	GO:0016310(phosphorylation);GO:0006468(protein phosphorylation);GO:0018105(peptidyl-serine phosphorylation);GO:0035556(intracellular signal transduction)	GO:0005622(intracellular)	GO:0004672(protein kinase activity);GO:0004674(protein serine/threonine kinase activity);GO:0016301(kinase activity);GO:0016740(transferase activity);GO:0005524(ATP binding);GO:0000166(nucleotide binding)	K08790|STK38, NDR|http://www.genome.jp/dbget-bin/www_bget?ko:K08790	*
TraesCS1D01G124500					1							EMS47073.1	putative lactoylglutathione lyase, chloroplast [Triticum urartu]	GO:0009409(response to cold);GO:0005975(carbohydrate metabolic process);GO:0019243(methylglyoxal catabolic process to D-lactate via S-lactoyl-glutathione)	GO:0009579(thylakoid);GO:0010319(stromule);GO:0031977(thylakoid lumen);GO:0009507(chloroplast);GO:0009570(chloroplast stroma);GO:0009536(plastid);GO:0005739(mitochondrion)	GO:0004462(lactoylglutathione lyase activity);GO:0046872(metal ion binding);GO:0016829(lyase activity)	K01759|GLO1, gloA|http://www.genome.jp/dbget-bin/www_bget?ko:K01759	ko00620(Pyruvate metabolism)
TraesCS1D01G127000							1	1				CFV04442.1	GA2ox-D10 [Triticum aestivum]	GO:0009416(response to light stimulus);GO:0055114(oxidation-reduction process);GO:0045487(gibberellin catabolic process)	*	GO:0005506(iron ion binding);GO:0052634(C-19 gibberellin 2-beta-dioxygenase activity);GO:0016491(oxidoreductase activity);GO:0046872(metal ion binding);GO:0051213(dioxygenase activity)	K04125|E1.14.11.13|http://www.genome.jp/dbget-bin/www_bget?ko:K04125	ko00904(Diterpenoid biosynthesis)
TraesCS1D01G127600					1							EMS49639.1	hypothetical protein TRIUR3_28220 [Triticum urartu]	*	*	*	*	*
TraesCS1D01G130400			1	1								EMT27276.1	Casein kinase I-2-like protein [Aegilops tauschii]	GO:0008360(regulation of cell shape);GO:0018105(peptidyl-serine phosphorylation);GO:0016055(Wnt signaling pathway);GO:0006468(protein phosphorylation);GO:0006897(endocytosis);GO:0016310(phosphorylation)	GO:0005737(cytoplasm);GO:0005634(nucleus)	GO:0004672(protein kinase activity);GO:0005524(ATP binding);GO:0004674(protein serine/threonine kinase activity);GO:0000166(nucleotide binding);GO:0016301(kinase activity)	*	*
TraesCS1D01G131000					1							EMS61459.1	Zinc finger AN1 domain-containing stress-associated protein 15 [Triticum urartu]	GO:0051865(protein autoubiquitination);GO:0016567(protein ubiquitination);GO:0006970(response to osmotic stress);GO:0009414(response to water deprivation)	GO:0009536(plastid);GO:0005634(nucleus)	GO:0008270(zinc ion binding);GO:0046872(metal ion binding);GO:0003677(DNA binding);GO:0004842(ubiquitin-protein transferase activity)	*	*
TraesCS1D01G131800			1	1	1			1	1	1		EMT14862.1	Stromal 70 kDa heat shock-related protein, chloroplastic [Aegilops tauschii]	GO:0006457(protein folding);GO:0055114(oxidation-reduction process);GO:0015031(protein transport);GO:0045036(protein targeting to chloroplast);GO:0009408(response to heat);GO:0006810(transport);GO:0046686(response to cadmium ion);GO:0016032(viral process);GO:0009409(response to cold)	GO:0009532(plastid stroma);GO:0009579(thylakoid);GO:0009941(chloroplast envelope);GO:0009507(chloroplast);GO:0009570(chloroplast stroma);GO:0009536(plastid);GO:0048046(apoplast);GO:0005622(intracellular);GO:0005623(cell);GO:0005739(mitochondrion);GO:0005634(nucleus)	GO:0051082(unfolded protein binding);GO:0005524(ATP binding);GO:0000166(nucleotide binding);GO:0032440(2-alkenal reductase [NAD(P)] activity);GO:0016491(oxidoreductase activity);GO:0005515(protein binding)	*	*
TraesCS1D01G134200			1	1								EMS66605.1	Histone acetyltransferase GCN5 [Triticum urartu]	GO:0006351(transcription, DNA-templated);GO:0006355(regulation of transcription, DNA-templated);GO:0009908(flower development);GO:0009416(response to light stimulus);GO:0010015(root morphogenesis);GO:0016573(histone acetylation);GO:0043966(histone H3 acetylation)	GO:0005634(nucleus);GO:0000123(histone acetyltransferase complex);GO:0016021(integral component of membrane);GO:0016020(membrane)	GO:0008080(N-acetyltransferase activity);GO:0016740(transferase activity);GO:0016746(transferase activity, transferring acyl groups);GO:0004402(histone acetyltransferase activity);GO:0003677(DNA binding);GO:0010484(H3 histone acetyltransferase activity)	K06062|PCAF, KAT2, GCN5|http://www.genome.jp/dbget-bin/www_bget?ko:K06062	ko04330(Notch signaling pathway);ko05203(Viral carcinogenesis);ko05166(HTLV-I infection);ko04919(Thyroid hormone signaling pathway)
TraesCS1D01G136500					1							XP_003573844.1	PREDICTED: uncharacterized protein LOC100822972 [Brachypodium distachyon]	*	GO:0009536(plastid)	GO:0003677(DNA binding)	*	*
TraesCS1D01G140400					1							XP_010234768.1	PREDICTED: ABC transporter G family member 28 [Brachypodium distachyon]	*	GO:0016020(membrane);GO:0016021(integral component of membrane);GO:0005886(plasma membrane);GO:0005739(mitochondrion)	GO:0005524(ATP binding);GO:0000166(nucleotide binding);GO:0016887(ATPase activity);GO:0042626(ATPase activity, coupled to transmembrane movement of substances)	*	*
TraesCS1D01G140600					1							XP_003573980.1	PREDICTED: translin [Brachypodium distachyon]	GO:0016070(RNA metabolic process)	GO:0005634(nucleus);GO:0005829(cytosol);GO:0009507(chloroplast);GO:0009570(chloroplast stroma)	GO:0043565(sequence-specific DNA binding);GO:0003677(DNA binding);GO:0003697(single-stranded DNA binding);GO:0003723(RNA binding)	*	*
TraesCS1D01G141000					1							BAJ95339.1	predicted protein [Hordeum vulgare subsp. vulgare]	*	GO:0005739(mitochondrion);GO:0016021(integral component of membrane);GO:0016020(membrane)	GO:0008270(zinc ion binding);GO:0046872(metal ion binding);GO:0016874(ligase activity)	*	*
TraesCS1D01G141100					1							BAJ84883.1	predicted protein [Hordeum vulgare subsp. vulgare]	*	GO:0009536(plastid);GO:0009507(chloroplast)	*	*	*
TraesCS1D01G141400				1	1							XP_003573991.1	PREDICTED: putative transporter arsB [Brachypodium distachyon]	GO:0098656(anion transmembrane transport);GO:0055085(transmembrane transport)	GO:0016020(membrane);GO:0016021(integral component of membrane);GO:0009536(plastid)	GO:0005215(transporter activity)	*	*
TraesCS1D01G142100			1									BAJ99419.1	predicted protein [Hordeum vulgare subsp. vulgare]	GO:1902456(regulation of stomatal opening)	GO:0005739(mitochondrion)	GO:0008270(zinc ion binding);GO:0046872(metal ion binding)	K10144|RCHY1, PIRH2|http://www.genome.jp/dbget-bin/www_bget?ko:K10144	ko04115(p53 signaling pathway);ko04120(Ubiquitin mediated proteolysis);ko05162(Measles)
TraesCS1D01G143800			1	1								XP_003574011.1	PREDICTED: uncharacterized protein LOC100825429 [Brachypodium distachyon]	*	*	*	*	*
TraesCS1D01G143900					1							EMT14191.1	Pentatricopeptide repeat-containing protein [Aegilops tauschii]	*	GO:0005739(mitochondrion);GO:0009536(plastid)	*	*	*
TraesCS1D01G144000			1	1	1			1				EMT05673.1	Chaperonin CPN60-2, mitochondrial [Aegilops tauschii]	GO:0042026(protein refolding);GO:0006457(protein folding);GO:0009735(response to cytokinin)	GO:0005737(cytoplasm);GO:0005739(mitochondrion);GO:0009536(plastid);GO:0005886(plasma membrane);GO:0009941(chloroplast envelope);GO:0009507(chloroplast);GO:0009570(chloroplast stroma);GO:0005774(vacuolar membrane)	GO:0005524(ATP binding);GO:0000166(nucleotide binding);GO:0005507(copper ion binding)	K04077|groEL, HSPD1|http://www.genome.jp/dbget-bin/www_bget?ko:K04077	ko03018(RNA degradation);ko04940(Type I diabetes mellitus);ko05134(Legionellosis);ko05152(Tuberculosis);ko04212(Longevity regulating pathway - worm)
TraesCS1D01G144200						1	1	1				BAK07334.1	predicted protein [Hordeum vulgare subsp. vulgare]	*	GO:0009536(plastid)	GO:0016788(hydrolase activity, acting on ester bonds);GO:0016787(hydrolase activity)	*	*
TraesCS1D01G144400					1							BAJ99970.1	predicted protein [Hordeum vulgare subsp. vulgare]	*	GO:0005739(mitochondrion)	*	*	*
TraesCS1D01G147100			1	1				1				XP_003567681.1	PREDICTED: uncharacterized protein LOC100834307 [Brachypodium distachyon]	*	*	GO:0003677(DNA binding)	*	*
TraesCS1D01G147400				1								EMT14289.1	Peptide transporter PTR3-A [Aegilops tauschii]	GO:0006810(transport)	GO:0016020(membrane);GO:0016021(integral component of membrane)	GO:0005215(transporter activity)	K14638|SLC15A3_4, PHT|http://www.genome.jp/dbget-bin/www_bget?ko:K14638	*
TraesCS1D01G148500					1							EMT07165.1	Tyrosyl-tRNA synthetase [Aegilops tauschii]	GO:0006418(tRNA aminoacylation for protein translation);GO:0006437(tyrosyl-tRNA aminoacylation);GO:0006412(translation);GO:0043039(tRNA aminoacylation);GO:0009793(embryo development ending in seed dormancy)	GO:0005737(cytoplasm);GO:0005739(mitochondrion);GO:0005829(cytosol);GO:0009570(chloroplast stroma);GO:0009507(chloroplast)	GO:0004812(aminoacyl-tRNA ligase activity);GO:0005524(ATP binding);GO:0003723(RNA binding);GO:0004831(tyrosine-tRNA ligase activity);GO:0000166(nucleotide binding);GO:0016874(ligase activity)	K01866|YARS, tyrS|http://www.genome.jp/dbget-bin/www_bget?ko:K01866	ko00970(Aminoacyl-tRNA biosynthesis)
TraesCS1D01G149800LC			1	1								XP_004972240.1	PREDICTED: uncharacterized protein LOC101772867 [Setaria italica]	GO:0008152(metabolic process)	*	GO:0008168(methyltransferase activity)	*	*
TraesCS1D01G150000				1								BAJ86655.1	predicted protein [Hordeum vulgare subsp. vulgare]	GO:0055114(oxidation-reduction process)	GO:0016020(membrane);GO:0016021(integral component of membrane);GO:0009536(plastid);GO:0005739(mitochondrion)	GO:0050660(flavin adenine dinucleotide binding);GO:0016614(oxidoreductase activity, acting on CH-OH group of donors);GO:0016491(oxidoreductase activity);GO:0046577(long-chain-alcohol oxidase activity)	K17756|FAO3|http://www.genome.jp/dbget-bin/www_bget?ko:K17756	*
TraesCS1D01G151500					1			1				XP_003571871.1	PREDICTED: long-chain-alcohol oxidase FAO2-like [Brachypodium distachyon]	GO:0055114(oxidation-reduction process);GO:0006066(alcohol metabolic process)	GO:0016020(membrane);GO:0016021(integral component of membrane);GO:0009536(plastid);GO:0005739(mitochondrion);GO:0043231(intracellular membrane-bounded organelle)	GO:0050660(flavin adenine dinucleotide binding);GO:0016614(oxidoreductase activity, acting on CH-OH group of donors);GO:0016491(oxidoreductase activity);GO:0046577(long-chain-alcohol oxidase activity)	K17756|FAO3|http://www.genome.jp/dbget-bin/www_bget?ko:K17756	*
TraesCS1D01G154800			1	1	1							XP_003574068.1	PREDICTED: mitochondrial import inner membrane translocase subunit Tim16 [Brachypodium distachyon]	GO:0030150(protein import into mitochondrial matrix);GO:0002237(response to molecule of bacterial origin);GO:0006952(defense response);GO:0009734(auxin-activated signaling pathway);GO:0031348(negative regulation of defense response);GO:1900425(negative regulation of defense response to bacterium);GO:1902009(positive regulation of toxin transport);GO:1902289(negative regulation of defense response…	GO:0005744(mitochondrial inner membrane presequence translocase complex);GO:0005739(mitochondrion);GO:0005737(cytoplasm);GO:0005743(mitochondrial inner membrane)	*	K17805|PAM16, TIM16|http://www.genome.jp/dbget-bin/www_bget?ko:K17805	*
TraesCS1D01G155900			1	1								BAK02392.1	predicted protein [Hordeum vulgare subsp. vulgare]	*	GO:0016021(integral component of membrane);GO:0016020(membrane)	*	*	*
TraesCS1D01G156800			1									EMT12705.1	hypothetical protein F775_52255 [Aegilops tauschii]	*	*	*	*	*
TraesCS1D01G158700		1	1	1								EEC67208.1	hypothetical protein OsI_34094 [Oryza sativa Indica Group]	GO:0000245(spliceosomal complex assembly);GO:0000398(mRNA splicing, via spliceosome);GO:0007067(mitotic cell cycle)	GO:0005682(U5 snRNP);GO:0005681(spliceosomal complex);GO:0046540(U4/U6 x U5 tri-snRNP complex);GO:0030529(intracellular ribonucleoprotein complex);GO:0019013(viral nucleocapsid);GO:0005737(cytoplasm);GO:0005634(nucleus)	GO:0003824(catalytic activity)	K12859|TXNL4A, DIB1|http://www.genome.jp/dbget-bin/www_bget?ko:K12859	ko03040(Spliceosome)
TraesCS1D01G161900				1								XP_003574116.1	PREDICTED: alpha-galactosidase [Brachypodium distachyon]	GO:0008152(metabolic process);GO:0005975(carbohydrate metabolic process);GO:0009965(leaf morphogenesis);GO:0009620(response to fungus);GO:0009911(positive regulation of flower development)	GO:0048046(apoplast);GO:0009505(plant-type cell wall)	GO:0003824(catalytic activity);GO:0004553(hydrolase activity, hydrolyzing O-glycosyl compounds);GO:0004557(alpha-galactosidase activity);GO:0016798(hydrolase activity, acting on glycosyl bonds);GO:0052692(raffinose alpha-galactosidase activity);GO:0016787(hydrolase activity)	K07407|E3.2.1.22B, galA, rafA|http://www.genome.jp/dbget-bin/www_bget?ko:K07407	ko00052(Galactose metabolism);ko00603(Glycosphingolipid biosynthesis - globo and isoglobo series);ko00561(Glycerolipid metabolism);ko00600(Sphingolipid metabolism)
TraesCS1D01G163800							1					BAJ89745.1	predicted protein [Hordeum vulgare subsp. vulgare]	*	*	*	*	*
TraesCS1D01G164800					1							BAJ94995.1	predicted protein [Hordeum vulgare subsp. vulgare]	GO:0055114(oxidation-reduction process);GO:0006108(malate metabolic process)	GO:0005739(mitochondrion);GO:0009507(chloroplast)	GO:0004470(malic enzyme activity);GO:0016491(oxidoreductase activity);GO:0004471(malate dehydrogenase (decarboxylating) (NAD+) activity);GO:0051287(NAD binding);GO:0046872(metal ion binding);GO:0005524(ATP binding);GO:0050897(cobalt ion binding);GO:0042803(protein homodimerization activity);GO:0008270(zinc ion binding)	K00028|E1.1.1.39|http://www.genome.jp/dbget-bin/www_bget?ko:K00028	ko00620(Pyruvate metabolism);ko00710(Carbon fixation in photosynthetic organisms);ko01200(Carbon metabolism)
TraesCS1D01G165000				1	1							BAJ92444.1	predicted protein, partial [Hordeum vulgare subsp. vulgare]	*	*	GO:0016747(transferase activity, transferring acyl groups other than amino-acyl groups);GO:0016740(transferase activity);GO:0016746(transferase activity, transferring acyl groups)	K19861|BEBT, AMAT|http://www.genome.jp/dbget-bin/www_bget?ko:K19861	*
TraesCS1D01G166600					1							XP_003574144.1	PREDICTED: calcium uniporter protein 2, mitochondrial-like [Brachypodium distachyon]	*	GO:0016021(integral component of membrane);GO:0016020(membrane);GO:0005739(mitochondrion)	GO:0015292(uniporter activity)	*	*
TraesCS1D01G167000					1							EMT15888.1	hypothetical protein F775_07741 [Aegilops tauschii]	*	*	GO:0046872(metal ion binding);GO:0016740(transferase activity);GO:0016746(transferase activity, transferring acyl groups)	*	*
TraesCS1D01G167300			1	1								EMT21423.1	RING finger protein 141 [Aegilops tauschii]	*	GO:0016020(membrane);GO:0016021(integral component of membrane)	GO:0008270(zinc ion binding);GO:0046872(metal ion binding)	*	*
TraesCS1D01G167900					1							EMT23911.1	Protein spinster [Aegilops tauschii]	GO:0055085(transmembrane transport)	GO:0016020(membrane);GO:0016021(integral component of membrane)	*	*	*
TraesCS1D01G168700			1	1								EMS55960.1	Protochlorophyllide reductase B, chloroplastic [Triticum urartu]	GO:0055114(oxidation-reduction process);GO:0015979(photosynthesis);GO:0015995(chlorophyll biosynthetic process);GO:0008152(metabolic process)	GO:0009507(chloroplast);GO:0009536(plastid);GO:0009534(chloroplast thylakoid);GO:0009941(chloroplast envelope)	GO:0016630(protochlorophyllide reductase activity);GO:0016491(oxidoreductase activity)	K00218|E1.3.1.33, por|http://www.genome.jp/dbget-bin/www_bget?ko:K00218	ko00860(Porphyrin and chlorophyll metabolism)
TraesCS1D01G171100LC			1									XP_010227298.2	PREDICTED: G-type lectin S-receptor-like serine/threonine-protein kinase At4g27290 [Brachypodium distachyon]	GO:0016310(phosphorylation);GO:0048544(recognition of pollen);GO:0006952(defense response);GO:0006468(protein phosphorylation)	GO:0005886(plasma membrane);GO:0016021(integral component of membrane);GO:0016020(membrane);GO:0009506(plasmodesma)	GO:0004672(protein kinase activity);GO:0005524(ATP binding);GO:0004674(protein serine/threonine kinase activity);GO:0016301(kinase activity);GO:0016740(transferase activity);GO:0000166(nucleotide binding)	*	*
TraesCS1D01G172700		1		1	1							EMT12835.1	hypothetical protein F775_33034 [Aegilops tauschii]	GO:0042742(defense response to bacterium);GO:0050832(defense response to fungus)	*	*	*	*
TraesCS1D01G172800				1	1							XP_014751811.1	PREDICTED: serine carboxypeptidase-like 51 [Brachypodium distachyon]	GO:0051603(proteolysis involved in cellular protein catabolic process);GO:0006508(proteolysis)	*	GO:0008233(peptidase activity);GO:0004180(carboxypeptidase activity);GO:0004185(serine-type carboxypeptidase activity);GO:0016787(hydrolase activity)	K09646|SCPEP1|http://www.genome.jp/dbget-bin/www_bget?ko:K09646	*
TraesCS1D01G173000					1							EMT07313.1	hypothetical protein F775_16824 [Aegilops tauschii]	GO:0042742(defense response to bacterium);GO:0050832(defense response to fungus)	*	*	*	*
TraesCS1D01G173800					1							BAJ85346.1	predicted protein [Hordeum vulgare subsp. vulgare]	*	GO:0016020(membrane);GO:0016021(integral component of membrane)	*	*	*
TraesCS1D01G174100				1			1	1				EMT16068.1	hypothetical protein F775_26852 [Aegilops tauschii]	*	*	*	*	*
TraesCS1D01G175400		1	1	1								BAJ91974.1	predicted protein [Hordeum vulgare subsp. vulgare]	GO:0006468(protein phosphorylation);GO:0016310(phosphorylation)	GO:0005739(mitochondrion)	GO:0004672(protein kinase activity);GO:0004674(protein serine/threonine kinase activity);GO:0005524(ATP binding);GO:0000166(nucleotide binding);GO:0016301(kinase activity)	*	*
TraesCS1D01G175500					1							BAK03964.1	predicted protein [Hordeum vulgare subsp. vulgare]	GO:0044550(secondary metabolite biosynthetic process);GO:0055114(oxidation-reduction process);GO:0022900(electron transport chain)	GO:0016020(membrane);GO:0016021(integral component of membrane)	GO:0004497(monooxygenase activity);GO:0016709(oxidoreductase activity, acting on paired donors, with incorporation or reduction of molecular oxygen, NAD(P)H as one donor, and incorporation of one atom of oxygen);GO:0016705(oxidoreductase activity, acting on paired donors, with incorporation or reduction of molecular oxygen);GO:0020037(heme binding);GO:0046872(metal ion binding);GO:0005506(iron io…	*	*
TraesCS1D01G175900			1	1								EMT33823.1	hypothetical protein F775_31125 [Aegilops tauschii]	*	GO:0016020(membrane);GO:0016021(integral component of membrane)	*	*	*
TraesCS1D01G176300					1							BAJ90757.1	predicted protein [Hordeum vulgare subsp. vulgare]	*	GO:0009536(plastid)	GO:0003723(RNA binding)	*	*
TraesCS1D01G176700					1							EMT30750.1	Thymus-specific serine protease [Aegilops tauschii]	GO:0006508(proteolysis)	GO:0016021(integral component of membrane);GO:0016020(membrane)	GO:0008236(serine-type peptidase activity);GO:0004180(carboxypeptidase activity);GO:0008239(dipeptidyl-peptidase activity);GO:0004185(serine-type carboxypeptidase activity);GO:0008233(peptidase activity)	*	*
TraesCS1D01G177400					1							BAJ85914.1	predicted protein [Hordeum vulgare subsp. vulgare]	GO:0048364(root development);GO:0048767(root hair elongation);GO:0051301(cell division);GO:0009416(response to light stimulus);GO:0009611(response to wounding);GO:0009733(response to auxin);GO:0010053(root epidermal cell differentiation);GO:0009845(seed germination);GO:0007010(cytoskeleton organization)	GO:0005737(cytoplasm);GO:0005856(cytoskeleton);GO:0005730(nucleolus);GO:0005739(mitochondrion);GO:0005886(plasma membrane);GO:0005829(cytosol);GO:0009941(chloroplast envelope);GO:0005618(cell wall);GO:0009570(chloroplast stroma);GO:0009506(plasmodesma)	GO:0005524(ATP binding);GO:0000166(nucleotide binding);GO:0005515(protein binding);GO:0005200(structural constituent of cytoskeleton)	K10355|ACTF|http://www.genome.jp/dbget-bin/www_bget?ko:K10355	*
TraesCS1D01G177800					1							BAJ86206.1	predicted protein [Hordeum vulgare subsp. vulgare]	GO:0008150(biological_process)	GO:0009536(plastid);GO:0009507(chloroplast);GO:0010287(plastoglobule)	*	*	*
TraesCS1D01G179900	1			1								NP_114239.1	photosystem II protein D1 (chloroplast) [Triticum aestivum]	GO:0018298(protein-chromophore linkage);GO:0009635(response to herbicide);GO:0019684(photosynthesis, light reaction);GO:0055114(oxidation-reduction process);GO:0009772(photosynthetic electron transport in photosystem II);GO:0015979(photosynthesis)	GO:0009579(thylakoid);GO:0016020(membrane);GO:0009536(plastid);GO:0009523(photosystem II);GO:0009535(chloroplast thylakoid membrane);GO:0016021(integral component of membrane);GO:0009507(chloroplast);GO:0042651(thylakoid membrane);GO:0005739(mitochondrion)	GO:0016168(chlorophyll binding);GO:0010242(oxygen evolving activity);GO:0046872(metal ion binding);GO:0005506(iron ion binding);GO:0009055(electron carrier activity);GO:0016491(oxidoreductase activity);GO:0045156(electron transporter, transferring electrons within the cyclic electron transport pathway of photosynthesis activity)	K02703|psbA|http://www.genome.jp/dbget-bin/www_bget?ko:K02703	ko00195(Photosynthesis)
TraesCS1D01G180600LC							1					YP_008474330.1	RNA polymerase alpha subunit (chloroplast) [Aegilops tauschii]	GO:0006351(transcription, DNA-templated)	GO:0009536(plastid);GO:0009507(chloroplast)	GO:0003677(DNA binding);GO:0046983(protein dimerization activity);GO:0016740(transferase activity);GO:0003899(DNA-directed 5'-3' RNA polymerase activity);GO:0016779(nucleotidyltransferase activity)	K03040|rpoA|http://www.genome.jp/dbget-bin/www_bget?ko:K03040	ko03020(RNA polymerase);ko00230(Purine metabolism);ko00240(Pyrimidine metabolism)
TraesCS1D01G180900LC			1		1					1		ABD93633.1	InfA (chloroplast) [Thinopyrum intermedium]	GO:0006413(translational initiation);GO:0006412(translation)	GO:0009536(plastid);GO:0009507(chloroplast);GO:0005737(cytoplasm)	GO:0003743(translation initiation factor activity);GO:0003723(RNA binding);GO:0019843(rRNA binding);GO:0043022(ribosome binding)	K02518|infA|http://www.genome.jp/dbget-bin/www_bget?ko:K02518	*
TraesCS1D01G184600								1				EMT26540.1	hypothetical protein F775_29153 [Aegilops tauschii]	GO:0008150(biological_process)	GO:0005634(nucleus);GO:0005737(cytoplasm)	*	*	*
TraesCS1D01G185200					1							EMT10160.1	Pectinesterase 31 [Aegilops tauschii]	GO:0045488(pectin metabolic process);GO:0050829(defense response to Gram-negative bacterium);GO:0045490(pectin catabolic process);GO:0042545(cell wall modification)	GO:0005618(cell wall);GO:0005739(mitochondrion)	GO:0030599(pectinesterase activity);GO:0016787(hydrolase activity);GO:0045330(aspartyl esterase activity)	K01051|E3.1.1.11|http://www.genome.jp/dbget-bin/www_bget?ko:K01051	ko00040(Pentose and glucuronate interconversions)
TraesCS1D01G185700			1	1								BAJ92122.1	predicted protein [Hordeum vulgare subsp. vulgare]	GO:0030150(protein import into mitochondrial matrix)	GO:0005744(mitochondrial inner membrane presequence translocase complex);GO:0016021(integral component of membrane);GO:0016020(membrane);GO:0031305(integral component of mitochondrial inner membrane)	GO:0015266(protein channel activity)	K17794|TIM23|http://www.genome.jp/dbget-bin/www_bget?ko:K17794	ko04212(Longevity regulating pathway - worm)
TraesCS1D01G187500									1			AGE14563.1	rhomboid [Triticum aestivum]	GO:0006508(proteolysis);GO:0016485(protein processing)	GO:0016020(membrane);GO:0016021(integral component of membrane);GO:0009506(plasmodesma)	GO:0008233(peptidase activity);GO:0016787(hydrolase activity);GO:0004252(serine-type endopeptidase activity)	*	*
TraesCS1D01G187700			1	1				1	1			BAJ94964.1	predicted protein [Hordeum vulgare subsp. vulgare]	*	*	*	*	*
TraesCS1D01G187900			1	1								BAJ93526.1	predicted protein [Hordeum vulgare subsp. vulgare]	*	GO:0005737(cytoplasm);GO:0005634(nucleus)	GO:0016874(ligase activity)	*	*
TraesCS1D01G188900					1							BAK03655.1	predicted protein, partial [Hordeum vulgare subsp. vulgare]	*	GO:0016020(membrane);GO:0016021(integral component of membrane)	*	*	*
TraesCS1D01G189400								1				EAY79268.1	hypothetical protein OsI_34383 [Oryza sativa Indica Group]	GO:0006508(proteolysis);GO:0055114(oxidation-reduction process)	GO:0005618(cell wall)	GO:0008233(peptidase activity);GO:0016787(hydrolase activity);GO:0004252(serine-type endopeptidase activity);GO:0032440(2-alkenal reductase [NAD(P)] activity);GO:0016491(oxidoreductase activity)	*	*
TraesCS1D01G189800			1	1					1			EMT24481.1	hypothetical protein F775_43770 [Aegilops tauschii]	GO:0009407(toxin catabolic process);GO:0006749(glutathione metabolic process)	GO:0005737(cytoplasm);GO:0009536(plastid)	GO:0004364(glutathione transferase activity);GO:0016740(transferase activity)	K00799|GST, gst|http://www.genome.jp/dbget-bin/www_bget?ko:K00799	ko05204(Chemical carcinogenesis);ko05418(Fluid shear stress and atherosclerosis);ko01524(Platinum drug resistance);ko00480(Glutathione metabolism);ko00982(Drug metabolism - cytochrome P450);ko00980(Metabolism of xenobiotics by cytochrome P450)
TraesCS1D01G190900					1							XP_003574244.1	PREDICTED: U2 snRNP-associated SURP motif-containing protein-like isoform X1 [Brachypodium distachyon]	GO:0006396(RNA processing)	*	GO:0003676(nucleic acid binding);GO:0003723(RNA binding);GO:0000166(nucleotide binding)	K12842|SR140|http://www.genome.jp/dbget-bin/www_bget?ko:K12842	ko03040(Spliceosome)
TraesCS1D01G191100							1					CAC94004.1	glutathione transferase [Triticum aestivum]	GO:0009407(toxin catabolic process);GO:0006749(glutathione metabolic process)	GO:0005737(cytoplasm)	GO:0016740(transferase activity);GO:0004364(glutathione transferase activity)	K00799|GST, gst|http://www.genome.jp/dbget-bin/www_bget?ko:K00799	ko05204(Chemical carcinogenesis);ko05418(Fluid shear stress and atherosclerosis);ko01524(Platinum drug resistance);ko00480(Glutathione metabolism);ko00982(Drug metabolism - cytochrome P450);ko00980(Metabolism of xenobiotics by cytochrome P450)
TraesCS1D01G193800			1	1	1							BAJ89622.1	predicted protein [Hordeum vulgare subsp. vulgare]	GO:0006355(regulation of transcription, DNA-templated)	GO:0005634(nucleus)	GO:0003677(DNA binding)	*	*
TraesCS1D01G194700			1	1				1	1	1		XP_003574369.1	PREDICTED: plant intracellular Ras-group-related LRR protein 5-like [Brachypodium distachyon]	GO:0009416(response to light stimulus)	*	*	*	*
TraesCS1D01G194900				1								BAJ91030.1	predicted protein [Hordeum vulgare subsp. vulgare]	*	GO:0005829(cytosol)	GO:0003677(DNA binding)	*	*
TraesCS1D01G195400					1							BAK06448.1	predicted protein [Hordeum vulgare subsp. vulgare]	GO:0006810(transport);GO:0006412(translation)	GO:0016021(integral component of membrane);GO:0016020(membrane);GO:0005743(mitochondrial inner membrane)	GO:0003735(structural constituent of ribosome);GO:0005215(transporter activity)	K15109|SLC25A20_29, CACT, CACL, CRC1|http://www.genome.jp/dbget-bin/www_bget?ko:K15109	*
TraesCS1D01G197000LC					1							BAK08115.1	predicted protein [Hordeum vulgare subsp. vulgare]	GO:1902171(regulation of tocopherol cyclase activity);GO:0050821(protein stabilization);GO:0006468(protein phosphorylation)	GO:0009507(chloroplast);GO:0010287(plastoglobule)	GO:0004672(protein kinase activity);GO:0005524(ATP binding)	K08869|ADCK, ABC1|http://www.genome.jp/dbget-bin/www_bget?ko:K08869	*
TraesCS1D01G200100					1							EMT13888.1	Choline-phosphate cytidylyltransferase B [Aegilops tauschii]	GO:0009058(biosynthetic process);GO:0008654(phospholipid biosynthetic process);GO:0006629(lipid metabolic process);GO:0006656(phosphatidylcholine biosynthetic process)	GO:0005634(nucleus)	GO:0003824(catalytic activity);GO:0016740(transferase activity);GO:0016779(nucleotidyltransferase activity);GO:0004105(choline-phosphate cytidylyltransferase activity)	K00968|PCYT1|http://www.genome.jp/dbget-bin/www_bget?ko:K00968	ko05231(Choline metabolism in cancer);ko00564(Glycerophospholipid metabolism);ko00440(Phosphonate and phosphinate metabolism)
TraesCS1D01G200700					1							EMS55132.1	D-xylose-proton symporter-like 2 [Triticum urartu]	GO:0006810(transport);GO:0046323(glucose import);GO:0035428(hexose transmembrane transport);GO:0055085(transmembrane transport);GO:0008643(carbohydrate transport)	GO:0016020(membrane);GO:0016021(integral component of membrane);GO:0005887(integral component of plasma membrane)	GO:0022891(substrate-specific transmembrane transporter activity);GO:0005355(glucose transmembrane transporter activity);GO:0022857(transmembrane transporter activity);GO:0005215(transporter activity);GO:0005351(sugar:proton symporter activity)	*	*
TraesCS1D01G201400					1							BAJ91254.1	predicted protein [Hordeum vulgare subsp. vulgare]	GO:0008150(biological_process)	GO:0009508(plastid chromosome);GO:0009295(nucleoid);GO:0009507(chloroplast)	GO:0003674(molecular_function)	*	*
TraesCS1D01G201800					1							EMT22254.1	Putative urea active transporter 1 [Aegilops tauschii]	GO:0071918(urea transmembrane transport);GO:0006810(transport);GO:0055085(transmembrane transport);GO:0006995(cellular response to nitrogen starvation)	GO:0016021(integral component of membrane);GO:0016020(membrane);GO:0005887(integral component of plasma membrane);GO:0005886(plasma membrane)	GO:0015293(symporter activity);GO:0005215(transporter activity);GO:0015204(urea transmembrane transporter activity);GO:0015370(solute:sodium symporter activity)	*	*
TraesCS1D01G202000			1	1								BAJ96487.1	predicted protein [Hordeum vulgare subsp. vulgare]	GO:0008150(biological_process)	GO:0005737(cytoplasm);GO:0005829(cytosol)	*	*	*
TraesCS1D01G202100				1	1							BAJ87016.1	predicted protein [Hordeum vulgare subsp. vulgare]	GO:0006508(proteolysis);GO:0048510(regulation of timing of transition from vegetative to reproductive phase);GO:0009658(chloroplast organization)	GO:0009536(plastid);GO:0009840(chloroplastic endopeptidase Clp complex);GO:0005829(cytosol);GO:0009579(thylakoid);GO:0009535(chloroplast thylakoid membrane);GO:0009532(plastid stroma);GO:0009941(chloroplast envelope);GO:0009507(chloroplast);GO:0009570(chloroplast stroma)	GO:0004252(serine-type endopeptidase activity);GO:0008233(peptidase activity);GO:0016787(hydrolase activity);GO:0008236(serine-type peptidase activity)	K01358|clpP, CLPP|http://www.genome.jp/dbget-bin/www_bget?ko:K01358	ko04112(Cell cycle - Caulobacter);ko04212(Longevity regulating pathway - worm)
TraesCS1D01G202500			1	1								BAJ87436.1	predicted protein, partial [Hordeum vulgare subsp. vulgare]	*	GO:0005886(plasma membrane);GO:0016021(integral component of membrane);GO:0016020(membrane)	*	*	*
TraesCS1D01G204700							1	1		1		KJB18225.1	hypothetical protein B456_003G040200 [Gossypium raimondii]	GO:0006334(nucleosome assembly)	GO:0000786(nucleosome);GO:0005694(chromosome);GO:0005634(nucleus)	GO:0003677(DNA binding);GO:0046982(protein heterodimerization activity)	K11254|H4|http://www.genome.jp/dbget-bin/www_bget?ko:K11254	ko05203(Viral carcinogenesis);ko05322(Systemic lupus erythematosus);ko05034(Alcoholism)
TraesCS1D01G204800					1							BAJ89917.1	predicted protein [Hordeum vulgare subsp. vulgare]	GO:0009902(chloroplast relocation)	GO:0005886(plasma membrane)	*	*	*
TraesCS1D01G205300			1	1								OEL35914.1	hypothetical protein BAE44_0003071 [Dichanthelium oligosanthes]	GO:0043161(proteasome-mediated ubiquitin-dependent protein catabolic process)	GO:0016020(membrane);GO:0016021(integral component of membrane);GO:0009536(plastid)	GO:0061630(ubiquitin protein ligase activity);GO:0008270(zinc ion binding);GO:0046872(metal ion binding)	*	*
TraesCS1D01G206300							1	1				P30569.2	RecName: Full=EC protein I/II; AltName: Full=Zinc metallothionein class II	*	*	GO:0008270(zinc ion binding);GO:0046872(metal ion binding)	*	*
TraesCS1D01G207100			1	1								EMT27550.1	Chitinase 8 [Aegilops tauschii]	GO:0005975(carbohydrate metabolic process);GO:0016998(cell wall macromolecule catabolic process);GO:0006032(chitin catabolic process);GO:0008152(metabolic process);GO:0000272(polysaccharide catabolic process);GO:0051707(response to other organism);GO:0009607(response to biotic stimulus);GO:0006952(defense response)	GO:0005576(extracellular region);GO:0005615(extracellular space)	GO:0004568(chitinase activity);GO:0016798(hydrolase activity, acting on glycosyl bonds);GO:0016787(hydrolase activity)	K20547|CHIB|http://www.genome.jp/dbget-bin/www_bget?ko:K20547	ko04016(MAPK signaling pathway - plant);ko00520(Amino sugar and nucleotide sugar metabolism)
TraesCS1D01G208900			1	1								EMT24395.1	Putative C-4 methylsterol oxidase [Aegilops tauschii]	GO:0055114(oxidation-reduction process);GO:0006633(fatty acid biosynthetic process)	GO:0016020(membrane);GO:0016021(integral component of membrane)	GO:0005506(iron ion binding);GO:0016491(oxidoreductase activity);GO:0004497(monooxygenase activity)	K14423|SMO1|http://www.genome.jp/dbget-bin/www_bget?ko:K14423	ko00100(Steroid biosynthesis)
TraesCS1D01G209000				1								EMT21582.1	Zinc finger protein GIS2 [Aegilops tauschii]	*	*	GO:0003676(nucleic acid binding);GO:0008270(zinc ion binding);GO:0046872(metal ion binding);GO:0003677(DNA binding)	K09250|CNBP|http://www.genome.jp/dbget-bin/www_bget?ko:K09250	*
TraesCS1D01G210900							1					BAJ94086.1	predicted protein [Hordeum vulgare subsp. vulgare]	*	GO:0005886(plasma membrane);GO:0016020(membrane);GO:0016021(integral component of membrane);GO:0005773(vacuole);GO:0005783(endoplasmic reticulum)	*	*	*
TraesCS1D01G211600					1							XP_003574298.1	PREDICTED: UDP-N-acetylmuramoyl-L-alanyl-D-glutamate--2,6-diaminopimelate ligase [Brachypodium distachyon]	GO:0008360(regulation of cell shape);GO:0051301(cell division);GO:0009058(biosynthetic process);GO:0010020(chloroplast fission);GO:0009658(chloroplast organization)	GO:0005737(cytoplasm);GO:0009507(chloroplast);GO:0009295(nucleoid);GO:0009536(plastid)	GO:0005524(ATP binding);GO:0016881(acid-amino acid ligase activity);GO:0016874(ligase activity)	*	*
TraesCS1D01G212800					1						GRAS	XP_004983723.1	PREDICTED: scarecrow-like protein 6 isoform X1 [Setaria italica]	GO:0006351(transcription, DNA-templated);GO:0030154(cell differentiation);GO:0006355(regulation of transcription, DNA-templated)	GO:0005634(nucleus)	GO:0043565(sequence-specific DNA binding);GO:0003700(transcription factor activity, sequence-specific DNA binding)	*	*
TraesCS1D01G213900					1							EMS56363.1	Flavin-containing monooxygenase FMO GS-OX-like 5 [Triticum urartu]	GO:0055114(oxidation-reduction process)	GO:0009536(plastid)	GO:0004497(monooxygenase activity);GO:0050660(flavin adenine dinucleotide binding);GO:0050661(NADP binding);GO:0004499(N,N-dimethylaniline monooxygenase activity);GO:0016491(oxidoreductase activity)	*	*
TraesCS1D01G215600					1						bHLH	BAJ99017.1	predicted protein [Hordeum vulgare subsp. vulgare]	GO:0009567(double fertilization forming a zygote and endosperm)	GO:0005634(nucleus);GO:0009506(plasmodesma)	GO:0046983(protein dimerization activity)	*	*
TraesCS1D01G215800			1	1								BAK01432.1	predicted protein [Hordeum vulgare subsp. vulgare]	GO:0031408(oxylipin biosynthetic process);GO:0055114(oxidation-reduction process);GO:0006633(fatty acid biosynthetic process)	GO:0009536(plastid)	GO:0046872(metal ion binding);GO:0051213(dioxygenase activity);GO:0016702(oxidoreductase activity, acting on single donors with incorporation of molecular oxygen, incorporation of two atoms of oxygen);GO:0016491(oxidoreductase activity)	K00454|LOX2S|http://www.genome.jp/dbget-bin/www_bget?ko:K00454	ko00591(Linoleic acid metabolism);ko00592(alpha-Linolenic acid metabolism)
TraesCS1D01G216600			1	1								XP_003574361.1	PREDICTED: T-complex protein 1 subunit epsilon-like [Brachypodium distachyon]	GO:0006457(protein folding)	GO:0005737(cytoplasm);GO:0005886(plasma membrane);GO:0005829(cytosol);GO:0009506(plasmodesma)	GO:0005524(ATP binding);GO:0000166(nucleotide binding);GO:0051082(unfolded protein binding)	K09497|CCT5|http://www.genome.jp/dbget-bin/www_bget?ko:K09497	*
TraesCS1D01G216700			1	1								EMS67793.1	Dynamin-related protein 1E [Triticum urartu]	*	*	GO:0003924(GTPase activity);GO:0000166(nucleotide binding);GO:0005525(GTP binding)	K01528|DNM|http://www.genome.jp/dbget-bin/www_bget?ko:K01528	ko04144(Endocytosis);ko04072(Phospholipase D signaling pathway);ko05100(Bacterial invasion of epithelial cells);ko04961(Endocrine and other factor-regulated calcium reabsorption);ko04721(Synaptic vesicle cycle)
TraesCS1D01G217200				1	1							EMT01520.1	UPF0695 membrane protein [Aegilops tauschii]	*	GO:0005886(plasma membrane);GO:0016021(integral component of membrane);GO:0016020(membrane);GO:0009536(plastid)	*	*	*
TraesCS1D01G217600			1	1	1							BAJ86245.1	predicted protein [Hordeum vulgare subsp. vulgare]	GO:0006986(response to unfolded protein);GO:0051085(chaperone mediated protein folding requiring cofactor);GO:0006457(protein folding)	GO:0005737(cytoplasm);GO:0005759(mitochondrial matrix);GO:0009507(chloroplast);GO:0009536(plastid)	GO:0051087(chaperone binding);GO:0051082(unfolded protein binding);GO:0046872(metal ion binding)	K04078|groES, HSPE1|http://www.genome.jp/dbget-bin/www_bget?ko:K04078	*
TraesCS1D01G218000										1		BAJ90222.1	predicted protein [Hordeum vulgare subsp. vulgare]	GO:0008152(metabolic process);GO:0005975(carbohydrate metabolic process);GO:0005983(starch catabolic process);GO:0000024(maltose biosynthetic process);GO:0000272(polysaccharide catabolic process)	GO:0009570(chloroplast stroma);GO:0009536(plastid)	GO:0016161(beta-amylase activity);GO:0016798(hydrolase activity, acting on glycosyl bonds);GO:0016787(hydrolase activity)	K01177|E3.2.1.2|http://www.genome.jp/dbget-bin/www_bget?ko:K01177	ko00500(Starch and sucrose metabolism)
TraesCS1D01G219100			1	1	1							AJL35123.1	methionine sulfoxide reductase MSRA4.2 [Triticum aestivum x Thinopyrum elongatum]	GO:0030091(protein repair);GO:0055114(oxidation-reduction process);GO:0006979(response to oxidative stress);GO:0009651(response to salt stress);GO:0034599(cellular response to oxidative stress);GO:0009735(response to cytokinin)	GO:0009536(plastid);GO:0009507(chloroplast);GO:0005739(mitochondrion);GO:0009941(chloroplast envelope);GO:0009570(chloroplast stroma)	GO:0016671(oxidoreductase activity, acting on a sulfur group of donors, disulfide as acceptor);GO:0008113(peptide-methionine (S)-S-oxide reductase activity);GO:0016491(oxidoreductase activity)	K07304|msrA|http://www.genome.jp/dbget-bin/www_bget?ko:K07304	*
TraesCS1D01G221800					1							EMT07953.1	hypothetical protein F775_21580 [Aegilops tauschii]	GO:0009416(response to light stimulus);GO:0009909(regulation of flower development)	GO:0005634(nucleus)	*	*	*
TraesCS1D01G222300					1							EMT21903.1	hypothetical protein F775_28214 [Aegilops tauschii]	GO:0006412(translation)	GO:0005840(ribosome);GO:0005622(intracellular);GO:0005739(mitochondrion)	GO:0003735(structural constituent of ribosome);GO:0008097(5S rRNA binding)	*	*
TraesCS1D01G223000			1	1								BAJ94176.1	predicted protein [Hordeum vulgare subsp. vulgare]	GO:0006508(proteolysis)	GO:0031012(extracellular matrix);GO:0016020(membrane);GO:0016021(integral component of membrane)	GO:0008233(peptidase activity);GO:0008270(zinc ion binding);GO:0046872(metal ion binding);GO:0004222(metalloendopeptidase activity);GO:0008237(metallopeptidase activity);GO:0016787(hydrolase activity)	*	*
TraesCS1D01G223600			1	1				1	1		AP-EREBP	ABY66036.1	DRF1.1 [Aegilops tauschii]	*	*	*	*	*
TraesCS1D01G225700							1	1				EMT01084.1	hypothetical protein F775_28708 [Aegilops tauschii]	GO:0009737(response to abscisic acid)	*	GO:0003677(DNA binding)	*	*
TraesCS1D01G226500										1		XP_010231512.1	PREDICTED: anaphase-promoting complex subunit 1 isoform X1 [Brachypodium distachyon]	GO:0009553(embryo sac development);GO:0009793(embryo development ending in seed dormancy);GO:0048481(plant ovule development);GO:0010252(auxin homeostasis)	GO:0005680(anaphase-promoting complex)	GO:0016874(ligase activity)	K03348|APC1|http://www.genome.jp/dbget-bin/www_bget?ko:K03348	ko04110(Cell cycle);ko04111(Cell cycle - yeast);ko04113(Meiosis - yeast);ko04114(Oocyte meiosis);ko04120(Ubiquitin mediated proteolysis);ko05166(HTLV-I infection);ko04914(Progesterone-mediated oocyte maturation)
TraesCS1D01G228600				1								BAJ89921.1	predicted protein [Hordeum vulgare subsp. vulgare]	GO:0008152(metabolic process);GO:0006644(phospholipid metabolic process)	GO:0016021(integral component of membrane);GO:0016020(membrane);GO:0005783(endoplasmic reticulum);GO:0005634(nucleus)	GO:0016746(transferase activity, transferring acyl groups);GO:0016740(transferase activity);GO:0050200(plasmalogen synthase activity)	K13510|LPCAT1_2|http://www.genome.jp/dbget-bin/www_bget?ko:K13510	ko00565(Ether lipid metabolism);ko00564(Glycerophospholipid metabolism)
TraesCS1D01G228900LC				1								BAJ86655.1	predicted protein [Hordeum vulgare subsp. vulgare]	GO:0055114(oxidation-reduction process);GO:0006066(alcohol metabolic process)	GO:0016021(integral component of membrane);GO:0016020(membrane);GO:0009536(plastid);GO:0043231(intracellular membrane-bounded organelle);GO:0005739(mitochondrion)	GO:0050660(flavin adenine dinucleotide binding);GO:0016614(oxidoreductase activity, acting on CH-OH group of donors);GO:0016491(oxidoreductase activity);GO:0046577(long-chain-alcohol oxidase activity)	K17756|FAO3|http://www.genome.jp/dbget-bin/www_bget?ko:K17756	*
TraesCS1D01G232100			1	1	1					1		EMT18386.1	Pre-mRNA-splicing factor SF2 [Aegilops tauschii]	*	GO:0005739(mitochondrion)	GO:0003676(nucleic acid binding);GO:0000166(nucleotide binding)	K12890|SFRS1_9|http://www.genome.jp/dbget-bin/www_bget?ko:K12890	ko03040(Spliceosome);ko05168(Herpes simplex infection);ko04657(IL-17 signaling pathway)
TraesCS1D01G233200								1		1		XP_012702890.1	PREDICTED: histone H3-like centromeric protein CSE4 [Setaria italica]	GO:0006810(transport);GO:0016192(vesicle-mediated transport);GO:0006334(nucleosome assembly)	GO:0000786(nucleosome);GO:0005694(chromosome);GO:0005634(nucleus);GO:0009536(plastid);GO:0016020(membrane);GO:0016021(integral component of membrane)	GO:0003677(DNA binding);GO:0046982(protein heterodimerization activity);GO:0005515(protein binding);GO:0031492(nucleosomal DNA binding)	K11253|H3|http://www.genome.jp/dbget-bin/www_bget?ko:K11253	ko05202(Transcriptional misregulation in cancers);ko05322(Systemic lupus erythematosus);ko05034(Alcoholism)
TraesCS1D01G233500							1					XP_015638727.1	PREDICTED: uncharacterized protein LOC4338569 [Oryza sativa Japonica Group]	GO:0006952(defense response)	GO:0016021(integral component of membrane);GO:0046658(anchored component of plasma membrane);GO:0016020(membrane);GO:0009506(plasmodesma);GO:0005886(plasma membrane);GO:0005739(mitochondrion)	GO:0004871(signal transducer activity)	*	*
TraesCS1D01G234600					1							BAJ90273.1	predicted protein [Hordeum vulgare subsp. vulgare]	*	GO:0016020(membrane);GO:0016021(integral component of membrane);GO:0009536(plastid)	*	*	*
TraesCS1D01G236700			1									BAJ94074.1	predicted protein [Hordeum vulgare subsp. vulgare]	GO:0008150(biological_process)	GO:0005634(nucleus)	GO:0003674(molecular_function)	*	*
TraesCS1D01G237100		1	1					1				EMS59150.1	Eukaryotic peptide chain release factor subunit 1-2 [Triticum urartu]	GO:0006415(translational termination)	GO:0005737(cytoplasm)	GO:0016149(translation release factor activity, codon specific)	K03265|ETF1, ERF1|http://www.genome.jp/dbget-bin/www_bget?ko:K03265	ko03015(mRNA surveillance pathway)
TraesCS1D01G237300				1								EMT19884.1	DnaJ homolog subfamily C member 7 [Aegilops tauschii]	*	GO:0009536(plastid);GO:0009507(chloroplast)	*	K09527|DNAJC7|http://www.genome.jp/dbget-bin/www_bget?ko:K09527	*
TraesCS1D01G237500							1	1				CAA80493.1	(1,3;1,4) beta glucanase [Triticum aestivum]	GO:0008152(metabolic process);GO:0005975(carbohydrate metabolic process)	GO:0046658(anchored component of plasma membrane)	GO:0004553(hydrolase activity, hydrolyzing O-glycosyl compounds);GO:0016798(hydrolase activity, acting on glycosyl bonds);GO:0016787(hydrolase activity);GO:0030247(polysaccharide binding)	*	*
TraesCS1D01G239000								1	1			XP_003568563.1	PREDICTED: probable calcium-binding protein CML15 [Brachypodium distachyon]	*	GO:0005739(mitochondrion)	GO:0005509(calcium ion binding);GO:0046872(metal ion binding)	K13448|CML|http://www.genome.jp/dbget-bin/www_bget?ko:K13448	ko04626(Plant-pathogen interaction)
TraesCS1D01G239100					1							BAG72144.1	alpha-glucosidase like protein [Hordeum vulgare subsp. vulgare]	GO:0008152(metabolic process);GO:0005975(carbohydrate metabolic process)	GO:0009536(plastid);GO:0009507(chloroplast)	GO:0003824(catalytic activity);GO:0004553(hydrolase activity, hydrolyzing O-glycosyl compounds);GO:0016798(hydrolase activity, acting on glycosyl bonds);GO:0030246(carbohydrate binding);GO:0016787(hydrolase activity)	*	*
TraesCS1D01G239300			1									EMT13534.1	hypothetical protein F775_00926 [Aegilops tauschii]	*	GO:0009536(plastid);GO:0005634(nucleus)	GO:0005516(calmodulin binding)	*	*
TraesCS1D01G240300				1	1							BAJ85726.1	predicted protein [Hordeum vulgare subsp. vulgare]	*	*	*	*	*
TraesCS1D01G242300							1	1				BAD22766.1	LEA protein [Bromus inermis]	*	*	*	*	*
TraesCS1D01G244500							1	1			AP-EREBP	EMT21934.1	Dehydration-responsive element-binding protein 2G [Aegilops tauschii]	GO:0006351(transcription, DNA-templated);GO:0006355(regulation of transcription, DNA-templated);GO:0045893(positive regulation of transcription, DNA-templated)	GO:0005634(nucleus)	GO:0003677(DNA binding);GO:0003700(transcription factor activity, sequence-specific DNA binding);GO:0043565(sequence-specific DNA binding);GO:0044212(transcription regulatory region DNA binding)	*	*
TraesCS1D01G245900LC				1								YP_004733225.1	photosystem II protein D1 (plastid) [Indocalamus longiauritus]	GO:0019684(photosynthesis, light reaction);GO:0015979(photosynthesis);GO:0055114(oxidation-reduction process);GO:0009772(photosynthetic electron transport in photosystem II);GO:0018298(protein-chromophore linkage);GO:0009635(response to herbicide)	GO:0016021(integral component of membrane);GO:0016020(membrane);GO:0042651(thylakoid membrane);GO:0009536(plastid);GO:0009523(photosystem II);GO:0009579(thylakoid);GO:0009535(chloroplast thylakoid membrane);GO:0009507(chloroplast)	GO:0005506(iron ion binding);GO:0016168(chlorophyll binding);GO:0009055(electron carrier activity);GO:0010242(oxygen evolving activity);GO:0045156(electron transporter, transferring electrons within the cyclic electron transport pathway of photosynthesis activity);GO:0046872(metal ion binding);GO:0016491(oxidoreductase activity)	K02703|psbA|http://www.genome.jp/dbget-bin/www_bget?ko:K02703	ko00195(Photosynthesis)
TraesCS1D01G246100					1							BAJ90430.1	predicted protein [Hordeum vulgare subsp. vulgare]	GO:0009965(leaf morphogenesis);GO:0009658(chloroplast organization);GO:0071482(cellular response to light stimulus);GO:0010239(chloroplast mRNA processing)	GO:0009513(etioplast);GO:0009509(chromoplast);GO:0009537(proplastid);GO:0009507(chloroplast);GO:0009501(amyloplast);GO:0016020(membrane);GO:0016021(integral component of membrane)	GO:0016874(ligase activity)	*	*
TraesCS1D01G247600			1	1								BAK01560.1	predicted protein [Hordeum vulgare subsp. vulgare]	*	GO:0016020(membrane);GO:0016021(integral component of membrane);GO:0005886(plasma membrane)	GO:0008270(zinc ion binding);GO:0046872(metal ion binding);GO:0004252(serine-type endopeptidase activity)	K09651|RHBDD1|http://www.genome.jp/dbget-bin/www_bget?ko:K09651	*
TraesCS1D01G252000					1						mTERF	BAJ88454.1	predicted protein [Hordeum vulgare subsp. vulgare]	GO:0009790(embryo development);GO:0009793(embryo development ending in seed dormancy);GO:0008380(RNA splicing);GO:0042794(rRNA transcription from plastid promoter);GO:0042793(transcription from plastid promoter);GO:0032502(developmental process);GO:0006355(regulation of transcription, DNA-templated)	GO:0005739(mitochondrion);GO:0009536(plastid)	GO:0003690(double-stranded DNA binding)	K15032|MTERFD|http://www.genome.jp/dbget-bin/www_bget?ko:K15032	*
TraesCS1D01G254800		1	1	1				1	1			BAJ98709.1	predicted protein [Hordeum vulgare subsp. vulgare]	*	GO:0016020(membrane);GO:0016021(integral component of membrane)	GO:0016787(hydrolase activity)	*	*
TraesCS1D01G255100					1							EMT18567.1	Putative 1-deoxy-D-xylulose-5-phosphate synthase, chloroplastic [Aegilops tauschii]	GO:0008152(metabolic process);GO:0016114(terpenoid biosynthetic process);GO:0008299(isoprenoid biosynthetic process);GO:0009228(thiamine biosynthetic process);GO:0052865(1-deoxy-D-xylulose 5-phosphate biosynthetic process)	GO:0009507(chloroplast);GO:0009570(chloroplast stroma);GO:0009536(plastid)	GO:0008661(1-deoxy-D-xylulose-5-phosphate synthase activity);GO:0003824(catalytic activity);GO:0016740(transferase activity);GO:0046872(metal ion binding)	K01662|dxs|http://www.genome.jp/dbget-bin/www_bget?ko:K01662	ko00730(Thiamine metabolism);ko00900(Terpenoid backbone biosynthesis)
TraesCS1D01G257300					1							EMT13092.1	hypothetical protein F775_10025 [Aegilops tauschii]	GO:0055114(oxidation-reduction process);GO:0015979(photosynthesis)	GO:0009507(chloroplast)	GO:0071949(FAD binding);GO:0016491(oxidoreductase activity)	*	*
TraesCS1D01G259300			1									BAJ94946.1	predicted protein [Hordeum vulgare subsp. vulgare]	*	*	GO:0043531(ADP binding)	*	*
TraesCS1D01G259500					1							BAJ98599.1	predicted protein [Hordeum vulgare subsp. vulgare]	GO:0009735(response to cytokinin);GO:0030001(metal ion transport)	GO:0009536(plastid);GO:0009579(thylakoid);GO:0009535(chloroplast thylakoid membrane);GO:0009941(chloroplast envelope);GO:0009507(chloroplast);GO:0009570(chloroplast stroma)	GO:0046872(metal ion binding)	*	*
TraesCS1D01G260200					1							EMT31666.1	hypothetical protein F775_01872 [Aegilops tauschii]	GO:0006355(regulation of transcription, DNA-templated);GO:0009658(chloroplast organization)	GO:0009570(chloroplast stroma);GO:0009536(plastid)	*	*	*
TraesCS1D01G261800			1								NAC	EMT07151.1	Putative NAC domain-containing protein 94 [Aegilops tauschii]	GO:0006351(transcription, DNA-templated);GO:0006355(regulation of transcription, DNA-templated)	GO:0005634(nucleus);GO:0005739(mitochondrion)	GO:0003677(DNA binding)	*	*
TraesCS1D01G262300					1							BAJ94148.1	predicted protein [Hordeum vulgare subsp. vulgare]	*	GO:0005739(mitochondrion)	*	*	*
TraesCS1D01G263100					1							BAJ92379.1	predicted protein [Hordeum vulgare subsp. vulgare]	*	GO:0005739(mitochondrion)	*	*	*
[truncated: 9,172 more rows]
