# Supplementary material for: Hybrid sequencing reveals insight into heat sensing and signaling of bread wheat
Source: Plant J. 2019 Apr 23;98(6):1015–32. doi: 10.1111/tpj.14299 (PMC6850178; doi:10.1111/tpj.14299)
Supplement: Supplementary file 12 — Table S11. The KEGG and GO enrichment analysis of genes which show different HS response between leaves and grain. [file TPJ-98-1015-s012.xls]

## Sheet: GO.enrichment
Table S11. The GO enrichment analysis of genes which show different HS response between leaves and grains. Heatmap showing the q-value significance of enriched GO terms. "NA" represent the terms were not enriched in relative time points.										Enrichment Factor					Enrichment Foldchange
5m	10m	30m	1h	4h	GO Term (Lev1)	GO Term (Lev2)	GO Term (Lev3)	GO ID (Lev4)	GO Term (Lev4)	5m	10m	30m	1h	4h	5m	10m	30m	1h	4h
NA	NA	0.061	0.029	0.035	Biological Process	behavior//single-organism process	single-organism behavior	GO:0007638	mechanosensory behavior	NA	NA	1	1	1	NA	NA	107.214	311.793	137.269
1	0.544	0.694	NA	0.038	Biological Process	biological regulation	regulation of biological process	GO:0048583	regulation of response to stimulus	0.001	0.008	0.011	NA	0.014	1.197	1.438	1.155	NA	1.901		1	0.8	0.6	0.4	0.2
1	0.037	0.365	1	0.206	Biological Process	biological regulation	regulation of biological process	GO:0051239	regulation of multicellular organismal process	0.001	0.012	0.013	0.002	0.012	1.287	2.319	1.419	0.516	1.59		0.995	0.795	0.595	0.395	0.195
NA	0.205	0.004	0.181	0.726	Biological Process	biological regulation	regulation of biological quality	GO:0051235	maintenance of location	NA	0.018	0.04	0.013	0.009	NA	3.323	4.289	4.157	1.22		0.99	0.79	0.59	0.39	0.19
1	1	1	NA	0	Biological Process	cellular component organization or biogenesis	cellular component biogenesis	GO:0022613	ribonucleoprotein complex biogenesis	0	0.003	0.008	NA	0.03	0.658	0.553	0.862	NA	4.065		0.985	0.785	0.585	0.385	0.185
1	1	0	0.807	0	Biological Process	cellular process//cellular component organization or biogenesis	cellular component organization//cellular component biogenesis	GO:0022607	cellular component assembly	0	0.005	0.018	0.003	0.015	0.416	0.899	1.891	1	2.018		0.98	0.78	0.58	0.38	0.18
NA	1	0	0.004	0	Biological Process	cellular process//cellular component organization or biogenesis	cellular component organization	GO:0006325	chromatin organization	NA	0.005	0.028	0.009	0.017	NA	0.847	3.037	2.826	2.333		0.975	0.775	0.575	0.375	0.175
1	1	0.799	0.961	0.03	Biological Process	cellular process//cellular component organization or biogenesis	cellular component organization	GO:0006996	organelle organization	0	0.003	0.01	0.003	0.01	0.195	0.538	1.02	0.898	1.341		0.97	0.77	0.57	0.37	0.17
1	0.803	0	0.656	0	Biological Process	cellular process//cellular component organization or biogenesis	cellular component organization	GO:0043933	macromolecular complex subunit organization	0	0.006	0.018	0.004	0.016	0.472	1.077	1.983	1.134	2.164		0.965	0.765	0.565	0.365	0.165
NA	0.045	0.297	0.001	1	Biological Process	cellular process	cell wall organization or biogenesis	GO:0044036	cell wall macromolecule metabolic process	NA	0.014	0.015	0.014	0.002	NA	2.532	1.573	4.223	0.31		0.96	0.76	0.56	0.36	0.16
NA	NA	NA	NA	0	Biological Process	cellular process//detoxification	cellular detoxification	GO:0098869	cellular oxidant detoxification	NA	NA	NA	NA	0.2	NA	NA	NA	NA	27.454		0.955	0.755	0.555	0.355	0.155
NA	0.182	NA	NA	0.025	Biological Process	cellular process//growth//negative regulation of biological process	negative regulation of cellular process//cell growth//negative regulation of growth	GO:0030308	negative regulation of cell growth	NA	0.043	NA	NA	0.065	NA	8.127	NA	NA	8.952		0.95	0.75	0.55	0.35	0.15
NA	0.02	0.197	NA	NA	Biological Process	cellular process//negative regulation of biological process	negative regulation of cellular process	GO:0060548	negative regulation of cell death	NA	0.048	0.036	NA	NA	NA	8.901	3.829	NA	NA		0.945	0.745	0.545	0.345	0.145
NA	0.025	0.001	0.006	NA	Biological Process	cellular process//positive regulation of biological process	positive regulation of cellular process	GO:0010942	positive regulation of cell death	NA	0.07	0.116	0.07	NA	NA	13.041	12.467	21.753	NA		0.94	0.74	0.54	0.34	0.14
NA	NA	NA	NA	0	Biological Process	cellular process//positive regulation of biological process	positive regulation of cellular process	GO:1900409	positive regulation of cellular response to oxidative stress	NA	NA	NA	NA	0.7	NA	NA	NA	NA	96.089		0.935	0.735	0.535	0.335	0.135
NA	NA	0.003	0.004	0	Biological Process	cellular process	protein folding	GO:0006458	'de novo' protein folding	NA	NA	0.125	0.094	0.375	NA	NA	13.402	29.231	51.476		0.93	0.73	0.53	0.33	0.13
NA	NA	0.001	0	NA	Biological Process	cellular process	protein folding	GO:0042026	protein refolding	NA	NA	0.116	0.186	NA	NA	NA	12.467	58.008	NA		0.925	0.725	0.525	0.325	0.125
NA	0.052	0	0.13	0	Biological Process	cellular process	protein folding	GO:0061077	chaperone-mediated protein folding	NA	0.026	0.062	0.016	0.078	NA	4.868	6.701	4.872	10.724		0.92	0.72	0.52	0.32	0.12
NA	0.016	0.991	NA	0.84	Biological Process	cellular process//regulation of biological process	regulation of cellular process	GO:0010119	regulation of stomatal movement	NA	0.037	0.007	NA	0.007	NA	6.923	0.794	NA	1.017		0.915	0.715	0.515	0.315	0.115
NA	0.003	0	0.035	0.932	Biological Process	cellular process//regulation of biological process	regulation of cellular process	GO:0010941	regulation of cell death	NA	0.035	0.05	0.02	0.005	NA	6.542	5.361	6.236	0.686		0.91	0.71	0.51	0.31	0.11
NA	0.179	0.975	NA	0	Biological Process	cellular process//regulation of biological process	regulation of cellular process	GO:0080135	regulation of cellular response to stress	NA	0.026	0.009	NA	0.061	NA	4.919	0.94	NA	8.429		0.905	0.705	0.505	0.305	0.105
NA	0.97	0.639	NA	0.018	Biological Process	cellular process//regulation of biological process	regulation of cellular process	GO:1905957	regulation of cellular response to alcohol	NA	0.005	0.015	NA	0.031	NA	0.964	1.658	NA	4.245		0.9	0.7	0.5	0.3	0.1
0.994	0.32	0.021	0.839	0.869	Biological Process	cellular process//regulation of biological process	regulation of cellular process//negative regulation of biological process	GO:0048523	negative regulation of cellular process	0.001	0.008	0.016	0.003	0.007	1.392	1.505	1.678	0.976	0.921		0.895	0.695	0.495	0.295	0.095
NA	NA	0.616	0.54	0.006	Biological Process	cellular process//response to stimulus	cellular response to stimulus//response to abiotic stimulus	GO:0071214	cellular response to abiotic stimulus	NA	NA	0.015	0.007	0.029	NA	NA	1.571	2.284	4.023		0.89	0.69	0.49	0.29	0.09
NA	0.488	0.018	NA	NA	Biological Process	cellular process//response to stimulus	cellular response to stimulus//response to biotic stimulus	GO:0071216	cellular response to biotic stimulus	NA	0.037	0.111	NA	NA	NA	6.923	11.913	NA	NA		0.885	0.685	0.485	0.285	0.085
1	0.162	0.438	0.511	0	Biological Process	cellular process//response to stimulus	cellular response to stimulus//response to chemical	GO:0070887	cellular response to chemical stimulus	0	0.009	0.011	0.004	0.015	0.556	1.603	1.226	1.337	2.11		0.88	0.68	0.48	0.28	0.08
1	0.853	0.771	0.603	0.001	Biological Process	cellular process//signaling//single-organism process//regulation of biological process//response to stimulus	cell communication//regulation of cellular process//cellular response to stimulus//single organism signaling	GO:0007165	signal transduction	0.001	0.005	0.01	0.004	0.012	0.851	1.023	1.036	1.137	1.627		0.875	0.675	0.475	0.275	0.075
NA	0.199	0	NA	NA	Biological Process	cellular process	signal transduction	GO:0006984	ER-nucleus signaling pathway	NA	0.167	0.5	NA	NA	NA	31.153	53.607	NA	NA		0.87	0.67	0.47	0.27	0.07
1	0.32	0.503	0.419	0	Biological Process	cellular process	signal transduction	GO:0009755	hormone-mediated signaling pathway	0	0.008	0.012	0.005	0.016	0.749	1.529	1.238	1.5	2.18		0.865	0.665	0.465	0.265	0.065
NA	0.013	0.986	NA	0.83	Biological Process	cellular process	signal transduction	GO:0009863	salicylic acid mediated signaling pathway	NA	0.04	0.008	NA	0.008	NA	7.477	0.858	NA	1.098		0.86	0.66	0.46	0.26	0.06
1	1	0.991	0.975	0.002	Biological Process	cellular process	signal transduction	GO:0035556	intracellular signal transduction	0.001	0.002	0.008	0.002	0.016	0.914	0.439	0.882	0.733	2.178		0.855	0.655	0.455	0.255	0.055
NA	NA	0.028	0.007	NA	Biological Process	cellular process//single-organism process//cellular component organization or biogenesis	cellular component organization//single-organism cellular process	GO:0043954	cellular component maintenance	NA	NA	0.2	0.2	NA	NA	NA	21.443	62.359	NA		0.85	0.65	0.45	0.25	0.05
NA	0.625	0.03	0.9	1	Biological Process	cellular process//single-organism process	single-organism cellular process	GO:0008219	cell death	NA	0.007	0.017	0.003	0.004	NA	1.329	1.83	0.887	0.488		0.845	0.645	0.445	0.245	0.045
NA	0.001	0.039	0.468	0.252	Biological Process	cellular process//single-organism process	single-organism cellular process	GO:0010118	stomatal movement	NA	0.036	0.031	0.009	0.018	NA	6.646	3.336	2.771	2.44		0.84	0.64	0.44	0.24	0.04
0.417	0.218	0.188	0.646	0	Biological Process	cellular process//single-organism process	single-organism cellular process	GO:0015995	chlorophyll biosynthetic process	0.007	0.022	0.029	0.007	0.059	11.439	4.123	3.153	2.293	8.075		0.835	0.635	0.435	0.235	0.035
NA	0.175	0.003	0.659	0.137	Biological Process	cellular process//single-organism process	single-organism cellular process	GO:0019725	cellular homeostasis	NA	0.01	0.019	0.004	0.012	NA	1.812	2.079	1.209	1.597		0.83	0.63	0.43	0.23	0.03
0.045	1	1	1	1	Biological Process	cellular process//single-organism process	single-organism cellular process	GO:0022900	electron transport chain	0.003	0.001	0.005	0.002	0.004	3.967	0.238	0.547	0.663	0.583		0.825	0.625	0.425	0.225	0.025
0.336	0.414	0.593	NA	0.005	Biological Process	cellular process//single-organism process	single-organism cellular process	GO:0042168	heme metabolic process	0.01	0.021	0.021	NA	0.052	16.038	3.854	2.211	NA	7.076		0.82	0.62	0.42	0.22	0.02
NA	0.179	0.192	0.419	0.005	Biological Process	cellular process//single-organism process	single-organism cellular process	GO:0071804	cellular potassium ion transport	NA	0.02	0.025	0.01	0.035	NA	3.72	2.667	3.102	4.781		0.815	0.615	0.415	0.215	0.015
1	0.702	0.043	0.96	0	Biological Process	developmental process	anatomical structure development	GO:0048731	system development	0	0.006	0.013	0.003	0.013	0.394	1.136	1.439	0.868	1.842		0.81	0.61	0.41	0.21	0.01
NA	NA	0.631	0.039	NA	Biological Process	developmental process	anatomical structure development	GO:0071695	anatomical structure maturation	NA	NA	0.03	0.061	NA	NA	NA	3.249	18.897	NA		0.805	0.605	0.405	0.205	0.005
NA	0.082	0.037	NA	0.718	Biological Process	developmental process//regulation of biological process	regulation of developmental process	GO:0048509	regulation of meristem development	NA	0.023	0.032	NA	0.009	NA	4.21	3.381	NA	1.237						0
NA	0.333	NA	NA	0.001	Biological Process	developmental process//single-organism process	dormancy process//single-organism developmental process	GO:0097437	maintenance of dormancy	NA	0.077	NA	NA	0.231	NA	14.378	NA	NA	31.678
NA	0.421	0	0.12	0.447	Biological Process	developmental process//single-organism process	single-organism developmental process	GO:0007568	aging	NA	0.012	0.04	0.012	0.012	NA	2.301	4.289	3.837	1.689
NA	0.022	NA	NA	NA	Biological Process	developmental process//single-organism process	single-organism developmental process	GO:0010374	stomatal complex development	NA	0.045	NA	NA	NA	NA	8.496	NA	NA	NA
NA	0.747	0.039	0.975	0.27	Biological Process	developmental process//single-organism process	single-organism developmental process	GO:0048367	shoot system development	NA	0.006	0.015	0.002	0.01	NA	1.158	1.635	0.743	1.374
NA	NA	0.004	NA	NA	Biological Process	immune system process	immune effector process	GO:0002679	respiratory burst involved in defense response	NA	NA	0.667	NA	NA	NA	NA	71.476	NA	NA
NA	0.638	1	NA	0.002	Biological Process	localization	cellular localization	GO:0071166	ribonucleoprotein complex localization	NA	0.012	0.006	NA	0.041	NA	2.186	0.627	NA	5.619
1	0.507	1	0.807	0.017	Biological Process	localization	establishment of localization	GO:0006810	transport	0.001	0.006	0.008	0.003	0.009	0.892	1.133	0.869	0.996	1.293
NA	0.798	1	NA	0.004	Biological Process	localization	establishment of localization	GO:0051236	establishment of RNA localization	NA	0.008	0.004	NA	0.032	NA	1.489	0.427	NA	4.375
NA	0.149	0.612	NA	0	Biological Process	localization	macromolecule localization	GO:0006403	RNA localization	NA	0.019	0.015	NA	0.037	NA	3.474	1.594	NA	5.103
NA	0.068	0.049	0.537	0.535	Biological Process	localization	macromolecule localization	GO:0010876	lipid localization	NA	0.016	0.022	0.006	0.01	NA	3.046	2.402	1.905	1.398
NA	0.638	0	0.072	0.174	Biological Process	localization	maintenance of location	GO:0019915	lipid storage	NA	0.02	0.16	0.04	0.04	NA	3.738	17.154	12.472	5.491
NA	0.037	NA	NA	NA	Biological Process	localization	maintenance of location	GO:0045185	maintenance of protein location	NA	0.059	NA	NA	NA	NA	10.995	NA	NA	NA
NA	NA	NA	0.005	0.189	Biological Process	metabolic process	biosynthetic process	GO:0006723	cuticle hydrocarbon biosynthetic process	NA	NA	NA	0.25	0.125	NA	NA	NA	77.948	17.159
NA	0.022	0.228	0.005	0.002	Biological Process	metabolic process	biosynthetic process	GO:1903409	reactive oxygen species biosynthetic process	NA	0.075	0.05	0.075	0.1	NA	14.019	5.361	23.384	13.727
1	1	1	1	0	Biological Process	metabolic process	biosynthetic process//organic substance metabolic process	GO:1901576	organic substance biosynthetic process	0	0.004	0.007	0.003	0.009	0.694	0.739	0.752	0.825	1.278
1	1	1	1	0	Biological Process	metabolic process//cellular process	biosynthetic process//cellular metabolic process	GO:0044249	cellular biosynthetic process	0	0.004	0.007	0.003	0.009	0.73	0.765	0.737	0.784	1.284
0.027	1	1	0.757	0.927	Biological Process	metabolic process//cellular process	cellular metabolic process	GO:0006091	generation of precursor metabolites and energy	0.002	0.003	0.007	0.003	0.006	3.484	0.523	0.72	1.047	0.884
0.045	0.777	1	0.419	0.685	Biological Process	metabolic process//cellular process	cellular metabolic process	GO:0015979	photosynthesis	0.003	0.006	0.008	0.005	0.008	3.982	1.116	0.869	1.463	1.054
1	0.95	0.99	1	0.002	Biological Process	metabolic process//cellular process	cellular metabolic process	GO:0051186	cofactor metabolic process	0.001	0.005	0.008	0.001	0.016	0.995	0.957	0.892	0.399	2.196
1	1	1	0.153	0.041	Biological Process	metabolic process//cellular process	cellular metabolic process	GO:0072593	reactive oxygen species metabolic process	0.001	0.003	0.007	0.007	0.014	1.392	0.502	0.767	2.231	1.964
0.876	0.425	0.011	0.599	0.927	Biological Process	metabolic process//cellular process//negative regulation of biological process	negative regulation of metabolic process//cellular metabolic process//negative regulation of cellular process	GO:0031324	negative regulation of cellular metabolic process	0.001	0.008	0.018	0.004	0.006	1.894	1.479	1.892	1.328	0.835
1	1	0.766	0.019	0.005	Biological Process	metabolic process//cellular process//single-organism process	cellular metabolic process//organic substance metabolic process//single-organism cellular process	GO:0006082	organic acid metabolic process	0.001	0.004	0.01	0.005	0.011	1.005	0.785	1.039	1.712	1.508
0.876	0.97	0.197	0.012	0.03	Biological Process	metabolic process//cellular process//single-organism process	cellular metabolic process//single-organism cellular process	GO:0044255	cellular lipid metabolic process	0.001	0.005	0.013	0.007	0.012	1.538	0.924	1.343	2.158	1.584
NA	1	0.675	0.029	0.626	Biological Process	metabolic process//cellular process//single-organism process	cellular metabolic process//single-organism metabolic process//organic substance metabolic process//single-organism cellular process	GO:0006081	cellular aldehyde metabolic process	NA	0.003	0.013	0.017	0.01	NA	0.617	1.415	5.145	1.359
NA	NA	NA	0.012	0.285	Biological Process	metabolic process//cellular process//single-organism process	cellular metabolic process//single-organism metabolic process//organic substance metabolic process//single-organism cellular process	GO:0043446	cellular alkane metabolic process	NA	NA	NA	0.133	0.067	NA	NA	NA	41.572	9.151
0.632	0.199	0.008	0.593	0.874	Biological Process	metabolic process//negative regulation of biological process	biosynthetic process//negative regulation of metabolic process	GO:0009890	negative regulation of biosynthetic process	0.002	0.01	0.02	0.005	0.007	2.892	1.911	2.192	1.449	0.893
0.876	0.38	0.011	0.659	0.948	Biological Process	metabolic process//negative regulation of biological process	nitrogen compound metabolic process//negative regulation of metabolic process	GO:0051172	negative regulation of nitrogen compound metabolic process	0.001	0.008	0.018	0.004	0.006	1.989	1.554	1.919	1.196	0.79
NA	0.18	0.669	0.046	0.045	Biological Process	metabolic process	nitrogen compound metabolic process	GO:2001057	reactive nitrogen species metabolic process	NA	0.026	0.017	0.026	0.035	NA	4.876	1.865	8.134	4.775
1	1	1	1	0	Biological Process	metabolic process	nitrogen compound metabolic process//organic substance metabolic process	GO:1901564	organonitrogen compound metabolic process	0	0.004	0.007	0.003	0.009	0.572	0.75	0.796	0.818	1.21
NA	NA	NA	NA	0	Biological Process	metabolic process//positive regulation of biological process	positive regulation of metabolic process	GO:0051353	positive regulation of oxidoreductase activity	NA	NA	NA	NA	0.233	NA	NA	NA	NA	32.03
1	1	1	1	0	Biological Process	metabolic process	primary metabolic process	GO:0019538	protein metabolic process	0	0.004	0.008	0.002	0.009	0.567	0.787	0.81	0.754	1.256
NA	0.182	0.012	0.001	0.056	Biological Process	metabolic process	primary metabolic process//organic substance metabolic process	GO:0005975	carbohydrate metabolic process	NA	0.007	0.013	0.007	0.01	NA	1.366	1.436	2.116	1.361
NA	NA	NA	NA	0	Biological Process	metabolic process//regulation of biological process	regulation of metabolic process	GO:0051341	regulation of oxidoreductase activity	NA	NA	NA	NA	0.175	NA	NA	NA	NA	24.022
1	1	1	0.236	0.027	Biological Process	metabolic process//single-organism process	biosynthetic process//single-organism metabolic process	GO:0044711	single-organism biosynthetic process	0.001	0.005	0.009	0.004	0.01	1.063	0.851	0.928	1.313	1.328
1	1	0.567	0.975	0.037	Biological Process	metabolic process//single-organism process	catabolic process//single-organism metabolic process	GO:0044712	single-organism catabolic process	0	0.003	0.011	0.002	0.012	0.638	0.536	1.186	0.767	1.631
1	0.649	0.133	0.012	0.002	Biological Process	metabolic process//single-organism process	primary metabolic process//single-organism metabolic process//organic substance metabolic process	GO:0006629	lipid metabolic process	0.001	0.006	0.012	0.006	0.012	1.066	1.153	1.322	1.923	1.662
0.876	0.255	0.495	0.039	0.002	Biological Process	metabolic process//single-organism process	single-organism metabolic process	GO:0042440	pigment metabolic process	0.002	0.012	0.015	0.012	0.025	3.234	2.332	1.56	3.889	3.425
1	1	1	0.108	0.005	Biological Process	metabolic process//single-organism process	single-organism metabolic process	GO:0044281	small molecule metabolic process	0	0.004	0.009	0.004	0.01	0.765	0.79	0.917	1.38	1.377
NA	NA	0.028	NA	NA	Biological Process	metabolic process//single-organism process	single-organism metabolic process	GO:0045730	respiratory burst	NA	NA	0.2	NA	NA	NA	NA	21.443	NA	NA
0.168	1	0.593	0.001	0.072	Biological Process	metabolic process//single-organism process	single-organism metabolic process	GO:0055114	oxidation-reduction process	0.001	0.005	0.01	0.005	0.009	1.78	0.886	1.069	1.682	1.223
1	0.007	0.128	0.981	0.06	Biological Process	multicellular organismal process//developmental process//regulation of biological process	regulation of multicellular organismal process//regulation of developmental process	GO:2000026	regulation of multicellular organismal development	0.001	0.015	0.016	0.002	0.014	1.589	2.864	1.752	0.637	1.963
1	0.638	0.021	1	0.01	Biological Process	multicellular organismal process//developmental process//single-organism process	single-multicellular organism process//single-organism developmental process//anatomical structure development	GO:0007275	multicellular organism development	0	0.006	0.013	0.002	0.011	0.255	1.134	1.389	0.767	1.463
1	0.165	0.015	0.955	0.005	Biological Process	multicellular organismal process//single-organism process	single-multicellular organism process	GO:0009791	post-embryonic development	0	0.008	0.015	0.003	0.013	0.478	1.55	1.581	0.862	1.729
NA	0.003	0.078	NA	0.005	Biological Process	multicellular organismal process//single-organism process	single-multicellular organism process	GO:0009845	seed germination	NA	0.03	0.027	NA	0.03	NA	5.686	2.854	NA	4.175
NA	0.069	0	0	0.071	Biological Process	multi-organism process	response to other organism	GO:0009620	response to fungus	NA	0.014	0.029	0.017	0.015	NA	2.614	3.149	5.233	2.112
NA	0.003	NA	NA	0.159	Biological Process	multi-organism process	response to other organism	GO:0009624	response to nematode	NA	0.085	NA	NA	0.043	NA	15.908	NA	NA	5.841
NA	0.149	0.003	0.004	0.086	Biological Process	multi-organism process	response to other organism	GO:0098542	defense response to other organism	NA	0.01	0.02	0.01	0.013	NA	1.947	2.154	3.248	1.736
NA	0.003	NA	NA	0.3	Biological Process	multi-organism process	response to other organism	GO:0098543	detection of other organism	NA	0.188	NA	NA	0.062	NA	35.047	NA	NA	8.579
NA	0.425	NA	NA	0.041	Biological Process	positive regulation of biological process//response to stimulus	positive regulation of response to stimulus	GO:1901002	positive regulation of response to salt stress	NA	0.05	NA	NA	0.1	NA	9.346	NA	NA	13.727
NA	NA	NA	NA	0	Biological Process	positive regulation of biological process//response to stimulus	positive regulation of response to stimulus	GO:1902884	positive regulation of response to oxidative stress	NA	NA	NA	NA	0.727	NA	NA	NA	NA	99.832
NA	0.777	1	NA	0.001	Biological Process	regulation of biological process//response to stimulus	positive regulation of biological process//regulation of response to stimulus	GO:0048584	positive regulation of response to stimulus	NA	0.007	0.007	NA	0.029	NA	1.368	0.784	NA	4.018
NA	0.97	0.639	NA	0.018	Biological Process	regulation of biological process//response to stimulus	regulation of response to stimulus	GO:1901419	regulation of response to alcohol	NA	0.005	0.015	NA	0.031	NA	0.964	1.658	NA	4.245
NA	0.425	0.376	NA	0.027	Biological Process	regulation of biological process//response to stimulus	regulation of response to stimulus//response to stress	GO:0080134	regulation of response to stress	NA	0.01	0.015	NA	0.018	NA	1.872	1.611	NA	2.521
NA	0.435	0.952	0.603	0.007	Biological Process	reproduction//multicellular organismal process	reproductive process//multicellular organism reproduction	GO:0048609	multicellular organismal reproductive process	NA	0.012	0.009	0.006	0.026	NA	2.173	0.935	1.813	3.591
1	0.595	0.008	0.291	0.002	Biological Process	reproduction	reproductive process	GO:0003006	developmental process involved in reproduction	0	0.007	0.016	0.005	0.014	0.543	1.24	1.684	1.524	1.869
1	1	0.921	0.807	0.006	Biological Process	reproduction	reproductive process	GO:0044702	single organism reproductive process	0	0.005	0.009	0.003	0.012	0.384	0.876	0.978	1	1.625
NA	NA	0.818	NA	0.009	Biological Process	reproductive process//developmental process	developmental process involved in reproduction//anatomical structure development	GO:0010214	seed coat development	NA	NA	0.015	NA	0.061	NA	NA	1.624	NA	8.319
1	0.638	0.011	0.543	0.002	Biological Process	reproductive process//developmental process	developmental process involved in reproduction//anatomical structure development	GO:0048608	reproductive structure development	0	0.007	0.016	0.004	0.014	0.595	1.216	1.682	1.313	1.891
NA	0.82	0.005	NA	0.753	Biological Process	reproductive process//developmental process	developmental process involved in reproduction//anatomical structure development	GO:0048658	anther wall tapetum development	NA	0.01	0.059	NA	0.01	NA	1.851	6.369	NA	1.359
NA	0.179	0.001	0.069	1	Biological Process	reproductive process//developmental process	developmental process involved in reproduction	GO:0010228	vegetative to reproductive phase transition of meristem	NA	0.015	0.034	0.012	0.002	NA	2.749	3.679	3.821	0.336
NA	1	1	1	0	Biological Process	reproductive process//developmental process//single-organism process	developmental process involved in reproduction//single organism reproductive process	GO:0009793	embryo development ending in seed dormancy	NA	0.003	0.003	0.001	0.024	NA	0.608	0.349	0.338	3.275
NA	NA	0.631	0.039	NA	Biological Process	reproductive process//developmental process//single-organism process	developmental process involved in reproduction//single organism reproductive process	GO:0009835	fruit ripening	NA	NA	0.03	0.061	NA	NA	NA	3.249	18.897	NA
NA	0.853	0.675	NA	0.002	Biological Process	reproductive process//developmental process//single-organism process	developmental process involved in reproduction//single organism reproductive process//multicellular organismal reproductive process	GO:0010431	seed maturation	NA	0.008	0.016	NA	0.049	NA	1.532	1.758	NA	6.751
NA	0.97	0.021	0.745	0.927	Biological Process	reproductive process//developmental process//single-organism process	developmental process involved in reproduction//single organism reproductive process//single-organism developmental process//anatomical structure development	GO:0048653	anther development	NA	0.005	0.036	0.005	0.005	NA	0.959	3.849	1.599	0.704
1	1	1	1	0	Biological Process	reproductive process//developmental process//single-organism process	single organism reproductive process//single-organism developmental process	GO:0048316	seed development	0.001	0.003	0.006	0.001	0.021	1.234	0.593	0.68	0.247	2.939
NA	NA	NA	NA	0.032	Biological Process	reproductive process	meiotic cell cycle process	GO:0000707	meiotic DNA recombinase assembly	NA	NA	NA	NA	0.118	NA	NA	NA	NA	16.149
NA	0.769	0.887	NA	0.003	Biological Process	reproductive process//multicellular organismal process//developmental process//single-organism process	developmental process involved in reproduction//single organism reproductive process//multicellular organismal reproductive process//single-multicellular organism process//dormancy process//single-organism developmental process	GO:0010162	seed dormancy process	NA	0.012	0.012	NA	0.06	NA	2.225	1.276	NA	8.171
NA	NA	NA	NA	0.018	Biological Process	reproductive process//multi-organism process	multi-organism reproductive process//intraspecies interaction between organisms	GO:0010483	pollen tube reception	NA	NA	NA	NA	0.075	NA	NA	NA	NA	10.295
NA	0.016	0.008	0.603	0.729	Biological Process	reproductive process//regulation of biological process	regulation of reproductive process	GO:0009909	regulation of flower development	NA	0.022	0.03	0.006	0.008	NA	4.119	3.249	1.718	1.134
NA	0.617	0.016	0.656	0.542	Biological Process	reproductive process//single-organism process	single organism reproductive process	GO:0090567	reproductive shoot system development	NA	0.007	0.019	0.004	0.009	NA	1.361	1.995	1.261	1.222
0	0	0	0	0	Biological Process	response to stimulus	response to abiotic stimulus	GO:0009266	response to temperature stimulus	0.028	0.096	0.123	0.062	0.058	42.834	17.91	13.225	19.23	8.012
1	0	0	0.237	0	Biological Process	response to stimulus	response to abiotic stimulus	GO:0009314	response to radiation	0.001	0.016	0.024	0.006	0.019	1.028	2.965	2.622	1.855	2.631
NA	0	0.001	0.004	0	Biological Process	response to stimulus	response to abiotic stimulus	GO:0009415	response to water	NA	0.023	0.029	0.015	0.031	NA	4.276	3.153	4.585	4.262
NA	0.028	0.588	0.593	NA	Biological Process	response to stimulus	response to abiotic stimulus	GO:0070482	response to oxygen levels	NA	0.042	0.021	0.01	NA	NA	7.788	2.234	3.248	NA
NA	0	0.721	NA	0.155	Biological Process	response to stimulus	response to abiotic stimulus	GO:0080167	response to karrikin	NA	0.109	0.022	NA	0.043	NA	20.317	2.331	NA	5.968
NA	0.007	NA	NA	0.378	Biological Process	response to stimulus	response to biotic stimulus//detection of stimulus	GO:0009595	detection of biotic stimulus	NA	0.125	NA	NA	0.042	NA	23.365	NA	NA	5.72
NA	0	0	0.001	0	Biological Process	response to stimulus	response to chemical	GO:0001101	response to acid chemical	NA	0.015	0.024	0.009	0.022	NA	2.77	2.6	2.8	3.02
NA	0.369	0.42	0.218	0.027	Biological Process	response to stimulus	response to chemical	GO:0007584	response to nutrient	NA	0.067	0.067	0.067	0.133	NA	12.461	7.148	20.786	18.303
0.003	0.97	0.178	0.656	0	Biological Process	response to stimulus	response to chemical	GO:0009636	response to toxic substance	0.01	0.005	0.02	0.005	0.035	15.48	0.93	2.134	1.551	4.781
0.001	0	0	0	0	Biological Process	response to stimulus	response to chemical	GO:0010033	response to organic substance	0.003	0.013	0.021	0.01	0.019	4.134	2.442	2.208	3.038	2.584
0	0	0	0	0	Biological Process	response to stimulus	response to chemical	GO:0010035	response to inorganic substance	0.008	0.03	0.035	0.019	0.034	12.848	5.613	3.703	5.852	4.637
0	0	0	0	0	Biological Process	response to stimulus	response to chemical	GO:0046685	response to arsenic-containing substance	0.297	0.459	0.459	0.324	0.243	462.511	85.882	49.26	101.122	33.39
0	0	0	0	0	Biological Process	response to stimulus	response to chemical	GO:1901700	response to oxygen-containing compound	0.004	0.022	0.029	0.013	0.028	6.546	4.063	3.083	3.936	3.802
1	0.062	0.003	0.001	0	Biological Process	response to stimulus	response to endogenous stimulus	GO:0009725	response to hormone	0	0.009	0.015	0.007	0.016	0.412	1.634	1.647	2.313	2.182
1	0.361	0.472	0.46	0.001	Biological Process	response to stimulus	response to endogenous stimulus	GO:0071495	cellular response to endogenous stimulus	0	0.008	0.012	0.005	0.015	0.724	1.478	1.247	1.45	2.107
NA	0.022	0.005	0.001	0.067	Biological Process	response to stimulus	response to external stimulus//response to biotic stimulus	GO:0043207	response to external biotic stimulus	NA	0.012	0.019	0.011	0.012	NA	2.21	2.002	3.298	1.708
NA	0.015	0.47	0.537	NA	Biological Process	response to stimulus	response to stress	GO:0001666	response to hypoxia	NA	0.053	0.027	0.013	NA	NA	9.969	2.859	4.157	NA
0	0	0	0	0	Biological Process	response to stimulus	response to stress	GO:0006979	response to oxidative stress	0.009	0.019	0.022	0.016	0.024	14.686	3.529	2.313	4.836	3.332
0	0	0	0	0	Biological Process	response to stimulus	response to stress	GO:0009408	response to heat	0.059	0.185	0.23	0.121	0.078	92.163	34.549	24.644	37.681	10.734
NA	0	0	0.012	0	Biological Process	response to stimulus	response to stress	GO:0009409	response to cold	NA	0.027	0.035	0.014	0.043	NA	4.959	3.72	4.454	5.883
NA	0	0	0.004	0	Biological Process	response to stimulus	response to stress	GO:0009414	response to water deprivation	NA	0.023	0.03	0.015	0.032	NA	4.34	3.2	4.654	4.325
0	0.182	0.066	0.069	0.003	Biological Process	response to stimulus	response to stress	GO:0009635	response to herbicide	0.083	0.042	0.062	0.042	0.083	129.643	7.788	6.701	12.991	11.439
NA	0.769	0.012	0.004	0	Biological Process	response to stimulus	response to stress	GO:0035966	response to topologically incorrect protein	NA	0.012	0.06	0.048	0.143	NA	2.225	6.382	14.847	19.61
0	0	0	0	0	Biological Process	response to stimulus	response to stress//response to abiotic stimulus	GO:0006970	response to osmotic stress	0.007	0.033	0.047	0.018	0.025	11.047	6.194	5.075	5.535	3.411
0.336	0.638	1	0.232	0.032	Biological Process	single-organism process//localization	single-organism localization//cellular localization	GO:1902580	single-organism cellular localization	0.003	0.008	0.006	0.008	0.018	5.002	1.503	0.689	2.506	2.428
1	0.638	0.739	0.153	0.015	Cellular Component	cell//cell part	cell part//cell periphery	GO:0005886	plasma membrane	0	0.006	0.01	0.004	0.009	0.513	1.093	1.034	1.31	1.301
1	0.675	0.003	0.067	0.686	Cellular Component	cell//cell part	cell part//cell periphery	GO:0030312	external encapsulating structure	0.001	0.006	0.016	0.006	0.008	1.027	1.172	1.734	1.853	1.042
NA	NA	NA	NA	0.007	Cellular Component	cell//cell part	cell part//external encapsulating structure	GO:0044462	external encapsulating structure part	NA	NA	NA	NA	0.065	NA	NA	NA	NA	8.856
0	0	0	0.004	0	Cellular Component	cell//cell part	cell part//intracellular	GO:0044424	intracellular part	0.001	0.006	0.011	0.004	0.009	1.63	1.205	1.183	1.162	1.291
0	0	0	0.004	0	Cellular Component	cell	cell part	GO:0005622	intracellular	0.001	0.006	0.011	0.004	0.009	1.62	1.197	1.181	1.159	1.286
NA	0.376	0.546	0.16	0.021	Cellular Component	cell	cell part	GO:0008287	protein serine/threonine phosphatase complex	NA	0.023	0.023	0.023	0.046	NA	4.297	2.465	7.168	6.311
0.928	0.674	0	0.631	0.123	Cellular Component	cell	cell part	GO:0012505	endomembrane system	0.001	0.006	0.015	0.004	0.009	1.255	1.116	1.626	1.107	1.285
1	1	0.743	0.478	0	Cellular Component	cell	cell part	GO:0031975	envelope	0	0.004	0.01	0.004	0.013	0.665	0.799	1.054	1.266	1.789
1	0.386	0.111	0.028	0.03	Cellular Component	cell	cell part	GO:0071944	cell periphery	0	0.006	0.011	0.005	0.009	0.618	1.151	1.171	1.404	1.236
NA	0.228	0.675	0.564	0.034	Cellular Component	cell junction	cell-cell junction	GO:0009506	plasmodesma	NA	0.008	0.01	0.004	0.011	NA	1.438	1.1	1.244	1.526
0.48	0.617	0	0.593	0.362	Cellular Component	cell part	endomembrane system	GO:0005783	endoplasmic reticulum	0.001	0.007	0.024	0.004	0.009	2.271	1.228	2.622	1.252	1.252
1	0.799	0.369	0.9	0.016	Cellular Component	cell part	endomembrane system	GO:0005794	Golgi apparatus	0	0.006	0.012	0.003	0.012	0.502	1.087	1.247	0.906	1.64
1	0.674	0.003	0.067	0.685	Cellular Component	cell part	external encapsulating structure	GO:0005618	cell wall	0.001	0.006	0.016	0.006	0.008	1.03	1.175	1.738	1.857	1.045
NA	NA	NA	NA	0.005	Cellular Component	cell part	external encapsulating structure part	GO:0044426	cell wall part	NA	NA	NA	NA	0.073	NA	NA	NA	NA	9.983
0	0	0	0.004	0	Cellular Component	cell part	intracellular part	GO:0005737	cytoplasm	0.001	0.007	0.012	0.004	0.01	2.032	1.301	1.289	1.216	1.437
0.01	0.646	0.64	0.603	0	Cellular Component	cell part	intracellular part	GO:0009579	thylakoid	0.002	0.006	0.01	0.004	0.015	3.824	1.174	1.113	1.192	2.062
0.027	0.002	0	0.08	0	Cellular Component	cell part	intracellular part	GO:0043229	intracellular organelle	0.001	0.006	0.011	0.004	0.01	1.34	1.155	1.152	1.116	1.319
0.005	0.98	1	0.589	0.106	Cellular Component	cell part	intracellular part	GO:0044436	thylakoid part	0.003	0.005	0.008	0.004	0.01	4.271	0.912	0.883	1.237	1.424
0.632	0.42	0.001	0.723	0	Cellular Component	cell part	intracellular part	GO:0044444	cytoplasmic part	0.001	0.006	0.011	0.003	0.01	1.173	1.069	1.152	1.012	1.406
NA	0.065	NA	NA	0.041	Cellular Component	cell part	oxidoreductase complex	GO:0009331	glycerol-3-phosphate dehydrogenase complex	NA	0.1	NA	NA	0.1	NA	18.692	NA	NA	13.727
NA	NA	0.743	NA	0.03	Cellular Component	cell part	protein serine/threonine phosphatase complex//intracellular part	GO:0000159	protein phosphatase type 2A complex	NA	NA	0.02	NA	0.059	NA	NA	2.102	NA	8.075
NA	NA	NA	NA	0	Cellular Component	macromolecular complex	catalytic complex	GO:0031429	box H/ACA snoRNP complex	NA	NA	NA	NA	0.688	NA	NA	NA	NA	94.373
NA	0.376	0.546	0.16	0.021	Cellular Component	macromolecular complex	catalytic complex	GO:1903293	phosphatase complex	NA	0.023	0.023	0.023	0.046	NA	4.297	2.465	7.168	6.311
NA	NA	NA	NA	0.039	Cellular Component	macromolecular complex//cell part	protein complex//intracellular part	GO:0009330	DNA topoisomerase complex (ATP-hydrolyzing)	NA	NA	NA	NA	0.053	NA	NA	NA	NA	7.225
0.136	0.102	0.135	0.03	0	Cellular Component	macromolecular complex//cell part	protein complex//intracellular part	GO:0009368	endopeptidase Clp complex	0.037	0.074	0.074	0.074	0.185	57.619	13.846	7.942	23.096	25.42
1	0.97	0.771	1	0	Cellular Component	macromolecular complex//cell part	ribonucleoprotein complex//intracellular part	GO:0030529	intracellular ribonucleoprotein complex	0.001	0.005	0.01	0.001	0.022	0.79	0.949	1.035	0.264	3.068
NA	NA	0.036	0.047	NA	Cellular Component	macromolecular complex	protein complex	GO:0000347	THO complex	NA	NA	0.081	0.054	NA	NA	NA	8.693	16.854	NA
NA	NA	NA	NA	0.016	Cellular Component	macromolecular complex	protein complex	GO:0034457	Mpp10 complex	NA	NA	NA	NA	0.182	NA	NA	NA	NA	24.958
NA	NA	0.012	0.025	NA	Cellular Component	macromolecular complex	protein complex	GO:0042555	MCM complex	NA	NA	0.13	0.087	NA	NA	NA	13.984	27.112	NA
0.274	NA	0.026	NA	0.626	Cellular Component	macromolecular complex	protein complex	GO:0089701	U2AF	0.015	NA	0.062	NA	0.015	23.934	NA	6.598	NA	2.112
NA	0.737	0.694	0.783	0.028	Cellular Component	macromolecular complex	protein complex//tethering complex	GO:0000145	exocyst	NA	0.009	0.014	0.005	0.028	NA	1.723	1.482	1.437	3.795
NA	0.221	0	0	0	Cellular Component	macromolecular complex	protein-DNA complex//DNA packaging complex	GO:0000786	nucleosome	NA	0.011	0.051	0.016	0.036	NA	2.012	5.515	4.848	4.926
0.336	1	0.004	0.656	0	Cellular Component	membrane-enclosed lumen//organelle//organelle part//cell part	organelle lumen//intracellular organelle//intracellular part	GO:0070013	intracellular organelle lumen	0.001	0.004	0.014	0.003	0.013	1.89	0.738	1.465	1.089	1.751
0.002	0.804	0.743	0.603	1	Cellular Component	membrane//membrane part	photosynthetic membrane//membrane protein complex	GO:0009521	photosystem	0.005	0.006	0.011	0.004	0.004	8.202	1.15	1.131	1.37	0.603
1	0.948	0.001	0.078	0.058	Cellular Component	membrane//organelle part	organelle membrane	GO:0098588	bounding membrane of organelle	0.001	0.005	0.017	0.006	0.011	1.004	0.965	1.799	1.811	1.506
1	0.045	0.952	0.31	0.378	Cellular Component	membrane part//cell part	intrinsic component of membrane//plasma membrane part	GO:0031226	intrinsic component of plasma membrane	0	0.01	0.009	0.005	0.009	0.725	1.916	0.949	1.598	1.279
NA	0.025	0.629	0.9	0.715	Cellular Component	membrane part	intrinsic component of membrane	GO:0031225	anchored component of membrane	NA	0.014	0.012	0.003	0.008	NA	2.541	1.249	0.908	1.066
0.004	0.97	1	0.544	0.111	Cellular Component	membrane	photosynthetic membrane	GO:0042651	thylakoid membrane	0.003	0.005	0.008	0.004	0.01	4.404	0.941	0.877	1.275	1.425
1	0.468	0	0.008	0.015	Cellular Component	membrane	whole membrane	GO:0005774	vacuolar membrane	0.001	0.008	0.023	0.009	0.014	1.012	1.459	2.511	2.84	1.965
NA	NA	NA	NA	0	Cellular Component	nucleoid	plastid nucleoid	GO:0009508	plastid chromosome	NA	NA	NA	NA	0.086	NA	NA	NA	NA	11.766
NA	NA	NA	NA	0.001	Cellular Component	nucleoid	plastid nucleoid	GO:0042644	chloroplast nucleoid	NA	NA	NA	NA	0.108	NA	NA	NA	NA	14.84
0.417	1	0.001	0.9	0	Cellular Component	organelle//cell part	intracellular organelle//organelle part//intracellular part	GO:0044446	intracellular organelle part	0.001	0.004	0.012	0.003	0.013	1.369	0.806	1.254	0.96	1.769
0.025	0	0	0.036	0	Cellular Component	organelle	membrane-bounded organelle//intracellular organelle	GO:0043231	intracellular membrane-bounded organelle	0.001	0.006	0.011	0.004	0.009	1.356	1.181	1.168	1.141	1.25
1	1	0.005	0.961	0	Cellular Component	organelle	non-membrane-bounded organelle//intracellular organelle	GO:0043232	intracellular non-membrane-bounded organelle	0	0.004	0.013	0.003	0.021	0.715	0.773	1.379	0.895	2.901
1	1	0.743	0.476	0	Cellular Component	organelle//organelle part//cell part	membrane-bounded organelle//intracellular organelle part//envelope	GO:0031967	organelle envelope	0	0.004	0.01	0.004	0.013	0.666	0.801	1.056	1.269	1.793
0.336	1	0.004	0.656	0	Cellular Component	organelle	organelle part	GO:0043233	organelle lumen	0.001	0.004	0.014	0.003	0.013	1.89	0.738	1.465	1.089	1.751
1	1	0.631	1	0	Cellular Component	organelle part	intracellular organelle part	GO:0044391	ribosomal subunit	0	0.004	0.011	0.001	0.028	0.531	0.83	1.135	0.319	3.89
NA	0.862	0	0.012	0	Cellular Component	organelle part	intracellular organelle part	GO:0044427	chromosomal part	NA	0.006	0.029	0.009	0.021	NA	1.049	3.142	2.721	2.91
0.987	1	0	0.79	0.004	Cellular Component	organelle part	intracellular organelle part	GO:0044428	nuclear part	0.001	0.004	0.015	0.003	0.011	1.202	0.838	1.558	1.012	1.506
0.809	0.948	0.002	NA	0.542	Cellular Component	organelle part	intracellular organelle part	GO:0044432	endoplasmic reticulum part	0.001	0.005	0.021	NA	0.009	2.283	0.96	2.202	NA	1.209
0.132	0.751	0.222	0.236	0	Cellular Component	organelle part	intracellular organelle part	GO:0044435	plastid part	0.001	0.006	0.011	0.004	0.016	2.317	1.083	1.224	1.393	2.226
1	0.468	0	0.008	0.015	Cellular Component	organelle part	intracellular organelle part	GO:0044437	vacuolar part	0.001	0.008	0.023	0.009	0.014	1.012	1.459	2.511	2.84	1.965
0.025	0.394	0.237	0.589	0.116	Cellular Component	organelle part	intracellular organelle part	GO:0044438	microbody part	0.022	0.022	0.032	0.011	0.032	33.456	4.02	3.459	3.353	4.428
NA	0.714	0.399	0.603	0	Cellular Component	virion	virion part	GO:0019028	viral capsid	NA	0.008	0.017	0.006	0.044	NA	1.558	1.787	1.732	6.101
NA	0.674	0.36	0.9	0	Cellular Component	virion//virion part	virion part//viral capsid	GO:0019013	viral nucleocapsid	NA	0.009	0.018	0.003	0.047	NA	1.659	1.903	0.922	6.498
NA	NA	0.028	0.344	NA	Molecular Function	antioxidant activity	peroxidase activity	GO:0016688	L-ascorbate peroxidase activity	NA	NA	0.091	0.03	NA	NA	NA	9.747	9.448	NA
NA	NA	NA	0.603	0.035	Molecular Function	binding	carbohydrate binding//small molecule binding	GO:0048029	monosaccharide binding	NA	NA	NA	0.01	0.038	NA	NA	NA	2.969	5.229
NA	0.333	0.221	0	0.839	Molecular Function	binding	carbohydrate derivative binding	GO:0008061	chitin binding	NA	0.014	0.021	0.042	0.007	NA	2.642	2.273	13.221	0.97
NA	0.425	0.029	0.441	0.43	Molecular Function	binding	chromatin binding	GO:0031490	chromatin DNA binding	NA	0.014	0.033	0.01	0.014	NA	2.67	3.574	2.969	1.961
NA	0.425	0.032	0.446	0.438	Molecular Function	binding	chromatin binding//macromolecular complex binding	GO:0031491	nucleosome binding	NA	0.014	0.033	0.009	0.014	NA	2.608	3.491	2.9	1.915
0.876	0.769	1	0.987	0.042	Molecular Function	binding	cofactor binding	GO:0030170	pyridoxal phosphate binding	0.002	0.007	0.007	0.002	0.018	2.744	1.319	0.756	0.55	2.421
NA	0.069	0.004	NA	0.491	Molecular Function	binding	drug binding//organic cyclic compound binding//heterocyclic compound binding	GO:0005527	macrolide binding	NA	0.03	0.053	NA	0.015	NA	5.622	5.643	NA	2.064
NA	0.029	0.082	0.033	0.743	Molecular Function	binding	hormone binding	GO:0010427	abscisic acid binding	NA	0.041	0.041	0.031	0.01	NA	7.708	4.421	9.643	1.415
NA	0.032	0.088	0.035	0.751	Molecular Function	binding	lipid binding	GO:0019840	isoprenoid binding	NA	0.04	0.04	0.03	0.01	NA	7.477	4.289	9.354	1.373
NA	0.003	0.069	0.001	0	Molecular Function	binding	organic cyclic compound binding//heterocyclic compound binding	GO:0043546	molybdopterin cofactor binding	NA	0.176	0.118	0.176	0.235	NA	32.986	12.613	55.022	32.299
0.876	0.769	1	0.987	0.042	Molecular Function	binding	organic cyclic compound binding//heterocyclic compound binding	GO:0070279	vitamin B6 binding	0.002	0.007	0.007	0.002	0.018	2.744	1.319	0.756	0.55	2.421
NA	0.381	0.314	0.357	0	Molecular Function	binding	protein binding	GO:0005516	calmodulin binding	NA	0.011	0.016	0.007	0.044	NA	1.996	1.717	2.219	6.106
NA	0.18	0	NA	0.435	Molecular Function	binding	protein binding	GO:0031072	heat shock protein binding	NA	0.026	0.07	NA	0.017	NA	4.876	7.458	NA	2.387
0.112	0	0.021	0.544	0.001	Molecular Function	binding	protein binding	GO:0042802	identical protein binding	0.004	0.027	0.021	0.005	0.023	6.206	4.971	2.281	1.658	3.103
NA	0	NA	NA	NA	Molecular Function	binding	protein binding	GO:0043495	protein anchor	NA	0.429	NA	NA	NA	NA	80.109	NA	NA	NA
NA	NA	0.003	0.058	0.83	Molecular Function	binding	protein binding	GO:0043621	protein self-association	NA	NA	0.056	0.024	0.008	NA	NA	5.956	7.424	1.089
0.839	0.003	0	0	0	Molecular Function	binding	protein binding	GO:0051082	unfolded protein binding	0.002	0.025	0.069	0.029	0.034	3.813	4.581	7.358	9.17	4.71
0	0	0	0	0	Molecular Function	binding	protein binding	GO:0051087	chaperone binding	0.029	0.072	0.138	0.043	0.101	45.093	13.545	14.761	13.556	13.926
NA	0	0.001	NA	0.17	Molecular Function	binding	protein binding	GO:0070678	preprotein binding	NA	0.429	0.429	NA	0.143	NA	80.109	45.949	NA	19.61
0.933	0.917	1	0.909	0.017	Molecular Function	binding	small molecule binding	GO:0019842	vitamin binding	0.001	0.006	0.006	0.003	0.018	2.152	1.034	0.593	0.862	2.468
NA	NA	NA	0.004	0.15	Molecular Function	catalytic activity	deaminase activity	GO:0004126	cytidine deaminase activity	NA	NA	NA	0.333	0.167	NA	NA	NA	103.931	22.878
NA	0.109	0.001	0.002	0.453	Molecular Function	catalytic activity	hydrolase activity	GO:0016798	hydrolase activity, acting on glycosyl bonds	NA	0.009	0.018	0.008	0.009	NA	1.714	1.924	2.611	1.204
NA	1	0.948	0.011	0.977	Molecular Function	catalytic activity	hydrolase activity	GO:0016810	hydrolase activity, acting on carbon-nitrogen (but not peptide) bonds	NA	0.004	0.009	0.015	0.004	NA	0.82	0.94	4.786	0.602
0.714	0.134	0.448	0.041	0.004	Molecular Function	catalytic activity	hydrolase activity	GO:0017171	serine hydrolase activity	0.002	0.011	0.013	0.008	0.017	2.632	2.056	1.361	2.638	2.323
NA	0.381	0.021	NA	0.41	Molecular Function	catalytic activity	isomerase activity	GO:0016859	cis-trans isomerase activity	NA	0.013	0.029	NA	0.013	NA	2.435	3.143	NA	1.789
0.626	0.769	0.128	0.804	0	Molecular Function	catalytic activity	isomerase activity	GO:0016866	intramolecular transferase activity	0.004	0.009	0.026	0.004	0.051	6.648	1.598	2.749	1.332	7.039
NA	NA	0.843	0.723	0.049	Molecular Function	catalytic activity	ligase activity	GO:0016877	ligase activity, forming carbon-sulfur bonds	NA	NA	0.011	0.005	0.027	NA	NA	1.178	1.713	3.771
NA	0.858	0.044	0.242	0.469	Molecular Function	catalytic activity	lyase activity	GO:0016846	carbon-sulfur lyase activity	NA	0.008	0.04	0.016	0.016	NA	1.507	4.323	5.029	2.214
0	NA	0.213	0.375	0.118	Molecular Function	catalytic activity	oxidoreductase activity	GO:0010242	oxygen evolving activity	0.132	NA	0.053	0.026	0.053	204.7	NA	5.643	8.205	7.225
NA	1	1	0.929	0.005	Molecular Function	catalytic activity	oxidoreductase activity	GO:0016614	oxidoreductase activity, acting on CH-OH group of donors	NA	0.005	0.006	0.003	0.017	NA	0.841	0.676	0.842	2.348
1	0.007	0	0.002	0.007	Molecular Function	catalytic activity	oxidoreductase activity	GO:0016627	oxidoreductase activity, acting on the CH-CH group of donors	0.001	0.015	0.024	0.012	0.017	1.446	2.779	2.591	3.767	2.296
NA	0.022	0.228	0.005	0.002	Molecular Function	catalytic activity	oxidoreductase activity	GO:0016661	oxidoreductase activity, acting on other nitrogenous compounds as donors	NA	0.075	0.05	0.075	0.1	NA	14.019	5.361	23.384	13.727
NA	NA	NA	NA	0.001	Molecular Function	catalytic activity	oxidoreductase activity	GO:0016730	oxidoreductase activity, acting on iron-sulfur proteins as donors	NA	NA	NA	NA	0.129	NA	NA	NA	NA	17.712
1	0.333	0.399	0.003	0.004	Molecular Function	catalytic activity	transferase activity	GO:0016757	transferase activity, transferring glycosyl groups	0	0.007	0.011	0.007	0.012	0.441	1.379	1.217	2.3	1.714
0.626	0.769	0.743	0.804	0.037	Molecular Function	catalytic activity	transferase activity	GO:0016769	transferase activity, transferring nitrogenous groups	0.004	0.009	0.013	0.004	0.026	6.62	1.591	1.369	1.327	3.505
NA	0.205	0.078	0.01	0.76	Molecular Function	molecular function regulator	enzyme regulator activity	GO:0004857	enzyme inhibitor activity	NA	0.01	0.016	0.01	0.007	NA	1.839	1.758	3.067	1.013
NA	0.042	0.029	0.041	0.04	Molecular Function	molecular function regulator	enzyme regulator activity	GO:0019208	phosphatase regulator activity	NA	0.036	0.045	0.027	0.036	NA	6.797	4.873	8.503	4.992
NA	NA	NA	NA	0.026	Molecular Function	signal transducer activity	signaling receptor activity	GO:0009881	photoreceptor activity	NA	NA	NA	NA	0.064	NA	NA	NA	NA	8.762
NA	0.821	0.766	0.961	0	Molecular Function	signal transducer activity	signal transducer activity, downstream of receptor	GO:0004702	signal transducer, downstream of receptor, with serine/threonine kinase activity	NA	0.007	0.011	0.002	0.029	NA	1.272	1.216	0.707	4.046
0.036	0.822	0.063	0.698	1	Molecular Function	transcription factor activity, protein binding	transcription factor activity, transcription factor binding	GO:0003712	transcription cofactor activity	0.007	0.007	0.023	0.005	0.002	10.512	1.263	2.415	1.404	0.309
NA	0	NA	NA	0	Molecular Function	transporter activity	carbohydrate derivative transporter activity	GO:0015119	hexose phosphate transmembrane transporter activity	NA	0.5	NA	NA	0.5	NA	93.46	NA	NA	68.635
NA	0.001	NA	NA	0.001	Molecular Function	transporter activity	carbohydrate derivative transporter activity	GO:0015120	phosphoglycerate transmembrane transporter activity	NA	0.273	NA	NA	0.273	NA	50.978	NA	NA	37.437
0.915	0.034	0.597	0.235	0.401	Molecular Function	transporter activity	carbohydrate transporter activity	GO:0015144	carbohydrate transmembrane transporter activity	0.002	0.016	0.013	0.008	0.011	2.481	2.981	1.368	2.486	1.533
NA	NA	0	NA	NA	Molecular Function	transporter activity	drug transporter activity	GO:0045118	azole transporter activity	NA	NA	0.5	NA	NA	NA	NA	53.607	NA	NA
NA	0.069	0.055	NA	0.003	Molecular Function	transporter activity	transmembrane transporter activity	GO:0015605	organophosphate ester transmembrane transporter activity	NA	0.03	0.038	NA	0.045	NA	5.664	4.061	NA	6.24
0.876	0.997	1	1	0.03	Molecular Function	transporter activity	transmembrane transporter activity	GO:0022804	active transmembrane transporter activity	0.001	0.005	0.005	0.002	0.012	1.6	0.897	0.588	0.641	1.6
NA	NA	0.711	NA	0.024	Molecular Function	transporter activity	xenobiotic transporter activity	GO:0008559	xenobiotic-transporting ATPase activity	NA	NA	0.022	NA	0.067	NA	NA	2.383	NA	9.151

## Sheet: KEGG.enrichment
Table S11. The KEGG enrichment analysis of genes which show different HS response between leaves and grains. Heatmap showing the q-value significance of enriched KEGG pathways. "NA" represent the terms were not enriched in relative time points.									Enrichment Factor					Enrichment Foldchange
5m	10m	30m	1h	4h	Pathway Hierarchy1	Pathway Hierarchy2	KEGG Pathway	Pathway ID	5m	10m	30m	1h	4h	5m	10m	30m	1h	4h
NA	0.873	0	0.631	0.941	Cellular Processes	Cell growth and death	Necroptosis	ko04217	NA	0.011	0.05	0.011	0.013	NA	1.553	3.809	2.024	1.192
NA	0.873	0.096	0.009	0.377	Cellular Processes	Cellular community - eukaryotes	Tight junction	ko04530	NA	0.012	0.036	0.028	0.028	NA	1.725	2.76	5.247	2.575		1	0.8	0.6	0.4	0.2
NA	0.034	0.107	0.932	1	Cellular Processes	Transport and catabolism	Endocytosis	ko04144	NA	0.018	0.025	0.007	0.01	NA	2.561	1.89	1.284	0.882		0.995	0.795	0.595	0.395	0.195
NA	0	0	0.125	0.976	Environmental Information Processing	Signal transduction	MAPK signaling pathway	ko04010	NA	0.043	0.056	0.022	0.013	NA	6.173	4.278	4.023	1.184		0.99	0.79	0.59	0.39	0.19
0	0	0	0	0	Genetic Information Processing	Folding, sorting and degradation	Protein processing in endoplasmic reticulum	ko04141	0.041	0.099	0.117	0.073	0.047	28.221	14.155	8.93	13.684	4.3		0.985	0.785	0.585	0.385	0.185
NA	0.989	0.47	0.002	NA	Genetic Information Processing	Folding, sorting and degradation	RNA degradation	ko03018	NA	0.007	0.022	0.022	NA	NA	1.04	1.663	4.065	NA		0.98	0.78	0.58	0.38	0.18
0.986	0.014	0	0.932	1	Genetic Information Processing	Transcription	Spliceosome	ko03040	0.001	0.018	0.037	0.006	0.007	0.712	2.528	2.854	1.163	0.666		0.975	0.775	0.575	0.375	0.175
NA	1	1	NA	0	Genetic Information Processing	Translation	Ribosome biogenesis in eukaryotes	ko03008	NA	0.002	0.011	NA	0.047	NA	0.303	0.809	NA	4.269		0.97	0.77	0.57	0.37	0.17
0.986	1	1	1	0	Genetic Information Processing	Translation	Ribosome	ko03010	0	0.003	0.003	0.001	0.034	0.247	0.413	0.22	0.202	3.074		0.965	0.765	0.565	0.365	0.165
NA	0.93	1	0.002	0.432	Metabolism	Carbohydrate metabolism	Amino sugar and nucleotide sugar metabolism	ko00520	NA	0.009	0.016	0.019	0.019	NA	1.275	1.246	3.6	1.767		0.96	0.76	0.56	0.36	0.16
NA	0.987	0.025	0.631	0.812	Metabolism	Carbohydrate metabolism	Galactose metabolism	ko00052	NA	0.008	0.03	0.01	0.017	NA	1.189	2.283	1.86	1.521		0.955	0.755	0.555	0.355	0.155
NA	1	0.023	1	1	Metabolism	Carbohydrate metabolism	Starch and sucrose metabolism	ko00500	NA	0.003	0.026	0.001	0.011	NA	0.43	1.985	0.187	1.008		0.95	0.75	0.55	0.35	0.15
																				0.945	0.745	0.545	0.345	0.145
																				0.94	0.74	0.54	0.34	0.14
																				0.935	0.735	0.535	0.335	0.135
																				0.93	0.73	0.53	0.33	0.13
																				0.925	0.725	0.525	0.325	0.125
																				0.92	0.72	0.52	0.32	0.12
																				0.915	0.715	0.515	0.315	0.115
																				0.91	0.71	0.51	0.31	0.11
																				0.905	0.705	0.505	0.305	0.105
																				0.9	0.7	0.5	0.3	0.1
																				0.895	0.695	0.495	0.295	0.095
																				0.89	0.69	0.49	0.29	0.09
																				0.885	0.685	0.485	0.285	0.085
																				0.88	0.68	0.48	0.28	0.08
																				0.875	0.675	0.475	0.275	0.075
																				0.87	0.67	0.47	0.27	0.07
																				0.865	0.665	0.465	0.265	0.065
																				0.86	0.66	0.46	0.26	0.06
																				0.855	0.655	0.455	0.255	0.055
																				0.85	0.65	0.45	0.25	0.05
																				0.845	0.645	0.445	0.245	0.045
																				0.84	0.64	0.44	0.24	0.04
																				0.835	0.635	0.435	0.235	0.035
																				0.83	0.63	0.43	0.23	0.03
																				0.825	0.625	0.425	0.225	0.025
																				0.82	0.62	0.42	0.22	0.02
																				0.815	0.615	0.415	0.215	0.015
																				0.81	0.61	0.41	0.21	0.01
																				0.805	0.605	0.405	0.205	0.005
																								0
