# Supplementary material for: Hybrid sequencing reveals insight into heat sensing and signaling of bread wheat
Source: Plant J. 2019 Apr 23;98(6):1015–32. doi: 10.1111/tpj.14299 (PMC6850178; doi:10.1111/tpj.14299)
Supplement: Supplementary file 13 — Table S12. The list of DSGs. [file TPJ-98-1015-s013.xls]

## Sheet: Sheet1
Table S12. The list of DSGs. "1" represents the gene is differentially spliced gene (DSG) at the HS treatment time point. "L" and "G" represent the leaves and grains, respectively. The genes whose names start with “chr” were newly discovered in the PacBio data.
Gene_ID	5m_L	10_L	30m_L	1h_L	4h_L	5m_G	10m_G	30m_G	1h_G	4h_G	Transcription_factor(TF)_family	NR_protein_accession	NR_defination	GO(biological_process)	GO(cellular_component)	GO(molecular_function)	KO_ID|KO_name|Hyperlink	Pathway_ID(KEGG_pathway)
TraesCS2B01G213800									1	1		BAJ85616.1	predicted protein [Hordeum vulgare subsp. vulgare]	GO:0006415(translational termination)	GO:0005737(cytoplasm)	GO:0016149(translation release factor activity, codon specific)	K03265|ETF1, ERF1|http://www.genome.jp/dbget-bin/www_bget?ko:K03265	ko03015(mRNA surveillance pathway)
TraesCS2D01G480800									1			EMT32350.1	Importin subunit beta-1 [Aegilops tauschii]	GO:0006913(nucleocytoplasmic transport);GO:0006886(intracellular protein transport);GO:0006607(NLS-bearing protein import into nucleus);GO:0006610(ribosomal protein import into nucleus);GO:0000060(protein import into nucleus, translocation);GO:0000059(obsolete protein import into nucleus, docking)	GO:0005737(cytoplasm);GO:0031965(nuclear membrane);GO:0034399(nuclear periphery);GO:0005829(cytosol)	GO:0008565(protein transporter activity);GO:0008536(Ran GTPase binding);GO:0008139(nuclear localization sequence binding)	K14293|KPNB1, IPO1|http://www.genome.jp/dbget-bin/www_bget?ko:K14293	ko03013(RNA transport)
TraesCS3D01G285500									1			CDM84190.1	unnamed protein product [Triticum aestivum]	GO:0009116(nucleoside metabolic process);GO:0009165(nucleotide biosynthetic process);GO:0016310(phosphorylation)	GO:0009507(chloroplast);GO:0009536(plastid)	GO:0000287(magnesium ion binding);GO:0004749(ribose phosphate diphosphokinase activity);GO:0016740(transferase activity);GO:0005524(ATP binding);GO:0016301(kinase activity);GO:0000166(nucleotide binding);GO:0046872(metal ion binding)	*	*
TraesCS4A01G103100									1			XP_010228774.1	PREDICTED: protein SIEL isoform X1 [Brachypodium distachyon]	GO:0090057(root radial pattern formation);GO:0010496(intercellular transport)	GO:0005768(endosome);GO:0005634(nucleus)	*	K13141|INTS4|http://www.genome.jp/dbget-bin/www_bget?ko:K13141	*
TraesCS6A01G319600					1				1		AP2-EREBP	BAK06022.1	predicted protein [Hordeum vulgare subsp. vulgare]	GO:0006351(transcription, DNA-templated);GO:0006355(regulation of transcription, DNA-templated)	GO:0005634(nucleus)	GO:0003677(DNA binding);GO:0003700(transcription factor activity, sequence-specific DNA binding)	*	*
TraesCS2A01G374000									1			BAK04377.1	predicted protein [Hordeum vulgare subsp. vulgare]	GO:0006289(nucleotide-excision repair);GO:0000077(DNA damage checkpoint);GO:0044778(meiotic DNA integrity checkpoint);GO:0006281(DNA repair);GO:0031573(intra-S DNA damage checkpoint);GO:0033314(mitotic DNA replication checkpoint);GO:0000724(double-strand break repair via homologous recombination)	GO:0005730(nucleolus);GO:0035861(site of double-strand break);GO:0030896(checkpoint clamp complex);GO:0016020(membrane);GO:0016021(integral component of membrane)	*	K10903|HUS1|http://www.genome.jp/dbget-bin/www_bget?ko:K10903	*
TraesCS4D01G168700						1	1	1	1	1		BAJ85716.1	predicted protein [Hordeum vulgare subsp. vulgare]	*	GO:0005739(mitochondrion)	GO:0003676(nucleic acid binding);GO:0000166(nucleotide binding)	K12890|SFRS1_9|http://www.genome.jp/dbget-bin/www_bget?ko:K12890	ko03040(Spliceosome);ko05168(Herpes simplex infection);ko04657(IL-17 signaling pathway)
TraesCS1D01G133700	1	1	1		1				1	1		EMS54049.1	hypothetical protein TRIUR3_29725 [Triticum urartu]	GO:0046786(viral replication complex formation and maintenance)	GO:0016020(membrane);GO:0016021(integral component of membrane);GO:0005773(vacuole);GO:0009705(plant-type vacuole membrane);GO:0009506(plasmodesma);GO:0005794(Golgi apparatus);GO:0005886(plasma membrane);GO:0030054(cell junction);GO:0005774(vacuolar membrane);GO:0005576(extracellular region)	GO:0043621(protein self-association);GO:0005515(protein binding)	*	*
TraesCS4D01G052400	1					1	1		1	1		EMT07041.1	Peptide transporter PTR2 [Aegilops tauschii]	GO:0006810(transport);GO:0006857(oligopeptide transport)	GO:0016020(membrane);GO:0016021(integral component of membrane);GO:0009536(plastid)	GO:0005215(transporter activity)	K14638|SLC15A3_4, PHT|http://www.genome.jp/dbget-bin/www_bget?ko:K14638	*
TraesCS4B01G253300							1	1	1			BAJ95753.1	predicted protein [Hordeum vulgare subsp. vulgare]	*	GO:0048046(apoplast)	GO:0003824(catalytic activity);GO:0004560(alpha-L-fucosidase activity);GO:0047513(1,2-alpha-L-fucosidase activity)	K15923|AXY8, FUC95A, afcA|http://www.genome.jp/dbget-bin/www_bget?ko:K15923	ko00511(Other glycan degradation)
TraesCS3B01G088300									1			EMT13104.1	Cleavage stimulation factor 77 kDa subunit [Aegilops tauschii]	GO:0006396(RNA processing);GO:0006397(mRNA processing);GO:0031047(gene silencing by RNA);GO:0006379(mRNA cleavage);GO:0045892(negative regulation of transcription, DNA-templated);GO:0060968(regulation of gene silencing);GO:0031123(RNA 3'-end processing);GO:0042868(antisense RNA metabolic process)	GO:0005634(nucleus)	GO:0003729(mRNA binding)	K14408|CSTF3, RNA14|http://www.genome.jp/dbget-bin/www_bget?ko:K14408	ko03015(mRNA surveillance pathway)
TraesCS1A01G262700						1			1		MADS	CAM59073.1	MIKC-type MADS-box transcription factor WM27B [Triticum aestivum]	GO:0006351(transcription, DNA-templated);GO:0006355(regulation of transcription, DNA-templated);GO:0048438(floral whorl development)	GO:0005634(nucleus)	GO:0003677(DNA binding);GO:0046983(protein dimerization activity);GO:0003700(transcription factor activity, sequence-specific DNA binding)	K09264|K09264|http://www.genome.jp/dbget-bin/www_bget?ko:K09264	*
TraesCS2B01G354100								1	1	1		BAJ86897.1	predicted protein [Hordeum vulgare subsp. vulgare]	GO:0055114(oxidation-reduction process);GO:0009852(auxin catabolic process)	*	GO:0046872(metal ion binding);GO:0016491(oxidoreductase activity);GO:0051213(dioxygenase activity);GO:0016707(gibberellin 3-beta-dioxygenase activity)	*	*
TraesCS3A01G275300									1			CDM84045.1	unnamed protein product [Triticum aestivum]	GO:0007018(microtubule-based movement);GO:0016310(phosphorylation);GO:0009736(cytokinin-activated signaling pathway);GO:0000160(phosphorelay signal transduction system)	GO:0005874(microtubule);GO:0005871(kinesin complex);GO:0005737(cytoplasm);GO:0005634(nucleus)	GO:0008017(microtubule binding);GO:0005524(ATP binding);GO:0000166(nucleotide binding);GO:0003777(microtubule motor activity);GO:0016887(ATPase activity);GO:0043424(protein histidine kinase binding);GO:0004871(signal transducer activity);GO:0009927(histidine phosphotransfer kinase activity)	K10406|KIFC2_3|http://www.genome.jp/dbget-bin/www_bget?ko:K10406	*
TraesCS3A01G254300									1	1		AFV51836.1	farnesyl pyrophosphate synthase [Triticum aestivum]	GO:0045337(farnesyl diphosphate biosynthetic process);GO:0008299(isoprenoid biosynthetic process);GO:0008202(steroid metabolic process);GO:0033384(geranyl diphosphate biosynthetic process);GO:0016126(sterol biosynthetic process);GO:0008203(cholesterol metabolic process);GO:0006694(steroid biosynthetic process);GO:0006629(lipid metabolic process);GO:0006695(cholesterol biosynthetic process)	GO:0005737(cytoplasm)	GO:0004161(dimethylallyltranstransferase activity);GO:0016740(transferase activity);GO:0004337(geranyltranstransferase activity);GO:0046872(metal ion binding)	K00787|FDPS|http://www.genome.jp/dbget-bin/www_bget?ko:K00787	ko05166(HTLV-I infection);ko05164(Influenza A);ko00900(Terpenoid backbone biosynthesis)
TraesCS3D01G007700LC									1			CDM80089.1	unnamed protein product [Triticum aestivum]	GO:0006355(regulation of transcription, DNA-templated);GO:0000122(negative regulation of transcription from RNA polymerase II promoter);GO:0016575(histone deacetylation)	GO:0016020(membrane);GO:0016021(integral component of membrane);GO:0000785(chromatin);GO:0000118(histone deacetylase complex)	GO:0001106(RNA polymerase II transcription corepressor activity);GO:0004407(histone deacetylase activity)	*	*
TraesCS3A01G394400						1			1	1		EMS49953.1	hypothetical protein TRIUR3_21856 [Triticum urartu]	GO:0006006(glucose metabolic process)	GO:0005737(cytoplasm)	GO:0080048(GDP-D-glucose phosphorylase activity);GO:0016740(transferase activity);GO:0016779(nucleotidyltransferase activity)	K14190|VTC2_5|http://www.genome.jp/dbget-bin/www_bget?ko:K14190	ko00053(Ascorbate and aldarate metabolism)
TraesCS2B01G376400			1		1	1	1	1	1	1		BAJ84919.1	predicted protein [Hordeum vulgare subsp. vulgare]	GO:0008202(steroid metabolic process);GO:0016126(sterol biosynthetic process);GO:0006694(steroid biosynthetic process);GO:0006629(lipid metabolic process);GO:0006696(ergosterol biosynthetic process)	GO:0016021(integral component of membrane);GO:0016020(membrane);GO:0005739(mitochondrion);GO:0005789(endoplasmic reticulum membrane);GO:0005783(endoplasmic reticulum)	GO:0030674(protein binding, bridging)	*	*
TraesCS2D01G202700	1								1			BAJ98745.1	predicted protein [Hordeum vulgare subsp. vulgare]	GO:0055114(oxidation-reduction process)	GO:0016021(integral component of membrane);GO:0016020(membrane);GO:0009507(chloroplast)	GO:0010181(FMN binding);GO:0016491(oxidoreductase activity);GO:0004733(pyridoxamine-phosphate oxidase activity)	*	*
TraesCS6D01G164200									1			EMT24605.1	Somatic embryogenesis receptor kinase 2 [Aegilops tauschii]	GO:0006468(protein phosphorylation);GO:0016310(phosphorylation)	*	GO:0004672(protein kinase activity);GO:0004674(protein serine/threonine kinase activity);GO:0005524(ATP binding);GO:0016301(kinase activity);GO:0000166(nucleotide binding)	*	*
TraesCS2B01G431700LC						1	1	1	1			*	*	*	*	*	*	*
TraesCS4A01G191400			1		1	1	1	1	1			BAK04174.1	predicted protein [Hordeum vulgare subsp. vulgare]	GO:0009058(biosynthetic process)	GO:0016021(integral component of membrane);GO:0016020(membrane);GO:0005739(mitochondrion);GO:0031307(integral component of mitochondrial outer membrane)	GO:0003824(catalytic activity);GO:0016740(transferase activity);GO:0016779(nucleotidyltransferase activity);GO:0004306(ethanolamine-phosphate cytidylyltransferase activity)	K00967|PCYT2|http://www.genome.jp/dbget-bin/www_bget?ko:K00967	ko00564(Glycerophospholipid metabolism);ko00440(Phosphonate and phosphinate metabolism)
TraesCS7D01G102300LC									1	1		EMT14126.1	hypothetical protein F775_08417 [Aegilops tauschii]	*	*	*	*	*
TraesCS4A01G367100						1	1	1	1	1		BAK05362.1	predicted protein [Hordeum vulgare subsp. vulgare]	GO:0032259(methylation)	*	GO:0016740(transferase activity);GO:0008168(methyltransferase activity)	*	*
TraesCS2A01G333400									1	1		AGH18699.1	SAM domain family protein [Triticum turgidum subsp. durum]	*	*	GO:0005524(ATP binding)	*	*
TraesCS7A01G320500		1	1		1				1			BAJ96674.1	predicted protein [Hordeum vulgare subsp. vulgare]	*	*	GO:0003676(nucleic acid binding);GO:0003723(RNA binding);GO:0016787(hydrolase activity)	K13210|FUBP|http://www.genome.jp/dbget-bin/www_bget?ko:K13210	*
TraesCS7D01G081800			1						1			EMT27628.1	Carboxypeptidase D [Aegilops tauschii]	GO:0016485(protein processing);GO:0010082(regulation of root meristem growth);GO:0006518(peptide metabolic process);GO:0006508(proteolysis)	GO:0016020(membrane);GO:0005615(extracellular space);GO:0016021(integral component of membrane)	GO:0008270(zinc ion binding);GO:0004181(metallocarboxypeptidase activity);GO:0004185(serine-type carboxypeptidase activity)	K07752|CPD|http://www.genome.jp/dbget-bin/www_bget?ko:K07752	*
TraesCS6B01G411600LC	1						1	1	1	1		EMT18754.1	hypothetical protein F775_25131 [Aegilops tauschii]	*	*	*	*	*
TraesCS5D01G518600									1			EMT04503.1	Ubiquinone biosynthesis monooxygenase COQ6 [Aegilops tauschii]	GO:0044550(secondary metabolite biosynthetic process);GO:0055114(oxidation-reduction process);GO:0006744(ubiquinone biosynthetic process)	GO:0031314(extrinsic component of mitochondrial inner membrane)	GO:0004497(monooxygenase activity);GO:0016709(oxidoreductase activity, acting on paired donors, with incorporation or reduction of molecular oxygen, NAD(P)H as one donor, and incorporation of one atom of oxygen);GO:0050660(flavin adenine dinucleotide binding);GO:0071949(FAD binding);GO:0016491(oxidoreductase activity);GO:0016712(oxidoreductase activity, acting on paired donors, with incorporation…	K06126|COQ6|http://www.genome.jp/dbget-bin/www_bget?ko:K06126	ko00130(Ubiquinone and other terpenoid-quinone biosynthesis)
TraesCS3B01G311900								1	1	1		BAK02245.1	predicted protein [Hordeum vulgare subsp. vulgare]	GO:0008152(metabolic process);GO:0016310(phosphorylation);GO:0006096(glycolytic process);GO:0006002(fructose 6-phosphate metabolic process)	GO:0005737(cytoplasm)	GO:0016301(kinase activity);GO:0016740(transferase activity);GO:0003872(6-phosphofructokinase activity);GO:0046872(metal ion binding);GO:0003824(catalytic activity);GO:0005524(ATP binding);GO:0000166(nucleotide binding)	K00850|pfkA, PFK|http://www.genome.jp/dbget-bin/www_bget?ko:K00850	ko04152(AMPK signaling pathway);ko03018(RNA degradation);ko05230(Central carbon metabolism in cancer);ko00051(Fructose and mannose metabolism);ko00052(Galactose metabolism);ko00010(Glycolysis / Gluconeogenesis);ko00030(Pentose phosphate pathway);ko00680(Methane metabolism);ko01230(Biosynthesis of amino acids);ko01200(Carbon metabolism)
TraesCS6A01G318200	1	1	1		1			1	1	1		EMS59134.1	Putative pterin-4-alpha-carbinolamine dehydratase [Triticum urartu]	GO:0006729(tetrahydrobiopterin biosynthetic process)	GO:0009507(chloroplast)	GO:0008124(4-alpha-hydroxytetrahydrobiopterin dehydratase activity);GO:0004160(dihydroxy-acid dehydratase activity)	K01724|PCBD, phhB|http://www.genome.jp/dbget-bin/www_bget?ko:K01724	*
TraesCS7B01G163600						1	1	1	1	1		XP_003574851.1	PREDICTED: probable protein S-acyltransferase 7 [Brachypodium distachyon]	GO:0055114(oxidation-reduction process)	GO:0016021(integral component of membrane);GO:0016020(membrane)	GO:0019706(protein-cysteine S-palmitoyltransferase activity);GO:0016740(transferase activity);GO:0016746(transferase activity, transferring acyl groups);GO:0008270(zinc ion binding);GO:0046872(metal ion binding);GO:0016491(oxidoreductase activity)	K16675|ZDHHC9_14_18|http://www.genome.jp/dbget-bin/www_bget?ko:K16675	ko04391(Hippo signaling pathway -fly)
TraesCS5A01G167200		1				1	1	1	1	1		XP_003574081.1	PREDICTED: trafficking protein particle complex subunit 6B [Brachypodium distachyon]	GO:0048868(pollen tube development);GO:0009737(response to abscisic acid)	*	*	K20304|TRAPPC6, TRS33|http://www.genome.jp/dbget-bin/www_bget?ko:K20304	*
TraesCS3D01G130900									1			EMT03624.1	Phospholipase D alpha 1 [Aegilops tauschii]	GO:0016042(lipid catabolic process);GO:0046470(phosphatidylcholine metabolic process);GO:0006629(lipid metabolic process)	GO:0016020(membrane)	GO:0003824(catalytic activity);GO:0005509(calcium ion binding);GO:0070290(N-acylphosphatidylethanolamine-specific phospholipase D activity);GO:0004630(phospholipase D activity);GO:0016787(hydrolase activity)	K01115|PLD1_2|http://www.genome.jp/dbget-bin/www_bget?ko:K01115	ko04144(Endocytosis);ko04072(Phospholipase D signaling pathway);ko04014(Ras signaling pathway);ko04071(Sphingolipid signaling pathway);ko04024(cAMP signaling pathway);ko05231(Choline metabolism in cancer);ko00565(Ether lipid metabolism);ko00564(Glycerophospholipid metabolism);ko04912(GnRH signaling pathway);ko04666(Fc gamma R-mediated phagocytosis);ko04724(Glutamatergic synapse)
TraesCS5D01G362900LC			1			1	1	1	1			EMT05688.1	hypothetical protein F775_24888 [Aegilops tauschii]	*	GO:0009506(plasmodesma);GO:0005737(cytoplasm)	GO:0008270(zinc ion binding);GO:0046872(metal ion binding)	K17592|SACS|http://www.genome.jp/dbget-bin/www_bget?ko:K17592	*
TraesCS1A01G145800			1				1		1			BAJ99970.1	predicted protein [Hordeum vulgare subsp. vulgare]	*	GO:0005739(mitochondrion)	*	*	*
TraesCS7D01G466000LC									1			ADY38388.1	nuclear transcription factor Y subunit C10 [Triticum monococcum]	*	GO:0005634(nucleus)	GO:0003677(DNA binding);GO:0046982(protein heterodimerization activity)	K08066|NFYC|http://www.genome.jp/dbget-bin/www_bget?ko:K08066	ko05152(Tuberculosis);ko04612(Antigen processing and presentation)
TraesCS5A01G374300									1			XP_003561873.1	PREDICTED: DNA-directed RNA polymerase II subunit RPB2 [Brachypodium distachyon]	GO:0006351(transcription, DNA-templated)	GO:0005829(cytosol);GO:0005665(DNA-directed RNA polymerase II, core complex);GO:0009506(plasmodesma);GO:0005634(nucleus)	GO:0003899(DNA-directed 5'-3' RNA polymerase activity);GO:0003677(DNA binding);GO:0001055(RNA polymerase II activity);GO:0016740(transferase activity);GO:0032549(ribonucleoside binding);GO:0016779(nucleotidyltransferase activity);GO:0046872(metal ion binding)	K03010|RPB2, POLR2B|http://www.genome.jp/dbget-bin/www_bget?ko:K03010	ko03020(RNA polymerase);ko05169(Epstein-Barr virus infection);ko05016(Huntington's disease);ko00230(Purine metabolism);ko00240(Pyrimidine metabolism)
TraesCS7D01G107600									1	1		EMT06677.1	hypothetical protein F775_25983 [Aegilops tauschii]	*	GO:0005886(plasma membrane)	*	*	*
TraesCS7B01G041500					1				1			XP_003564226.1	PREDICTED: probable beta-1,3-galactosyltransferase 9 [Brachypodium distachyon]	GO:0006486(protein glycosylation)	GO:0016020(membrane);GO:0000139(Golgi membrane);GO:0016021(integral component of membrane);GO:0005794(Golgi apparatus)	GO:0016740(transferase activity);GO:0016757(transferase activity, transferring glycosyl groups);GO:0008378(galactosyltransferase activity)	*	*
TraesCS7A01G661900LC			1						1			NP_001152104.1	uncharacterized LOC100285741 [Zea mays]	*	*	GO:0046983(protein dimerization activity);GO:0003676(nucleic acid binding)	*	*
TraesCS4A01G250900							1		1			EMT30205.1	Dehydrin DHN3 [Aegilops tauschii]	GO:0009631(cold acclimation);GO:0006950(response to stress);GO:0009415(response to water);GO:0009414(response to water deprivation);GO:0009737(response to abscisic acid)	GO:0005829(cytosol)	*	*	*
TraesCS3A01G095800						1	1		1	1		BAK07901.1	predicted protein [Hordeum vulgare subsp. vulgare]	*	GO:0016021(integral component of membrane);GO:0016020(membrane);GO:0009536(plastid)	*	*	*
chr2B.1950							1	1	1			*	*	*	*	*	*	*
TraesCS6A01G087800	1	1			1	1	1	1	1	1		XP_019445678.1	PREDICTED: polyubiquitin isoform X1 [Lupinus angustifolius]	GO:0009751(response to salicylic acid);GO:0006464(cellular protein modification process);GO:0006511(ubiquitin-dependent protein catabolic process);GO:0007568(aging);GO:0042787(protein ubiquitination involved in ubiquitin-dependent protein catabolic process)	GO:0005737(cytoplasm);GO:0005730(nucleolus);GO:0022625(cytosolic large ribosomal subunit);GO:0016020(membrane);GO:0016021(integral component of membrane);GO:0005634(nucleus);GO:0005773(vacuole);GO:0005622(intracellular)	*	K08770|UBC|http://www.genome.jp/dbget-bin/www_bget?ko:K08770	ko03320(PPAR signaling pathway)
TraesCS5B01G055000							1		1			BAK06774.1	predicted protein [Hordeum vulgare subsp. vulgare]	GO:0018105(peptidyl-serine phosphorylation);GO:0016310(phosphorylation);GO:0006468(protein phosphorylation);GO:0035556(intracellular signal transduction)	GO:0005622(intracellular)	GO:0004672(protein kinase activity);GO:0005524(ATP binding);GO:0004674(protein serine/threonine kinase activity);GO:0016301(kinase activity);GO:0016740(transferase activity);GO:0000166(nucleotide binding)	K08790|STK38, NDR|http://www.genome.jp/dbget-bin/www_bget?ko:K08790	*
TraesCS3D01G429500									1	1		XP_003564969.1	PREDICTED: regulation of nuclear pre-mRNA domain-containing protein 1B [Brachypodium distachyon]	*	*	*	K15559|RTT103|http://www.genome.jp/dbget-bin/www_bget?ko:K15559	*
TraesCS3B01G603600						1	1	1	1	1		CDM86967.1	unnamed protein product [Triticum aestivum]	*	*	GO:0000166(nucleotide binding)	*	*
chr6D.597						1	1	1	1	1		*	*	*	*	*	*	*
chr5A.2381								1	1	1		EMS54377.1	hypothetical protein TRIUR3_13667 [Triticum urartu]	*	*	*	*	*
TraesCS1A01G372400						1	1	1	1	1		EMS52887.1	Lactation elevated protein 1 [Triticum urartu]	*	*	GO:0005524(ATP binding)	*	*
TraesCS5A01G110600									1			XP_003578732.1	PREDICTED: AUGMIN subunit 6 [Brachypodium distachyon]	GO:0051225(spindle assembly);GO:0051301(cell division);GO:0007067(mitotic cell cycle);GO:0007049(cell cycle);GO:0000226(microtubule cytoskeleton organization);GO:0009561(megagametogenesis);GO:0055046(microgametogenesis)	GO:0070652(HAUS complex);GO:0009524(phragmoplast);GO:0005819(spindle);GO:0005737(cytoplasm);GO:0005856(cytoskeleton);GO:0005874(microtubule);GO:0005634(nucleus)	GO:0051011(microtubule minus-end binding);GO:0005515(protein binding)	*	*
TraesCS7D01G494300							1	1	1	1		BAJ90483.1	predicted protein [Hordeum vulgare subsp. vulgare]	*	*	GO:0003824(catalytic activity)	K16860|PLD3_4|http://www.genome.jp/dbget-bin/www_bget?ko:K16860	ko00565(Ether lipid metabolism);ko00564(Glycerophospholipid metabolism)
TraesCS2B01G326700							1		1			BAJ94372.1	predicted protein [Hordeum vulgare subsp. vulgare]	*	GO:0009536(plastid)	*	K09919|K09919|http://www.genome.jp/dbget-bin/www_bget?ko:K09919	*
TraesCS3B01G279700								1	1			CDM83805.1	unnamed protein product [Triticum aestivum]	GO:0019464(glycine decarboxylation via glycine cleavage system);GO:0006544(glycine metabolic process);GO:0055114(oxidation-reduction process);GO:0006546(glycine catabolic process);GO:0046686(response to cadmium ion)	GO:0005739(mitochondrion);GO:0005829(cytosol);GO:0005960(glycine cleavage complex);GO:0009941(chloroplast envelope);GO:0009507(chloroplast);GO:0048046(apoplast);GO:0009534(chloroplast thylakoid);GO:0009570(chloroplast stroma)	GO:0003824(catalytic activity);GO:0016594(glycine binding);GO:0004375(glycine dehydrogenase (decarboxylating) activity);GO:0005524(ATP binding);GO:0016491(oxidoreductase activity);GO:0005515(protein binding);GO:0032440(2-alkenal reductase [NAD(P)] activity)	K00281|GLDC, gcvP|http://www.genome.jp/dbget-bin/www_bget?ko:K00281	ko00260(Glycine, serine and threonine metabolism);ko00630(Glyoxylate and dicarboxylate metabolism);ko01200(Carbon metabolism)
TraesCS1A01G093200							1	1	1			XP_010231818.1	PREDICTED: pre-rRNA-processing protein TSR2 [Brachypodium distachyon]	GO:0000462(maturation of SSU-rRNA from tricistronic rRNA transcript (SSU-rRNA, 5.8S rRNA, LSU-rRNA))	GO:0005634(nucleus)	*	K14800|TSR2|http://www.genome.jp/dbget-bin/www_bget?ko:K14800	*
TraesCS2B01G210200LC									1			BAK05708.1	predicted protein [Hordeum vulgare subsp. vulgare]	GO:0046488(phosphatidylinositol metabolic process);GO:0016310(phosphorylation)	*	GO:0016308(1-phosphatidylinositol-4-phosphate 5-kinase activity);GO:0005524(ATP binding);GO:0016307(phosphatidylinositol phosphate kinase activity);GO:0016301(kinase activity)	K00889|PIP5K|http://www.genome.jp/dbget-bin/www_bget?ko:K00889	ko04810(Regulation of actin cytoskeleton);ko04144(Endocytosis);ko04139(Mitophagy - yeast);ko04011(MAPK signaling pathway - yeast);ko04070(Phosphatidylinositol signaling system);ko04072(Phospholipase D signaling pathway);ko05231(Choline metabolism in cancer);ko00562(Inositol phosphate metabolism);ko04666(Fc gamma R-mediated phagocytosis)
TraesCS3A01G205300			1		1				1			CDM83217.1	unnamed protein product [Triticum aestivum]	GO:0006508(proteolysis)	GO:0005739(mitochondrion);GO:0016020(membrane)	GO:0005524(ATP binding);GO:0004176(ATP-dependent peptidase activity);GO:0004222(metalloendopeptidase activity);GO:0008237(metallopeptidase activity);GO:0008233(peptidase activity);GO:0000166(nucleotide binding);GO:0016787(hydrolase activity);GO:0046872(metal ion binding);GO:0008568(microtubule-severing ATPase activity)	K08955|YME1|http://www.genome.jp/dbget-bin/www_bget?ko:K08955	ko04139(Mitophagy - yeast)
TraesCS5D01G280500									1			ABO69708.1	MBD2 [Triticum aestivum]	GO:0006346(methylation-dependent chromatin silencing);GO:0000122(negative regulation of transcription from RNA polymerase II promoter)	GO:0005634(nucleus)	GO:0003677(DNA binding);GO:0008327(methyl-CpG binding);GO:0008270(zinc ion binding);GO:0019899(enzyme binding)	*	*
TraesCS6B01G393500							1		1	1		XP_003570307.1	PREDICTED: DNA replication licensing factor MCM5 [Brachypodium distachyon]	GO:0006260(DNA replication);GO:0006270(DNA replication initiation);GO:0007049(cell cycle)	GO:0005737(cytoplasm);GO:0042555(MCM complex);GO:0000347(THO complex);GO:0005634(nucleus)	GO:0003688(DNA replication origin binding);GO:0003677(DNA binding);GO:0005524(ATP binding);GO:0003682(chromatin binding);GO:0003678(DNA helicase activity);GO:0004386(helicase activity);GO:0000166(nucleotide binding);GO:0016787(hydrolase activity)	K02209|MCM5, CDC46|http://www.genome.jp/dbget-bin/www_bget?ko:K02209	ko04110(Cell cycle);ko04111(Cell cycle - yeast);ko04113(Meiosis - yeast);ko03030(DNA replication)
TraesCS5A01G550900LC								1	1	1		BAK05867.1	predicted protein, partial [Hordeum vulgare subsp. vulgare]	*	GO:0009536(plastid)	*	*	*
TraesCS6A01G052900									1	1		EMS65945.1	PHD finger protein 3 [Triticum urartu]	GO:0006351(transcription, DNA-templated);GO:0006414(translational elongation)	*	GO:0003746(translation elongation factor activity)	*	*
TraesCS1D01G180500LC							1	1	1			ACJ22508.1	hypothetical protein [Triticum aestivum]	GO:0016310(phosphorylation);GO:0009086(methionine biosynthetic process);GO:0006508(proteolysis)	GO:0005829(cytosol);GO:0016020(membrane);GO:0016021(integral component of membrane)	GO:0042802(identical protein binding);GO:0016301(kinase activity);GO:0046522(S-methyl-5-thioribose kinase activity);GO:0016740(transferase activity);GO:0008234(cysteine-type peptidase activity)	K16287|ULP1C_D|http://www.genome.jp/dbget-bin/www_bget?ko:K16287	*
TraesCS7D01G132100									1			XP_010227976.1	PREDICTED: fanconi-associated nuclease 1 homolog isoform X1 [Brachypodium distachyon]	GO:0036297(interstrand cross-link repair);GO:0006281(DNA repair)	GO:0005739(mitochondrion)	GO:0003677(DNA binding);GO:0016818(hydrolase activity, acting on acid anhydrides, in phosphorus-containing anhydrides);GO:0016788(hydrolase activity, acting on ester bonds);GO:0004518(nuclease activity);GO:0003676(nucleic acid binding);GO:0008270(zinc ion binding);GO:0004528(phosphodiesterase I activity);GO:0016787(hydrolase activity);GO:0046872(metal ion binding)	K15363|FAN1, MTMR15|http://www.genome.jp/dbget-bin/www_bget?ko:K15363	ko03460(Fanconi anemia pathway)
TraesCS2B01G162100	1	1	1						1	1		EMT04556.1	hypothetical protein F775_26748 [Aegilops tauschii]	*	*	*	*	*
TraesCS6B01G238000			1		1	1	1	1	1			EMT06395.1	Beta-1,4-mannosyl-glycoprotein 4-beta-N-acetylglucosaminyltransferase [Aegilops tauschii]	GO:0006487(protein N-linked glycosylation)	GO:0016021(integral component of membrane);GO:0016020(membrane)	GO:0003830(beta-1,4-mannosylglycoprotein 4-beta-N-acetylglucosaminyltransferase activity);GO:0016740(transferase activity);GO:0016757(transferase activity, transferring glycosyl groups)	K00737|MGAT3|http://www.genome.jp/dbget-bin/www_bget?ko:K00737	ko00510(N-Glycan biosynthesis)
TraesCS1D01G027500							1	1	1	1		EMS50344.1	Subtilisin-chymotrypsin inhibitor-2A [Triticum urartu]	GO:0009611(response to wounding)	*	GO:0004867(serine-type endopeptidase inhibitor activity)	*	*
TraesCS5B01G519200						1	1	1	1	1		BAJ93348.1	predicted protein [Hordeum vulgare subsp. vulgare]	*	GO:0005575(cellular_component)	GO:0003674(molecular_function)	*	*
chr4B.1402									1			EMT22753.1	hypothetical protein F775_25191 [Aegilops tauschii]	*	*	*	*	*
TraesCS6B01G312800LC	1	1			1	1	1	1	1	1		EMT05649.1	30S ribosomal protein S21 [Aegilops tauschii]	GO:0006412(translation)	GO:0005840(ribosome);GO:0044391(ribosomal subunit);GO:0009534(chloroplast thylakoid);GO:0009507(chloroplast);GO:0009570(chloroplast stroma)	GO:0003735(structural constituent of ribosome)	*	*
TraesCS5B01G447800									1			EMT25605.1	DNA (cytosine-5)-methyltransferase 1A [Aegilops tauschii]	GO:0032259(methylation);GO:0010424(DNA methylation on cytosine within a CG sequence);GO:0010216(maintenance of DNA methylation);GO:0016458(gene silencing)	GO:0005634(nucleus)	GO:0016740(transferase activity);GO:0008168(methyltransferase activity);GO:0003682(chromatin binding);GO:0003886(DNA (cytosine-5-)-methyltransferase activity);GO:0003677(DNA binding)	K00558|DNMT1, dcm|http://www.genome.jp/dbget-bin/www_bget?ko:K00558	ko05206(MicroRNAs in cancer);ko00270(Cysteine and methionine metabolism)
TraesCS2A01G220200LC						1	1	1	1			*	*	*	*	*	*	*
TraesCSU01G105600LC		1	1		1	1			1	1		XP_010228553.1	PREDICTED: intron-binding protein aquarius isoform X2 [Brachypodium distachyon]	GO:0000398(mRNA splicing, via spliceosome)	GO:0005681(spliceosomal complex);GO:0005886(plasma membrane);GO:0009507(chloroplast)	*	K12874|AQR|http://www.genome.jp/dbget-bin/www_bget?ko:K12874	ko03040(Spliceosome)
TraesCS2A01G128300						1	1		1	1		BAJ96736.1	predicted protein, partial [Hordeum vulgare subsp. vulgare]	GO:0097503(sialylation);GO:0009846(pollen germination);GO:0009311(oligosaccharide metabolic process);GO:0006486(protein glycosylation);GO:0018279(protein N-linked glycosylation via asparagine);GO:0009860(pollen tube growth)	GO:0005802(trans-Golgi network);GO:0016020(membrane);GO:0005768(endosome);GO:0016021(integral component of membrane);GO:0005794(Golgi apparatus);GO:0000139(Golgi membrane)	GO:0016740(transferase activity);GO:0016757(transferase activity, transferring glycosyl groups);GO:0008373(sialyltransferase activity)	*	*
TraesCS1B01G230900						1	1		1	1		BAJ91369.1	predicted protein [Hordeum vulgare subsp. vulgare]	*	GO:0005739(mitochondrion);GO:0016020(membrane);GO:0016021(integral component of membrane)	*	*	*
TraesCS3A01G184100LC			1						1			EMS47802.1	E3 ubiquitin-protein ligase KEG [Triticum urartu]	GO:0006468(protein phosphorylation);GO:0016310(phosphorylation);GO:0006351(transcription, DNA-templated)	GO:0005737(cytoplasm);GO:0016020(membrane);GO:0009536(plastid);GO:0016021(integral component of membrane);GO:0009507(chloroplast)	GO:0004672(protein kinase activity);GO:0004674(protein serine/threonine kinase activity);GO:0005524(ATP binding);GO:0016301(kinase activity);GO:0043565(sequence-specific DNA binding)	*	*
TraesCS1D01G010700	1		1			1	1		1	1		BAK03364.1	predicted protein [Hordeum vulgare subsp. vulgare]	GO:0016192(vesicle-mediated transport);GO:0006886(intracellular protein transport)	*	*	K20177|VPS3, TGFBRAP1|http://www.genome.jp/dbget-bin/www_bget?ko:K20177	ko04138(Autophagy - yeast)
TraesCS3D01G136600		1							1			XP_003569260.1	PREDICTED: NF-X1-type zinc finger protein NFXL2 [Brachypodium distachyon]	GO:0006355(regulation of transcription, DNA-templated);GO:0006366(transcription from RNA polymerase II promoter);GO:0010310(regulation of hydrogen peroxide metabolic process);GO:0009651(response to salt stress)	GO:0016021(integral component of membrane);GO:0016020(membrane);GO:0005634(nucleus)	GO:0003700(transcription factor activity, sequence-specific DNA binding);GO:0008270(zinc ion binding);GO:0001078(transcriptional repressor activity, RNA polymerase II core promoter proximal region sequence-specific binding);GO:0000977(RNA polymerase II regulatory region sequence-specific DNA binding)	K15683|NFXL1, OZFP|http://www.genome.jp/dbget-bin/www_bget?ko:K15683	*
TraesCS6B01G278200									1			EMT04065.1	Tripeptidyl-peptidase 2 [Aegilops tauschii]	GO:0006508(proteolysis)	*	GO:0004252(serine-type endopeptidase activity);GO:0008233(peptidase activity);GO:0008236(serine-type peptidase activity);GO:0016787(hydrolase activity);GO:0004177(aminopeptidase activity)	K01280|TPP2|http://www.genome.jp/dbget-bin/www_bget?ko:K01280	*
TraesCS2A01G378600									1			EMS61968.1	hypothetical protein TRIUR3_14011 [Triticum urartu]	*	*	GO:0003677(DNA binding)	*	*
TraesCS7A01G134300						1			1			EMS63150.1	hypothetical protein TRIUR3_25754 [Triticum urartu]	*	*	GO:0003677(DNA binding)	*	*
TraesCS2A01G431600								1	1			EMS45597.1	hypothetical protein TRIUR3_10694 [Triticum urartu]	GO:0006508(proteolysis)	GO:0016020(membrane);GO:0016021(integral component of membrane)	GO:0008233(peptidase activity)	*	*
TraesCS7B01G181400						1	1		1	1		BAJ96204.1	predicted protein [Hordeum vulgare subsp. vulgare]	GO:0007264(small GTPase mediated signal transduction)	GO:0005622(intracellular);GO:0005886(plasma membrane);GO:0005795(Golgi stack);GO:0016020(membrane)	GO:0000166(nucleotide binding);GO:0005525(GTP binding)	K07942|ARL1|http://www.genome.jp/dbget-bin/www_bget?ko:K07942	*
TraesCS6A01G095200			1				1	1	1	1		EMS65064.1	hypothetical protein TRIUR3_13850 [Triticum urartu]	*	*	*	*	*
TraesCS1D01G107500	1		1						1			EMT25750.1	Serine/threonine-protein phosphatase 4 regulatory subunit 3 [Aegilops tauschii]	*	*	*	K17491|SMEK, PPP4R3|http://www.genome.jp/dbget-bin/www_bget?ko:K17491	ko04212(Longevity regulating pathway - worm);ko04922(Glucagon signaling pathway)
TraesCS7B01G469600									1			EMS61921.1	hypothetical protein TRIUR3_22723 [Triticum urartu]	*	*	*	*	*
TraesCS7A01G131100	1					1			1	1		EMS66366.1	hypothetical protein TRIUR3_16243 [Triticum urartu]	GO:0006355(regulation of transcription, DNA-templated)	*	*	*	*
TraesCS4B01G171200									1			OAY68521.1	Ribosome biogenesis protein bms1 [Ananas comosus]	GO:0000479(endonucleolytic cleavage of tricistronic rRNA transcript (SSU-rRNA, 5.8S rRNA, LSU-rRNA));GO:0000462(maturation of SSU-rRNA from tricistronic rRNA transcript (SSU-rRNA, 5.8S rRNA, LSU-rRNA));GO:0042254(ribosome biogenesis)	GO:0030686(90S preribosome);GO:0005634(nucleus)	GO:0003924(GTPase activity);GO:0034511(U3 snoRNA binding);GO:0005525(GTP binding)	K14569|BMS1|http://www.genome.jp/dbget-bin/www_bget?ko:K14569	ko03008(Ribosome biogenesis in eukaryotes)
TraesCS3B01G115100							1		1			CDM81493.1	unnamed protein product [Triticum aestivum]	*	GO:0031463(Cul3-RING ubiquitin ligase complex)	GO:0004842(ubiquitin-protein transferase activity)	*	*
TraesCS4B01G380000									1			BAK07083.1	predicted protein [Hordeum vulgare subsp. vulgare]	GO:0006810(transport)	GO:0016021(integral component of membrane);GO:0016020(membrane)	GO:0005215(transporter activity)	K14638|SLC15A3_4, PHT|http://www.genome.jp/dbget-bin/www_bget?ko:K14638	*
TraesCS4A01G354500	1	1	1		1	1	1	1	1	1		BAK05113.1	predicted protein [Hordeum vulgare subsp. vulgare]	GO:0019358(nicotinate nucleotide salvage);GO:0009435(NAD biosynthetic process)	*	GO:0004514(nicotinate-nucleotide diphosphorylase (carboxylating) activity);GO:0004516(nicotinate phosphoribosyltransferase activity);GO:0016740(transferase activity);GO:0016757(transferase activity, transferring glycosyl groups)	K00763|pncB, NAPRT1|http://www.genome.jp/dbget-bin/www_bget?ko:K00763	ko00760(Nicotinate and nicotinamide metabolism)
TraesCS1D01G364700									1			EMS48506.1	putative phosphoribosylformylglycinamidine synthase, chloroplastic/mitochondrial [Triticum urartu]	GO:0006189('de novo' IMP biosynthetic process);GO:0006541(glutamine metabolic process);GO:0009156(ribonucleoside monophosphate biosynthetic process);GO:0006164(purine nucleotide biosynthetic process)	GO:0005737(cytoplasm);GO:0009536(plastid)	GO:0004642(phosphoribosylformylglycinamidine synthase activity);GO:0005524(ATP binding);GO:0016740(transferase activity)	K01952|purL, PFAS|http://www.genome.jp/dbget-bin/www_bget?ko:K01952	ko00230(Purine metabolism)
TraesCS3A01G067800						1	1	1	1	1		CDM81204.1	unnamed protein product [Triticum aestivum]	*	GO:0005829(cytosol)	GO:0016874(ligase activity)	K10268|FBXL2_20|http://www.genome.jp/dbget-bin/www_bget?ko:K10268	*
TraesCS4A01G409000								1	1			EMS57339.1	Inhibitor of growth protein 4 [Triticum urartu]	*	GO:0005634(nucleus)	GO:0035064(methylated histone binding);GO:0008270(zinc ion binding);GO:0046872(metal ion binding)	K11346|ING4|http://www.genome.jp/dbget-bin/www_bget?ko:K11346	*
chr6B.1439		1							1			EMS53456.1	hypothetical protein TRIUR3_03296 [Triticum urartu]	GO:0006355(regulation of transcription, DNA-templated)	*	GO:0008270(zinc ion binding)	*	*
TraesCS1A01G284800		1			1	1	1		1	1		EMS68428.1	60S ribosomal protein L36-3 [Triticum urartu]	GO:0002181(cytoplasmic translation);GO:0006412(translation)	GO:0005840(ribosome);GO:0005622(intracellular);GO:0030529(intracellular ribonucleoprotein complex);GO:0022625(cytosolic large ribosomal subunit)	GO:0003735(structural constituent of ribosome)	K02920|RP-L36e, RPL36|http://www.genome.jp/dbget-bin/www_bget?ko:K02920	ko03010(Ribosome)
TraesCS7A01G549300LC						1	1	1	1	1		EMT07603.1	hypothetical protein F775_07751 [Aegilops tauschii]	*	*	*	*	*
TraesCS4D01G343400LC		1	1					1	1			EMT11480.1	hypothetical protein F775_30106 [Aegilops tauschii]	*	GO:0016021(integral component of membrane);GO:0016020(membrane);GO:0005789(endoplasmic reticulum membrane)	*	*	*
TraesCS6A01G203800							1	1	1			EMS47746.1	hypothetical protein TRIUR3_34572 [Triticum urartu]	*	*	*	*	*
TraesCS1A01G021300									1			EMS60659.1	hypothetical protein TRIUR3_05133 [Triticum urartu]	*	*	*	*	*
TraesCS1D01G093900									1			AAK76737.1	Na+/H+ antiporter [Triticum aestivum]	GO:0006814(sodium ion transport);GO:0006810(transport);GO:0006885(regulation of pH);GO:0055085(transmembrane transport);GO:0006811(ion transport);GO:0006812(cation transport);GO:0055075(potassium ion homeostasis);GO:0009651(response to salt stress)	GO:0016021(integral component of membrane);GO:0016020(membrane);GO:0005886(plasma membrane);GO:0005774(vacuolar membrane)	GO:0015299(solute:proton antiporter activity);GO:0015385(sodium:proton antiporter activity);GO:0015297(antiporter activity)	*	*
TraesCS2B01G287400		1							1			EMT16986.1	hypothetical protein F775_32915 [Aegilops tauschii]	*	*	*	*	*
chr1A.843						1	1		1	1		*	*	*	*	*	*	*
TraesCS6B01G124000					1				1			BAJ93869.1	predicted protein [Hordeum vulgare subsp. vulgare]	GO:0009553(embryo sac development);GO:0010183(pollen tube guidance);GO:0009875(pollen-pistil interaction)	*	*	K10706|SETX, ALS4|http://www.genome.jp/dbget-bin/www_bget?ko:K10706	*
TraesCS1D01G081900									1			EMS58193.1	hypothetical protein TRIUR3_12822 [Triticum urartu]	*	*	GO:0008270(zinc ion binding)	*	*
TraesCS7D01G490100		1							1			BAK00695.1	predicted protein [Hordeum vulgare subsp. vulgare]	GO:0009226(nucleotide-sugar biosynthetic process);GO:0008152(metabolic process);GO:0055114(oxidation-reduction process);GO:0042351('de novo' GDP-L-fucose biosynthetic process)	*	GO:0003824(catalytic activity);GO:0016491(oxidoreductase activity);GO:0050662(coenzyme binding);GO:0050577(GDP-L-fucose synthase activity);GO:0016853(isomerase activity)	K02377|TSTA3, fcl|http://www.genome.jp/dbget-bin/www_bget?ko:K02377	ko00520(Amino sugar and nucleotide sugar metabolism);ko00051(Fructose and mannose metabolism)
TraesCSU01G013000LC									1			BAK03730.1	predicted protein [Hordeum vulgare subsp. vulgare]	*	*	*	*	*
TraesCS5D01G117500			1		1				1	1		BAJ99240.1	predicted protein [Hordeum vulgare subsp. vulgare]	*	GO:0016021(integral component of membrane);GO:0016020(membrane);GO:0005886(plasma membrane)	*	*	*
TraesCS7B01G259300						1	1	1	1	1		ACH86230.1	truncated hemoglobin Hb2b [Triticum aestivum]	GO:0015671(oxygen transport)	*	GO:0019825(oxygen binding);GO:0020037(heme binding)	*	*
TraesCS6D01G191300							1		1			EMS61925.1	Copper methylamine oxidase [Triticum urartu]	GO:0009308(amine metabolic process);GO:0055114(oxidation-reduction process)	GO:0005777(peroxisome);GO:0009507(chloroplast)	GO:0046872(metal ion binding);GO:0005507(copper ion binding);GO:0008131(primary amine oxidase activity);GO:0048038(quinone binding);GO:0016491(oxidoreductase activity)	K00276|AOC3, AOC2, tynA|http://www.genome.jp/dbget-bin/www_bget?ko:K00276	ko00260(Glycine, serine and threonine metabolism);ko00360(Phenylalanine metabolism);ko00350(Tyrosine metabolism);ko00950(Isoquinoline alkaloid biosynthesis);ko00960(Tropane, piperidine and pyridine alkaloid biosynthesis);ko00410(beta-Alanine metabolism)
TraesCS4B01G067800LC									1			CDM81304.1	unnamed protein product [Triticum aestivum]	*	*	*	*	*
TraesCS6B01G409700						1	1	1	1			EMT27918.1	hypothetical protein F775_28297 [Aegilops tauschii]	GO:0006488(dolichol-linked oligosaccharide biosynthetic process)	GO:0016020(membrane);GO:0016021(integral component of membrane)	*	K09660|MPDU1|http://www.genome.jp/dbget-bin/www_bget?ko:K09660	*
TraesCS7B01G040300			1			1	1	1	1	1	BSD	XP_003564230.1	PREDICTED: uncharacterized protein LOC100837360 isoform X2 [Brachypodium distachyon]	GO:0008150(biological_process)	GO:0005634(nucleus)	GO:0003674(molecular_function)	*	*
TraesCS1A01G148000									1			XP_003574025.1	PREDICTED: pre-mRNA-processing factor 19 [Brachypodium distachyon]	GO:0016567(protein ubiquitination);GO:0008380(RNA splicing);GO:0002376(immune system process);GO:0006974(cellular response to DNA damage stimulus);GO:0006397(mRNA processing);GO:0006952(defense response);GO:0070534(protein K63-linked ubiquitination);GO:0045087(innate immune response);GO:0006281(DNA repair)	GO:0005681(spliceosomal complex);GO:0005634(nucleus)	GO:0004842(ubiquitin-protein transferase activity);GO:0061630(ubiquitin protein ligase activity);GO:0016874(ligase activity)	K10599|PRPF19, PRP19|http://www.genome.jp/dbget-bin/www_bget?ko:K10599	ko04120(Ubiquitin mediated proteolysis);ko03040(Spliceosome)
TraesCS5B01G589900LC									1			EMS51460.1	hypothetical protein TRIUR3_04168 [Triticum urartu]	GO:0016570(histone modification);GO:0006368(transcription elongation from RNA polymerase II promoter);GO:0009910(negative regulation of flower development);GO:0010048(vernalization response);GO:0032968(positive regulation of transcription elongation from RNA polymerase II promoter)	GO:0005829(cytosol);GO:0016593(Cdc73/Paf1 complex);GO:0005634(nucleus)	GO:1990269(RNA polymerase II C-terminal domain phosphoserine binding)	K15177|LEO1|http://www.genome.jp/dbget-bin/www_bget?ko:K15177	*
TraesCS2A01G167600LC									1			EMT19606.1	Myb family transcription factor APL [Aegilops tauschii]	GO:0006351(transcription, DNA-templated);GO:0006355(regulation of transcription, DNA-templated)	GO:0005634(nucleus)	GO:0003677(DNA binding)	*	*
TraesCS3A01G283800LC	1	1			1		1		1	1		*	*	*	*	*	*	*
TraesCS2A01G181000LC						1			1	1		EMS68750.1	hypothetical protein TRIUR3_25094 [Triticum urartu]	*	*	*	*	*
TraesCS7B01G436600						1	1	1	1			XP_012081188.1	PREDICTED: 36.4 kDa proline-rich protein [Jatropha curcas]	*	GO:0016020(membrane);GO:0048046(apoplast);GO:0009535(chloroplast thylakoid membrane);GO:0009507(chloroplast);GO:0009506(plasmodesma);GO:0016021(integral component of membrane)	*	*	*
chr5A.1500			1					1	1	1		EMS59607.1	Pumilio-like protein 2 [Triticum urartu]	*	*	*	*	*
TraesCS2D01G396500									1			EMT07780.1	Copper chaperone for superoxide dismutase [Aegilops tauschii]	GO:0030001(metal ion transport);GO:0055114(oxidation-reduction process);GO:0006801(superoxide metabolic process);GO:0019430(removal of superoxide radicals);GO:0043085(positive regulation of catalytic activity)	GO:0005737(cytoplasm);GO:0009536(plastid);GO:0009507(chloroplast);GO:0009570(chloroplast stroma)	GO:0046872(metal ion binding);GO:0016532(superoxide dismutase copper chaperone activity);GO:0005507(copper ion binding);GO:0008270(zinc ion binding);GO:0004784(superoxide dismutase activity)	K04569|CCS|http://www.genome.jp/dbget-bin/www_bget?ko:K04569	ko05014(Amyotrophic lateral sclerosis (ALS))
TraesCS3D01G426800						1		1	1			BAJ87164.1	predicted protein [Hordeum vulgare subsp. vulgare]	*	GO:0016021(integral component of membrane);GO:0016020(membrane);GO:0005739(mitochondrion)	*	*	*
TraesCS4A01G214200						1	1		1	1		AAK49423.1	protein disulfide isomerase 1 proprotein [Triticum aestivum]	GO:0034976(response to endoplasmic reticulum stress);GO:0045454(cell redox homeostasis);GO:0006457(protein folding);GO:0034975(protein folding in endoplasmic reticulum);GO:0009960(endosperm development)	GO:0005788(endoplasmic reticulum lumen);GO:0005783(endoplasmic reticulum)	GO:0003756(protein disulfide isomerase activity);GO:0016853(isomerase activity)	K09580|PDIA1, P4HB|http://www.genome.jp/dbget-bin/www_bget?ko:K09580	ko04141(Protein processing in endoplasmic reticulum)
TraesCS3B01G471400	1	1	1		1				1			XP_003564969.1	PREDICTED: regulation of nuclear pre-mRNA domain-containing protein 1B [Brachypodium distachyon]	GO:0008150(biological_process)	GO:0005634(nucleus)	GO:0003674(molecular_function)	K15559|RTT103|http://www.genome.jp/dbget-bin/www_bget?ko:K15559	*
TraesCS2B01G469900							1	1	1	1		EMT26571.1	hypothetical protein F775_02349 [Aegilops tauschii]	*	*	*	*	*
TraesCS3B01G064500			1				1		1	1		AFR90215.1	calcineurin B-like protein 9 [Triticum aestivum]	GO:0043266(regulation of potassium ion transport);GO:2000021(regulation of ion homeostasis);GO:0042538(hyperosmotic salinity response)	GO:0005737(cytoplasm);GO:0005886(plasma membrane);GO:0009705(plant-type vacuole membrane);GO:0016021(integral component of membrane);GO:0016020(membrane)	GO:0005509(calcium ion binding);GO:0046872(metal ion binding)	K06268|PPP3R, CNB|http://www.genome.jp/dbget-bin/www_bget?ko:K06268	ko04114(Oocyte meiosis);ko04020(Calcium signaling pathway);ko04010(MAPK signaling pathway);ko04370(VEGF signaling pathway);ko04310(Wnt signaling pathway);ko04022(cGMP - PKG signaling pathway);ko05166(HTLV-I infection);ko05167(Kaposi's sarcoma-associated herpesvirus infection);ko05152(Tuberculosis);ko05010(Alzheimer's disease);ko05014(Amyotrophic lateral sclerosis (ALS));ko05031(Amphetamine addict…
TraesCS5B01G177800									1			EMT31191.1	Disease resistance RPP8-like protein 3 [Aegilops tauschii]	GO:0032259(methylation)	GO:0005634(nucleus);GO:0000775(chromosome, centromeric region);GO:0005783(endoplasmic reticulum);GO:0005694(chromosome);GO:0009506(plasmodesma)	GO:0016740(transferase activity);GO:0008168(methyltransferase activity);GO:0018024(histone-lysine N-methyltransferase activity);GO:0016279(protein-lysine N-methyltransferase activity)	K11423|SETD2, SET2|http://www.genome.jp/dbget-bin/www_bget?ko:K11423	ko00310(Lysine degradation)
TraesCS7D01G319000	1	1	1				1	1	1			EMT13875.1	Adenylate kinase, chloroplastic [Aegilops tauschii]	GO:0016310(phosphorylation);GO:0006139(nucleobase-containing compound metabolic process);GO:2000505(regulation of energy homeostasis);GO:0046939(nucleotide phosphorylation)	GO:0009507(chloroplast);GO:0009570(chloroplast stroma);GO:0009536(plastid)	GO:0016301(kinase activity);GO:0016740(transferase activity);GO:0004017(adenylate kinase activity);GO:0005524(ATP binding);GO:0016776(phosphotransferase activity, phosphate group as acceptor);GO:0019205(nucleobase-containing compound kinase activity);GO:0000166(nucleotide binding)	K00939|adk, AK|http://www.genome.jp/dbget-bin/www_bget?ko:K00939	ko00730(Thiamine metabolism);ko00230(Purine metabolism)
TraesCS3D01G033500LC						1			1	1		EMT22440.1	hypothetical protein F775_24261 [Aegilops tauschii]	*	*	*	*	*
TraesCS1D01G125600LC		1					1	1	1	1		BAK02558.1	predicted protein [Hordeum vulgare subsp. vulgare]	GO:0006749(glutathione metabolic process)	GO:0005737(cytoplasm)	GO:0004364(glutathione transferase activity);GO:0016740(transferase activity)	K00799|GST, gst|http://www.genome.jp/dbget-bin/www_bget?ko:K00799	ko05204(Chemical carcinogenesis);ko05418(Fluid shear stress and atherosclerosis);ko01524(Platinum drug resistance);ko00480(Glutathione metabolism);ko00982(Drug metabolism - cytochrome P450);ko00980(Metabolism of xenobiotics by cytochrome P450)
TraesCS3D01G144500							1		1	1		ABB99414.1	FT-like protein [Hordeum vulgare subsp. vulgare]	GO:0048573(photoperiodism, flowering);GO:0009909(regulation of flower development);GO:0008150(biological_process);GO:0009648(photoperiodism);GO:0010229(inflorescence development);GO:0048510(regulation of timing of transition from vegetative to reproductive phase);GO:0048572(short-day photoperiodism);GO:0009908(flower development);GO:0007275(multicellular organism development);GO:0048575(short-day…	GO:0005737(cytoplasm);GO:0005634(nucleus)	GO:0008429(phosphatidylethanolamine binding);GO:0003700(transcription factor activity, sequence-specific DNA binding)	K16223|FT|http://www.genome.jp/dbget-bin/www_bget?ko:K16223	ko04712(Circadian rhythm - plant)
TraesCS4D01G160600									1			EMT32438.1	U4/U6 small nuclear ribonucleoprotein PRP4-like protein [Aegilops tauschii]	GO:0000398(mRNA splicing, via spliceosome)	GO:0046540(U4/U6 x U5 tri-snRNP complex);GO:0030529(intracellular ribonucleoprotein complex);GO:0019013(viral nucleocapsid)	GO:0030621(U4 snRNA binding);GO:0017070(U6 snRNA binding)	K12662|PRPF4, PRP4|http://www.genome.jp/dbget-bin/www_bget?ko:K12662	ko03040(Spliceosome)
TraesCS2D01G255800LC									1			EMT21382.1	hypothetical protein F775_24480 [Aegilops tauschii]	GO:0046836(glycolipid transport);GO:0009751(response to salicylic acid);GO:0015695(organic cation transport);GO:0009816(defense response to bacterium, incompatible interaction);GO:0098655(cation transmembrane transport);GO:0072488(ammonium transmembrane transport);GO:0006812(cation transport);GO:0015791(polyol transport);GO:0008219(cell death);GO:0006417(regulation of translation);GO:0009908(flow…	GO:0005737(cytoplasm);GO:0005622(intracellular);GO:0016020(membrane);GO:0005634(nucleus)	GO:0051861(glycolipid binding);GO:0017089(glycolipid transporter activity);GO:0010175(sphingosine transmembrane transporter activity);GO:0003677(DNA binding);GO:0042802(identical protein binding);GO:0044212(transcription regulatory region DNA binding)	*	*
TraesCS2B01G528100								1	1			ADQ85916.1	protein phosphatase 2C [Triticum aestivum]	GO:0006470(protein dephosphorylation)	*	GO:0003824(catalytic activity);GO:0004722(protein serine/threonine phosphatase activity);GO:0016787(hydrolase activity);GO:0004721(phosphoprotein phosphatase activity);GO:0043169(cation binding);GO:0046872(metal ion binding)	K17506|PPM1L, PP2CE|http://www.genome.jp/dbget-bin/www_bget?ko:K17506	*
TraesCS6B01G354200									1			BAJ96408.1	predicted protein [Hordeum vulgare subsp. vulgare]	GO:0006810(transport);GO:0055085(transmembrane transport);GO:0006811(ion transport);GO:0042391(regulation of membrane potential)	GO:0016021(integral component of membrane);GO:0016020(membrane);GO:0005887(integral component of plasma membrane)	GO:0005216(ion channel activity);GO:0005249(voltage-gated potassium channel activity)	K05391|CNGF|http://www.genome.jp/dbget-bin/www_bget?ko:K05391	ko04626(Plant-pathogen interaction)
TraesCS6B01G059400							1	1	1			EMT14343.1	hypothetical protein F775_00199 [Aegilops tauschii]	*	*	GO:0003677(DNA binding)	*	*
TraesCS4B01G154100						1	1		1	1		BAK02458.1	predicted protein [Hordeum vulgare subsp. vulgare]	*	GO:0016020(membrane);GO:0016021(integral component of membrane);GO:0005794(Golgi apparatus)	*	*	*
TraesCS4A01G128000									1			EMS60928.1	hypothetical protein TRIUR3_27173 [Triticum urartu]	GO:0006281(DNA repair)	GO:0005886(plasma membrane);GO:0009506(plasmodesma);GO:0030915(Smc5-Smc6 complex)	*	*	*
TraesCS2B01G612300									1			BAJ99400.1	predicted protein [Hordeum vulgare subsp. vulgare]	GO:0055114(oxidation-reduction process);GO:0030328(prenylcysteine catabolic process);GO:0030327(prenylated protein catabolic process);GO:0009738(abscisic acid-activated signaling pathway);GO:0045338(farnesyl diphosphate metabolic process)	GO:0005773(vacuole);GO:0005774(vacuolar membrane)	GO:0001735(prenylcysteine oxidase activity);GO:0016670(oxidoreductase activity, acting on a sulfur group of donors, oxygen as acceptor);GO:0016491(oxidoreductase activity);GO:0016829(lyase activity)	K05906|PCYOX1, FCLY|http://www.genome.jp/dbget-bin/www_bget?ko:K05906	ko00900(Terpenoid backbone biosynthesis)
TraesCS4B01G306200	1				1	1	1	1	1			BAJ97494.1	predicted protein [Hordeum vulgare subsp. vulgare]	GO:0008150(biological_process)	GO:0016021(integral component of membrane);GO:0016020(membrane);GO:0005634(nucleus)	GO:0003674(molecular_function)	*	*
TraesCS2A01G206100LC								1	1			*	*	*	*	*	*	*
TraesCS4B01G001800						1	1	1	1	1		BAJ91669.1	predicted protein [Hordeum vulgare subsp. vulgare]	*	*	GO:0016747(transferase activity, transferring acyl groups other than amino-acyl groups);GO:0016740(transferase activity);GO:0016746(transferase activity, transferring acyl groups)	*	*
TraesCS1D01G167300		1				1	1	1	1	1		EMT21423.1	RING finger protein 141 [Aegilops tauschii]	*	GO:0016020(membrane);GO:0016021(integral component of membrane)	GO:0008270(zinc ion binding);GO:0046872(metal ion binding)	*	*
TraesCS6A01G169700									1			EMS45743.1	hypothetical protein TRIUR3_26128 [Triticum urartu]	*	*	*	*	*
TraesCS6B01G015400						1	1		1			XP_014755407.1	PREDICTED: WAT1-related protein At3g30340-like isoform X1 [Brachypodium distachyon]	GO:0006810(transport)	GO:0005886(plasma membrane);GO:0016021(integral component of membrane);GO:0016020(membrane)	GO:0022857(transmembrane transporter activity)	*	*
TraesCS5B01G113500		1						1	1	1		BAJ98707.1	predicted protein [Hordeum vulgare subsp. vulgare]	*	*	*	*	*
TraesCS1B01G206800						1	1	1	1	1		BAK06448.1	predicted protein [Hordeum vulgare subsp. vulgare]	GO:0006810(transport);GO:0006412(translation)	GO:0016021(integral component of membrane);GO:0016020(membrane);GO:0005743(mitochondrial inner membrane)	GO:0003735(structural constituent of ribosome);GO:0005215(transporter activity)	K15109|SLC25A20_29, CACT, CACL, CRC1|http://www.genome.jp/dbget-bin/www_bget?ko:K15109	*
TraesCS7A01G487500LC									1			XP_010238455.1	PREDICTED: uncharacterized protein LOC100822160 [Brachypodium distachyon]	*	*	*	*	*
TraesCS4D01G304100LC									1			*	*	*	*	*	*	*
TraesCS5D01G532800							1		1	1		EMT10838.1	Heat shock protein STI [Aegilops tauschii]	*	*	*	*	*
TraesCS5D01G118700							1	1	1	1		BAJ99801.1	predicted protein [Hordeum vulgare subsp. vulgare]	GO:0019538(protein metabolic process);GO:0006508(proteolysis)	GO:0009536(plastid);GO:0009507(chloroplast)	GO:0005524(ATP binding);GO:0000166(nucleotide binding);GO:0008233(peptidase activity)	K03696|clpC|http://www.genome.jp/dbget-bin/www_bget?ko:K03696	*
TraesCS4A01G110900		1	1			1	1	1	1	1		EMT15339.1	hypothetical protein F775_43983 [Aegilops tauschii]	*	*	GO:0000287(magnesium ion binding);GO:0003824(catalytic activity);GO:0016831(carboxy-lyase activity);GO:0030976(thiamine pyrophosphate binding);GO:0004737(pyruvate decarboxylase activity);GO:0046872(metal ion binding);GO:0016829(lyase activity)	K01568|E4.1.1.1, pdc|http://www.genome.jp/dbget-bin/www_bget?ko:K01568	ko00010(Glycolysis / Gluconeogenesis)
TraesCS7B01G062800									1	1		KQL09544.1	hypothetical protein SETIT_008313mg, partial [Setaria italica]	*	GO:0009536(plastid)	*	*	*
TraesCS2B01G188800									1		TIG	KQK15231.1	hypothetical protein BRADI_1g21372 [Brachypodium distachyon]	GO:0045944(positive regulation of transcription from RNA polymerase II promoter)	GO:0005634(nucleus)	GO:0003677(DNA binding);GO:0001077(transcriptional activator activity, RNA polymerase II core promoter proximal region sequence-specific binding);GO:0043565(sequence-specific DNA binding)	*	*
TraesCS1B01G256100									1	1		BAJ96006.1	predicted protein [Hordeum vulgare subsp. vulgare]	*	GO:0016020(membrane);GO:0016021(integral component of membrane)	GO:0016757(transferase activity, transferring glycosyl groups)	*	*
chr2A.2400									1	1		EMS49783.1	hypothetical protein TRIUR3_06504 [Triticum urartu]	GO:0044550(secondary metabolite biosynthetic process);GO:0055114(oxidation-reduction process)	GO:0016020(membrane);GO:0016021(integral component of membrane)	GO:0004497(monooxygenase activity);GO:0016709(oxidoreductase activity, acting on paired donors, with incorporation or reduction of molecular oxygen, NAD(P)H as one donor, and incorporation of one atom of oxygen);GO:0005506(iron ion binding);GO:0016705(oxidoreductase activity, acting on paired donors, with incorporation or reduction of molecular oxygen);GO:0016491(oxidoreductase activity);GO:00200…	*	*
TraesCS5A01G447900									1			CDM83703.1	unnamed protein product [Triticum aestivum]	*	GO:0005739(mitochondrion)	*	*	*
TraesCS3A01G317700						1		1	1	1		CDM84470.1	unnamed protein product [Triticum aestivum]	GO:0048025(negative regulation of mRNA splicing, via spliceosome);GO:0042981(regulation of apoptotic process)	GO:0005737(cytoplasm)	GO:0008270(zinc ion binding);GO:0046872(metal ion binding);GO:0005524(ATP binding)	*	*
TraesCS7A01G294600								1	1			EMS59087.1	hypothetical protein TRIUR3_19058 [Triticum urartu]	GO:0043248(proteasome assembly)	GO:0005737(cytoplasm);GO:0005634(nucleus);GO:0000502(proteasome complex)	*	K11599|POMP, UMP1|http://www.genome.jp/dbget-bin/www_bget?ko:K11599	ko03050(Proteasome)
TraesCS5B01G286800							1		1			EMT32418.1	hypothetical protein F775_01521 [Aegilops tauschii]	*	GO:0005739(mitochondrion)	*	*	*
TraesCS4B01G375000						1		1	1	1		BAJ94773.1	predicted protein, partial [Hordeum vulgare subsp. vulgare]	GO:0016310(phosphorylation)	*	GO:0016301(kinase activity)	*	*
TraesCS6D01G330600						1	1	1	1	1		EMS50949.1	hypothetical protein TRIUR3_31349 [Triticum urartu]	*	GO:0005739(mitochondrion)	*	*	*
chr1B.2264	1				1	1			1	1		EMS64272.1	hypothetical protein TRIUR3_12589 [Triticum urartu]	*	*	*	*	*
chr2D.560									1			*	*	*	*	*	*	*
TraesCS7B01G179500			1			1	1	1	1	1		AEP33647.1	RNA-binding Ras-GAP SH3 binding protein [Triticum aestivum]	GO:0006810(transport)	GO:0005622(intracellular)	GO:0003676(nucleic acid binding);GO:0000166(nucleotide binding)	*	*
TraesCS3A01G382800		1			1			1	1	1		BAJ96362.1	predicted protein [Hordeum vulgare subsp. vulgare]	GO:0006810(transport);GO:0006857(oligopeptide transport)	GO:0016021(integral component of membrane);GO:0016020(membrane)	GO:0005215(transporter activity)	K14638|SLC15A3_4, PHT|http://www.genome.jp/dbget-bin/www_bget?ko:K14638	*
TraesCS7A01G263400									1			BAJ96013.1	predicted protein [Hordeum vulgare subsp. vulgare]	*	*	*	*	*
TraesCS5B01G157500									1			XP_003573616.1	PREDICTED: preprotein translocase subunit SECY, chloroplastic [Brachypodium distachyon]	GO:0006810(transport);GO:0015031(protein transport);GO:0010027(thylakoid membrane organization);GO:0009306(protein secretion)	GO:0016020(membrane);GO:0016021(integral component of membrane);GO:0009579(thylakoid);GO:0009536(plastid);GO:0009535(chloroplast thylakoid membrane);GO:0009507(chloroplast)	GO:0005515(protein binding);GO:0015450(P-P-bond-hydrolysis-driven protein transmembrane transporter activity)	K10956|SEC61A|http://www.genome.jp/dbget-bin/www_bget?ko:K10956	ko04145(Phagosome);ko03060(Protein export);ko04141(Protein processing in endoplasmic reticulum);ko05110(Vibrio cholerae infection)
TraesCS7A01G026000							1		1			BAJ85421.1	predicted protein, partial [Hordeum vulgare subsp. vulgare]	*	*	*	*	*
TraesCS6A01G013200									1		Trihelix	BAK00227.1	predicted protein [Hordeum vulgare subsp. vulgare]	GO:2000037(regulation of stomatal complex patterning);GO:0045892(negative regulation of transcription, DNA-templated);GO:0006351(transcription, DNA-templated);GO:2000038(regulation of stomatal complex development);GO:0008361(regulation of cell size);GO:0032876(negative regulation of DNA endoreduplication);GO:0009414(response to water deprivation);GO:0030308(negative regulation of cell growth);GO:…	GO:0005634(nucleus)	GO:0003677(DNA binding);GO:0043565(sequence-specific DNA binding)	*	*
TraesCS3D01G350000						1	1	1	1	1		CDM84883.1	unnamed protein product [Triticum aestivum]	GO:0009306(protein secretion);GO:0006904(vesicle docking involved in exocytosis);GO:0007264(small GTPase mediated signal transduction)	*	GO:0005525(GTP binding)	K07901|RAB8A, MEL|http://www.genome.jp/dbget-bin/www_bget?ko:K07901	ko04530(Tight junction);ko04144(Endocytosis);ko04152(AMPK signaling pathway);ko04972(Pancreatic secretion)
TraesCS1A01G116700									1	1		XP_003557898.1	PREDICTED: protein EARLY RESPONSIVE TO DEHYDRATION 15 [Brachypodium distachyon]	*	*	*	*	*
TraesCS7D01G196600									1			BAJ97143.1	predicted protein [Hordeum vulgare subsp. vulgare]	GO:0055114(oxidation-reduction process)	GO:0005773(vacuole)	GO:0010181(FMN binding);GO:0016491(oxidoreductase activity)	*	*
TraesCS2A01G220100						1		1	1			CBG91903.1	putative PDI-like protein [Triticum aestivum]	GO:0045454(cell redox homeostasis)	GO:0016021(integral component of membrane);GO:0016020(membrane)	GO:0016853(isomerase activity);GO:0003756(protein disulfide isomerase activity)	*	*
TraesCSU01G073200							1		1	1		BAJ92653.1	predicted protein [Hordeum vulgare subsp. vulgare]	GO:0006754(ATP biosynthetic process);GO:0006810(transport);GO:0015992(proton transport);GO:0051453(regulation of intracellular pH);GO:0006811(ion transport);GO:1902600(hydrogen ion transmembrane transport)	GO:0016020(membrane);GO:0016021(integral component of membrane);GO:0005887(integral component of plasma membrane);GO:0043231(intracellular membrane-bounded organelle);GO:0005886(plasma membrane)	GO:0046872(metal ion binding);GO:0008553(hydrogen-exporting ATPase activity, phosphorylative mechanism);GO:0005524(ATP binding);GO:0000166(nucleotide binding);GO:0016787(hydrolase activity);GO:0016887(ATPase activity)	K01535|PMA1, PMA2|http://www.genome.jp/dbget-bin/www_bget?ko:K01535	ko00190(Oxidative phosphorylation)
TraesCS1B01G631900LC								1	1			OEL27730.1	hypothetical protein BAE44_0011251 [Dichanthelium oligosanthes]	*	GO:0009536(plastid);GO:0016020(membrane);GO:0016021(integral component of membrane)	*	*	*
TraesCS2A01G245700									1		bZIP	BAA10928.1	HALF-1 [Triticum aestivum]	GO:0006355(regulation of transcription, DNA-templated)	GO:0009536(plastid)	GO:0043565(sequence-specific DNA binding);GO:0003700(transcription factor activity, sequence-specific DNA binding);GO:0003677(DNA binding)	K09060|GBF|http://www.genome.jp/dbget-bin/www_bget?ko:K09060	*
chr4B.1480									1			*	*	*	*	*	*	*
TraesCS1B01G203300									1		Trihelix	BAJ85645.1	predicted protein, partial [Hordeum vulgare subsp. vulgare]	GO:2000037(regulation of stomatal complex patterning);GO:0045892(negative regulation of transcription, DNA-templated);GO:0006351(transcription, DNA-templated);GO:2000038(regulation of stomatal complex development);GO:0008361(regulation of cell size);GO:0032876(negative regulation of DNA endoreduplication);GO:0009414(response to water deprivation);GO:0030308(negative regulation of cell growth);GO:…	GO:0005634(nucleus);GO:0009536(plastid)	GO:0003677(DNA binding);GO:0043565(sequence-specific DNA binding)	*	*
TraesCS3A01G336200						1			1	1		CDM84647.1	unnamed protein product [Triticum aestivum]	*	GO:0005794(Golgi apparatus);GO:0016020(membrane);GO:0016021(integral component of membrane);GO:0005739(mitochondrion)	GO:0016740(transferase activity)	*	*
TraesCS5B01G372400									1			EMT08375.1	hypothetical protein F775_05937 [Aegilops tauschii]	*	GO:0016021(integral component of membrane);GO:0016020(membrane);GO:0005643(nuclear pore)	*	K14314|NUP210, GP210|http://www.genome.jp/dbget-bin/www_bget?ko:K14314	ko03013(RNA transport)
TraesCS1B01G472600									1	1		EMT15909.1	hypothetical protein F775_27489 [Aegilops tauschii]	*	*	*	*	*
TraesCS5D01G456200						1			1	1		KQK12638.1	hypothetical protein BRADI_1g05056 [Brachypodium distachyon]	*	GO:0009536(plastid)	*	*	*
TraesCS7D01G045900		1	1			1	1	1	1	1		EMS64185.1	Chaperone protein dnaJ 1, mitochondrial [Triticum urartu]	GO:0009408(response to heat);GO:0006457(protein folding);GO:0009558(embryo sac cellularization);GO:0009553(embryo sac development);GO:0000740(nuclear membrane fusion);GO:0010198(synergid death);GO:0010197(polar nucleus fusion);GO:0051085(chaperone mediated protein folding requiring cofactor)	GO:0005737(cytoplasm);GO:0005739(mitochondrion)	GO:0051082(unfolded protein binding);GO:0046872(metal ion binding);GO:0005524(ATP binding);GO:0031072(heat shock protein binding)	K03686|dnaJ|http://www.genome.jp/dbget-bin/www_bget?ko:K03686	*
TraesCS6A01G340300						1		1	1			EMS58795.1	20 kDa chaperonin, chloroplastic [Triticum urartu]	GO:1901671(positive regulation of superoxide dismutase activity);GO:0006986(response to unfolded protein);GO:0006457(protein folding);GO:0051085(chaperone mediated protein folding requiring cofactor);GO:0046686(response to cadmium ion);GO:0009409(response to cold)	GO:0005737(cytoplasm);GO:0005759(mitochondrial matrix);GO:0009507(chloroplast);GO:0009536(plastid);GO:0005739(mitochondrion);GO:0009535(chloroplast thylakoid membrane);GO:0005829(cytosol);GO:0009579(thylakoid);GO:0009941(chloroplast envelope);GO:0009570(chloroplast stroma);GO:0048046(apoplast)	GO:0005524(ATP binding);GO:0051087(chaperone binding);GO:0046914(transition metal ion binding);GO:0051082(unfolded protein binding);GO:0046872(metal ion binding);GO:0005507(copper ion binding);GO:0005515(protein binding);GO:0005516(calmodulin binding)	K04078|groES, HSPE1|http://www.genome.jp/dbget-bin/www_bget?ko:K04078	*
TraesCS7B01G001700						1	1	1	1	1		EMT14475.1	Zinc metalloprotease zmpB [Aegilops tauschii]	GO:0046916(cellular transition metal ion homeostasis);GO:0030001(metal ion transport)	GO:0005737(cytoplasm)	GO:0046914(transition metal ion binding);GO:0046872(metal ion binding)	*	*
TraesCS7A01G702400LC							1		1			EMS54516.1	hypothetical protein TRIUR3_01331 [Triticum urartu]	*	*	*	*	*
TraesCS2B01G216100	1					1	1		1			EMT24845.1	Putative MO25-like protein [Aegilops tauschii]	*	*	*	K08272|CAB39, MO25|http://www.genome.jp/dbget-bin/www_bget?ko:K08272	ko04152(AMPK signaling pathway);ko04150(mTOR signaling pathway)
TraesCS7D01G473900LC						1		1	1	1		EMT02045.1	Isoleucyl-tRNA synthetase, cytoplasmic [Aegilops tauschii]	GO:0006418(tRNA aminoacylation for protein translation);GO:0006428(isoleucyl-tRNA aminoacylation);GO:0006412(translation)	GO:0005737(cytoplasm);GO:0005829(cytosol);GO:0016021(integral component of membrane);GO:0016020(membrane)	GO:0004812(aminoacyl-tRNA ligase activity);GO:0002161(aminoacyl-tRNA editing activity);GO:0005524(ATP binding);GO:0004822(isoleucine-tRNA ligase activity);GO:0000166(nucleotide binding);GO:0016874(ligase activity)	K01870|IARS, ileS|http://www.genome.jp/dbget-bin/www_bget?ko:K01870	ko00970(Aminoacyl-tRNA biosynthesis)
TraesCS7D01G133700									1	1		EMT08385.1	hypothetical protein F775_24147 [Aegilops tauschii]	*	*	GO:0003677(DNA binding)	*	*
TraesCS5A01G083600									1			BAJ98265.1	predicted protein [Hordeum vulgare subsp. vulgare]	*	GO:0016021(integral component of membrane);GO:0016020(membrane)	*	*	*
TraesCS4D01G163800									1			XP_003557825.1	PREDICTED: rho GTPase-activating protein 7-like isoform X2 [Brachypodium distachyon]	GO:0007165(signal transduction);GO:0043087(regulation of GTPase activity)	GO:0005737(cytoplasm)	GO:0005096(GTPase activator activity)	*	*
TraesCS4B01G226100LC	1				1	1	1	1	1	1		XP_010237618.1	PREDICTED: ubiquitin carboxyl-terminal hydrolase 12-like isoform X1 [Brachypodium distachyon]	GO:0006511(ubiquitin-dependent protein catabolic process);GO:0016579(protein deubiquitination);GO:0006508(proteolysis)	*	GO:0036459(thiol-dependent ubiquitinyl hydrolase activity);GO:0008233(peptidase activity)	K11838|USP7, UBP15|http://www.genome.jp/dbget-bin/www_bget?ko:K11838	ko04068(FoxO signaling pathway);ko05203(Viral carcinogenesis);ko05169(Epstein-Barr virus infection);ko05168(Herpes simplex infection)
TraesCS7B01G315700		1					1	1	1	1		EMT04481.1	Riboflavin biosynthesis protein ribBA, chloroplastic [Aegilops tauschii]	GO:0009231(riboflavin biosynthetic process);GO:0008152(metabolic process)	GO:0009536(plastid);GO:0009507(chloroplast);GO:0016020(membrane);GO:0009570(chloroplast stroma)	GO:0008686(3,4-dihydroxy-2-butanone-4-phosphate synthase activity);GO:0003935(GTP cyclohydrolase II activity);GO:0046872(metal ion binding);GO:0003824(catalytic activity);GO:0016829(lyase activity);GO:0000166(nucleotide binding);GO:0016787(hydrolase activity);GO:0005525(GTP binding)	K14652|ribBA|http://www.genome.jp/dbget-bin/www_bget?ko:K14652	ko00740(Riboflavin metabolism)
TraesCS5B01G114400								1	1			EMS65551.1	hypothetical protein TRIUR3_30937 [Triticum urartu]	GO:0071705(nitrogen compound transport)	GO:0016020(membrane);GO:0016021(integral component of membrane)	*	*	*
TraesCS4A01G452700								1	1			EMS68298.1	RuBisCO large subunit-binding protein subunit beta, chloroplastic [Triticum urartu]	GO:0042026(protein refolding);GO:0006457(protein folding);GO:0009627(systemic acquired resistance);GO:0051085(chaperone mediated protein folding requiring cofactor);GO:0009409(response to cold);GO:0008219(cell death);GO:0007005(mitochondrion organization)	GO:0005737(cytoplasm);GO:0005886(plasma membrane);GO:0005829(cytosol);GO:0010319(stromule);GO:0016020(membrane);GO:0009536(plastid);GO:0048046(apoplast);GO:0022626(cytosolic ribosome);GO:0009941(chloroplast envelope);GO:0009507(chloroplast);GO:0005739(mitochondrion);GO:0005794(Golgi apparatus);GO:0009570(chloroplast stroma)	GO:0005524(ATP binding);GO:0000166(nucleotide binding);GO:0005515(protein binding);GO:0044183(protein binding involved in protein folding);GO:0051082(unfolded protein binding)	K04077|groEL, HSPD1|http://www.genome.jp/dbget-bin/www_bget?ko:K04077	ko03018(RNA degradation);ko04940(Type I diabetes mellitus);ko05134(Legionellosis);ko05152(Tuberculosis);ko04212(Longevity regulating pathway - worm)
TraesCS1A01G122100LC		1	1			1			1			EMS46457.1	hypothetical protein TRIUR3_26457 [Triticum urartu]	*	*	*	*	*
TraesCS7D01G282100								1	1	1		BAJ89648.1	predicted protein, partial [Hordeum vulgare subsp. vulgare]	GO:0015031(protein transport);GO:0006904(vesicle docking involved in exocytosis);GO:0048354(mucilage biosynthetic process involved in seed coat development);GO:0006468(protein phosphorylation)	GO:0005886(plasma membrane);GO:0000145(exocyst);GO:0005829(cytosol);GO:0009506(plasmodesma)	GO:0004672(protein kinase activity);GO:0005524(ATP binding)	K06111|EXOC4, SEC8|http://www.genome.jp/dbget-bin/www_bget?ko:K06111	*
TraesCS3D01G113100			1						1	1		EEC70077.1	hypothetical protein OsI_00692 [Oryza sativa Indica Group]	GO:0035556(intracellular signal transduction)	GO:0005737(cytoplasm);GO:0005634(nucleus)	GO:0004674(protein serine/threonine kinase activity)	*	*
TraesCS3B01G422700						1		1	1			CDM85263.1	unnamed protein product [Triticum aestivum]	GO:0042147(retrograde transport, endosome to Golgi)	GO:0000938(GARP complex);GO:0005739(mitochondrion)	*	K20299|VPS53|http://www.genome.jp/dbget-bin/www_bget?ko:K20299	*
TraesCS3D01G010700								1	1	1		AJA71640.1	Tetratricopeptide repeat domain containing protein [Triticum aestivum]	GO:0048564(photosystem I assembly)	GO:0016021(integral component of membrane);GO:0016020(membrane);GO:0009535(chloroplast thylakoid membrane);GO:0009507(chloroplast);GO:0009536(plastid)	*	K02717|psbP|http://www.genome.jp/dbget-bin/www_bget?ko:K02717	ko00195(Photosynthesis)
TraesCS2A01G576600		1				1	1	1	1	1		BAJ91558.1	predicted protein [Hordeum vulgare subsp. vulgare]	*	GO:0009507(chloroplast)	*	*	*
TraesCS7B01G158800									1			EMT18412.1	Glutamate-1-semialdehyde 2,1-aminomutase, chloroplastic [Aegilops tauschii]	GO:0033014(tetrapyrrole biosynthetic process);GO:0006779(porphyrin-containing compound biosynthetic process);GO:0015995(chlorophyll biosynthetic process);GO:0006782(protoporphyrinogen IX biosynthetic process)	GO:0009507(chloroplast);GO:0009536(plastid)	GO:0042802(identical protein binding);GO:0003824(catalytic activity);GO:0008483(transaminase activity);GO:0030170(pyridoxal phosphate binding);GO:0042286(glutamate-1-semialdehyde 2,1-aminomutase activity);GO:0016853(isomerase activity)	K01845|hemL|http://www.genome.jp/dbget-bin/www_bget?ko:K01845	ko00860(Porphyrin and chlorophyll metabolism)
TraesCS2D01G313700LC									1	1		EMS48281.1	hypothetical protein TRIUR3_33322 [Triticum urartu]	*	*	*	*	*
TraesCS5D01G601200LC		1				1	1		1	1		BAJ86909.1	predicted protein [Hordeum vulgare subsp. vulgare]	GO:0006744(ubiquinone biosynthetic process);GO:0008299(isoprenoid biosynthetic process)	GO:0016021(integral component of membrane);GO:0016020(membrane);GO:0031305(integral component of mitochondrial inner membrane);GO:0005739(mitochondrion)	GO:0004659(prenyltransferase activity);GO:0002094(polyprenyltransferase activity);GO:0016740(transferase activity)	K06125|COQ2|http://www.genome.jp/dbget-bin/www_bget?ko:K06125	ko00130(Ubiquinone and other terpenoid-quinone biosynthesis)
TraesCS2B01G230200	1					1	1	1	1	1		EMS61150.1	Secretory carrier-associated membrane protein 1 [Triticum urartu]	GO:0015031(protein transport);GO:0006810(transport);GO:0006898(receptor-mediated endocytosis);GO:0006897(endocytosis)	GO:0005769(early endosome);GO:0005886(plasma membrane);GO:0016020(membrane);GO:0016021(integral component of membrane);GO:0030658(transport vesicle membrane);GO:0031410(cytoplasmic vesicle)	*	K19995|SCAMP|http://www.genome.jp/dbget-bin/www_bget?ko:K19995	*
TraesCS1D01G276900									1			BAK00354.1	predicted protein [Hordeum vulgare subsp. vulgare]	GO:0008150(biological_process)	GO:0009536(plastid);GO:0005739(mitochondrion);GO:0005634(nucleus)	GO:0003674(molecular_function)	*	*
TraesCS4D01G293200LC								1	1			BAJ96595.1	predicted protein [Hordeum vulgare subsp. vulgare]	*	GO:0009507(chloroplast);GO:0016021(integral component of membrane);GO:0016020(membrane)	*	*	*
TraesCS3A01G300800									1			EMS53314.1	hypothetical protein TRIUR3_22135 [Triticum urartu]	*	GO:0009536(plastid)	GO:0003676(nucleic acid binding);GO:0000166(nucleotide binding)	*	*
TraesCS7B01G086200						1		1	1	1		ABA96519.2	hypothetical protein LOC_Os12g06230 [Oryza sativa Japonica Group]	*	*	*	*	*
TraesCS3A01G202800							1	1	1	1		ABO32802.1	Ca2+/H+-exchanging protein [Hordeum vulgare subsp. vulgare]	GO:0055085(transmembrane transport);GO:0006816(calcium ion transport);GO:0006812(cation transport);GO:0006810(transport);GO:0006811(ion transport)	GO:0016021(integral component of membrane);GO:0016020(membrane);GO:0005773(vacuole);GO:0005774(vacuolar membrane)	GO:0015369(calcium:proton antiporter activity);GO:0008324(cation transmembrane transporter activity);GO:0015297(antiporter activity)	K07300|chaA, CAX|http://www.genome.jp/dbget-bin/www_bget?ko:K07300	*
TraesCS1D01G069700						1	1	1	1		MYB	EMT26446.1	Nuclear receptor corepressor 1 [Aegilops tauschii]	*	GO:0005634(nucleus)	GO:0003677(DNA binding)	K04650|NCOR1, N-CoR|http://www.genome.jp/dbget-bin/www_bget?ko:K04650	ko05202(Transcriptional misregulation in cancers);ko01522(Endocrine resistance);ko04919(Thyroid hormone signaling pathway)
TraesCS1A01G323400						1	1		1			AGI97001.1	sulfite reductase [Triticum turgidum subsp. durum]	GO:0055114(oxidation-reduction process);GO:0019419(sulfate reduction);GO:0006275(regulation of DNA replication);GO:0045892(negative regulation of transcription, DNA-templated);GO:0006323(DNA packaging);GO:0019424(sulfide oxidation, using siroheme sulfite reductase);GO:0006790(sulfur compound metabolic process)	GO:0009570(chloroplast stroma);GO:0042644(chloroplast nucleoid);GO:0009532(plastid stroma);GO:0009507(chloroplast);GO:0009536(plastid);GO:0010319(stromule);GO:0016020(membrane);GO:0009941(chloroplast envelope);GO:0048046(apoplast)	GO:0050311(sulfite reductase (ferredoxin) activity);GO:0051536(iron-sulfur cluster binding);GO:0016491(oxidoreductase activity);GO:0016002(sulfite reductase activity);GO:0051539(4 iron, 4 sulfur cluster binding);GO:0020037(heme binding);GO:0003677(DNA binding);GO:0046872(metal ion binding);GO:0005507(copper ion binding)	K00392|sir|http://www.genome.jp/dbget-bin/www_bget?ko:K00392	ko00920(Sulfur metabolism)
TraesCS7B01G180400									1			EMT21806.1	hypothetical protein F775_26378 [Aegilops tauschii]	*	*	GO:0016779(nucleotidyltransferase activity)	*	*
TraesCS4A01G037900									1			EMS65511.1	hypothetical protein TRIUR3_24590 [Triticum urartu]	*	*	*	*	*
TraesCS1A01G367900LC			1						1			EMT05239.1	Lipase [Aegilops tauschii]	GO:0006629(lipid metabolic process)	GO:0005739(mitochondrion)	GO:0016787(hydrolase activity)	*	*
TraesCS6B01G187600								1	1	1		XP_010240512.1	PREDICTED: FAM10 family protein At4g22670 isoform X1 [Brachypodium distachyon]	GO:0046686(response to cadmium ion)	GO:0005829(cytosol);GO:0005737(cytoplasm)	*	K09560|ST13|http://www.genome.jp/dbget-bin/www_bget?ko:K09560	*
TraesCS3A01G115700		1	1						1			EMS51617.1	hypothetical protein TRIUR3_35211 [Triticum urartu]	GO:0071555(cell wall organization);GO:0006508(proteolysis);GO:0010073(meristem maintenance)	GO:0016020(membrane);GO:0016021(integral component of membrane);GO:0005737(cytoplasm);GO:0005634(nucleus);GO:0005773(vacuole);GO:0005783(endoplasmic reticulum);GO:0005886(plasma membrane)	GO:0050662(coenzyme binding);GO:0003824(catalytic activity);GO:0004180(carboxypeptidase activity);GO:0003723(RNA binding);GO:0016805(dipeptidase activity)	K01301|NAALAD|http://www.genome.jp/dbget-bin/www_bget?ko:K01301	*
TraesCS1B01G154000									1			BAJ93195.1	predicted protein [Hordeum vulgare subsp. vulgare]	GO:0006810(transport)	GO:0016021(integral component of membrane);GO:0016020(membrane);GO:0005739(mitochondrion)	*	*	*
TraesCS7D01G125700									1			EMT30258.1	Ubiquitin carboxyl-terminal hydrolase 3 [Aegilops tauschii]	GO:0006511(ubiquitin-dependent protein catabolic process);GO:0016579(protein deubiquitination);GO:0006508(proteolysis)	*	GO:0036459(thiol-dependent ubiquitinyl hydrolase activity);GO:0008233(peptidase activity);GO:0016787(hydrolase activity)	K11842|USP12_46|http://www.genome.jp/dbget-bin/www_bget?ko:K11842	*
TraesCS5A01G105200						1	1	1	1	1		EMT17717.1	hypothetical protein F775_23943 [Aegilops tauschii]	*	GO:0016021(integral component of membrane);GO:0016020(membrane)	*	*	*
TraesCS4D01G122700	1					1	1	1	1	1		EMT04091.1	hypothetical protein F775_07043 [Aegilops tauschii]	*	GO:0016021(integral component of membrane);GO:0016020(membrane)	*	*	*
TraesCS4A01G355500									1			BAK04655.1	predicted protein [Hordeum vulgare subsp. vulgare]	GO:0006952(defense response)	GO:0016021(integral component of membrane);GO:0016020(membrane);GO:0046658(anchored component of plasma membrane);GO:0009506(plasmodesma);GO:0005739(mitochondrion)	GO:0004871(signal transducer activity)	*	*
TraesCS5D01G166600									1			EMT29160.1	hypothetical protein F775_03966 [Aegilops tauschii]	*	GO:0009536(plastid)	*	*	*
TraesCS6B01G180100	1					1		1	1	1		EMT31504.1	hypothetical protein F775_05130 [Aegilops tauschii]	GO:0008380(RNA splicing);GO:0006397(mRNA processing);GO:0000398(mRNA splicing, via spliceosome)	GO:0071013(catalytic step 2 spliceosome);GO:0030529(intracellular ribonucleoprotein complex);GO:0005685(U1 snRNP);GO:0005681(spliceosomal complex);GO:0005634(nucleus);GO:0005732(small nucleolar ribonucleoprotein complex);GO:0019013(viral nucleocapsid)	GO:0003723(RNA binding)	K11098|SNRPF, SMF|http://www.genome.jp/dbget-bin/www_bget?ko:K11098	ko03040(Spliceosome)
TraesCS7B01G478200							1	1	1	1	MYB	AEV91182.1	MYB-related protein [Triticum aestivum]	GO:0006351(transcription, DNA-templated);GO:0006355(regulation of transcription, DNA-templated)	GO:0005634(nucleus)	GO:0003677(DNA binding)	*	*
TraesCS4D01G244900			1		1		1		1	1		BAJ91260.1	predicted protein [Hordeum vulgare subsp. vulgare]	GO:0008152(metabolic process);GO:0030244(cellulose biosynthetic process);GO:0005975(carbohydrate metabolic process);GO:0042742(defense response to bacterium);GO:0009826(unidimensional cell growth);GO:0006952(defense response)	GO:0009507(chloroplast);GO:0005783(endoplasmic reticulum);GO:0009536(plastid)	GO:0003824(catalytic activity);GO:0015926(glucosidase activity);GO:0004553(hydrolase activity, hydrolyzing O-glycosyl compounds);GO:0016798(hydrolase activity, acting on glycosyl bonds);GO:0030246(carbohydrate binding);GO:0016787(hydrolase activity);GO:0033919(glucan 1,3-alpha-glucosidase activity)	K05546|GANAB|http://www.genome.jp/dbget-bin/www_bget?ko:K05546	ko04141(Protein processing in endoplasmic reticulum);ko00510(N-Glycan biosynthesis)
TraesCS5B01G037500LC					1				1		FAR1	XP_014755491.1	PREDICTED: protein FAR1-RELATED SEQUENCE 5-like [Brachypodium distachyon]	GO:0006355(regulation of transcription, DNA-templated)	*	GO:0008270(zinc ion binding)	*	*
TraesCS7B01G066000			1					1	1			EMT05524.1	20 kDa chaperonin, chloroplastic [Aegilops tauschii]	GO:0006986(response to unfolded protein);GO:0051085(chaperone mediated protein folding requiring cofactor);GO:1901671(positive regulation of superoxide dismutase activity);GO:0006457(protein folding);GO:0046686(response to cadmium ion);GO:0009409(response to cold)	GO:0005737(cytoplasm);GO:0005759(mitochondrial matrix);GO:0009507(chloroplast);GO:0009536(plastid);GO:0005739(mitochondrion);GO:0009535(chloroplast thylakoid membrane);GO:0005829(cytosol);GO:0009579(thylakoid);GO:0009941(chloroplast envelope);GO:0009570(chloroplast stroma);GO:0048046(apoplast)	GO:0051087(chaperone binding);GO:0046914(transition metal ion binding);GO:0051082(unfolded protein binding);GO:0046872(metal ion binding);GO:0005524(ATP binding);GO:0005507(copper ion binding);GO:0005515(protein binding);GO:0005516(calmodulin binding)	K04078|groES, HSPE1|http://www.genome.jp/dbget-bin/www_bget?ko:K04078	*
TraesCS4A01G177200LC	1	1	1			1	1		1	1		*	*	*	*	*	*	*
TraesCS7D01G423300LC									1			EMT15776.1	Nuclease domain-containing protein 1 [Aegilops tauschii]	GO:0031047(gene silencing by RNA);GO:0035194(posttranscriptional gene silencing by RNA)	GO:0016442(RISC complex)	GO:0003712(transcription cofactor activity)	K15979|SND1|http://www.genome.jp/dbget-bin/www_bget?ko:K15979	ko05203(Viral carcinogenesis);ko05169(Epstein-Barr virus infection)
TraesCS2A01G356900	1		1		1	1		1	1	1		EMT13211.1	hypothetical protein F775_03305 [Aegilops tauschii]	GO:0006810(transport);GO:0000911(cytokinesis by cell plate formation);GO:0000919(cell plate assembly)	GO:0005802(trans-Golgi network);GO:0005769(early endosome);GO:0005768(endosome);GO:0005794(Golgi apparatus)	*	K20306|TRAPPC9, TRS120|http://www.genome.jp/dbget-bin/www_bget?ko:K20306	*
TraesCS4A01G288800			1			1	1	1	1	1		BAJ97916.1	predicted protein [Hordeum vulgare subsp. vulgare]	GO:0000209(protein polyubiquitination);GO:0043161(proteasome-mediated ubiquitin-dependent protein catabolic process);GO:0006464(cellular protein modification process);GO:0016579(protein deubiquitination)	GO:0005737(cytoplasm);GO:0005634(nucleus)	GO:0061630(ubiquitin protein ligase activity);GO:0031625(ubiquitin protein ligase binding);GO:0004842(ubiquitin-protein transferase activity);GO:0005524(ATP binding);GO:0000166(nucleotide binding);GO:0003824(catalytic activity)	K10688|UBE2W, UBC16|http://www.genome.jp/dbget-bin/www_bget?ko:K10688	ko04120(Ubiquitin mediated proteolysis)
TraesCS2A01G206100							1	1	1	1		AAU82110.1	chloroplast inositol phosphatase-like protein [Triticum aestivum]	GO:0010207(photosystem II assembly);GO:0015979(photosynthesis)	GO:0009707(chloroplast outer membrane);GO:0009527(plastid outer membrane);GO:0016021(integral component of membrane);GO:0016020(membrane);GO:0009507(chloroplast);GO:0009570(chloroplast stroma);GO:0009536(plastid)	*	*	*
TraesCS1B01G170600									1			BAJ85786.1	predicted protein [Hordeum vulgare subsp. vulgare]	GO:0032259(methylation)	GO:0005768(endosome);GO:0005802(trans-Golgi network);GO:0005774(vacuolar membrane);GO:0016021(integral component of membrane);GO:0016020(membrane)	GO:0008757(S-adenosylmethionine-dependent methyltransferase activity);GO:0008168(methyltransferase activity)	*	*
TraesCS6A01G229900						1	1		1	1		BAJ93941.1	predicted protein [Hordeum vulgare subsp. vulgare]	GO:0034219(carbohydrate transmembrane transport)	GO:0016021(integral component of membrane);GO:0016020(membrane)	*	K15281|SLC35D|http://www.genome.jp/dbget-bin/www_bget?ko:K15281	*
TraesCS7A01G172700						1	1	1	1	1		XP_010227859.1	PREDICTED: alternative NAD(P)H-ubiquinone oxidoreductase C1, chloroplastic/mitochondrial isoform X1 [Brachypodium distachyon]	GO:0008152(metabolic process);GO:0055114(oxidation-reduction process)	GO:0005739(mitochondrion);GO:0009507(chloroplast);GO:0010287(plastoglobule)	GO:0016491(oxidoreductase activity);GO:0016787(hydrolase activity)	K17872|ndh2|http://www.genome.jp/dbget-bin/www_bget?ko:K17872	*
TraesCS1B01G080300						1	1	1	1	1		EMT05681.1	Low temperature-induced protein [Aegilops tauschii]	*	GO:0016021(integral component of membrane);GO:0016020(membrane)	*	*	*
TraesCS6B01G224900						1	1	1	1	1		BAJ87738.1	predicted protein [Hordeum vulgare subsp. vulgare]	GO:0006470(protein dephosphorylation)	*	GO:0003824(catalytic activity);GO:0004722(protein serine/threonine phosphatase activity);GO:0016787(hydrolase activity);GO:0004721(phosphoprotein phosphatase activity);GO:0043169(cation binding);GO:0046872(metal ion binding)	K17506|PPM1L, PP2CE|http://www.genome.jp/dbget-bin/www_bget?ko:K17506	*
TraesCS5A01G554200						1	1		1	1		EMS68884.1	Beta-amylase [Triticum urartu]	GO:0008152(metabolic process);GO:0005975(carbohydrate metabolic process);GO:0000272(polysaccharide catabolic process)	GO:0005739(mitochondrion)	GO:0016161(beta-amylase activity);GO:0016798(hydrolase activity, acting on glycosyl bonds);GO:0016787(hydrolase activity)	*	*
TraesCS2B01G628600								1	1	1		BAK01949.1	predicted protein [Hordeum vulgare subsp. vulgare]	*	GO:0005737(cytoplasm);GO:0005634(nucleus)	GO:0008270(zinc ion binding)	K06874|K06874|http://www.genome.jp/dbget-bin/www_bget?ko:K06874	*
TraesCS5A01G529100	1						1		1			AID16302.1	starch excess 4 [Hordeum vulgare subsp. vulgare]	GO:0005983(starch catabolic process);GO:0007623(circadian rhythm);GO:0006470(protein dephosphorylation);GO:0005982(starch metabolic process);GO:0016311(dephosphorylation)	GO:0009507(chloroplast);GO:0009570(chloroplast stroma)	GO:0019203(carbohydrate phosphatase activity);GO:0016791(phosphatase activity);GO:0030247(polysaccharide binding);GO:0008138(protein tyrosine/serine/threonine phosphatase activity)	*	*
TraesCS4B01G016400					1		1		1	1		EMS54971.1	hypothetical protein TRIUR3_11843 [Triticum urartu]	*	GO:0016020(membrane);GO:0016021(integral component of membrane);GO:0005783(endoplasmic reticulum)	*	*	*
TraesCS6A01G158600LC					1				1			EMT01697.1	hypothetical protein F775_23406 [Aegilops tauschii]	GO:0016926(protein desumoylation);GO:0006508(proteolysis)	GO:0016020(membrane);GO:0016021(integral component of membrane);GO:0005634(nucleus)	GO:0008234(cysteine-type peptidase activity);GO:0016929(SUMO-specific protease activity);GO:0004175(endopeptidase activity)	*	*
TraesCS7D01G178300LC						1	1	1	1			BAK00920.1	predicted protein [Hordeum vulgare subsp. vulgare]	GO:0045454(cell redox homeostasis);GO:0008616(queuosine biosynthetic process)	GO:0005737(cytoplasm)	GO:0008479(queuine tRNA-ribosyltransferase activity);GO:0005524(ATP binding)	*	*
TraesCS1B01G160800					1		1	1	1	1		XP_010234790.2	PREDICTED: midasin [Brachypodium distachyon]	GO:0000027(ribosomal large subunit assembly)	GO:0005634(nucleus)	GO:0005524(ATP binding);GO:0000166(nucleotide binding);GO:0016887(ATPase activity)	K14572|MDN1, REA1|http://www.genome.jp/dbget-bin/www_bget?ko:K14572	ko03008(Ribosome biogenesis in eukaryotes)
TraesCS5B01G194400						1		1	1	1		EMT09457.1	hypothetical protein F775_27621 [Aegilops tauschii]	GO:0016310(phosphorylation)	*	GO:0016301(kinase activity)	K13137|STRAP, UNRIP|http://www.genome.jp/dbget-bin/www_bget?ko:K13137	ko03013(RNA transport)
TraesCS4B01G166200							1	1	1	1		XP_003557813.1	PREDICTED: probable F-actin-capping protein subunit beta isoform X2 [Brachypodium distachyon]	GO:0030036(actin cytoskeleton organization);GO:0009408(response to heat);GO:0000902(cell morphogenesis);GO:0051693(actin filament capping);GO:0051016(barbed-end actin filament capping);GO:0007015(actin filament organization)	GO:0005737(cytoplasm);GO:0008290(F-actin capping protein complex);GO:0005884(actin filament)	GO:0051015(actin filament binding);GO:0003779(actin binding)	K10365|CAPZB|http://www.genome.jp/dbget-bin/www_bget?ko:K10365	ko04144(Endocytosis)
TraesCS4B01G153400	1	1			1	1	1		1	1		BAK02894.1	predicted protein [Hordeum vulgare subsp. vulgare]	GO:0008150(biological_process)	GO:0005634(nucleus);GO:0009507(chloroplast)	GO:0003677(DNA binding)	*	*
TraesCS7B01G394500						1		1	1	1		XP_015645098.1	PREDICTED: histone H2B.3 [Oryza sativa Japonica Group]	GO:0006334(nucleosome assembly);GO:0051276(chromosome organization)	GO:0000786(nucleosome);GO:0000788(nuclear nucleosome);GO:0005694(chromosome);GO:0005634(nucleus)	GO:0003677(DNA binding);GO:0046982(protein heterodimerization activity)	K11252|H2B|http://www.genome.jp/dbget-bin/www_bget?ko:K11252	ko05203(Viral carcinogenesis);ko05322(Systemic lupus erythematosus);ko05034(Alcoholism)
TraesCS6A01G208300					1				1			ABB18390.1	ubiquitin-associated protein [Triticum aestivum]	*	*	GO:0008270(zinc ion binding);GO:0046872(metal ion binding)	K17987|NBR1|http://www.genome.jp/dbget-bin/www_bget?ko:K17987	ko04137(Mitophagy - animal)
TraesCS4B01G153700									1			BAJ87949.1	predicted protein [Hordeum vulgare subsp. vulgare]	*	*	*	*	*
TraesCS7A01G293600						1	1	1	1	1		BAJ87603.1	predicted protein [Hordeum vulgare subsp. vulgare]	GO:0006810(transport)	GO:0005634(nucleus);GO:0016020(membrane);GO:0005622(intracellular);GO:0016021(integral component of membrane)	GO:0004518(nuclease activity);GO:0016787(hydrolase activity);GO:0005215(transporter activity)	*	*
chr6B.2004		1			1				1	1		*	*	*	*	*	*	*
TraesCS4A01G107600						1	1	1	1	1		EMS59091.1	Elongation factor 1-alpha [Triticum urartu]	GO:0006414(translational elongation);GO:0006412(translation)	GO:0005737(cytoplasm);GO:0005622(intracellular)	GO:0003924(GTPase activity);GO:0000166(nucleotide binding);GO:0003746(translation elongation factor activity);GO:0005525(GTP binding)	K03231|EEF1A|http://www.genome.jp/dbget-bin/www_bget?ko:K03231	ko03013(RNA transport);ko05134(Legionellosis)
TraesCS5A01G512500								1	1			EMT32037.1	ABC transporter C family member 5 [Aegilops tauschii]	GO:0006810(transport);GO:1901527(abscisic acid-activated signaling pathway involved in stomatal movement);GO:0030007(cellular potassium ion homeostasis);GO:0055085(transmembrane transport);GO:0009651(response to salt stress)	GO:0016020(membrane);GO:0000325(plant-type vacuole);GO:0016021(integral component of membrane);GO:0005773(vacuole);GO:0005774(vacuolar membrane)	GO:0005524(ATP binding);GO:0008281(sulfonylurea receptor activity);GO:0000166(nucleotide binding);GO:0016887(ATPase activity);GO:0042626(ATPase activity, coupled to transmembrane movement of substances);GO:0016787(hydrolase activity)	*	*
TraesCS4D01G083800								1	1			XP_003574621.1	PREDICTED: protein transport protein SEC23-like isoform X1 [Brachypodium distachyon]	GO:0015031(protein transport);GO:0006810(transport);GO:0006886(intracellular protein transport);GO:0006888(ER to Golgi vesicle-mediated transport)	GO:0030127(COPII vesicle coat);GO:0005739(mitochondrion)	GO:0008270(zinc ion binding)	K14006|SEC23|http://www.genome.jp/dbget-bin/www_bget?ko:K14006	ko04141(Protein processing in endoplasmic reticulum)
TraesCS6A01G125800						1	1	1	1	1		BAK04391.1	predicted protein [Hordeum vulgare subsp. vulgare]	GO:0008152(metabolic process);GO:0009908(flower development);GO:0006635(fatty acid beta-oxidation);GO:0055114(oxidation-reduction process);GO:0009695(jasmonic acid biosynthetic process);GO:0006631(fatty acid metabolic process);GO:0006629(lipid metabolic process)	GO:0005618(cell wall);GO:0005777(peroxisome);GO:0009507(chloroplast);GO:0009506(plasmodesma);GO:0005737(cytoplasm);GO:0005856(cytoskeleton);GO:0005874(microtubule)	GO:0008017(microtubule binding);GO:0018812(3-hydroxyacyl-CoA dehydratase activity);GO:0003824(catalytic activity);GO:0004300(enoyl-CoA hydratase activity);GO:0003857(3-hydroxyacyl-CoA dehydrogenase activity);GO:0003729(mRNA binding);GO:0016491(oxidoreductase activity);GO:0003723(RNA binding);GO:0016829(lyase activity);GO:0008692(3-hydroxybutyryl-CoA epimerase activity)	K10527|MFP2|http://www.genome.jp/dbget-bin/www_bget?ko:K10527	ko00071(Fatty acid degradation);ko00592(alpha-Linolenic acid metabolism);ko01212(Fatty acid metabolism)
TraesCS2A01G220900								1	1	1		BAK02411.1	predicted protein [Hordeum vulgare subsp. vulgare]	GO:0008152(metabolic process);GO:0009695(jasmonic acid biosynthetic process);GO:0009620(response to fungus);GO:0016042(lipid catabolic process);GO:0006629(lipid metabolic process)	GO:0005739(mitochondrion)	GO:0047714(galactolipase activity);GO:0004620(phospholipase activity);GO:0016787(hydrolase activity)	*	*
TraesCS4A01G258800					1				1	1		EMT18822.1	hypothetical protein F775_06861 [Aegilops tauschii]	GO:0010501(RNA secondary structure unwinding);GO:1990258(histone glutamine methylation);GO:0031167(rRNA methylation);GO:0000494(box C/D snoRNA 3'-end processing)	GO:0009536(plastid);GO:0005829(cytosol);GO:0009507(chloroplast);GO:0015030(Cajal body);GO:0032040(small-subunit processome);GO:0031428(box C/D snoRNP complex)	GO:0004004(ATP-dependent RNA helicase activity);GO:0003729(mRNA binding);GO:1990259(histone-glutamine methyltransferase activity);GO:0003723(RNA binding);GO:0008649(rRNA methyltransferase activity)	*	*
TraesCS3A01G325100						1		1	1	1		EMS61609.1	Peroxidase 56 [Triticum urartu]	GO:0009664(plant-type cell wall organization);GO:0042744(hydrogen peroxide catabolic process);GO:0006979(response to oxidative stress);GO:0055114(oxidation-reduction process)	GO:0009505(plant-type cell wall);GO:0005576(extracellular region)	GO:0016491(oxidoreductase activity);GO:0004601(peroxidase activity);GO:0020037(heme binding);GO:0046872(metal ion binding)	K00430|E1.11.1.7|http://www.genome.jp/dbget-bin/www_bget?ko:K00430	ko00940(Phenylpropanoid biosynthesis)
TraesCS4B01G081100LC		1					1	1	1	1		*	*	*	*	*	*	*
TraesCS7A01G376000						1		1	1	1		BAK06707.1	predicted protein [Hordeum vulgare subsp. vulgare]	GO:0006359(regulation of transcription from RNA polymerase III promoter);GO:0006355(regulation of transcription, DNA-templated)	GO:0005666(DNA-directed RNA polymerase III complex);GO:0009507(chloroplast)	GO:0003899(DNA-directed 5'-3' RNA polymerase activity);GO:0001056(RNA polymerase III activity);GO:0003677(DNA binding)	K03025|RPC6, POLR3F|http://www.genome.jp/dbget-bin/www_bget?ko:K03025	ko03020(RNA polymerase);ko05169(Epstein-Barr virus infection);ko00230(Purine metabolism);ko00240(Pyrimidine metabolism);ko04623(Cytosolic DNA-sensing pathway)
TraesCS5A01G407600LC									1	1		EMS58044.1	hypothetical protein TRIUR3_27688 [Triticum urartu]	*	*	*	*	*
TraesCS5B01G282200						1	1	1	1	1		BAK02122.1	predicted protein [Hordeum vulgare subsp. vulgare]	*	GO:0016021(integral component of membrane);GO:0016020(membrane)	*	*	*
TraesCS1B01G144300									1	1		EMS61347.1	60S ribosomal protein L11 [Triticum urartu]	GO:0000027(ribosomal large subunit assembly);GO:0006412(translation)	GO:0005840(ribosome);GO:0005622(intracellular);GO:0030529(intracellular ribonucleoprotein complex);GO:0022625(cytosolic large ribosomal subunit)	GO:0003735(structural constituent of ribosome)	K02868|RP-L11e, RPL11|http://www.genome.jp/dbget-bin/www_bget?ko:K02868	ko03010(Ribosome)
TraesCS1B01G222600									1			EMT26279.1	hypothetical protein F775_10807 [Aegilops tauschii]	*	GO:0005739(mitochondrion)	*	*	*
TraesCS7A01G234700		1				1	1		1	1		EMS54683.1	hypothetical protein TRIUR3_25123 [Triticum urartu]	*	*	*	*	*
chr6B.128			1		1				1			EMT16015.1	hypothetical protein F775_24939 [Aegilops tauschii]	*	*	*	*	*
TraesCS3B01G417700								1	1	1		XP_010232631.1	PREDICTED: putative 1-phosphatidylinositol-3-phosphate 5-kinase FAB1D isoform X1 [Brachypodium distachyon]	GO:0046488(phosphatidylinositol metabolic process);GO:0016310(phosphorylation)	*	GO:0005524(ATP binding);GO:0016307(phosphatidylinositol phosphate kinase activity);GO:0016301(kinase activity)	K00921|PIKFYVE, FAB1|http://www.genome.jp/dbget-bin/www_bget?ko:K00921	ko04810(Regulation of actin cytoskeleton);ko04145(Phagosome);ko04070(Phosphatidylinositol signaling system);ko00562(Inositol phosphate metabolism)
TraesCS2B01G594300						1	1		1			XP_003577585.1	PREDICTED: rapid alkalinization factor 23-like [Brachypodium distachyon]	GO:0019722(calcium-mediated signaling);GO:0009741(response to brassinosteroid);GO:0007267(cell-cell signaling);GO:0045926(negative regulation of growth);GO:0009742(brassinosteroid mediated signaling pathway)	GO:0009506(plasmodesma);GO:0005576(extracellular region);GO:0048046(apoplast);GO:0016021(integral component of membrane);GO:0016020(membrane)	GO:0004871(signal transducer activity);GO:0005179(hormone activity)	*	*
TraesCS5B01G571400								1	1			EMT08113.1	APOBEC1 complementation factor [Aegilops tauschii]	*	GO:0030529(intracellular ribonucleoprotein complex);GO:0019013(viral nucleocapsid)	GO:0003676(nucleic acid binding);GO:0000166(nucleotide binding)	*	*
TraesCS2A01G286500									1			EMS53942.1	putative phosphoribosylformylglycinamidine synthase, chloroplastic/mitochondrial [Triticum urartu]	GO:0006541(glutamine metabolic process);GO:0006189('de novo' IMP biosynthetic process);GO:0009156(ribonucleoside monophosphate biosynthetic process);GO:0006164(purine nucleotide biosynthetic process)	GO:0005737(cytoplasm);GO:0009536(plastid)	GO:0005524(ATP binding);GO:0004642(phosphoribosylformylglycinamidine synthase activity);GO:0016740(transferase activity)	K01952|purL, PFAS|http://www.genome.jp/dbget-bin/www_bget?ko:K01952	ko00230(Purine metabolism)
TraesCS2B01G526200									1			BAK04770.1	predicted protein [Hordeum vulgare subsp. vulgare]	GO:0006468(protein phosphorylation);GO:0016310(phosphorylation)	GO:0005737(cytoplasm)	GO:0004672(protein kinase activity);GO:0005524(ATP binding);GO:0004702(signal transducer, downstream of receptor, with serine/threonine kinase activity);GO:0016301(kinase activity)	*	*
TraesCS7B01G258600LC									1			EMS61036.1	hypothetical protein TRIUR3_24149 [Triticum urartu]	*	*	*	*	*
TraesCS1D01G164600						1	1		1	1		BAK04424.1	predicted protein [Hordeum vulgare subsp. vulgare]	*	GO:0016020(membrane);GO:0016021(integral component of membrane)	*	*	*
TraesCS3B01G261400			1					1	1	1		XP_002463850.1	hypothetical protein SORBIDRAFT_01g007380 [Sorghum bicolor]	*	GO:0005737(cytoplasm);GO:0005634(nucleus)	GO:0008270(zinc ion binding)	K06874|K06874|http://www.genome.jp/dbget-bin/www_bget?ko:K06874	*
TraesCS2B01G047500						1	1		1			BAK07285.1	predicted protein [Hordeum vulgare subsp. vulgare]	*	GO:0019031(viral envelope)	*	*	*
chr1A.1243						1	1	1	1	1		KQJ93253.1	hypothetical protein BRADI_3g03465, partial [Brachypodium distachyon]	*	*	GO:0043531(ADP binding)	*	*
TraesCS3D01G213100						1			1			EMT30482.1	hypothetical protein F775_29416 [Aegilops tauschii]	GO:0006289(nucleotide-excision repair);GO:0043161(proteasome-mediated ubiquitin-dependent protein catabolic process);GO:0008150(biological_process)	GO:0016020(membrane);GO:0031461(cullin-RING ubiquitin ligase complex);GO:0016021(integral component of membrane);GO:0005634(nucleus);GO:0005774(vacuolar membrane);GO:0005829(cytosol)	GO:0003676(nucleic acid binding);GO:0003684(damaged DNA binding);GO:0003674(molecular_function)	K15501|PPP6R3, SAPS3|http://www.genome.jp/dbget-bin/www_bget?ko:K15501	*
TraesCS1A01G438600						1	1		1			BAK05787.1	predicted protein, partial [Hordeum vulgare subsp. vulgare]	GO:0006412(translation);GO:0006413(translational initiation)	GO:0005622(intracellular)	GO:0003924(GTPase activity);GO:0000166(nucleotide binding);GO:0005525(GTP binding);GO:0003743(translation initiation factor activity)	K03243|EIF5B|http://www.genome.jp/dbget-bin/www_bget?ko:K03243	ko03013(RNA transport)
TraesCS4D01G121800								1	1			XP_003577860.1	PREDICTED: serine/threonine-protein kinase At5g01020-like [Brachypodium distachyon]	GO:0006468(protein phosphorylation);GO:0016310(phosphorylation);GO:0006952(defense response)	GO:0005886(plasma membrane)	GO:0004672(protein kinase activity);GO:0005524(ATP binding);GO:0004674(protein serine/threonine kinase activity);GO:0016301(kinase activity);GO:0016740(transferase activity);GO:0000166(nucleotide binding)	*	*
TraesCS6B01G576100LC									1			EMS45206.1	hypothetical protein TRIUR3_28256 [Triticum urartu]	*	*	*	*	*
TraesCS1A01G024200									1			EMT04927.1	hypothetical protein F775_32774 [Aegilops tauschii]	*	GO:0016020(membrane);GO:0016021(integral component of membrane)	*	*	*
TraesCSU01G156700LC						1	1	1	1	1		BAJ89648.1	predicted protein, partial [Hordeum vulgare subsp. vulgare]	GO:0015031(protein transport);GO:0006904(vesicle docking involved in exocytosis);GO:0048354(mucilage biosynthetic process involved in seed coat development)	GO:0005886(plasma membrane);GO:0000145(exocyst);GO:0005829(cytosol);GO:0009506(plasmodesma)	*	K06111|EXOC4, SEC8|http://www.genome.jp/dbget-bin/www_bget?ko:K06111	*
TraesCS7D01G553300						1		1	1	1		ACF42354.1	phytoene synthase 7D [Triticum aestivum]	GO:0009058(biosynthetic process);GO:0016117(carotenoid biosynthetic process)	GO:0009507(chloroplast);GO:0010287(plastoglobule)	GO:0016740(transferase activity);GO:0016765(transferase activity, transferring alkyl or aryl (other than methyl) groups)	K02291|crtB|http://www.genome.jp/dbget-bin/www_bget?ko:K02291	ko00906(Carotenoid biosynthesis)
TraesCS2D01G290900	1						1		1	1		BAK05285.1	predicted protein [Hordeum vulgare subsp. vulgare]	GO:0070262(peptidyl-serine dephosphorylation);GO:0035335(peptidyl-tyrosine dephosphorylation);GO:0035970(peptidyl-threonine dephosphorylation)	GO:0005829(cytosol);GO:0005739(mitochondrion)	GO:0016787(hydrolase activity);GO:0004725(protein tyrosine phosphatase activity);GO:0004722(protein serine/threonine phosphatase activity)	*	*
TraesCS3D01G230600	1							1	1			CDM83419.1	unnamed protein product [Triticum aestivum]	GO:0055114(oxidation-reduction process)	*	GO:0016491(oxidoreductase activity)	*	*
TraesCS3A01G155800LC									1			EMS49257.1	hypothetical protein TRIUR3_13359 [Triticum urartu]	GO:0006355(regulation of transcription, DNA-templated)	*	*	*	*
TraesCS1B01G746100LC							1	1	1			*	*	*	*	*	*	*
TraesCS3B01G212900						1			1			CDM82708.1	unnamed protein product [Triticum aestivum]	GO:0009408(response to heat);GO:0055114(oxidation-reduction process);GO:0009845(seed germination)	GO:0016021(integral component of membrane);GO:0016020(membrane)	GO:0005509(calcium ion binding);GO:0016491(oxidoreductase activity);GO:0004601(peroxidase activity);GO:0016174(NAD(P)H oxidase activity);GO:0050664(oxidoreductase activity, acting on NAD(P)H, oxygen as acceptor);GO:0046872(metal ion binding);GO:0043621(protein self-association);GO:0005515(protein binding)	K13447|RBOH|http://www.genome.jp/dbget-bin/www_bget?ko:K13447	ko04016(MAPK signaling pathway - plant);ko04626(Plant-pathogen interaction)
TraesCS5A01G269500								1	1			EMT18966.1	hypothetical protein F775_26053 [Aegilops tauschii]	GO:0008150(biological_process)	GO:0005886(plasma membrane);GO:0016020(membrane);GO:0016021(integral component of membrane);GO:0005773(vacuole);GO:0005829(cytosol);GO:0005634(nucleus)	GO:0003729(mRNA binding)	*	*
TraesCS3D01G149900								1	1			EMT13613.1	CCR4-NOT transcription complex subunit 4 [Aegilops tauschii]	*	*	GO:0003676(nucleic acid binding);GO:0008270(zinc ion binding);GO:0003723(RNA binding);GO:0000166(nucleotide binding)	K10643|CNOT4, NOT4, MOT2|http://www.genome.jp/dbget-bin/www_bget?ko:K10643	ko03018(RNA degradation)
TraesCS4A01G386100									1			BAK02058.1	predicted protein [Hordeum vulgare subsp. vulgare]	GO:0006412(translation);GO:0045727(positive regulation of translation);GO:0006414(translational elongation)	GO:0005759(mitochondrial matrix);GO:0005739(mitochondrion);GO:0005743(mitochondrial inner membrane);GO:0016020(membrane)	GO:0003924(GTPase activity);GO:0043022(ribosome binding);GO:0000166(nucleotide binding);GO:0005525(GTP binding);GO:0016787(hydrolase activity);GO:0003746(translation elongation factor activity)	K03596|lepA|http://www.genome.jp/dbget-bin/www_bget?ko:K03596	ko05134(Legionellosis)
TraesCS7A01G417000						1	1	1	1	1		BAJ85666.1	predicted protein [Hordeum vulgare subsp. vulgare]	GO:0008152(metabolic process);GO:0016310(phosphorylation);GO:0046835(carbohydrate phosphorylation)	GO:0005737(cytoplasm);GO:0005829(cytosol);GO:0009506(plasmodesma)	GO:0016301(kinase activity);GO:0016740(transferase activity);GO:0016773(phosphotransferase activity, alcohol group as acceptor);GO:0005524(ATP binding);GO:0000166(nucleotide binding);GO:0009702(L-arabinokinase activity)	K12446|E2.7.1.46|http://www.genome.jp/dbget-bin/www_bget?ko:K12446	ko00520(Amino sugar and nucleotide sugar metabolism)
TraesCS1B01G112100LC									1			XP_015694295.1	PREDICTED: uncharacterized protein LOC102709376 [Oryza brachyantha]	*	*	*	*	*
TraesCS2A01G044800			1					1	1			EMS62229.1	Mortality factor 4-like protein 1 [Triticum urartu]	GO:0006355(regulation of transcription, DNA-templated);GO:0006338(chromatin remodeling);GO:0016573(histone acetylation)	GO:0005634(nucleus);GO:0000123(histone acetyltransferase complex)	*	K11339|MORF4L1, MRG15, EAF3|http://www.genome.jp/dbget-bin/www_bget?ko:K11339	*
TraesCS5A01G529700									1			EMS60734.1	hypothetical protein TRIUR3_01845 [Triticum urartu]	*	GO:0005739(mitochondrion)	*	*	*
TraesCS3D01G163900LC									1			AGR45850.1	mutator-like transposase [Zea mays]	*	*	GO:0008270(zinc ion binding)	*	*
TraesCS2A01G508200		1				1	1	1	1	1		BAJ85696.1	predicted protein [Hordeum vulgare subsp. vulgare]	GO:0006810(transport);GO:0008272(sulfate transport);GO:0055085(transmembrane transport)	GO:0016020(membrane);GO:0016021(integral component of membrane);GO:0005887(integral component of plasma membrane)	GO:0015116(sulfate transmembrane transporter activity);GO:0008271(secondary active sulfate transmembrane transporter activity)	K17471|SULTR3|http://www.genome.jp/dbget-bin/www_bget?ko:K17471	*
TraesCS2A01G402500						1	1		1	1		XP_003580341.2	PREDICTED: uncharacterized protein LOC100827543 [Brachypodium distachyon]	GO:0000226(microtubule cytoskeleton organization);GO:0007020(microtubule nucleation);GO:0090307(mitotic spindle assembly);GO:0031122(cytoplasmic microtubule organization);GO:0051298(centrosome duplication);GO:0007126(meiotic cell cycle);GO:0051415(interphase microtubule nucleation by interphase microtubule organizing center)	GO:0000922(spindle pole);GO:0005815(microtubule organizing center);GO:0005816(spindle pole body);GO:0008274(gamma-tubulin ring complex);GO:0000923(equatorial microtubule organizing center);GO:0005813(centrosome);GO:0005737(cytoplasm);GO:0005856(cytoskeleton);GO:0005874(microtubule)	GO:0043015(gamma-tubulin binding);GO:0051011(microtubule minus-end binding);GO:0005200(structural constituent of cytoskeleton)	K16573|TUBGCP6, GCP6|http://www.genome.jp/dbget-bin/www_bget?ko:K16573	*
TraesCS5B01G363000LC							1		1			*	*	*	*	*	*	*
TraesCS1B01G150200	1				1				1			EMS47073.1	putative lactoylglutathione lyase, chloroplast [Triticum urartu]	*	GO:0009579(thylakoid);GO:0010319(stromule);GO:0031977(thylakoid lumen);GO:0009507(chloroplast);GO:0009570(chloroplast stroma)	GO:0004462(lactoylglutathione lyase activity);GO:0046872(metal ion binding);GO:0016829(lyase activity)	K01759|GLO1, gloA|http://www.genome.jp/dbget-bin/www_bget?ko:K01759	ko00620(Pyruvate metabolism)
TraesCS4D01G091200						1	1	1	1			XP_003577792.1	PREDICTED: dystrophia myotonica WD repeat-containing protein-like [Brachypodium distachyon]	*	GO:0009536(plastid)	*	*	*
TraesCS2A01G382000	1	1			1			1	1	1		EMT12740.1	Histone-lysine N-methyltransferase SUVR2 [Aegilops tauschii]	GO:0034968(histone lysine methylation);GO:0032259(methylation)	GO:0005694(chromosome);GO:0005634(nucleus);GO:0005730(nucleolus);GO:0009506(plasmodesma)	GO:0008270(zinc ion binding);GO:0018024(histone-lysine N-methyltransferase activity);GO:0016740(transferase activity);GO:0008168(methyltransferase activity);GO:0046872(metal ion binding)	*	*
TraesCS5D01G238400						1	1	1	1	1		BAK06980.1	predicted protein [Hordeum vulgare subsp. vulgare]	*	GO:0016021(integral component of membrane);GO:0016020(membrane)	*	*	*
TraesCS3D01G379900						1	1		1	1		BAJ98622.1	predicted protein [Hordeum vulgare subsp. vulgare]	*	*	GO:0003676(nucleic acid binding);GO:0000166(nucleotide binding);GO:0016740(transferase activity);GO:0016757(transferase activity, transferring glycosyl groups)	K12831|SF3B4, SAP49|http://www.genome.jp/dbget-bin/www_bget?ko:K12831	ko03040(Spliceosome)
TraesCS5A01G548000									1			EMS54795.1	hypothetical protein TRIUR3_05584 [Triticum urartu]	GO:0010228(vegetative to reproductive phase transition of meristem);GO:0050832(defense response to fungus);GO:0012502(induction of programmed cell death);GO:0006914(autophagy);GO:0009817(defense response to fungus, incompatible interaction);GO:0042542(response to hydrogen peroxide);GO:0009409(response to cold);GO:0009408(response to heat);GO:0010508(positive regulation of autophagy);GO:0009644(re…	GO:0009506(plasmodesma);GO:0005634(nucleus)	GO:0051087(chaperone binding);GO:0005516(calmodulin binding);GO:0005515(protein binding)	*	*
TraesCS2D01G203500						1	1	1	1	1		BAJ92303.1	predicted protein, partial [Hordeum vulgare subsp. vulgare]	GO:0016310(phosphorylation);GO:0048232(male gamete generation);GO:0070814(hydrogen sulfide biosynthetic process);GO:0000103(sulfate assimilation);GO:0055114(oxidation-reduction process);GO:0008652(cellular amino acid biosynthetic process);GO:0019344(cysteine biosynthetic process)	GO:0005829(cytosol);GO:0005737(cytoplasm);GO:0009507(chloroplast)	GO:0016301(kinase activity);GO:0016740(transferase activity);GO:0005524(ATP binding);GO:0000166(nucleotide binding);GO:0004020(adenylylsulfate kinase activity);GO:0016491(oxidoreductase activity);GO:0016772(transferase activity, transferring phosphorus-containing groups)	K00860|cysC|http://www.genome.jp/dbget-bin/www_bget?ko:K00860	ko00920(Sulfur metabolism);ko00230(Purine metabolism)
TraesCS2B01G902300LC									1		FAR1	EMT07921.1	Wall-associated receptor kinase 3 [Aegilops tauschii]	GO:0006355(regulation of transcription, DNA-templated)	*	GO:0008270(zinc ion binding)	*	*
TraesCS7A01G271300						1			1	1		EMS64696.1	hypothetical protein TRIUR3_15761 [Triticum urartu]	*	*	*	*	*
TraesCS3D01G197700									1			CDM83011.1	unnamed protein product [Triticum aestivum]	GO:0007018(microtubule-based movement)	GO:0005874(microtubule);GO:0005871(kinesin complex)	GO:0005524(ATP binding);GO:0008017(microtubule binding);GO:0000166(nucleotide binding);GO:0016887(ATPase activity);GO:0003777(microtubule motor activity);GO:0016787(hydrolase activity)	K10393|KIF2_24, MCAK|http://www.genome.jp/dbget-bin/www_bget?ko:K10393	*
TraesCS6A01G100500									1			EMS56528.1	Topless-related protein 2 [Triticum urartu]	GO:0006355(regulation of transcription, DNA-templated);GO:0031146(SCF-dependent proteasomal ubiquitin-dependent protein catabolic process)	GO:0019005(SCF ubiquitin ligase complex)	GO:0004842(ubiquitin-protein transferase activity)	*	*
TraesCS3B01G238300						1	1	1	1	1		EMT09862.1	hypothetical protein F775_05895 [Aegilops tauschii]	*	*	*	*	*
TraesCS4A01G162600			1						1			EMS65330.1	hypothetical protein TRIUR3_08116 [Triticum urartu]	*	*	*	*	*
TraesCS3A01G199400								1	1	1		XP_010230867.1	PREDICTED: protein HASTY 1 isoform X1 [Brachypodium distachyon]	GO:0009944(polarity specification of adaxial/abaxial axis);GO:0009910(negative regulation of flower development);GO:0009965(leaf morphogenesis);GO:0048364(root development);GO:0048367(shoot system development);GO:0035281(pre-miRNA export from nucleus)	GO:0005634(nucleus)	*	K14289|XPO5|http://www.genome.jp/dbget-bin/www_bget?ko:K14289	ko03013(RNA transport)
TraesCS3A01G337200									1			BAK05116.1	predicted protein [Hordeum vulgare subsp. vulgare]	GO:0006355(regulation of transcription, DNA-templated)	*	GO:0043565(sequence-specific DNA binding);GO:0003700(transcription factor activity, sequence-specific DNA binding)	K14432|ABF|http://www.genome.jp/dbget-bin/www_bget?ko:K14432	ko04075(Plant hormone signal transduction)
TraesCS3B01G204200									1			CDM82632.1	unnamed protein product [Triticum aestivum]	GO:0006355(regulation of transcription, DNA-templated)	*	*	*	*
TraesCS2D01G337600						1	1	1	1	1		BAJ90499.1	predicted protein [Hordeum vulgare subsp. vulgare]	*	*	*	*	*
TraesCS5A01G250700	1					1			1	1		EMT20394.1	hypothetical protein F775_29811 [Aegilops tauschii]	*	*	*	*	*
TraesCS7B01G298200LC									1			EMT02595.1	hypothetical protein F775_23995 [Aegilops tauschii]	*	*	*	*	*
TraesCS5A01G536600						1	1	1	1			EMT09167.1	hypothetical protein F775_08014 [Aegilops tauschii]	GO:0055114(oxidation-reduction process);GO:0050832(defense response to fungus)	GO:0009536(plastid);GO:0005634(nucleus)	GO:0004497(monooxygenase activity);GO:0050660(flavin adenine dinucleotide binding);GO:0050661(NADP binding);GO:0004499(N,N-dimethylaniline monooxygenase activity);GO:0016491(oxidoreductase activity)	*	*
TraesCS4B01G055900									1	1		EMT04277.1	hypothetical protein F775_31439 [Aegilops tauschii]	*	*	*	*	*
chr3D.580									1			*	*	*	*	*	*	*
TraesCS2A01G518700					1	1	1		1			EMS52580.1	hypothetical protein TRIUR3_06843 [Triticum urartu]	GO:0000045(autophagosome assembly)	GO:0000407(pre-autophagosomal structure)	*	*	*
TraesCS6D01G205000						1			1			EMT16010.1	hypothetical protein F775_20779 [Aegilops tauschii]	*	GO:0016021(integral component of membrane);GO:0016020(membrane)	*	*	*
TraesCS5B01G109200	1	1				1		1	1			XP_003578732.1	PREDICTED: AUGMIN subunit 6 [Brachypodium distachyon]	GO:0051225(spindle assembly);GO:0051301(cell division);GO:0007067(mitotic cell cycle);GO:0007049(cell cycle);GO:0000226(microtubule cytoskeleton organization);GO:0009561(megagametogenesis);GO:0055046(microgametogenesis)	GO:0009524(phragmoplast);GO:0005819(spindle);GO:0070652(HAUS complex);GO:0005737(cytoplasm);GO:0005856(cytoskeleton);GO:0005874(microtubule);GO:0005634(nucleus)	GO:0051011(microtubule minus-end binding);GO:0005515(protein binding)	*	*
TraesCS3D01G377100						1	1		1	1		CDM85221.1	unnamed protein product [Triticum aestivum]	*	GO:0005886(plasma membrane)	*	*	*
TraesCS2B01G408500							1	1	1			BAL02122.1	putative iron-phytosiderophore transporter [Hordeum vulgare subsp. vulgare]	GO:0055085(transmembrane transport);GO:0006810(transport);GO:0055072(iron ion homeostasis);GO:0006811(ion transport)	GO:0016020(membrane);GO:0016021(integral component of membrane);GO:0005886(plasma membrane)	*	*	*
TraesCS3D01G109600						1			1			EMT19126.1	6-phosphofructokinase 3 [Aegilops tauschii]	GO:0008152(metabolic process);GO:0016310(phosphorylation);GO:0006096(glycolytic process);GO:0006002(fructose 6-phosphate metabolic process)	GO:0005737(cytoplasm)	GO:0016301(kinase activity);GO:0016740(transferase activity);GO:0003872(6-phosphofructokinase activity);GO:0046872(metal ion binding);GO:0003824(catalytic activity);GO:0005524(ATP binding);GO:0000166(nucleotide binding)	K00850|pfkA, PFK|http://www.genome.jp/dbget-bin/www_bget?ko:K00850	ko04152(AMPK signaling pathway);ko03018(RNA degradation);ko05230(Central carbon metabolism in cancer);ko00051(Fructose and mannose metabolism);ko00052(Galactose metabolism);ko00010(Glycolysis / Gluconeogenesis);ko00030(Pentose phosphate pathway);ko00680(Methane metabolism);ko01230(Biosynthesis of amino acids);ko01200(Carbon metabolism)
TraesCS5B01G399800						1	1	1	1	1		XP_003559248.1	PREDICTED: UDP-glucose 6-dehydrogenase 4 [Brachypodium distachyon]	GO:0005975(carbohydrate metabolic process);GO:0006024(glycosaminoglycan biosynthetic process);GO:0055114(oxidation-reduction process);GO:0006065(UDP-glucuronate biosynthetic process)	GO:0005829(cytosol);GO:0005634(nucleus)	GO:0003979(UDP-glucose 6-dehydrogenase activity);GO:0016491(oxidoreductase activity);GO:0016616(oxidoreductase activity, acting on the CH-OH group of donors, NAD or NADP as acceptor);GO:0051287(NAD binding)	K00012|UGDH, ugd|http://www.genome.jp/dbget-bin/www_bget?ko:K00012	ko00520(Amino sugar and nucleotide sugar metabolism);ko00053(Ascorbate and aldarate metabolism);ko00040(Pentose and glucuronate interconversions)
TraesCS2D01G274200					1	1	1	1	1			EMS61265.1	hypothetical protein TRIUR3_29275 [Triticum urartu]	*	GO:0009536(plastid);GO:0000778(condensed nuclear chromosome kinetochore)	*	*	*
TraesCS2B01G312100		1				1	1	1	1	1		BAJ94301.1	predicted protein [Hordeum vulgare subsp. vulgare]	GO:0000266(mitochondrial fission)	GO:0005741(mitochondrial outer membrane)	*	*	*
TraesCS6A01G202800						1		1	1	1		BAJ87738.1	predicted protein [Hordeum vulgare subsp. vulgare]	GO:0006470(protein dephosphorylation)	*	GO:0003824(catalytic activity);GO:0004722(protein serine/threonine phosphatase activity);GO:0016787(hydrolase activity);GO:0004721(phosphoprotein phosphatase activity);GO:0043169(cation binding);GO:0046872(metal ion binding)	K17506|PPM1L, PP2CE|http://www.genome.jp/dbget-bin/www_bget?ko:K17506	*
TraesCS2B01G217700						1	1	1	1	1		EMT17188.1	1-phosphatidylinositol-3-phosphate 5-kinase fab1 [Aegilops tauschii]	GO:0046488(phosphatidylinositol metabolic process);GO:0016310(phosphorylation);GO:0046854(phosphatidylinositol phosphorylation);GO:0090332(stomatal closure)	*	GO:0005524(ATP binding);GO:0016307(phosphatidylinositol phosphate kinase activity);GO:0016301(kinase activity);GO:0046872(metal ion binding);GO:0000285(1-phosphatidylinositol-3-phosphate 5-kinase activity)	K00921|PIKFYVE, FAB1|http://www.genome.jp/dbget-bin/www_bget?ko:K00921	ko04810(Regulation of actin cytoskeleton);ko04145(Phagosome);ko04070(Phosphatidylinositol signaling system);ko00562(Inositol phosphate metabolism)
TraesCS3A01G195900	1		1			1		1	1	1		CDM82959.1	unnamed protein product [Triticum aestivum]	*	GO:0009536(plastid)	*	*	*
TraesCS1D01G071300LC								1	1	1		XP_003571822.1	PREDICTED: putative nuclease HARBI1 [Brachypodium distachyon]	*	*	*	*	*
TraesCS4A01G139300			1			1	1	1	1	1		BAK05149.1	predicted protein [Hordeum vulgare subsp. vulgare]	*	*	GO:0008270(zinc ion binding)	K15601|KDM3|http://www.genome.jp/dbget-bin/www_bget?ko:K15601	*
TraesCS2B01G257600									1	1		EMS51652.1	E3 ubiquitin-protein ligase TRIM33 [Triticum urartu]	GO:0006355(regulation of transcription, DNA-templated)	*	GO:0008270(zinc ion binding);GO:0046872(metal ion binding);GO:0008080(N-acetyltransferase activity);GO:0003677(DNA binding);GO:0016874(ligase activity)	*	*
TraesCS5A01G176600								1	1			BAK08226.1	predicted protein [Hordeum vulgare subsp. vulgare]	GO:0006457(protein folding);GO:0009408(response to heat);GO:0010286(heat acclimation);GO:0030150(protein import into mitochondrial matrix)	GO:0005739(mitochondrion);GO:0005759(mitochondrial matrix);GO:0001405(presequence translocase-associated import motor);GO:0009507(chloroplast)	GO:0000774(adenyl-nucleotide exchange factor activity);GO:0051087(chaperone binding);GO:0042803(protein homodimerization activity);GO:0005507(copper ion binding);GO:0051082(unfolded protein binding)	K03687|GRPE|http://www.genome.jp/dbget-bin/www_bget?ko:K03687	*
TraesCS2B01G438400			1		1				1			EMT27746.1	hypothetical protein F775_43416 [Aegilops tauschii]	*	GO:0005739(mitochondrion)	*	*	*
TraesCS2D01G236200									1		bZIP	BAA10928.1	HALF-1 [Triticum aestivum]	GO:0006355(regulation of transcription, DNA-templated)	GO:0009536(plastid)	GO:0043565(sequence-specific DNA binding);GO:0003700(transcription factor activity, sequence-specific DNA binding);GO:0003677(DNA binding)	K09060|GBF|http://www.genome.jp/dbget-bin/www_bget?ko:K09060	*
TraesCS4B01G064100							1		1	1		XP_003560176.1	PREDICTED: endoplasmic reticulum oxidoreductin-1-like [Brachypodium distachyon]	GO:0055114(oxidation-reduction process);GO:0051604(protein maturation)	GO:0016020(membrane);GO:0005783(endoplasmic reticulum);GO:0016021(integral component of membrane);GO:0005789(endoplasmic reticulum membrane)	GO:0003756(protein disulfide isomerase activity);GO:0016671(oxidoreductase activity, acting on a sulfur group of donors, disulfide as acceptor)	K10950|ERO1L|http://www.genome.jp/dbget-bin/www_bget?ko:K10950	ko04141(Protein processing in endoplasmic reticulum);ko05110(Vibrio cholerae infection)
TraesCS7D01G155200					1	1			1			EMT13272.1	GTP-binding nuclear protein Ran-B1 [Aegilops tauschii]	GO:0006606(protein import into nucleus);GO:0006810(transport);GO:0006913(nucleocytoplasmic transport);GO:0007165(signal transduction);GO:0006886(intracellular protein transport);GO:0015031(protein transport);GO:0007264(small GTPase mediated signal transduction);GO:0000054(ribosomal subunit export from nucleus)	GO:0005737(cytoplasm);GO:0005634(nucleus)	GO:0003924(GTPase activity);GO:0000166(nucleotide binding);GO:0005525(GTP binding)	K07936|RAN|http://www.genome.jp/dbget-bin/www_bget?ko:K07936	ko03013(RNA transport);ko03008(Ribosome biogenesis in eukaryotes);ko05169(Epstein-Barr virus infection);ko05166(HTLV-I infection)
TraesCS6D01G205500						1		1	1	1		EMT04054.1	hypothetical protein F775_26901 [Aegilops tauschii]	GO:0015780(nucleotide-sugar transport);GO:0008643(carbohydrate transport)	GO:0016020(membrane);GO:0016021(integral component of membrane)	GO:0005338(nucleotide-sugar transmembrane transporter activity);GO:0016740(transferase activity)	*	*
TraesCS7A01G364300									1			XP_003563713.2	PREDICTED: transcriptional elongation regulator MINIYO [Brachypodium distachyon]	GO:0030154(cell differentiation);GO:0006366(transcription from RNA polymerase II promoter)	GO:0005634(nucleus)	*	*	*
TraesCS7D01G121900								1	1			XP_010228003.1	PREDICTED: subtilisin-like protease SBT6.1 [Brachypodium distachyon]	GO:0042538(hyperosmotic salinity response);GO:0006508(proteolysis);GO:0006972(hyperosmotic response)	GO:0016020(membrane);GO:0005618(cell wall);GO:0016021(integral component of membrane);GO:0005794(Golgi apparatus)	GO:0004175(endopeptidase activity);GO:0004252(serine-type endopeptidase activity);GO:0008233(peptidase activity)	K08653|MBTPS1|http://www.genome.jp/dbget-bin/www_bget?ko:K08653	ko04141(Protein processing in endoplasmic reticulum)
TraesCS5D01G586400LC									1	1		AAS48878.1	expansin EXPA9 [Triticum aestivum]	GO:0009664(plant-type cell wall organization);GO:0071555(cell wall organization)	GO:0016020(membrane);GO:0005576(extracellular region);GO:0005618(cell wall)	*	*	*
TraesCS7A01G059600									1			EMT11415.1	hypothetical protein F775_02551 [Aegilops tauschii]	*	*	*	*	*
TraesCS7D01G604100LC									1			EMT29165.1	hypothetical protein F775_02704 [Aegilops tauschii]	GO:0000045(autophagosome assembly);GO:0000422(mitophagy);GO:0044804(nucleophagy);GO:0006497(protein lipidation);GO:0034497(protein localization to pre-autophagosomal structure)	GO:0005829(cytosol);GO:0034045(pre-autophagosomal structure membrane);GO:0019898(extrinsic component of membrane)	GO:0080025(phosphatidylinositol-3,5-bisphosphate binding);GO:0032266(phosphatidylinositol-3-phosphate binding)	K17908|WIPI, ATG18|http://www.genome.jp/dbget-bin/www_bget?ko:K17908	ko04140(Autophagy - animal);ko04136(Autophagy - other eukaryotes);ko04138(Autophagy - yeast)
TraesCS5D01G336400LC		1	1		1			1	1			*	*	*	*	*	*	*
TraesCS2B01G098500			1		1	1	1		1	1		BAK01542.1	predicted protein [Hordeum vulgare subsp. vulgare]	GO:0007165(signal transduction);GO:0006629(lipid metabolic process);GO:0035556(intracellular signal transduction);GO:0016042(lipid catabolic process)	GO:0005739(mitochondrion)	GO:0008081(phosphoric diester hydrolase activity);GO:0004871(signal transducer activity);GO:0004435(phosphatidylinositol phospholipase C activity);GO:0016787(hydrolase activity)	K05857|PLCD|http://www.genome.jp/dbget-bin/www_bget?ko:K05857	ko04020(Calcium signaling pathway);ko04070(Phosphatidylinositol signaling system);ko04933(AGE-RAGE signaling pathway in diabetic complications);ko00562(Inositol phosphate metabolism);ko04919(Thyroid hormone signaling pathway)
TraesCS2D01G096200						1	1	1	1	1		EMS65794.1	Importin subunit alpha-1 [Triticum urartu]	GO:0006606(protein import into nucleus);GO:0006810(transport);GO:0015031(protein transport);GO:0006607(NLS-bearing protein import into nucleus)	GO:0005737(cytoplasm);GO:0005634(nucleus);GO:0005829(cytosol);GO:0005654(nucleoplasm);GO:0005643(nuclear pore)	GO:0008565(protein transporter activity);GO:0008139(nuclear localization sequence binding);GO:0003676(nucleic acid binding)	*	*
TraesCS6A01G148500									1			EMS52351.1	U2 snRNP-associated SURP motif-containing protein [Triticum urartu]	GO:0006396(RNA processing);GO:0008380(RNA splicing);GO:0006397(mRNA processing)	GO:0005634(nucleus)	GO:0003676(nucleic acid binding);GO:0003723(RNA binding);GO:0000166(nucleotide binding)	K12842|SR140|http://www.genome.jp/dbget-bin/www_bget?ko:K12842	ko03040(Spliceosome)
TraesCS7D01G278200		1				1	1		1			BAJ99858.1	predicted protein [Hordeum vulgare subsp. vulgare]	GO:0032259(methylation);GO:0006464(cellular protein modification process)	*	GO:0016740(transferase activity);GO:0008168(methyltransferase activity);GO:0004719(protein-L-isoaspartate (D-aspartate) O-methyltransferase activity)	K00573|E2.1.1.77, pcm|http://www.genome.jp/dbget-bin/www_bget?ko:K00573	*
chr1B.272	1	1	1						1			EMS57211.1	hypothetical protein TRIUR3_33281 [Triticum urartu]	*	*	*	*	*
TraesCS5B01G280500						1	1	1	1	1		EMS66207.1	hypothetical protein TRIUR3_15571 [Triticum urartu]	*	GO:0005739(mitochondrion)	*	*	*
TraesCS2D01G062900									1			EMT11998.1	hypothetical protein F775_09281 [Aegilops tauschii]	*	GO:0005739(mitochondrion)	GO:0008270(zinc ion binding);GO:0046872(metal ion binding)	*	*
TraesCS5B01G122700									1	1		BAJ97552.1	predicted protein [Hordeum vulgare subsp. vulgare]	GO:0010311(lateral root formation)	*	GO:0016740(transferase activity);GO:0016905(myosin heavy chain kinase activity)	K15361|WDR48, UAF1|http://www.genome.jp/dbget-bin/www_bget?ko:K15361	ko03460(Fanconi anemia pathway)
TraesCS5B01G408300									1			AAB18207.1	cold acclimation protein WCOR413 [Triticum aestivum]	*	GO:0016020(membrane);GO:0016021(integral component of membrane);GO:0005774(vacuolar membrane)	*	*	*
TraesCS5D01G611400LC						1	1	1	1			EMT16334.1	hypothetical protein F775_25938 [Aegilops tauschii]	*	*	*	*	*
TraesCS2A01G422600	1	1				1	1	1	1	1		EMT17019.1	Putative potassium transporter 11 [Aegilops tauschii]	GO:0006811(ion transport);GO:0006813(potassium ion transport);GO:0071805(potassium ion transmembrane transport);GO:0006810(transport)	GO:0016021(integral component of membrane);GO:0016020(membrane)	GO:0015079(potassium ion transmembrane transporter activity)	K03549|kup|http://www.genome.jp/dbget-bin/www_bget?ko:K03549	*
TraesCS6B01G427000						1	1	1	1			BAJ85108.1	predicted protein [Hordeum vulgare subsp. vulgare]	GO:0008152(metabolic process);GO:0016311(dephosphorylation)	GO:0005739(mitochondrion);GO:0009507(chloroplast)	GO:0016791(phosphatase activity);GO:0016787(hydrolase activity)	*	*
TraesCS4D01G050100									1			EMS56329.1	26S proteasome non-ATPase regulatory subunit RPN12A [Triticum urartu]	GO:0043161(proteasome-mediated ubiquitin-dependent protein catabolic process);GO:0043248(proteasome assembly);GO:0006508(proteolysis)	GO:0005829(cytosol);GO:0008541(proteasome regulatory particle, lid subcomplex);GO:0005838(proteasome regulatory particle);GO:0005634(nucleus);GO:0000502(proteasome complex)	*	K03031|PSMD8, RPN12|http://www.genome.jp/dbget-bin/www_bget?ko:K03031	ko03050(Proteasome);ko05169(Epstein-Barr virus infection)
TraesCS7B01G204400					1	1			1			AKA43771.1	chloroplast MDAR6 protein [Triticum aestivum]	GO:0055114(oxidation-reduction process)	GO:0010319(stromule);GO:0005739(mitochondrion);GO:0009507(chloroplast);GO:0009570(chloroplast stroma)	GO:0050660(flavin adenine dinucleotide binding);GO:0016491(oxidoreductase activity);GO:0005524(ATP binding)	K08232|E1.6.5.4|http://www.genome.jp/dbget-bin/www_bget?ko:K08232	ko00053(Ascorbate and aldarate metabolism)
TraesCS2A01G270700									1	1		BAJ95920.1	predicted protein, partial [Hordeum vulgare subsp. vulgare]	GO:0016192(vesicle-mediated transport);GO:0009718(anthocyanin-containing compound biosynthetic process);GO:0001708(cell fate specification);GO:1903415(flavonoid transport from endoplasmic reticulum to plant-type vacuole);GO:0044090(positive regulation of vacuole organization)	GO:0019898(extrinsic component of membrane);GO:0005794(Golgi apparatus);GO:0009536(plastid)	GO:0003674(molecular_function)	K19513|CLEC16A|http://www.genome.jp/dbget-bin/www_bget?ko:K19513	*
TraesCS2B01G204100	1	1	1		1	1			1			EMT31322.1	hypothetical protein F775_27113 [Aegilops tauschii]	*	*	GO:0016787(hydrolase activity)	K11407|HDAC6|http://www.genome.jp/dbget-bin/www_bget?ko:K11407	ko05203(Viral carcinogenesis);ko05034(Alcoholism)
TraesCS7B01G590600LC							1		1			XP_011658163.1	PREDICTED: LOW QUALITY PROTEIN: polyubiquitin-like [Cucumis sativus]	GO:0009751(response to salicylic acid);GO:0006464(cellular protein modification process);GO:0006511(ubiquitin-dependent protein catabolic process);GO:0007568(aging)	GO:0005737(cytoplasm);GO:0005634(nucleus);GO:0005773(vacuole);GO:0005730(nucleolus);GO:0022625(cytosolic large ribosomal subunit)	*	K08770|UBC|http://www.genome.jp/dbget-bin/www_bget?ko:K08770	ko03320(PPAR signaling pathway)
chr6D.380							1	1	1	1		EMT10247.1	hypothetical protein F775_32072 [Aegilops tauschii]	*	*	*	*	*
TraesCS3A01G327900									1	1		CDM84554.1	unnamed protein product [Triticum aestivum]	GO:0032259(methylation)	GO:0009536(plastid);GO:0005840(ribosome)	GO:0008270(zinc ion binding);GO:0046872(metal ion binding);GO:0016740(transferase activity);GO:0008168(methyltransferase activity)	K10695|RNF1_2|http://www.genome.jp/dbget-bin/www_bget?ko:K10695	*
TraesCS7D01G290100						1		1	1	1		BAJ90528.1	predicted protein [Hordeum vulgare subsp. vulgare]	GO:0008150(biological_process)	GO:0005737(cytoplasm);GO:0080008(Cul4-RING E3 ubiquitin ligase complex)	GO:0003674(molecular_function)	*	*
TraesCS5B01G024300LC		1							1		FAR1	EMT28540.1	Protein FAR1-RELATED SEQUENCE 5 [Aegilops tauschii]	GO:0006355(regulation of transcription, DNA-templated)	*	GO:0008270(zinc ion binding)	*	*
TraesCS5B01G121400								1	1			BAI66425.1	2-oxoisovalerate dehydrogenase [Triticum aestivum]	GO:0008152(metabolic process);GO:0009646(response to absence of light);GO:0055114(oxidation-reduction process);GO:0009744(response to sucrose);GO:0043617(cellular response to sucrose starvation)	GO:0005759(mitochondrial matrix);GO:0005739(mitochondrion)	GO:0016624(oxidoreductase activity, acting on the aldehyde or oxo group of donors, disulfide as acceptor);GO:0003863(3-methyl-2-oxobutanoate dehydrogenase (2-methylpropanoyl-transferring) activity);GO:0046872(metal ion binding);GO:0016491(oxidoreductase activity)	K00166|BCKDHA, bkdA1|http://www.genome.jp/dbget-bin/www_bget?ko:K00166	ko00280(Valine, leucine and isoleucine degradation);ko00640(Propanoate metabolism)
TraesCS1A01G142600			1		1		1		1			XP_010234781.1	PREDICTED: ubiquitin-conjugating enzyme E2 4-like [Brachypodium distachyon]	GO:0006511(ubiquitin-dependent protein catabolic process);GO:0009408(response to heat);GO:0016567(protein ubiquitination)	GO:0005737(cytoplasm);GO:0005634(nucleus);GO:0005829(cytosol)	GO:0005524(ATP binding);GO:0000166(nucleotide binding);GO:0031625(ubiquitin protein ligase binding);GO:0061630(ubiquitin protein ligase activity);GO:0016874(ligase activity);GO:0004842(ubiquitin-protein transferase activity);GO:0016740(transferase activity)	K10576|UBE2H, UBC8|http://www.genome.jp/dbget-bin/www_bget?ko:K10576	ko04120(Ubiquitin mediated proteolysis)
TraesCS4A01G158700						1			1	1		EMS52298.1	Cohesin subunit SA-1 [Triticum urartu]	GO:0051455(attachment of spindle microtubules to kinetochore involved in homologous chromosome segregation);GO:0051754(meiotic sister chromatid cohesion, centromeric)	GO:0005694(chromosome);GO:0005634(nucleus)	*	K06671|STAG1_2, SCC3, IRR1|http://www.genome.jp/dbget-bin/www_bget?ko:K06671	ko04110(Cell cycle);ko04111(Cell cycle - yeast);ko04113(Meiosis - yeast)
TraesCS5A01G572000LC									1			EMS48836.1	hypothetical protein TRIUR3_18534 [Triticum urartu]	GO:0006006(glucose metabolic process);GO:0055114(oxidation-reduction process)	*	GO:0050661(NADP binding);GO:0016620(oxidoreductase activity, acting on the aldehyde or oxo group of donors, NAD or NADP as acceptor);GO:0016491(oxidoreductase activity);GO:0051287(NAD binding)	K00134|GAPDH, gapA|http://www.genome.jp/dbget-bin/www_bget?ko:K00134	ko04066(HIF-1 signaling pathway);ko05010(Alzheimer's disease);ko00010(Glycolysis / Gluconeogenesis);ko00710(Carbon fixation in photosynthetic organisms);ko01230(Biosynthesis of amino acids);ko01200(Carbon metabolism)
TraesCS4D01G041500LC		1					1	1	1	1		EMT27274.1	hypothetical protein F775_26606 [Aegilops tauschii]	*	*	*	*	*
TraesCS5B01G614800LC								1	1			P93692.1	RecName: Full=Serpin-Z2B; AltName: Full=TriaeZ2b; AltName: Full=WSZ2b; AltName: Full=WZS3	GO:0010466(negative regulation of peptidase activity)	GO:0005615(extracellular space)	GO:0004867(serine-type endopeptidase inhibitor activity);GO:0030414(peptidase inhibitor activity)	K13963|SERPINB|http://www.genome.jp/dbget-bin/www_bget?ko:K13963	ko05146(Amoebiasis)
TraesCS4B01G086900			1		1			1	1	1		BAJ99874.1	predicted protein [Hordeum vulgare subsp. vulgare]	GO:0034314(Arp2/3 complex-mediated actin nucleation)	GO:0005885(Arp2/3 protein complex)	GO:0003824(catalytic activity);GO:0051015(actin filament binding)	*	*
chr2D.240								1	1	1		*	*	*	*	*	*	*
TraesCS6D01G325100									1			ADJ19186.1	lysine ketoglutarate reductase/saccharopine dehydrogenase [Triticum turgidum]	GO:0055114(oxidation-reduction process);GO:0019477(L-lysine catabolic process)	GO:0016021(integral component of membrane);GO:0016020(membrane);GO:0005737(cytoplasm);GO:0005829(cytosol)	GO:0016491(oxidoreductase activity);GO:0004755(saccharopine dehydrogenase (NADP+, L-glutamate-forming) activity);GO:0047130(saccharopine dehydrogenase (NADP+, L-lysine-forming) activity);GO:0004753(saccharopine dehydrogenase activity)	K14157|AASS|http://www.genome.jp/dbget-bin/www_bget?ko:K14157	ko00310(Lysine degradation)
TraesCS2D01G514000							1		1			EMS49410.1	hypothetical protein TRIUR3_26496 [Triticum urartu]	GO:0006520(cellular amino acid metabolic process);GO:0055114(oxidation-reduction process);GO:0051171(regulation of nitrogen compound metabolic process)	GO:0005739(mitochondrion)	GO:0004353(glutamate dehydrogenase [NAD(P)+] activity);GO:0016639(oxidoreductase activity, acting on the CH-NH2 group of donors, NAD or NADP as acceptor);GO:0016491(oxidoreductase activity);GO:0004352(glutamate dehydrogenase (NAD+) activity)	K00261|GLUD1_2, gdhA|http://www.genome.jp/dbget-bin/www_bget?ko:K00261	ko04217(Necroptosis);ko00250(Alanine, aspartate and glutamate metabolism);ko00220(Arginine biosynthesis);ko00910(Nitrogen metabolism);ko00471(D-Glutamine and D-glutamate metabolism);ko01200(Carbon metabolism);ko04964(Proximal tubule bicarbonate reclamation)
TraesCS2D01G290800LC									1	1		XP_018453890.1	PREDICTED: uncharacterized protein LOC108825044 [Raphanus sativus]	*	*	*	*	*
TraesCS4D01G189900					1				1	1		EMT16761.1	hypothetical protein F775_10065 [Aegilops tauschii]	*	*	*	*	*
TraesCS4B01G090000								1	1	1		BAJ97476.1	predicted protein [Hordeum vulgare subsp. vulgare]	GO:0006260(DNA replication);GO:0006261(DNA-dependent DNA replication)	GO:0005663(DNA replication factor C complex);GO:0009360(DNA polymerase III complex)	GO:0003677(DNA binding);GO:0005524(ATP binding);GO:0003689(DNA clamp loader activity);GO:0003887(DNA-directed DNA polymerase activity)	*	*
TraesCS5D01G465400							1	1	1	1		BAJ93161.1	predicted protein [Hordeum vulgare subsp. vulgare]	GO:0006470(protein dephosphorylation);GO:0048364(root development);GO:0048863(stem cell differentiation);GO:0080022(primary root development)	GO:0005737(cytoplasm);GO:0005730(nucleolus);GO:0005829(cytosol);GO:0000159(protein phosphatase type 2A complex);GO:0005634(nucleus);GO:0005886(plasma membrane)	GO:0016787(hydrolase activity);GO:0004721(phosphoprotein phosphatase activity);GO:0046872(metal ion binding);GO:0004722(protein serine/threonine phosphatase activity);GO:0005515(protein binding)	K04382|PPP2C|http://www.genome.jp/dbget-bin/www_bget?ko:K04382	ko04111(Cell cycle - yeast);ko04113(Meiosis - yeast);ko04114(Oocyte meiosis);ko04530(Tight junction);ko04140(Autophagy - animal);ko04136(Autophagy - other eukaryotes);ko04138(Autophagy - yeast);ko04152(AMPK signaling pathway);ko04390(Hippo signaling pathway);ko04391(Hippo signaling pathway -fly);ko04013(MAPK signaling pathway - fly);ko04151(PI3K-Akt signaling pathway);ko04071(Sphingolipid signali…
TraesCS7D01G500900									1			BAK07938.1	predicted protein [Hordeum vulgare subsp. vulgare]	GO:0006468(protein phosphorylation);GO:0016310(phosphorylation)	*	GO:0004672(protein kinase activity);GO:0005524(ATP binding);GO:0016301(kinase activity);GO:0004674(protein serine/threonine kinase activity)	*	*
TraesCS4A01G146800LC									1			EMS65756.1	hypothetical protein TRIUR3_29100 [Triticum urartu]	*	*	*	*	*
TraesCS2A01G246800	1	1	1		1		1		1			BAK01801.1	predicted protein [Hordeum vulgare subsp. vulgare]	GO:0006511(ubiquitin-dependent protein catabolic process);GO:0016579(protein deubiquitination)	*	GO:0036459(thiol-dependent ubiquitinyl hydrolase activity);GO:0016787(hydrolase activity)	K11838|USP7, UBP15|http://www.genome.jp/dbget-bin/www_bget?ko:K11838	ko04068(FoxO signaling pathway);ko05203(Viral carcinogenesis);ko05169(Epstein-Barr virus infection);ko05168(Herpes simplex infection)
TraesCS5D01G065800							1	1	1	1		BAK01093.1	predicted protein, partial [Hordeum vulgare subsp. vulgare]	*	GO:0005829(cytosol)	*	*	*
TraesCS6A01G282200		1							1			EMS54584.1	ADP,ATP carrier protein, mitochondrial [Triticum urartu]	GO:0006810(transport);GO:0055085(transmembrane transport);GO:0006412(translation)	GO:0005743(mitochondrial inner membrane);GO:0005739(mitochondrion);GO:0016021(integral component of membrane);GO:0016020(membrane)	GO:0003735(structural constituent of ribosome);GO:0005215(transporter activity)	K05863|SLC25A4S, ANT|http://www.genome.jp/dbget-bin/www_bget?ko:K05863	ko04217(Necroptosis);ko04020(Calcium signaling pathway);ko04022(cGMP - PKG signaling pathway);ko05166(HTLV-I infection);ko05016(Huntington's disease);ko05012(Parkinson's disease)
TraesCS2D01G213100	1					1	1	1	1	1		BAJ87442.1	predicted protein [Hordeum vulgare subsp. vulgare]	GO:0006468(protein phosphorylation);GO:0016310(phosphorylation)	GO:0016020(membrane);GO:0016021(integral component of membrane);GO:0005739(mitochondrion)	GO:0004672(protein kinase activity);GO:0005524(ATP binding);GO:0016301(kinase activity)	K04730|IRAK1|http://www.genome.jp/dbget-bin/www_bget?ko:K04730	ko04064(NF-kappa B signaling pathway);ko05142(Chagas disease (American trypanosomiasis));ko05169(Epstein-Barr virus infection);ko05140(Leishmaniasis);ko05162(Measles);ko05133(Pertussis);ko05145(Toxoplasmosis);ko05152(Tuberculosis);ko04624(Toll and Imd signaling pathway);ko04620(Toll-like receptor signaling pathway);ko04722(Neurotrophin signaling pathway)
TraesCS4D01G240600			1			1	1	1	1			XP_010228953.1	PREDICTED: protein VAC14 homolog isoform X1 [Brachypodium distachyon]	GO:0043550(regulation of lipid kinase activity)	GO:0070772(PAS complex);GO:0005774(vacuolar membrane)	*	K15305|VAC14, TAX1BP2|http://www.genome.jp/dbget-bin/www_bget?ko:K15305	ko05203(Viral carcinogenesis);ko05166(HTLV-I infection)
TraesCS6D01G134800									1			XP_010233918.1	PREDICTED: homeobox protein knotted-1-like 2 isoform X1 [Brachypodium distachyon]	GO:0006355(regulation of transcription, DNA-templated)	GO:0005634(nucleus)	GO:0003677(DNA binding);GO:0003700(transcription factor activity, sequence-specific DNA binding)	*	*
TraesCS3A01G122900									1			CDM81906.1	unnamed protein product [Triticum aestivum]	GO:0006511(ubiquitin-dependent protein catabolic process);GO:0016579(protein deubiquitination);GO:0006508(proteolysis);GO:0048767(root hair elongation);GO:0009793(embryo development ending in seed dormancy)	GO:0005829(cytosol);GO:0005634(nucleus)	GO:0008233(peptidase activity);GO:0008234(cysteine-type peptidase activity);GO:0036459(thiol-dependent ubiquitinyl hydrolase activity);GO:0008270(zinc ion binding);GO:0046872(metal ion binding);GO:0016787(hydrolase activity);GO:0004843(thiol-dependent ubiquitin-specific protease activity);GO:0005515(protein binding)	K11836|USP5_13, UBP14|http://www.genome.jp/dbget-bin/www_bget?ko:K11836	*
TraesCS5A01G054400									1			BAJ91813.1	predicted protein [Hordeum vulgare subsp. vulgare]	GO:0016310(phosphorylation);GO:0048015(phosphatidylinositol-mediated signaling);GO:0046854(phosphatidylinositol phosphorylation);GO:0072593(reactive oxygen species metabolic process);GO:0055046(microgametogenesis);GO:0009651(response to salt stress);GO:0006897(endocytosis)	GO:0005942(phosphatidylinositol 3-kinase complex)	GO:0016301(kinase activity);GO:0016740(transferase activity);GO:0016303(1-phosphatidylinositol-3-kinase activity);GO:0005524(ATP binding);GO:0000166(nucleotide binding)	K00914|PIK3C3, VPS34|http://www.genome.jp/dbget-bin/www_bget?ko:K00914	ko04140(Autophagy - animal);ko04136(Autophagy - other eukaryotes);ko04138(Autophagy - yeast);ko04145(Phagosome);ko04371(Apelin signaling pathway);ko04070(Phosphatidylinositol signaling system);ko05167(Kaposi's sarcoma-associated herpesvirus infection);ko05152(Tuberculosis);ko00562(Inositol phosphate metabolism)
TraesCS5B01G410800									1			EMS45687.1	Eukaryotic translation initiation factor 3 subunit C [Triticum urartu]	GO:0001731(formation of translation preinitiation complex);GO:0006413(translational initiation);GO:0006412(translation);GO:0006446(regulation of translational initiation)	GO:0005737(cytoplasm);GO:0005852(eukaryotic translation initiation factor 3 complex);GO:0016282(eukaryotic 43S preinitiation complex);GO:0033290(eukaryotic 48S preinitiation complex)	GO:0031369(translation initiation factor binding);GO:0003723(RNA binding);GO:0003743(translation initiation factor activity)	K03252|EIF3C|http://www.genome.jp/dbget-bin/www_bget?ko:K03252	ko03013(RNA transport)
TraesCS5B01G509400						1			1			EMT19943.1	Calreticulin [Aegilops tauschii]	GO:0006457(protein folding);GO:0007275(multicellular organism development);GO:0051208(sequestering of calcium ion)	GO:0005783(endoplasmic reticulum);GO:0005788(endoplasmic reticulum lumen)	GO:0005509(calcium ion binding);GO:0051082(unfolded protein binding);GO:0030246(carbohydrate binding);GO:0046872(metal ion binding)	K08057|CALR|http://www.genome.jp/dbget-bin/www_bget?ko:K08057	ko04145(Phagosome);ko04141(Protein processing in endoplasmic reticulum);ko05142(Chagas disease (American trypanosomiasis));ko05166(HTLV-I infection);ko04612(Antigen processing and presentation)
TraesCS2B01G757800LC					1			1	1			EMS53542.1	hypothetical protein TRIUR3_26627 [Triticum urartu]	*	*	*	*	*
TraesCS7B01G232600	1					1	1	1	1	1		EMT17021.1	Cyclic nucleotide-gated ion channel 1 [Aegilops tauschii]	GO:0006810(transport);GO:0055085(transmembrane transport);GO:0006811(ion transport);GO:0006813(potassium ion transport);GO:0042391(regulation of membrane potential)	GO:0016021(integral component of membrane);GO:0016020(membrane);GO:0005887(integral component of plasma membrane);GO:0005886(plasma membrane)	GO:0005216(ion channel activity);GO:0005249(voltage-gated potassium channel activity)	K05391|CNGF|http://www.genome.jp/dbget-bin/www_bget?ko:K05391	ko04626(Plant-pathogen interaction)
TraesCS3A01G223600	1						1	1	1	1		EMS51124.1	Polypyrimidine tract-binding protein-like protein 2 [Triticum urartu]	GO:0006508(proteolysis);GO:0055114(oxidation-reduction process);GO:0000381(regulation of alternative mRNA splicing, via spliceosome);GO:0043484(regulation of RNA splicing);GO:0009845(seed germination)	GO:0016020(membrane);GO:0005737(cytoplasm);GO:0000932(P-body);GO:0005634(nucleus)	GO:0000166(nucleotide binding);GO:0003676(nucleic acid binding);GO:0005524(ATP binding);GO:0004222(metalloendopeptidase activity);GO:0032440(2-alkenal reductase [NAD(P)] activity);GO:0016491(oxidoreductase activity);GO:0003723(RNA binding)	K14948|PTBP2, NPTB|http://www.genome.jp/dbget-bin/www_bget?ko:K14948	*
TraesCS6B01G328900	1	1	1					1	1			EMS49989.1	Nicastrin [Triticum urartu]	GO:0016485(protein processing)	GO:0016020(membrane);GO:0016021(integral component of membrane);GO:0005798(Golgi-associated vesicle);GO:0005773(vacuole);GO:0005783(endoplasmic reticulum);GO:0005774(vacuolar membrane)	*	K06171|NCSTN|http://www.genome.jp/dbget-bin/www_bget?ko:K06171	ko04330(Notch signaling pathway);ko05010(Alzheimer's disease)
TraesCSU01G076800LC	1								1			EMT32956.1	hypothetical protein F775_43204 [Aegilops tauschii]	*	*	*	*	*
TraesCS4A01G013800LC						1			1			EMT27948.1	E3 ubiquitin-protein ligase KEG [Aegilops tauschii]	GO:0006468(protein phosphorylation);GO:0016310(phosphorylation);GO:0006351(transcription, DNA-templated)	GO:0005737(cytoplasm);GO:0016020(membrane);GO:0009536(plastid);GO:0016021(integral component of membrane);GO:0009507(chloroplast)	GO:0004672(protein kinase activity);GO:0004674(protein serine/threonine kinase activity);GO:0005524(ATP binding);GO:0016301(kinase activity);GO:0043565(sequence-specific DNA binding)	*	*
TraesCS1A01G091100					1		1	1	1			XP_003568924.1	PREDICTED: probable chromatin-remodeling complex ATPase chain [Brachypodium distachyon]	GO:0043044(ATP-dependent chromatin remodeling);GO:0006338(chromatin remodeling)	GO:0016589(NURF complex);GO:0005634(nucleus)	GO:0003677(DNA binding);GO:0005524(ATP binding);GO:0031491(nucleosome binding);GO:0016818(hydrolase activity, acting on acid anhydrides, in phosphorus-containing anhydrides);GO:0003676(nucleic acid binding);GO:0016887(ATPase activity);GO:0004386(helicase activity);GO:0000166(nucleotide binding);GO:0016787(hydrolase activity);GO:0016740(transferase activity)	K11654|SMARCA5, SNF2H, ISWI|http://www.genome.jp/dbget-bin/www_bget?ko:K11654	*
TraesCS5B01G296000LC						1	1	1	1	1		EMS49598.1	Dihydroorotate dehydrogenase (quinone), mitochondrial [Triticum urartu]	*	*	*	*	*
TraesCS2D01G368700							1		1	1		BAK04369.1	predicted protein [Hordeum vulgare subsp. vulgare]	GO:0045454(cell redox homeostasis);GO:0000103(sulfate assimilation);GO:0006457(protein folding);GO:0034599(cellular response to oxidative stress);GO:0055114(oxidation-reduction process);GO:0006662(glycerol ether metabolic process)	GO:0009507(chloroplast);GO:0009536(plastid)	GO:0016671(oxidoreductase activity, acting on a sulfur group of donors, disulfide as acceptor);GO:0015035(protein disulfide oxidoreductase activity)	K03671|trxA|http://www.genome.jp/dbget-bin/www_bget?ko:K03671	ko05418(Fluid shear stress and atherosclerosis);ko04621(NOD-like receptor signaling pathway)
TraesCS5D01G020400									1			EMS58000.1	PH-interacting protein [Triticum urartu]	GO:0006355(regulation of transcription, DNA-templated);GO:0009725(response to hormone);GO:0008360(regulation of cell shape);GO:0007010(cytoskeleton organization);GO:0006357(regulation of transcription from RNA polymerase II promoter)	GO:0005634(nucleus)	GO:0003677(DNA binding)	K11797|PHIP, WDR11|http://www.genome.jp/dbget-bin/www_bget?ko:K11797	*
TraesCS3D01G598100LC		1	1					1	1	1		EMT03384.1	DEAD-box ATP-dependent RNA helicase 37 [Aegilops tauschii]	*	*	*	*	*
TraesCS7D01G267400							1		1			XP_003574854.1	PREDICTED: biotin synthase [Brachypodium distachyon]	GO:0009102(biotin biosynthetic process)	GO:0005739(mitochondrion)	GO:0051537(2 iron, 2 sulfur cluster binding);GO:0003824(catalytic activity);GO:0051536(iron-sulfur cluster binding);GO:0004076(biotin synthase activity);GO:0051539(4 iron, 4 sulfur cluster binding);GO:0046872(metal ion binding);GO:0008270(zinc ion binding);GO:0016740(transferase activity)	K01012|bioB|http://www.genome.jp/dbget-bin/www_bget?ko:K01012	ko00780(Biotin metabolism)
TraesCS1A01G121200LC							1		1			EMS51441.1	hypothetical protein TRIUR3_12594 [Triticum urartu]	GO:0008152(metabolic process)	GO:0005829(cytosol)	GO:0003824(catalytic activity)	*	*
TraesCS5A01G372100							1	1	1	1		EMT12442.1	hypothetical protein F775_07994 [Aegilops tauschii]	*	GO:0005634(nucleus)	GO:0003677(DNA binding)	*	*
TraesCS1B01G591100LC									1		FAR1	KQJ94422.1	hypothetical protein BRADI_3g10422 [Brachypodium distachyon]	GO:0006355(regulation of transcription, DNA-templated)	*	GO:0008270(zinc ion binding)	*	*
TraesCSU01G222300							1	1	1			CDM80533.1	unnamed protein product [Triticum aestivum]	GO:0016567(protein ubiquitination);GO:0007275(multicellular organism development);GO:0006511(ubiquitin-dependent protein catabolic process);GO:0042787(protein ubiquitination involved in ubiquitin-dependent protein catabolic process);GO:0043161(proteasome-mediated ubiquitin-dependent protein catabolic process);GO:0006915(apoptotic process)	GO:0005634(nucleus);GO:0005737(cytoplasm)	GO:0004842(ubiquitin-protein transferase activity);GO:0008270(zinc ion binding);GO:0046872(metal ion binding);GO:0016874(ligase activity);GO:0061630(ubiquitin protein ligase activity)	K04506|SIAH1|http://www.genome.jp/dbget-bin/www_bget?ko:K04506	ko04115(p53 signaling pathway);ko04013(MAPK signaling pathway - fly);ko04310(Wnt signaling pathway);ko04120(Ubiquitin mediated proteolysis)
TraesCS5A01G135400									1		FAR1	EMS63258.1	hypothetical protein TRIUR3_33674 [Triticum urartu]	GO:0006355(regulation of transcription, DNA-templated)	*	GO:0008270(zinc ion binding)	*	*
TraesCS4B01G151300						1			1	1		BAJ95075.1	predicted protein [Hordeum vulgare subsp. vulgare]	GO:0009704(de-etiolation);GO:0009640(photomorphogenesis)	*	GO:0016787(hydrolase activity);GO:0052689(carboxylic ester hydrolase activity)	*	*
TraesCS2A01G399100									1			BAK04452.1	predicted protein [Hordeum vulgare subsp. vulgare]	GO:0055114(oxidation-reduction process)	*	GO:0050660(flavin adenine dinucleotide binding);GO:0016614(oxidoreductase activity, acting on CH-OH group of donors);GO:0016491(oxidoreductase activity)	K00108|betA, CHDH|http://www.genome.jp/dbget-bin/www_bget?ko:K00108	ko00260(Glycine, serine and threonine metabolism)
TraesCS1A01G432900						1	1	1	1	1		EMS64700.1	hypothetical protein TRIUR3_33692 [Triticum urartu]	*	*	*	*	*
TraesCS1A01G000900									1			KRH17852.1	hypothetical protein GLYMA_13G021700, partial [Glycine max]	*	*	*	*	*
TraesCS7D01G226200							1	1	1			ABC65852.1	Na+/H+ antiporter NHEXL1b [Triticum aestivum]	GO:0055075(potassium ion homeostasis);GO:0006814(sodium ion transport);GO:0006810(transport);GO:0006885(regulation of pH);GO:0055085(transmembrane transport);GO:0006811(ion transport);GO:0009651(response to salt stress);GO:0006812(cation transport);GO:0035725(sodium ion transmembrane transport);GO:0051453(regulation of intracellular pH);GO:0071805(potassium ion transmembrane transport);GO:0098719…	GO:0005886(plasma membrane);GO:0016021(integral component of membrane);GO:0016020(membrane);GO:0005774(vacuolar membrane);GO:0005773(vacuole)	GO:0015299(solute:proton antiporter activity);GO:0015385(sodium:proton antiporter activity);GO:0015297(antiporter activity);GO:0015081(sodium ion transmembrane transporter activity);GO:0015386(potassium:proton antiporter activity)	*	*
TraesCS6B01G132900LC									1			XP_010233742.1	PREDICTED: putative F-box protein At3g16210 [Brachypodium distachyon]	GO:0031146(SCF-dependent proteasomal ubiquitin-dependent protein catabolic process)	GO:0019005(SCF ubiquitin ligase complex)	GO:0004842(ubiquitin-protein transferase activity)	*	*
TraesCS3B01G601200		1					1	1	1	1		CDM87139.1	unnamed protein product [Triticum aestivum]	GO:0043328(protein targeting to vacuole involved in ubiquitin-dependent protein catabolic process via the multivesicular body sorting pathway)	GO:0000814(ESCRT II complex)	GO:0042803(protein homodimerization activity);GO:0005198(structural molecule activity)	K12189|VPS25, EAP20|http://www.genome.jp/dbget-bin/www_bget?ko:K12189	ko04144(Endocytosis)
TraesCS5D01G263400LC								1	1	1		BAK05699.1	predicted protein [Hordeum vulgare subsp. vulgare]	*	*	*	*	*
TraesCS3B01G434800								1	1	1		CDM85421.1	unnamed protein product [Triticum aestivum]	*	*	*	*	*
TraesCS5D01G625700LC							1	1	1			*	*	*	*	*	*	*
TraesCS1A01G170200	1							1	1	1		EMT23911.1	Protein spinster [Aegilops tauschii]	GO:0055085(transmembrane transport)	GO:0016020(membrane);GO:0016021(integral component of membrane)	*	*	*
TraesCS1B01G211200									1			EMT13888.1	Choline-phosphate cytidylyltransferase B [Aegilops tauschii]	GO:0009058(biosynthetic process);GO:0008654(phospholipid biosynthetic process);GO:0006629(lipid metabolic process);GO:0006656(phosphatidylcholine biosynthetic process)	GO:0005634(nucleus)	GO:0003824(catalytic activity);GO:0016740(transferase activity);GO:0016779(nucleotidyltransferase activity);GO:0004105(choline-phosphate cytidylyltransferase activity)	K00968|PCYT1|http://www.genome.jp/dbget-bin/www_bget?ko:K00968	ko05231(Choline metabolism in cancer);ko00564(Glycerophospholipid metabolism);ko00440(Phosphonate and phosphinate metabolism)
TraesCS7D01G374600						1	1	1	1	1		EMT24340.1	hypothetical protein F775_04460 [Aegilops tauschii]	*	GO:0009536(plastid)	*	*	*
TraesCS6D01G251000							1		1			EMT17003.1	Acetylornithine deacetylase [Aegilops tauschii]	GO:0008152(metabolic process);GO:0008652(cellular amino acid biosynthetic process);GO:0006526(arginine biosynthetic process);GO:0006508(proteolysis);GO:0043171(peptide catabolic process)	GO:0005829(cytosol)	GO:0016787(hydrolase activity);GO:0008777(acetylornithine deacetylase activity);GO:0046872(metal ion binding);GO:0008237(metallopeptidase activity);GO:0008270(zinc ion binding);GO:0070573(metallodipeptidase activity)	K01438|argE|http://www.genome.jp/dbget-bin/www_bget?ko:K01438	ko00220(Arginine biosynthesis);ko01210(2-Oxocarboxylic acid metabolism);ko01230(Biosynthesis of amino acids)
TraesCS1B01G174700			1			1	1	1	1	1		EMS56973.1	Coatomer subunit gamma-2 [Triticum urartu]	GO:0015031(protein transport);GO:0006810(transport);GO:0016192(vesicle-mediated transport);GO:0006886(intracellular protein transport)	GO:0005737(cytoplasm);GO:0030117(membrane coat);GO:0016020(membrane);GO:0031410(cytoplasmic vesicle);GO:0030663(COPI-coated vesicle membrane);GO:0030126(COPI vesicle coat);GO:0000139(Golgi membrane);GO:0005794(Golgi apparatus)	GO:0005198(structural molecule activity)	K17267|COPG|http://www.genome.jp/dbget-bin/www_bget?ko:K17267	*
TraesCS4A01G182900						1	1		1	1		EMT28925.1	E3 SUMO-protein ligase SIZ2 [Aegilops tauschii]	GO:0016925(protein sumoylation);GO:0016049(cell growth);GO:0031668(cellular response to extracellular stimulus)	GO:0005634(nucleus)	GO:0008270(zinc ion binding);GO:0046872(metal ion binding);GO:0061665(SUMO ligase activity);GO:0016874(ligase activity);GO:0019789(SUMO transferase activity);GO:0005515(protein binding)	*	*
TraesCS3B01G201200	1		1		1	1	1	1	1			XP_009379941.1	PREDICTED: protein transport protein Sec61 subunit alpha [Musa acuminata subsp. malaccensis]	GO:0015031(protein transport)	GO:0016020(membrane);GO:0016021(integral component of membrane)	*	K10956|SEC61A|http://www.genome.jp/dbget-bin/www_bget?ko:K10956	ko04145(Phagosome);ko03060(Protein export);ko04141(Protein processing in endoplasmic reticulum);ko05110(Vibrio cholerae infection)
TraesCS3A01G144700									1	1		EMS48825.1	hypothetical protein TRIUR3_21540 [Triticum urartu]	*	*	*	*	*
TraesCS2D01G594300								1	1			EMS62372.1	hypothetical protein TRIUR3_01483 [Triticum urartu]	GO:0000481(maturation of 5S rRNA);GO:0000398(mRNA splicing, via spliceosome);GO:0045292(mRNA cis splicing, via spliceosome);GO:0000387(spliceosomal snRNP assembly);GO:0048364(root development);GO:0009908(flower development);GO:0009933(meristem structural organization);GO:0048366(leaf development);GO:0048367(shoot system development);GO:0048528(post-embryonic root development);GO:0010305(leaf vasc…	GO:0046540(U4/U6 x U5 tri-snRNP complex);GO:0005730(nucleolus);GO:0005634(nucleus)	*	K11984|SART1, HAF, SNU66|http://www.genome.jp/dbget-bin/www_bget?ko:K11984	ko03040(Spliceosome)
TraesCS2A01G222800									1	1		BAJ92758.1	predicted protein [Hordeum vulgare subsp. vulgare]	*	GO:0016020(membrane);GO:0016021(integral component of membrane)	*	*	*
TraesCS2D01G596300	1					1			1	1		BAJ94013.1	predicted protein [Hordeum vulgare subsp. vulgare]	GO:0006952(defense response)	GO:0016021(integral component of membrane);GO:0046658(anchored component of plasma membrane);GO:0016020(membrane);GO:0009506(plasmodesma);GO:0009536(plastid)	GO:0004871(signal transducer activity)	*	*
TraesCS6D01G222800									1			XP_003569989.1	PREDICTED: ATP-dependent zinc metalloprotease FTSH 7, chloroplastic [Brachypodium distachyon]	GO:0006508(proteolysis);GO:0051301(cell division)	GO:0005739(mitochondrion);GO:0016020(membrane);GO:0009941(chloroplast envelope);GO:0009535(chloroplast thylakoid membrane);GO:0016021(integral component of membrane);GO:0009579(thylakoid);GO:0009507(chloroplast);GO:0009536(plastid)	GO:0005524(ATP binding);GO:0004176(ATP-dependent peptidase activity);GO:0004222(metalloendopeptidase activity);GO:0008237(metallopeptidase activity);GO:0008233(peptidase activity);GO:0000166(nucleotide binding);GO:0016787(hydrolase activity);GO:0008270(zinc ion binding);GO:0046872(metal ion binding);GO:0008568(microtubule-severing ATPase activity)	K03798|ftsH, hflB|http://www.genome.jp/dbget-bin/www_bget?ko:K03798	*
TraesCS6B01G176700									1	1		EMS52351.1	U2 snRNP-associated SURP motif-containing protein [Triticum urartu]	GO:0006396(RNA processing)	*	GO:0003676(nucleic acid binding);GO:0003723(RNA binding);GO:0000166(nucleotide binding)	K12842|SR140|http://www.genome.jp/dbget-bin/www_bget?ko:K12842	ko03040(Spliceosome)
TraesCS2D01G163000						1		1	1	1		EMS50191.1	hypothetical protein TRIUR3_23716 [Triticum urartu]	GO:0071555(cell wall organization)	GO:0016021(integral component of membrane);GO:0016020(membrane);GO:0000139(Golgi membrane);GO:0005794(Golgi apparatus)	GO:0016740(transferase activity);GO:0016757(transferase activity, transferring glycosyl groups)	*	*
TraesCS5B01G394200						1	1	1	1	1		BAJ96045.1	predicted protein [Hordeum vulgare subsp. vulgare]	GO:0005975(carbohydrate metabolic process);GO:0009251(glucan catabolic process)	*	GO:0008422(beta-glucosidase activity);GO:0004553(hydrolase activity, hydrolyzing O-glycosyl compounds);GO:0016787(hydrolase activity)	K01188|E3.2.1.21|http://www.genome.jp/dbget-bin/www_bget?ko:K01188	ko00940(Phenylpropanoid biosynthesis);ko00500(Starch and sucrose metabolism);ko00460(Cyanoamino acid metabolism)
TraesCS3B01G404300									1	1		CDM81868.1	unnamed protein product [Triticum aestivum]	GO:0009414(response to water deprivation);GO:0009651(response to salt stress);GO:0010152(pollen maturation);GO:0009737(response to abscisic acid);GO:0006355(regulation of transcription, DNA-templated);GO:0009409(response to cold)	GO:0005634(nucleus)	GO:0043565(sequence-specific DNA binding);GO:0003700(transcription factor activity, sequence-specific DNA binding)	K14432|ABF|http://www.genome.jp/dbget-bin/www_bget?ko:K14432	ko04075(Plant hormone signal transduction)
TraesCS2B01G353500LC						1		1	1	1		EMT21021.1	FKBP-type peptidyl-prolyl cis-trans isomerase 6, chloroplastic [Aegilops tauschii]	GO:0061077(chaperone-mediated protein folding);GO:0006457(protein folding);GO:0010207(photosystem II assembly);GO:0055114(oxidation-reduction process)	GO:0005789(endoplasmic reticulum membrane);GO:0031977(thylakoid lumen);GO:0009579(thylakoid);GO:0009507(chloroplast)	GO:0005528(FK506 binding);GO:0016853(isomerase activity);GO:0003755(peptidyl-prolyl cis-trans isomerase activity);GO:0016491(oxidoreductase activity)	*	*
chrUn.255									1			XP_018501704.1	PREDICTED: uncharacterized protein LOC108866852, partial [Pyrus x bretschneideri]	GO:0006506(GPI anchor biosynthetic process)	GO:0016021(integral component of membrane);GO:0016020(membrane)	GO:0004519(endonuclease activity);GO:0004584(dolichyl-phosphate-mannose-glycolipid alpha-mannosyltransferase activity)	*	*
TraesCS2B01G270300		1				1		1	1	1		WP_072311002.1	hypothetical protein [Klebsiella pneumoniae]	GO:0015979(photosynthesis);GO:0042549(photosystem II stabilization)	GO:0009523(photosystem II);GO:0016021(integral component of membrane);GO:0019898(extrinsic component of membrane);GO:0009654(photosystem II oxygen evolving complex);GO:0009579(thylakoid);GO:0016020(membrane);GO:0009536(plastid);GO:0009535(chloroplast thylakoid membrane);GO:0009507(chloroplast)	GO:0005509(calcium ion binding)	K02716|psbO|http://www.genome.jp/dbget-bin/www_bget?ko:K02716	ko00195(Photosynthesis)
TraesCS4D01G181600									1			XP_010228699.1	PREDICTED: protein REDUCED WALL ACETYLATION 1-like isoform X1 [Brachypodium distachyon]	GO:0009737(response to abscisic acid);GO:0050832(defense response to fungus);GO:0009834(plant-type secondary cell wall biogenesis)	GO:0016020(membrane);GO:0005783(endoplasmic reticulum);GO:0016021(integral component of membrane);GO:0005794(Golgi apparatus)	GO:0016740(transferase activity)	*	*
TraesCS1B01G237300						1	1		1			ADK78215.1	methionine aminopeptiase [Hordeum vulgare]	GO:0009735(response to cytokinin)	GO:0005730(nucleolus);GO:0005886(plasma membrane)	GO:0003677(DNA binding);GO:0016787(hydrolase activity);GO:0004177(aminopeptidase activity)	*	*
TraesCS6B01G029300LC								1	1			EMT16780.1	hypothetical protein F775_18732 [Aegilops tauschii]	GO:0006355(regulation of transcription, DNA-templated)	GO:0005739(mitochondrion)	GO:0003690(double-stranded DNA binding)	K15032|MTERFD|http://www.genome.jp/dbget-bin/www_bget?ko:K15032	*
TraesCS6D01G389100LC					1				1			EMT08562.1	hypothetical protein F775_24589 [Aegilops tauschii]	*	*	*	*	*
chr1A.1223									1			EMS62698.1	Zinc finger CCCH domain-containing protein 8 [Triticum urartu]	*	GO:0005634(nucleus)	GO:0003677(DNA binding);GO:0046872(metal ion binding);GO:0003723(RNA binding)	*	*
TraesCS1B01G176100									1			BAJ98332.1	predicted protein [Hordeum vulgare subsp. vulgare]	*	*	*	K12824|TCERG1, CA150|http://www.genome.jp/dbget-bin/www_bget?ko:K12824	ko03040(Spliceosome);ko04212(Longevity regulating pathway - worm)
TraesCS5A01G213200LC									1			EMS61607.1	Nucleobase-ascorbate transporter 6 [Triticum urartu]	GO:0006810(transport);GO:0055085(transmembrane transport)	GO:0016020(membrane);GO:0016021(integral component of membrane)	GO:0005215(transporter activity)	*	*
TraesCSU01G191400					1	1			1	1		BAJ93725.1	predicted protein [Hordeum vulgare subsp. vulgare]	GO:0006810(transport);GO:0046323(glucose import);GO:0035428(hexose transmembrane transport);GO:0055085(transmembrane transport);GO:0055114(oxidation-reduction process);GO:0008643(carbohydrate transport)	GO:0016021(integral component of membrane);GO:0016020(membrane);GO:0005887(integral component of plasma membrane)	GO:0022891(substrate-specific transmembrane transporter activity);GO:0005215(transporter activity);GO:0005355(glucose transmembrane transporter activity);GO:0005351(sugar:proton symporter activity);GO:0022857(transmembrane transporter activity);GO:0032440(2-alkenal reductase [NAD(P)] activity);GO:0016491(oxidoreductase activity)	K08145|SLC2A8, GLUT8|http://www.genome.jp/dbget-bin/www_bget?ko:K08145	*
TraesCS2B01G378500						1	1	1	1	1		BAJ85267.1	predicted protein [Hordeum vulgare subsp. vulgare]	GO:0015780(nucleotide-sugar transport);GO:0008643(carbohydrate transport);GO:0055085(transmembrane transport)	GO:0016020(membrane);GO:0016021(integral component of membrane);GO:0000139(Golgi membrane);GO:0005794(Golgi apparatus);GO:0005886(plasma membrane)	GO:0005338(nucleotide-sugar transmembrane transporter activity);GO:0022857(transmembrane transporter activity)	*	*
TraesCS5D01G087700		1	1		1				1			BAJ84826.1	predicted protein [Hordeum vulgare subsp. vulgare]	*	GO:0016020(membrane);GO:0016021(integral component of membrane)	GO:0016798(hydrolase activity, acting on glycosyl bonds)	K07964|HPSE|http://www.genome.jp/dbget-bin/www_bget?ko:K07964	ko05205(Proteoglycans in cancer);ko00531(Glycosaminoglycan degradation)
TraesCS5B01G238600LC								1	1	1		XP_014751131.1	PREDICTED: uncharacterized mitochondrial protein AtMg00810-like [Brachypodium distachyon]	*	GO:0005739(mitochondrion)	*	*	*
TraesCS7B01G038700									1			KQL09544.1	hypothetical protein SETIT_008313mg, partial [Setaria italica]	*	GO:0009536(plastid)	*	*	*
TraesCS4A01G385100			1			1			1			EMS66782.1	hypothetical protein TRIUR3_27803 [Triticum urartu]	*	*	GO:0016787(hydrolase activity)	K10706|SETX, ALS4|http://www.genome.jp/dbget-bin/www_bget?ko:K10706	*
TraesCS4B01G188500						1		1	1	1		EMT16761.1	hypothetical protein F775_10065 [Aegilops tauschii]	*	*	*	*	*
TraesCS5D01G126900	1		1			1	1	1	1	1		EMT12290.1	La-related protein 7 [Aegilops tauschii]	GO:0006396(RNA processing)	GO:0030529(intracellular ribonucleoprotein complex);GO:0005634(nucleus)	GO:0003723(RNA binding);GO:0000166(nucleotide binding);GO:0003676(nucleic acid binding)	K15191|LARP7|http://www.genome.jp/dbget-bin/www_bget?ko:K15191	*
TraesCS3B01G023100LC									1			CDM80976.1	unnamed protein product [Triticum aestivum]	GO:0046854(phosphatidylinositol phosphorylation);GO:0006020(inositol metabolic process);GO:0007165(signal transduction);GO:0046855(inositol phosphate dephosphorylation);GO:0000105(histidine biosynthetic process);GO:0016311(dephosphorylation)	GO:0005737(cytoplasm);GO:0009536(plastid);GO:0009507(chloroplast)	GO:0004401(histidinol-phosphatase activity);GO:0000287(magnesium ion binding);GO:0008934(inositol monophosphate 1-phosphatase activity);GO:0052834(inositol monophosphate phosphatase activity)	K18649|IMPL2|http://www.genome.jp/dbget-bin/www_bget?ko:K18649	ko04070(Phosphatidylinositol signaling system);ko00340(Histidine metabolism);ko00053(Ascorbate and aldarate metabolism);ko00562(Inositol phosphate metabolism);ko01230(Biosynthesis of amino acids)
TraesCS5B01G490400LC									1	1		BAJ93880.1	predicted protein [Hordeum vulgare subsp. vulgare]	GO:0006468(protein phosphorylation);GO:0016310(phosphorylation)	GO:0009536(plastid)	GO:0004672(protein kinase activity);GO:0004674(protein serine/threonine kinase activity);GO:0005524(ATP binding);GO:0016301(kinase activity);GO:0000166(nucleotide binding)	*	*
TraesCS1B01G124700						1		1	1			EMT25750.1	Serine/threonine-protein phosphatase 4 regulatory subunit 3 [Aegilops tauschii]	*	*	*	K17491|SMEK, PPP4R3|http://www.genome.jp/dbget-bin/www_bget?ko:K17491	ko04212(Longevity regulating pathway - worm);ko04922(Glucagon signaling pathway)
TraesCS5D01G303600					1		1	1	1	1		EMT27680.1	hypothetical protein F775_31675 [Aegilops tauschii]	GO:0008150(biological_process)	GO:0005886(plasma membrane);GO:0005634(nucleus);GO:0005829(cytosol)	GO:0003674(molecular_function)	*	*
TraesCS3D01G450800LC	1		1			1		1	1			EMS63188.1	hypothetical protein TRIUR3_16864 [Triticum urartu]	GO:0006470(protein dephosphorylation)	GO:0016020(membrane);GO:0016021(integral component of membrane)	GO:0003824(catalytic activity);GO:0004722(protein serine/threonine phosphatase activity);GO:0016787(hydrolase activity);GO:0004721(phosphoprotein phosphatase activity);GO:0043169(cation binding);GO:0046872(metal ion binding);GO:0003676(nucleic acid binding);GO:0005524(ATP binding);GO:0004386(helicase activity);GO:0000166(nucleotide binding)	K01102|PDP|http://www.genome.jp/dbget-bin/www_bget?ko:K01102	*
TraesCS4B01G319000									1			BAK04358.1	predicted protein [Hordeum vulgare subsp. vulgare]	GO:0055114(oxidation-reduction process);GO:2000039(regulation of trichome morphogenesis);GO:0008360(regulation of cell shape);GO:0048444(floral organ morphogenesis);GO:0048530(fruit morphogenesis);GO:0000226(microtubule cytoskeleton organization);GO:0045604(regulation of epidermal cell differentiation);GO:0042814(monopolar cell growth);GO:0031129(inductive cell-cell signaling);GO:0010482(regulati…	GO:0005634(nucleus);GO:0005829(cytosol);GO:0005802(trans-Golgi network)	GO:0051287(NAD binding);GO:0042803(protein homodimerization activity);GO:0003714(transcription corepressor activity);GO:0042802(identical protein binding)	*	*
TraesCS7A01G159300LC								1	1	1		EAY87545.1	hypothetical protein OsI_08956 [Oryza sativa Indica Group]	*	*	GO:0046983(protein dimerization activity);GO:0003676(nucleic acid binding)	*	*
TraesCS2B01G539700									1			3J60_S	Chain S, Localization Of The Small Subunit Ribosomal Proteins Into A 5.5 A Cryo-em Map Of Triticum Aestivum Translating 80s Ribosome	GO:0042254(ribosome biogenesis);GO:0006412(translation)	GO:0005622(intracellular);GO:0005840(ribosome);GO:0030529(intracellular ribonucleoprotein complex);GO:0005829(cytosol);GO:0015935(small ribosomal subunit)	GO:0003735(structural constituent of ribosome);GO:0003723(RNA binding);GO:0003676(nucleic acid binding)	K02964|RP-S18e, RPS18|http://www.genome.jp/dbget-bin/www_bget?ko:K02964	ko03010(Ribosome)
chr6B.265					1				1	1		EMT10459.1	hypothetical protein F775_24280 [Aegilops tauschii]	*	*	*	*	*
chr2A.2543									1			EMT20731.1	hypothetical protein F775_24727 [Aegilops tauschii]	*	*	*	*	*
TraesCS1A01G428400							1	1	1	1		AFU81119.1	tryptophan synthase alpha subunit, partial [Secale cereale]	GO:0008152(metabolic process);GO:0000162(tryptophan biosynthetic process);GO:0006568(tryptophan metabolic process)	GO:0005737(cytoplasm);GO:0009507(chloroplast)	GO:0003824(catalytic activity);GO:0030170(pyridoxal phosphate binding);GO:0004834(tryptophan synthase activity);GO:0016829(lyase activity)	K01695|trpA|http://www.genome.jp/dbget-bin/www_bget?ko:K01695	ko00260(Glycine, serine and threonine metabolism);ko00400(Phenylalanine, tyrosine and tryptophan biosynthesis);ko01230(Biosynthesis of amino acids)
TraesCS3D01G327600									1			CDM84630.1	unnamed protein product [Triticum aestivum]	GO:0006351(transcription, DNA-templated);GO:0006355(regulation of transcription, DNA-templated);GO:0009738(abscisic acid-activated signaling pathway);GO:0046777(protein autophosphorylation);GO:0006468(protein phosphorylation);GO:0035556(intracellular signal transduction);GO:0018105(peptidyl-serine phosphorylation)	GO:0005737(cytoplasm);GO:0005634(nucleus)	GO:0003700(transcription factor activity, sequence-specific DNA binding);GO:0043565(sequence-specific DNA binding);GO:0004672(protein kinase activity);GO:0004674(protein serine/threonine kinase activity);GO:0005509(calcium ion binding);GO:0005524(ATP binding);GO:0005516(calmodulin binding);GO:0004683(calmodulin-dependent protein kinase activity);GO:0000166(nucleotide binding);GO:0009931(calcium-d…	K14431|TGA|http://www.genome.jp/dbget-bin/www_bget?ko:K14431	ko04075(Plant hormone signal transduction)
TraesCS4B01G141800			1						1			KQJ98836.1	hypothetical protein BRADI_3g39431 [Brachypodium distachyon]	*	*	GO:0003676(nucleic acid binding)	*	*
TraesCS4B01G018700									1			EMT14408.1	Pattern formation protein EMB30 [Aegilops tauschii]	GO:0032012(regulation of ARF protein signal transduction);GO:0016192(vesicle-mediated transport);GO:0000911(cytokinesis by cell plate formation);GO:0009793(embryo development ending in seed dormancy);GO:0032509(endosome transport via multivesicular body sorting pathway);GO:0010274(hydrotropism);GO:0001736(establishment of planar polarity);GO:0010087(phloem or xylem histogenesis);GO:0048765(root h…	GO:0005802(trans-Golgi network);GO:0005886(plasma membrane);GO:0005768(endosome)	GO:0005086(ARF guanyl-nucleotide exchange factor activity);GO:0042803(protein homodimerization activity);GO:0042802(identical protein binding)	K18443|GBF1|http://www.genome.jp/dbget-bin/www_bget?ko:K18443	ko04144(Endocytosis)
TraesCS1D01G379300							1	1	1			BAK08004.1	predicted protein [Hordeum vulgare subsp. vulgare]	*	*	*	*	*
TraesCS7D01G054500									1			BAJ85289.1	predicted protein [Hordeum vulgare subsp. vulgare]	*	GO:0016020(membrane);GO:0016021(integral component of membrane);GO:0009506(plasmodesma);GO:0005576(extracellular region)	*	K14617|LMBRD1|http://www.genome.jp/dbget-bin/www_bget?ko:K14617	ko04977(Vitamin digestion and absorption)
TraesCS4B01G046600							1		1	1		XP_003560729.1	PREDICTED: probable serine/threonine protein kinase IREH1 [Brachypodium distachyon]	GO:0016310(phosphorylation);GO:0006468(protein phosphorylation);GO:0035556(intracellular signal transduction);GO:0018105(peptidyl-serine phosphorylation)	GO:0005622(intracellular)	GO:0004672(protein kinase activity);GO:0004674(protein serine/threonine kinase activity);GO:0016301(kinase activity);GO:0016740(transferase activity);GO:0005524(ATP binding);GO:0000166(nucleotide binding);GO:0004697(protein kinase C activity)	*	*
TraesCS7D01G248600	1	1							1	1	mTERF	EMT24225.1	hypothetical protein F775_32365 [Aegilops tauschii]	GO:0006355(regulation of transcription, DNA-templated);GO:0006353(DNA-templated transcription, termination);GO:0008033(tRNA processing);GO:0008380(RNA splicing);GO:0009658(chloroplast organization);GO:0032502(developmental process);GO:0042255(ribosome assembly);GO:0006351(transcription, DNA-templated)	GO:0005739(mitochondrion);GO:0009507(chloroplast);GO:0042651(thylakoid membrane);GO:0009536(plastid)	GO:0003690(double-stranded DNA binding);GO:0003677(DNA binding);GO:0003723(RNA binding);GO:0003727(single-stranded RNA binding);GO:0019843(rRNA binding)	K15032|MTERFD|http://www.genome.jp/dbget-bin/www_bget?ko:K15032	*
TraesCS3B01G251700					1				1		C3H	CDM83363.1	unnamed protein product [Triticum aestivum]	*	GO:0005634(nucleus)	GO:0046872(metal ion binding);GO:0003677(DNA binding);GO:0003723(RNA binding)	*	*
TraesCS7A01G350300		1				1			1			BAJ97652.1	predicted protein [Hordeum vulgare subsp. vulgare]	GO:0006810(transport);GO:0055085(transmembrane transport);GO:0006811(ion transport);GO:0006813(potassium ion transport);GO:0042391(regulation of membrane potential)	GO:0016021(integral component of membrane);GO:0016020(membrane);GO:0005887(integral component of plasma membrane);GO:0005886(plasma membrane)	GO:0005216(ion channel activity);GO:0005249(voltage-gated potassium channel activity)	K05391|CNGF|http://www.genome.jp/dbget-bin/www_bget?ko:K05391	ko04626(Plant-pathogen interaction)
TraesCS2A01G191700			1						1			EMS51970.1	Omega-hydroxypalmitate O-feruloyl transferase [Triticum urartu]	*	*	GO:0016747(transferase activity, transferring acyl groups other than amino-acyl groups);GO:0016740(transferase activity)	K15400|HHT1|http://www.genome.jp/dbget-bin/www_bget?ko:K15400	ko00073(Cutin, suberine and wax biosynthesis)
TraesCS3A01G442100								1	1			CDM85877.1	unnamed protein product [Triticum aestivum]	GO:0008152(metabolic process);GO:0008652(cellular amino acid biosynthetic process);GO:0016310(phosphorylation)	GO:0005739(mitochondrion);GO:0009570(chloroplast stroma)	GO:0016740(transferase activity);GO:0004072(aspartate kinase activity);GO:0016597(amino acid binding);GO:0016301(kinase activity)	K00928|lysC|http://www.genome.jp/dbget-bin/www_bget?ko:K00928	ko00270(Cysteine and methionine metabolism);ko00260(Glycine, serine and threonine metabolism);ko00300(Lysine biosynthesis);ko00261(Monobactam biosynthesis);ko01210(2-Oxocarboxylic acid metabolism);ko01230(Biosynthesis of amino acids)
TraesCS7D01G502800									1			BAK05975.1	predicted protein, partial [Hordeum vulgare subsp. vulgare]	GO:0006396(RNA processing);GO:0030422(production of siRNA involved in RNA interference);GO:0031054(pre-miRNA processing);GO:0090502(RNA phosphodiester bond hydrolysis, endonucleolytic);GO:0031053(primary miRNA processing)	GO:0005634(nucleus);GO:0005737(cytoplasm);GO:0016442(RISC complex)	GO:0003725(double-stranded RNA binding);GO:0003723(RNA binding);GO:0004525(ribonuclease III activity)	*	*
TraesCS3D01G073100					1				1			CDM81248.1	unnamed protein product [Triticum aestivum]	GO:0071596(ubiquitin-dependent protein catabolic process via the N-end rule pathway)	GO:0005737(cytoplasm);GO:0000151(ubiquitin ligase complex)	GO:0061630(ubiquitin protein ligase activity);GO:0008270(zinc ion binding)	*	*
TraesCS7A01G241100							1		1	1		AAR87160.1	putative amino-acid N-acetyltransferase [Oryza sativa Japonica Group]	GO:0006526(arginine biosynthetic process)	GO:0009536(plastid);GO:0005737(cytoplasm)	GO:0016740(transferase activity);GO:0008080(N-acetyltransferase activity);GO:0004042(acetyl-CoA:L-glutamate N-acetyltransferase activity)	K14682|argAB|http://www.genome.jp/dbget-bin/www_bget?ko:K14682	ko00220(Arginine biosynthesis);ko01210(2-Oxocarboxylic acid metabolism);ko01230(Biosynthesis of amino acids)
TraesCS6B01G109500LC						1	1	1	1	1		EMS60220.1	hypothetical protein TRIUR3_23378 [Triticum urartu]	GO:0006396(RNA processing)	GO:0005739(mitochondrion);GO:0005737(cytoplasm);GO:0005634(nucleus)	GO:0008026(ATP-dependent helicase activity);GO:0003676(nucleic acid binding);GO:0008270(zinc ion binding);GO:0046872(metal ion binding);GO:0005524(ATP binding);GO:0004386(helicase activity);GO:0000166(nucleotide binding);GO:0016787(hydrolase activity);GO:0004004(ATP-dependent RNA helicase activity);GO:0044822(RNA binding)	K12818|DHX8, PRP22|http://www.genome.jp/dbget-bin/www_bget?ko:K12818	ko03040(Spliceosome)
TraesCS5A01G128500							1		1	1		EMS60106.1	hypothetical protein TRIUR3_20770 [Triticum urartu]	*	GO:0016020(membrane);GO:0016021(integral component of membrane)	GO:0016787(hydrolase activity)	*	*
TraesCS4A01G243100	1	1					1	1	1			BAJ94883.1	predicted protein [Hordeum vulgare subsp. vulgare]	GO:0006893(Golgi to plasma membrane transport);GO:0051601(exocyst localization);GO:0006887(exocytosis)	GO:0005886(plasma membrane);GO:0000145(exocyst)	GO:0005546(phosphatidylinositol-4,5-bisphosphate binding);GO:0017049(GTP-Rho binding)	K19983|EXOC1, SEC3|http://www.genome.jp/dbget-bin/www_bget?ko:K19983	*
TraesCS6D01G378300									1			BAJ85337.1	predicted protein [Hordeum vulgare subsp. vulgare]	GO:0009734(auxin-activated signaling pathway);GO:0006351(transcription, DNA-templated);GO:0006355(regulation of transcription, DNA-templated)	GO:0005634(nucleus)	*	K14484|IAA|http://www.genome.jp/dbget-bin/www_bget?ko:K14484	ko04075(Plant hormone signal transduction)
TraesCS1D01G139300	1							1	1		E2F-DP	BAK03949.1	predicted protein [Hordeum vulgare subsp. vulgare]	GO:0006351(transcription, DNA-templated);GO:0006355(regulation of transcription, DNA-templated);GO:0006357(regulation of transcription from RNA polymerase II promoter);GO:0007049(cell cycle);GO:0042023(DNA endoreduplication)	GO:0005667(transcription factor complex);GO:0005634(nucleus);GO:0005737(cytoplasm)	GO:0003677(DNA binding);GO:0000981(RNA polymerase II transcription factor activity, sequence-specific DNA binding);GO:0003700(transcription factor activity, sequence-specific DNA binding);GO:0046982(protein heterodimerization activity)	K04683|TFDP1|http://www.genome.jp/dbget-bin/www_bget?ko:K04683	ko04110(Cell cycle);ko04350(TGF-beta signaling pathway)
TraesCS1D01G009400									1			EMT07015.1	hypothetical protein F775_27322 [Aegilops tauschii]	*	*	*	*	*
TraesCS4A01G247300						1	1	1	1	1		EMT06902.1	hypothetical protein F775_28695 [Aegilops tauschii]	GO:0045454(cell redox homeostasis)	GO:0005739(mitochondrion)	GO:0050897(cobalt ion binding)	*	*
TraesCS4B01G138800						1	1	1	1	1		XP_003558758.1	PREDICTED: mediator of RNA polymerase II transcription subunit 34 [Brachypodium distachyon]	GO:0006310(DNA recombination);GO:0000724(double-strand break repair via homologous recombination);GO:0032508(DNA duplex unwinding);GO:0044237(cellular metabolic process);GO:0006260(DNA replication);GO:0006281(DNA repair)	GO:0005737(cytoplasm);GO:0005622(intracellular);GO:0016592(mediator complex);GO:0005694(chromosome);GO:0005634(nucleus)	GO:0043138(3'-5' DNA helicase activity);GO:0003677(DNA binding);GO:0005524(ATP binding);GO:0009378(four-way junction helicase activity);GO:0004386(helicase activity);GO:0008026(ATP-dependent helicase activity);GO:0003676(nucleic acid binding);GO:0043140(ATP-dependent 3'-5' DNA helicase activity);GO:0016787(hydrolase activity);GO:0003824(catalytic activity);GO:0000166(nucleotide binding)	K10899|RECQL|http://www.genome.jp/dbget-bin/www_bget?ko:K10899	*
TraesCS2D01G339400	1		1			1	1	1	1	1		EMS63395.1	hypothetical protein TRIUR3_17335 [Triticum urartu]	GO:0045737(positive regulation of cyclin-dependent protein serine/threonine kinase activity);GO:0000079(regulation of cyclin-dependent protein serine/threonine kinase activity);GO:1901409(positive regulation of phosphorylation of RNA polymerase II C-terminal domain);GO:0045944(positive regulation of transcription from RNA polymerase II promoter);GO:0006355(regulation of transcription, DNA-templat…	GO:0000307(cyclin-dependent protein kinase holoenzyme complex);GO:0005634(nucleus)	GO:0019901(protein kinase binding);GO:0016538(cyclin-dependent protein serine/threonine kinase regulator activity)	K15188|CCNT|http://www.genome.jp/dbget-bin/www_bget?ko:K15188	ko05202(Transcriptional misregulation in cancers)
TraesCS2A01G237700						1	1	1	1			AAP44536.1	cyclophilin-like protein [Triticum aestivum]	GO:0000413(protein peptidyl-prolyl isomerization);GO:0006457(protein folding)	*	GO:0016853(isomerase activity);GO:0003755(peptidyl-prolyl cis-trans isomerase activity)	*	*
TraesCS4A01G401400									1	1		BAJ93603.1	predicted protein [Hordeum vulgare subsp. vulgare]	GO:0006552(leucine catabolic process)	GO:0005739(mitochondrion)	GO:0050897(cobalt ion binding);GO:0008270(zinc ion binding);GO:0016874(ligase activity)	K01969|E6.4.1.4B|http://www.genome.jp/dbget-bin/www_bget?ko:K01969	ko00280(Valine, leucine and isoleucine degradation)
TraesCS3B01G228800			1					1	1			BAJ95819.1	predicted protein [Hordeum vulgare subsp. vulgare]	GO:0006629(lipid metabolic process);GO:0016042(lipid catabolic process)	*	GO:0016787(hydrolase activity)	*	*
TraesCS6B01G230800							1		1	1		EMT26181.1	hypothetical protein F775_11456 [Aegilops tauschii]	*	*	GO:0003677(DNA binding)	*	*
chr4D.1369									1			EMT26491.1	hypothetical protein F775_23935 [Aegilops tauschii]	*	*	*	*	*
TraesCS7A01G240700						1			1			XP_010235261.2	PREDICTED: chloride channel protein CLC-f [Brachypodium distachyon]	GO:0006810(transport);GO:0006821(chloride transport);GO:0055085(transmembrane transport);GO:0006811(ion transport)	GO:0016020(membrane);GO:0016021(integral component of membrane);GO:0009536(plastid);GO:0009507(chloroplast);GO:0005794(Golgi apparatus)	GO:0005216(ion channel activity);GO:0005247(voltage-gated chloride channel activity)	*	*
TraesCS6D01G201500									1			BAJ92239.1	predicted protein [Hordeum vulgare subsp. vulgare]	GO:0009082(branched-chain amino acid biosynthetic process);GO:0008152(metabolic process);GO:0006573(valine metabolic process);GO:0006551(leucine metabolic process)	GO:0009536(plastid);GO:0005829(cytosol)	GO:0003984(acetolactate synthase activity);GO:0016597(amino acid binding);GO:0016740(transferase activity)	K01653|E2.2.1.6S, ilvH, ilvN|http://www.genome.jp/dbget-bin/www_bget?ko:K01653	ko00290(Valine, leucine and isoleucine biosynthesis);ko00650(Butanoate metabolism);ko00660(C5-Branched dibasic acid metabolism);ko00770(Pantothenate and CoA biosynthesis);ko01210(2-Oxocarboxylic acid metabolism);ko01230(Biosynthesis of amino acids)
TraesCS5A01G017500									1	1		EMS45724.1	hypothetical protein TRIUR3_04085 [Triticum urartu]	*	*	*	*	*
TraesCS3B01G247900							1	1	1			BAK08332.1	predicted protein [Hordeum vulgare subsp. vulgare]	*	GO:0009536(plastid)	*	*	*
TraesCS5D01G472100									1		FHA	BAJ95142.1	predicted protein [Hordeum vulgare subsp. vulgare]	GO:0006470(protein dephosphorylation);GO:0016310(phosphorylation);GO:0007165(signal transduction);GO:0009934(regulation of meristem structural organization)	GO:0005886(plasma membrane);GO:0016020(membrane);GO:0016021(integral component of membrane)	GO:0004722(protein serine/threonine phosphatase activity);GO:0004721(phosphoprotein phosphatase activity);GO:0046872(metal ion binding);GO:0003824(catalytic activity);GO:0016787(hydrolase activity);GO:0043169(cation binding);GO:0016301(kinase activity);GO:0019901(protein kinase binding);GO:0005515(protein binding)	K01090|E3.1.3.16|http://www.genome.jp/dbget-bin/www_bget?ko:K01090	*
TraesCS1D01G167900							1		1	1		EMT23911.1	Protein spinster [Aegilops tauschii]	GO:0055085(transmembrane transport)	GO:0016020(membrane);GO:0016021(integral component of membrane)	*	*	*
TraesCS4A01G288000LC								1	1	1		EMS59619.1	hypothetical protein TRIUR3_24781 [Triticum urartu]	*	*	*	*	*
TraesCS3D01G372900									1		AP2-EREBP	CBH32584.1	F-box domain containing protein, expressed [Triticum aestivum]	GO:0006351(transcription, DNA-templated);GO:0006355(regulation of transcription, DNA-templated)	GO:0005634(nucleus);GO:0009536(plastid)	GO:0003677(DNA binding);GO:0003700(transcription factor activity, sequence-specific DNA binding)	*	*
TraesCS3B01G197700							1	1	1	1		XP_015635637.1	PREDICTED: serine carboxypeptidase 1 [Oryza sativa Japonica Group]	GO:0051603(proteolysis involved in cellular protein catabolic process);GO:0019748(secondary metabolic process);GO:0006508(proteolysis)	GO:0005777(peroxisome);GO:0005773(vacuole);GO:0016021(integral component of membrane);GO:0016020(membrane)	GO:0016747(transferase activity, transferring acyl groups other than amino-acyl groups);GO:0004185(serine-type carboxypeptidase activity);GO:0008233(peptidase activity);GO:0004180(carboxypeptidase activity);GO:0016787(hydrolase activity)	K16296|SCPL-I|http://www.genome.jp/dbget-bin/www_bget?ko:K16296	*
TraesCS1B01G140700						1		1	1	1		BAJ94811.1	predicted protein [Hordeum vulgare subsp. vulgare]	*	GO:0016020(membrane);GO:0016021(integral component of membrane)	*	*	*
TraesCS6A01G142600LC							1		1	1		EMS45548.1	hypothetical protein TRIUR3_22866 [Triticum urartu]	*	*	*	*	*
TraesCS7B01G644100LC						1	1	1	1	1		*	*	*	*	*	*	*
TraesCS5A01G388800LC							1		1			EMT22788.1	Serine carboxypeptidase-like protein 9 [Aegilops tauschii]	GO:0006508(proteolysis);GO:0019748(secondary metabolic process);GO:0051603(proteolysis involved in cellular protein catabolic process)	GO:0005739(mitochondrion)	GO:0004185(serine-type carboxypeptidase activity);GO:0016747(transferase activity, transferring acyl groups other than amino-acyl groups);GO:0008233(peptidase activity);GO:0016787(hydrolase activity);GO:0004180(carboxypeptidase activity)	K16296|SCPL-I|http://www.genome.jp/dbget-bin/www_bget?ko:K16296	*
TraesCS4D01G157900						1		1	1			XP_003557748.1	PREDICTED: 3beta-hydroxysteroid-dehydrogenase/decarboxylase isoform 1-like isoform X2 [Brachypodium distachyon]	GO:0006694(steroid biosynthetic process);GO:0055114(oxidation-reduction process)	GO:0016021(integral component of membrane);GO:0016020(membrane);GO:0005789(endoplasmic reticulum membrane);GO:0005783(endoplasmic reticulum)	GO:0003854(3-beta-hydroxy-delta5-steroid dehydrogenase activity);GO:0016616(oxidoreductase activity, acting on the CH-OH group of donors, NAD or NADP as acceptor);GO:0016853(isomerase activity);GO:0047012(sterol-4-alpha-carboxylate 3-dehydrogenase (decarboxylating) activity)	K07748|E1.1.1.170, NSDHL, ERG26|http://www.genome.jp/dbget-bin/www_bget?ko:K07748	ko00100(Steroid biosynthesis)
TraesCS4B01G180400									1			XP_010228702.1	PREDICTED: adenylosuccinate lyase-like [Brachypodium distachyon]	GO:0006163(purine nucleotide metabolic process);GO:0006189('de novo' IMP biosynthetic process);GO:0051262(protein tetramerization);GO:0009152(purine ribonucleotide biosynthetic process);GO:0006164(purine nucleotide biosynthetic process);GO:0044208('de novo' AMP biosynthetic process);GO:0006188(IMP biosynthetic process)	*	GO:0003824(catalytic activity);GO:0070626((S)-2-(5-amino-1-(5-phospho-D-ribosyl)imidazole-4-carboxamido)succinate AMP-lyase (fumarate-forming) activity);GO:0004018(N6-(1,2-dicarboxyethyl)AMP AMP-lyase (fumarate-forming) activity);GO:0016829(lyase activity)	K01756|purB, ADSL|http://www.genome.jp/dbget-bin/www_bget?ko:K01756	ko00250(Alanine, aspartate and glutamate metabolism);ko00230(Purine metabolism)
TraesCS3B01G151400								1	1	1		CDM82010.1	unnamed protein product [Triticum aestivum]	*	GO:0005829(cytosol)	*	*	*
TraesCS3B01G282000LC							1		1			ADO00728.1	Ku70 [Triticum aestivum]	GO:0043161(proteasome-mediated ubiquitin-dependent protein catabolic process);GO:0071596(ubiquitin-dependent protein catabolic process via the N-end rule pathway);GO:0016567(protein ubiquitination);GO:0006511(ubiquitin-dependent protein catabolic process);GO:0071480(cellular response to gamma radiation);GO:0006310(DNA recombination);GO:0071481(cellular response to X-ray);GO:0000723(telomere maint…	GO:0005737(cytoplasm);GO:0000151(ubiquitin ligase complex);GO:0043564(Ku70:Ku80 complex);GO:0000784(nuclear chromosome, telomeric region);GO:0005634(nucleus)	GO:0008270(zinc ion binding);GO:0046872(metal ion binding);GO:0061630(ubiquitin protein ligase activity);GO:0016874(ligase activity);GO:0004842(ubiquitin-protein transferase activity);GO:0004003(ATP-dependent DNA helicase activity);GO:0003677(DNA binding);GO:0003690(double-stranded DNA binding);GO:0042162(telomeric DNA binding);GO:0003684(damaged DNA binding);GO:0005524(ATP binding);GO:0004386(he…	K10884|XRCC6, KU70, G22P1|http://www.genome.jp/dbget-bin/www_bget?ko:K10884	ko03450(Non-homologous end-joining)
TraesCS5D01G128700LC			1		1				1			EMT13431.1	hypothetical protein F775_27117 [Aegilops tauschii]	*	*	*	*	*
TraesCS2A01G154400									1			EMS67648.1	Superkiller viralicidic activity 2-like 2 [Triticum urartu]	GO:0006401(RNA catabolic process);GO:0010093(specification of floral organ identity)	GO:0005654(nucleoplasm);GO:0005829(cytosol)	GO:0005524(ATP binding);GO:0003723(RNA binding);GO:0004386(helicase activity);GO:0003724(RNA helicase activity);GO:0003676(nucleic acid binding);GO:0016787(hydrolase activity)	K12598|MTR4, SKIV2L2|http://www.genome.jp/dbget-bin/www_bget?ko:K12598	ko03018(RNA degradation)
TraesCS6B01G434300						1		1	1	1		EMS58316.1	Pumilio-like protein 4 [Triticum urartu]	*	*	GO:0003723(RNA binding);GO:0003729(mRNA binding)	K17943|PUM|http://www.genome.jp/dbget-bin/www_bget?ko:K17943	*
TraesCS4D01G023800					1	1	1	1	1	1		EMT02366.1	Glycine-rich RNA-binding protein 2 [Aegilops tauschii]	*	*	GO:0000166(nucleotide binding);GO:0003676(nucleic acid binding);GO:0008270(zinc ion binding);GO:0046872(metal ion binding)	K12885|RBMX, HNRNPG|http://www.genome.jp/dbget-bin/www_bget?ko:K12885	ko03040(Spliceosome)
TraesCS7A01G210900						1	1	1	1	1		EMT04660.1	hypothetical protein F775_27168 [Aegilops tauschii]	GO:0070370(cellular heat acclimation);GO:0009408(response to heat);GO:0048316(seed development)	GO:0005829(cytosol);GO:0005634(nucleus);GO:0005794(Golgi apparatus)	GO:0031072(heat shock protein binding)	K19765|HSBP1|http://www.genome.jp/dbget-bin/www_bget?ko:K19765	ko04212(Longevity regulating pathway - worm)
TraesCS5B01G117300LC									1			BAH91204.1	Os01g0630700 [Oryza sativa Japonica Group]	GO:0006281(DNA repair);GO:0000723(telomere maintenance)	*	GO:0003678(DNA helicase activity)	*	*
TraesCS4D01G309500									1			XP_014752705.1	PREDICTED: protein SHOOT GRAVITROPISM 6 isoform X2 [Brachypodium distachyon]	*	*	*	*	*
TraesCS2A01G374500						1	1	1	1			EMS58731.1	hypothetical protein TRIUR3_11620 [Triticum urartu]	*	*	*	*	*
TraesCS5A01G416700									1			BAJ87582.1	predicted protein [Hordeum vulgare subsp. vulgare]	*	GO:0005737(cytoplasm);GO:0009507(chloroplast);GO:0009570(chloroplast stroma)	GO:0043023(ribosomal large subunit binding);GO:0005524(ATP binding);GO:0043022(ribosome binding);GO:0000166(nucleotide binding);GO:0016787(hydrolase activity);GO:0016887(ATPase activity);GO:0005525(GTP binding)	K19788|OLA1|http://www.genome.jp/dbget-bin/www_bget?ko:K19788	*
chr4D.529									1			EMS59390.1	hypothetical protein TRIUR3_03204 [Triticum urartu]	*	*	*	*	*
TraesCS6B01G165000						1	1	1	1	1		EMS66154.1	hypothetical protein TRIUR3_21330 [Triticum urartu]	*	*	*	*	*
TraesCS1A01G276100									1	1		BAJ95494.1	predicted protein [Hordeum vulgare subsp. vulgare]	GO:0006886(intracellular protein transport);GO:0006888(ER to Golgi vesicle-mediated transport)	GO:0030127(COPII vesicle coat)	GO:0008270(zinc ion binding)	*	*
TraesCS7D01G402500	1								1			EMS48181.1	hypothetical protein TRIUR3_19806 [Triticum urartu]	*	*	GO:0016740(transferase activity);GO:0016757(transferase activity, transferring glycosyl groups);GO:0003950(NAD+ ADP-ribosyltransferase activity)	*	*
TraesCS1B01G476300LC								1	1			EMT08562.1	hypothetical protein F775_24589 [Aegilops tauschii]	*	*	*	*	*
TraesCS5A01G179400LC	1				1	1	1	1	1			EMS64282.1	hypothetical protein TRIUR3_30033 [Triticum urartu]	*	*	*	*	*
TraesCS6D01G248100						1	1	1	1	1		EMS45324.1	TOM1-like protein 2 [Triticum urartu]	GO:0006886(intracellular protein transport)	GO:0005622(intracellular)	*	*	*
TraesCS7A01G021500LC						1	1		1	1		KOM37535.1	hypothetical protein LR48_Vigan03g091700 [Vigna angularis]	*	*	*	*	*
chr2D.786							1	1	1	1		EMT00811.1	hypothetical protein F775_23760 [Aegilops tauschii]	*	GO:0005737(cytoplasm)	*	*	*
TraesCS2A01G231000						1		1	1			BAJ85775.1	predicted protein [Hordeum vulgare subsp. vulgare]	GO:0007165(signal transduction);GO:0043087(regulation of GTPase activity)	GO:0005737(cytoplasm)	*	*	*
TraesCS2D01G160700	1		1		1	1	1	1	1	1		EMT16919.1	Cysteine proteinase RD21a [Aegilops tauschii]	GO:0006508(proteolysis);GO:0051603(proteolysis involved in cellular protein catabolic process);GO:0050832(defense response to fungus);GO:0009414(response to water deprivation)	GO:0005615(extracellular space);GO:0005764(lysosome);GO:0005829(cytosol);GO:0000932(P-body);GO:0048046(apoplast);GO:0009507(chloroplast);GO:0005773(vacuole);GO:0009506(plasmodesma);GO:0010494(cytoplasmic stress granule);GO:0005576(extracellular region);GO:0005794(Golgi apparatus);GO:0005783(endoplasmic reticulum)	GO:0008233(peptidase activity);GO:0008234(cysteine-type peptidase activity);GO:0016787(hydrolase activity);GO:0004197(cysteine-type endopeptidase activity);GO:0005515(protein binding)	K16292|CEP, CYSEP|http://www.genome.jp/dbget-bin/www_bget?ko:K16292	*
TraesCS2A01G425400						1	1	1	1	1		CBX87013.1	KS protein [Triticum aestivum]	GO:0008152(metabolic process);GO:0051501(diterpene phytoalexin metabolic process);GO:0006952(defense response)	GO:0005739(mitochondrion);GO:0009536(plastid)	GO:0000287(magnesium ion binding);GO:0016829(lyase activity);GO:0010333(terpene synthase activity);GO:0046872(metal ion binding);GO:0009899(ent-kaurene synthase activity);GO:0034279(syn-pimara-7,15-diene synthase activity);GO:0034277(ent-cassa-12,15-diene synthase activity)	K04121|E4.2.3.19|http://www.genome.jp/dbget-bin/www_bget?ko:K04121	ko00904(Diterpenoid biosynthesis)
TraesCS2D01G308700								1	1			BAJ99701.1	predicted protein [Hordeum vulgare subsp. vulgare]	GO:0006482(protein demethylation)	GO:0005773(vacuole)	GO:0003824(catalytic activity);GO:0052689(carboxylic ester hydrolase activity);GO:0016787(hydrolase activity)	K13617|PPME1|http://www.genome.jp/dbget-bin/www_bget?ko:K13617	*
TraesCS5D01G383900									1			XP_003561873.1	PREDICTED: DNA-directed RNA polymerase II subunit RPB2 [Brachypodium distachyon]	GO:0006351(transcription, DNA-templated)	GO:0005829(cytosol);GO:0005665(DNA-directed RNA polymerase II, core complex);GO:0009506(plasmodesma);GO:0005634(nucleus)	GO:0003899(DNA-directed 5'-3' RNA polymerase activity);GO:0003677(DNA binding);GO:0001055(RNA polymerase II activity);GO:0016740(transferase activity);GO:0032549(ribonucleoside binding);GO:0016779(nucleotidyltransferase activity);GO:0046872(metal ion binding)	K03010|RPB2, POLR2B|http://www.genome.jp/dbget-bin/www_bget?ko:K03010	ko03020(RNA polymerase);ko05169(Epstein-Barr virus infection);ko05016(Huntington's disease);ko00230(Purine metabolism);ko00240(Pyrimidine metabolism)
TraesCSU01G428100LC			1		1			1	1			*	*	*	*	*	*	*
TraesCS3A01G194600						1		1	1			CDM83087.1	unnamed protein product [Triticum aestivum]	GO:0006281(DNA repair)	GO:0005634(nucleus)	GO:0003824(catalytic activity)	K10571|DET1|http://www.genome.jp/dbget-bin/www_bget?ko:K10571	ko04120(Ubiquitin mediated proteolysis)
TraesCS1D01G071800									1	1		ADR00312.1	phosphoinositide-specific phospholipase C2 [Triticum aestivum]	GO:0016042(lipid catabolic process);GO:0007165(signal transduction);GO:0006629(lipid metabolic process);GO:0035556(intracellular signal transduction)	*	GO:0008081(phosphoric diester hydrolase activity);GO:0004871(signal transducer activity);GO:0004435(phosphatidylinositol phospholipase C activity);GO:0016787(hydrolase activity)	K05857|PLCD|http://www.genome.jp/dbget-bin/www_bget?ko:K05857	ko04020(Calcium signaling pathway);ko04070(Phosphatidylinositol signaling system);ko04933(AGE-RAGE signaling pathway in diabetic complications);ko00562(Inositol phosphate metabolism);ko04919(Thyroid hormone signaling pathway)
TraesCS6B01G389700									1			BAK05492.1	predicted protein [Hordeum vulgare subsp. vulgare]	GO:0006310(DNA recombination);GO:0006281(DNA repair);GO:0006260(DNA replication)	GO:0005634(nucleus)	GO:0003677(DNA binding);GO:0003676(nucleic acid binding)	K10739|RFA2, RPA2|http://www.genome.jp/dbget-bin/www_bget?ko:K10739	ko03030(DNA replication);ko03460(Fanconi anemia pathway);ko03440(Homologous recombination);ko03430(Mismatch repair);ko03420(Nucleotide excision repair)
TraesCS6D01G302200					1				1			BAK01840.1	predicted protein [Hordeum vulgare subsp. vulgare]	GO:0006260(DNA replication);GO:0006261(DNA-dependent DNA replication);GO:0031348(negative regulation of defense response)	GO:0005663(DNA replication factor C complex);GO:0005634(nucleus)	GO:0003677(DNA binding);GO:0005524(ATP binding);GO:0003689(DNA clamp loader activity);GO:0000166(nucleotide binding);GO:0016740(transferase activity);GO:0003887(DNA-directed DNA polymerase activity);GO:0016779(nucleotidyltransferase activity)	K10756|RFC3_5|http://www.genome.jp/dbget-bin/www_bget?ko:K10756	ko03030(DNA replication);ko03430(Mismatch repair);ko03420(Nucleotide excision repair)
TraesCS3A01G284800									1			BAJ94465.1	predicted protein [Hordeum vulgare subsp. vulgare]	*	*	*	*	*
TraesCS1B01G347400LC									1			*	*	*	*	*	*	*
TraesCS1B01G010500								1	1	1		AGJ50348.1	gamma-gliadin 9 [Triticum aestivum]	*	*	*	*	*
TraesCS3B01G535500						1	1		1			EMT19652.1	hypothetical protein F775_11359 [Aegilops tauschii]	*	*	*	*	*
TraesCS3B01G546200						1		1	1			CDM86551.1	unnamed protein product [Triticum aestivum]	GO:0007010(cytoskeleton organization);GO:0051017(actin filament bundle assembly)	*	GO:0051015(actin filament binding);GO:0003779(actin binding)	*	*
TraesCS5B01G403200									1			EMT05657.1	hypothetical protein F775_29866 [Aegilops tauschii]	*	GO:0005829(cytosol)	*	K17607|TIPRL, TIP41|http://www.genome.jp/dbget-bin/www_bget?ko:K17607	ko04138(Autophagy - yeast)
TraesCS7D01G655500LC									1			XP_010229863.1	PREDICTED: uncharacterized protein LOC100844033 [Brachypodium distachyon]	GO:0006396(RNA processing);GO:0032259(methylation)	*	GO:0008270(zinc ion binding);GO:0008168(methyltransferase activity);GO:0008173(RNA methyltransferase activity);GO:0016740(transferase activity)	*	*
TraesCS3A01G342800								1	1	1		EMS65875.1	N-terminal kinase-like protein [Triticum urartu]	GO:0006468(protein phosphorylation);GO:0016310(phosphorylation)	*	GO:0004672(protein kinase activity);GO:0005524(ATP binding);GO:0016301(kinase activity)	K08876|SCYL1|http://www.genome.jp/dbget-bin/www_bget?ko:K08876	*
TraesCS6D01G177800									1	1		BAJ95438.1	predicted protein [Hordeum vulgare subsp. vulgare]	GO:0015693(magnesium ion transport)	GO:0016020(membrane);GO:0016021(integral component of membrane)	GO:0015095(magnesium ion transmembrane transporter activity)	*	*
TraesCS5D01G386400	1	1				1	1		1	1		XP_003578737.1	PREDICTED: protein Iojap-related, mitochondrial [Brachypodium distachyon]	GO:0017148(negative regulation of translation);GO:0090071(negative regulation of ribosome biogenesis)	GO:0005739(mitochondrion)	GO:0043023(ribosomal large subunit binding)	*	*
TraesCS1B01G396000	1								1		HSF	AHZ44769.1	heat shock factor A6e, partial [Triticum aestivum]	GO:0006355(regulation of transcription, DNA-templated);GO:0006351(transcription, DNA-templated)	GO:0005634(nucleus);GO:0005737(cytoplasm)	GO:0003677(DNA binding);GO:0003700(transcription factor activity, sequence-specific DNA binding);GO:0042802(identical protein binding);GO:0043565(sequence-specific DNA binding)	K09419|HSFF|http://www.genome.jp/dbget-bin/www_bget?ko:K09419	*
TraesCS2A01G416900									1	1		EMT09219.1	Nudix hydrolase 8 [Aegilops tauschii]	*	GO:0009536(plastid)	GO:0016787(hydrolase activity);GO:0000210(NAD+ diphosphatase activity)	*	*
TraesCS3B01G231100	1		1		1				1			CDM83087.1	unnamed protein product [Triticum aestivum]	GO:0006281(DNA repair)	GO:0005634(nucleus)	GO:0003824(catalytic activity)	K10571|DET1|http://www.genome.jp/dbget-bin/www_bget?ko:K10571	ko04120(Ubiquitin mediated proteolysis)
TraesCS7B01G025700							1		1			EMT26239.1	hypothetical protein F775_05430 [Aegilops tauschii]	*	*	GO:0008270(zinc ion binding);GO:0019789(SUMO transferase activity)	K04706|PIAS1|http://www.genome.jp/dbget-bin/www_bget?ko:K04706	ko04630(Jak-STAT signaling pathway);ko04120(Ubiquitin mediated proteolysis);ko05160(Hepatitis C)
TraesCS5A01G460400						1			1		FHA	BAJ95142.1	predicted protein [Hordeum vulgare subsp. vulgare]	GO:0006470(protein dephosphorylation);GO:0016310(phosphorylation);GO:0007165(signal transduction);GO:0009934(regulation of meristem structural organization)	GO:0005886(plasma membrane);GO:0016021(integral component of membrane);GO:0016020(membrane);GO:0005576(extracellular region)	GO:0004722(protein serine/threonine phosphatase activity);GO:0004721(phosphoprotein phosphatase activity);GO:0046872(metal ion binding);GO:0003824(catalytic activity);GO:0016787(hydrolase activity);GO:0043169(cation binding);GO:0016301(kinase activity);GO:0019901(protein kinase binding);GO:0050408([pyruvate kinase]-phosphatase activity);GO:0005515(protein binding)	K01090|E3.1.3.16|http://www.genome.jp/dbget-bin/www_bget?ko:K01090	*
TraesCS7B01G173900								1	1			XP_003574910.1	PREDICTED: WD repeat-containing protein DWA2-like [Brachypodium distachyon]	GO:0008150(biological_process)	GO:0080008(Cul4-RING E3 ubiquitin ligase complex);GO:0005634(nucleus)	GO:0000166(nucleotide binding)	*	*
TraesCS5A01G437900		1			1			1	1		HSF	EMT02670.1	Heat stress transcription factor A-2e [Aegilops tauschii]	GO:0006355(regulation of transcription, DNA-templated);GO:0006351(transcription, DNA-templated)	GO:0005634(nucleus);GO:0005737(cytoplasm)	GO:0003677(DNA binding);GO:0003700(transcription factor activity, sequence-specific DNA binding);GO:0043565(sequence-specific DNA binding);GO:0042802(identical protein binding)	K09419|HSFF|http://www.genome.jp/dbget-bin/www_bget?ko:K09419	*
TraesCS4B01G379300								1	1			BAJ94852.1	predicted protein, partial [Hordeum vulgare subsp. vulgare]	GO:0016310(phosphorylation)	GO:0005956(protein kinase CK2 complex)	GO:0019887(protein kinase regulator activity);GO:0016301(kinase activity)	K03115|CSNK2B|http://www.genome.jp/dbget-bin/www_bget?ko:K03115	ko04520(Adherens junction);ko04137(Mitophagy - animal);ko04139(Mitophagy - yeast);ko04064(NF-kappa B signaling pathway);ko04310(Wnt signaling pathway);ko03008(Ribosome biogenesis in eukaryotes);ko05169(Epstein-Barr virus infection);ko05168(Herpes simplex infection);ko05162(Measles);ko04712(Circadian rhythm - plant)
TraesCS5A01G688600LC			1		1				1			BAK01604.1	predicted protein [Hordeum vulgare subsp. vulgare]	*	GO:0009536(plastid);GO:0016021(integral component of membrane);GO:0016020(membrane)	GO:0010997(anaphase-promoting complex binding);GO:0097027(ubiquitin-protein transferase activator activity)	K03364|CDH1|http://www.genome.jp/dbget-bin/www_bget?ko:K03364	ko04110(Cell cycle);ko04111(Cell cycle - yeast);ko04120(Ubiquitin mediated proteolysis);ko04914(Progesterone-mediated oocyte maturation)
TraesCS4D01G247000LC							1	1	1	1		EMT03048.1	hypothetical protein F775_27681 [Aegilops tauschii]	*	*	*	*	*
TraesCS1A01G330700	1						1		1			BAJ86907.1	predicted protein [Hordeum vulgare subsp. vulgare]	*	*	*	*	*
TraesCS3B01G312400									1	1		CDM84034.1	unnamed protein product [Triticum aestivum]	GO:0006508(proteolysis)	*	GO:0008234(cysteine-type peptidase activity)	K16287|ULP1C_D|http://www.genome.jp/dbget-bin/www_bget?ko:K16287	*
TraesCS3B01G401200									1			CDM85073.1	unnamed protein product [Triticum aestivum]	GO:0010228(vegetative to reproductive phase transition of meristem);GO:0016049(cell growth);GO:0051301(cell division);GO:0010389(regulation of G2/M transition of mitotic cell cycle);GO:0009817(defense response to fungus, incompatible interaction);GO:0006513(protein monoubiquitination);GO:0010162(seed dormancy process);GO:0009965(leaf morphogenesis);GO:0045087(innate immune response);GO:0033523(hi…	GO:0005739(mitochondrion);GO:0005634(nucleus)	GO:0042803(protein homodimerization activity);GO:0004842(ubiquitin-protein transferase activity);GO:0008270(zinc ion binding);GO:0046872(metal ion binding);GO:0016874(ligase activity)	K10696|BRE1|http://www.genome.jp/dbget-bin/www_bget?ko:K10696	*
TraesCS3D01G289300							1	1	1			CBH32506.1	Triose-phosphate Transporter domain containing protein, expressed [Triticum aestivum]	GO:0015786(UDP-glucose transport);GO:0008643(carbohydrate transport);GO:0006810(transport)	GO:0016021(integral component of membrane);GO:0005793(endoplasmic reticulum-Golgi intermediate compartment);GO:0016020(membrane);GO:0005886(plasma membrane)	*	K15280|SLC35C2|http://www.genome.jp/dbget-bin/www_bget?ko:K15280	*
TraesCS7B01G385000LC							1		1			EMT02990.1	Ribosome biogenesis NSA2-like protein [Aegilops tauschii]	GO:0000460(maturation of 5.8S rRNA);GO:0000470(maturation of LSU-rRNA)	GO:0005730(nucleolus);GO:0030687(preribosome, large subunit precursor);GO:0016021(integral component of membrane);GO:0016020(membrane);GO:0005840(ribosome)	*	K14842|NSA2|http://www.genome.jp/dbget-bin/www_bget?ko:K14842	*
TraesCS6B01G333500							1	1	1			EMS46101.1	hypothetical protein TRIUR3_16371 [Triticum urartu]	GO:0051601(exocyst localization);GO:0006887(exocytosis)	GO:0000145(exocyst)	GO:0000149(SNARE binding)	K06110|EXOC3, SEC6|http://www.genome.jp/dbget-bin/www_bget?ko:K06110	*
TraesCS2A01G219300									1			XP_014753310.1	PREDICTED: protein ACCELERATED CELL DEATH 6-like isoform X3 [Brachypodium distachyon]	GO:0007165(signal transduction);GO:0006952(defense response);GO:0006468(protein phosphorylation)	GO:0016021(integral component of membrane);GO:0016020(membrane);GO:0009536(plastid);GO:0005886(plasma membrane);GO:0009506(plasmodesma)	GO:0004672(protein kinase activity);GO:0004674(protein serine/threonine kinase activity);GO:0005524(ATP binding);GO:0000166(nucleotide binding)	*	*
TraesCS4B01G317300			1						1			BAK00587.1	predicted protein [Hordeum vulgare subsp. vulgare]	*	GO:0005739(mitochondrion)	*	*	*
TraesCS1D01G168300						1			1			XP_002450320.1	hypothetical protein SORBIDRAFT_05g003700 [Sorghum bicolor]	*	*	GO:0003824(catalytic activity);GO:0016787(hydrolase activity)	*	*
TraesCS3B01G078000									1			CDM81176.1	unnamed protein product [Triticum aestivum]	*	*	*	*	*
TraesCS5A01G203500									1			EMT31860.1	Alpha,alpha-trehalose-phosphate synthase (UDP-forming) 6 [Aegilops tauschii]	GO:0005992(trehalose biosynthetic process);GO:0016311(dephosphorylation)	GO:0016020(membrane);GO:0016021(integral component of membrane)	GO:0003824(catalytic activity);GO:0004805(trehalose-phosphatase activity);GO:0003825(alpha,alpha-trehalose-phosphate synthase (UDP-forming) activity)	K16055|TPS|http://www.genome.jp/dbget-bin/www_bget?ko:K16055	ko00500(Starch and sucrose metabolism)
TraesCS3B01G256700						1	1	1	1	1		AKS50324.1	mitogen activated protein kinase 20-1 [Triticum aestivum]	GO:0016310(phosphorylation);GO:0006468(protein phosphorylation)	*	GO:0004672(protein kinase activity);GO:0004674(protein serine/threonine kinase activity);GO:0016301(kinase activity);GO:0016740(transferase activity);GO:0004707(MAP kinase activity);GO:0005524(ATP binding);GO:0000166(nucleotide binding)	*	*
TraesCS5A01G004000						1	1	1	1	1		BAJ84940.1	predicted protein [Hordeum vulgare subsp. vulgare]	*	GO:0005739(mitochondrion)	*	*	*
TraesCS5B01G114100	1	1					1		1	1		XP_003575496.1	PREDICTED: nitrilase-like protein 2 [Brachypodium distachyon]	GO:0006807(nitrogen compound metabolic process)	GO:0009536(plastid)	GO:0016810(hydrolase activity, acting on carbon-nitrogen (but not peptide) bonds);GO:0016787(hydrolase activity)	*	*
TraesCS7B01G201000						1			1			EMS58532.1	Mitogen-activated protein kinase 2 [Triticum urartu]	GO:0006468(protein phosphorylation);GO:0016310(phosphorylation);GO:0009733(response to auxin);GO:0080026(response to indolebutyric acid)	GO:0005634(nucleus)	GO:0004672(protein kinase activity);GO:0004713(protein tyrosine kinase activity);GO:0005524(ATP binding);GO:0004674(protein serine/threonine kinase activity);GO:0016301(kinase activity);GO:0016740(transferase activity);GO:0000166(nucleotide binding);GO:0004707(MAP kinase activity)	*	*
TraesCS4A01G103500							1		1	1		BAJ86994.1	predicted protein [Hordeum vulgare subsp. vulgare]	GO:0008150(biological_process)	GO:0016020(membrane);GO:0016021(integral component of membrane);GO:0009507(chloroplast)	GO:0003674(molecular_function)	*	*
TraesCS5B01G180100					1			1	1			EMT29664.1	hypothetical protein F775_07467 [Aegilops tauschii]	GO:0006749(glutathione metabolic process)	GO:0005737(cytoplasm);GO:0005840(ribosome)	GO:0004364(glutathione transferase activity)	*	*
TraesCS7D01G676000LC									1			ABA95148.1	expressed protein [Oryza sativa Japonica Group]	*	*	*	*	*
TraesCS5A01G486100		1						1	1			EMS59700.1	hypothetical protein TRIUR3_12153 [Triticum urartu]	GO:0006950(response to stress)	*	GO:0005516(calmodulin binding)	*	*
chr2B.1937							1		1			EMS57820.1	hypothetical protein TRIUR3_10389 [Triticum urartu]	*	*	*	*	*
TraesCS6B01G178200LC									1	1		BAK04057.1	predicted protein [Hordeum vulgare subsp. vulgare]	GO:0031146(SCF-dependent proteasomal ubiquitin-dependent protein catabolic process)	GO:0019005(SCF ubiquitin ligase complex)	GO:0004842(ubiquitin-protein transferase activity)	*	*
TraesCS1D01G141600			1		1		1	1	1			XP_010234781.1	PREDICTED: ubiquitin-conjugating enzyme E2 4-like [Brachypodium distachyon]	GO:0006511(ubiquitin-dependent protein catabolic process);GO:0009408(response to heat);GO:0016567(protein ubiquitination)	GO:0005737(cytoplasm);GO:0005634(nucleus);GO:0005829(cytosol)	GO:0005524(ATP binding);GO:0000166(nucleotide binding);GO:0031625(ubiquitin protein ligase binding);GO:0061630(ubiquitin protein ligase activity);GO:0016874(ligase activity);GO:0004842(ubiquitin-protein transferase activity)	K10576|UBE2H, UBC8|http://www.genome.jp/dbget-bin/www_bget?ko:K10576	ko04120(Ubiquitin mediated proteolysis)
TraesCS4B01G181500									1			BAJ86904.1	predicted protein [Hordeum vulgare subsp. vulgare]	GO:0006511(ubiquitin-dependent protein catabolic process)	GO:0005737(cytoplasm);GO:0016020(membrane);GO:0005783(endoplasmic reticulum);GO:0048471(perinuclear region of cytoplasm);GO:0016021(integral component of membrane)	GO:0061630(ubiquitin protein ligase activity);GO:0004842(ubiquitin-protein transferase activity);GO:0031625(ubiquitin protein ligase binding);GO:0016874(ligase activity)	K10578|UBE2J1, NCUBE1, UBC6|http://www.genome.jp/dbget-bin/www_bget?ko:K10578	ko04141(Protein processing in endoplasmic reticulum);ko04120(Ubiquitin mediated proteolysis);ko05012(Parkinson's disease)
TraesCS5D01G326200									1			EMT11831.1	Two-component response regulator-like PRR95 [Aegilops tauschii]	GO:0000160(phosphorelay signal transduction system);GO:0006351(transcription, DNA-templated);GO:0006355(regulation of transcription, DNA-templated);GO:0048511(rhythmic process)	GO:0005634(nucleus)	*	K12130|PRR5|http://www.genome.jp/dbget-bin/www_bget?ko:K12130	ko04712(Circadian rhythm - plant)
TraesCS2D01G469300									1	1		EMT16362.1	CDP-diacylglycerol--inositol 3-phosphatidyltransferase 1 [Aegilops tauschii]	GO:0008654(phospholipid biosynthetic process);GO:0006661(phosphatidylinositol biosynthetic process);GO:0006629(lipid metabolic process)	GO:0016021(integral component of membrane);GO:0016020(membrane);GO:0005794(Golgi apparatus);GO:0005783(endoplasmic reticulum)	GO:0016780(phosphotransferase activity, for other substituted phosphate groups);GO:0016740(transferase activity);GO:0003881(CDP-diacylglycerol-inositol 3-phosphatidyltransferase activity);GO:0046872(metal ion binding)	K00999|CDIPT|http://www.genome.jp/dbget-bin/www_bget?ko:K00999	ko04070(Phosphatidylinositol signaling system);ko00562(Inositol phosphate metabolism);ko00564(Glycerophospholipid metabolism)
TraesCS5D01G652000LC									1			EMS66599.1	Methyl-CpG-binding domain-containing protein 9 [Triticum urartu]	*	GO:0005634(nucleus)	GO:0008270(zinc ion binding);GO:0046872(metal ion binding)	*	*
TraesCS2B01G253500									1			XP_010238210.1	PREDICTED: protein VASCULAR ASSOCIATED DEATH 1, chloroplastic [Brachypodium distachyon]	*	GO:0016020(membrane);GO:0016021(integral component of membrane)	*	*	*
TraesCS7A01G286900								1	1	1		EMT01596.1	hypothetical protein F775_52445 [Aegilops tauschii]	GO:0006397(mRNA processing)	GO:0009536(plastid)	GO:0003676(nucleic acid binding);GO:0000166(nucleotide binding)	K12822|RBM25, S164|http://www.genome.jp/dbget-bin/www_bget?ko:K12822	ko03040(Spliceosome)
TraesCS6B01G135800						1	1	1	1			EMS58775.1	putative histone acetyltransferase HAC-like 1 [Triticum urartu]	GO:0016573(histone acetylation);GO:0006355(regulation of transcription, DNA-templated)	GO:0005634(nucleus)	GO:0003712(transcription cofactor activity);GO:0008270(zinc ion binding);GO:0046872(metal ion binding);GO:0004402(histone acetyltransferase activity);GO:0016740(transferase activity)	K04498|EP300, CREBBP, KAT3|http://www.genome.jp/dbget-bin/www_bget?ko:K04498	ko04110(Cell cycle);ko04520(Adherens junction);ko04068(FoxO signaling pathway);ko04066(HIF-1 signaling pathway);ko04630(Jak-STAT signaling pathway);ko04330(Notch signaling pathway);ko04350(TGF-beta signaling pathway);ko04310(Wnt signaling pathway);ko04024(cAMP signaling pathway);ko05206(MicroRNAs in cancer);ko05200(Pathways in cancer);ko05215(Prostate cancer);ko05211(Renal cell carcinoma);ko05203…
TraesCS6A01G353600									1			EMT29165.1	hypothetical protein F775_02704 [Aegilops tauschii]	GO:0000045(autophagosome assembly);GO:0000422(mitophagy);GO:0044804(nucleophagy);GO:0006497(protein lipidation);GO:0034497(protein localization to pre-autophagosomal structure);GO:0006914(autophagy);GO:0015031(protein transport);GO:0006810(transport);GO:0016236(macroautophagy)	GO:0005829(cytosol);GO:0034045(pre-autophagosomal structure membrane);GO:0019898(extrinsic component of membrane);GO:0016020(membrane);GO:0016021(integral component of membrane);GO:0005773(vacuole);GO:0005774(vacuolar membrane);GO:0070772(PAS complex)	GO:0080025(phosphatidylinositol-3,5-bisphosphate binding);GO:0032266(phosphatidylinositol-3-phosphate binding)	K17908|WIPI, ATG18|http://www.genome.jp/dbget-bin/www_bget?ko:K17908	ko04140(Autophagy - animal);ko04136(Autophagy - other eukaryotes);ko04138(Autophagy - yeast)
TraesCS1B01G047000			1						1			BAJ86353.1	predicted protein [Hordeum vulgare subsp. vulgare]	GO:0006486(protein glycosylation)	GO:0016021(integral component of membrane);GO:0016020(membrane);GO:0005794(Golgi apparatus);GO:0009536(plastid);GO:0000139(Golgi membrane);GO:0005739(mitochondrion)	GO:0016740(transferase activity);GO:0030246(carbohydrate binding);GO:0016757(transferase activity, transferring glycosyl groups);GO:0008378(galactosyltransferase activity);GO:0047220(galactosylxylosylprotein 3-beta-galactosyltransferase activity)	*	*
TraesCS4B01G025300LC						1	1	1	1	1		*	*	*	*	*	*	*
chr7A.651									1	1		*	*	*	*	*	*	*
TraesCS5D01G156400	1	1			1	1		1	1	1		XP_003579046.1	PREDICTED: SWR1 complex subunit 6 [Brachypodium distachyon]	GO:0043486(histone exchange);GO:0009909(regulation of flower development);GO:0048638(regulation of developmental growth);GO:0042742(defense response to bacterium);GO:0031063(regulation of histone deacetylation)	GO:0000812(Swr1 complex);GO:0005634(nucleus);GO:0009536(plastid)	GO:0031491(nucleosome binding);GO:0042826(histone deacetylase binding);GO:0042802(identical protein binding)	K11663|ZNHIT1, VPS71|http://www.genome.jp/dbget-bin/www_bget?ko:K11663	*
TraesCS3A01G215500									1			EMS59742.1	hypothetical protein TRIUR3_27155 [Triticum urartu]	GO:0030001(metal ion transport);GO:0055085(transmembrane transport);GO:0098655(cation transmembrane transport)	GO:0016021(integral component of membrane);GO:0016020(membrane)	GO:0046873(metal ion transmembrane transporter activity)	*	*
TraesCS2B01G278700								1	1	1		BAD98470.1	casein protein kinase 2 alpha subunit [Lolium perenne]	GO:0006468(protein phosphorylation);GO:0016310(phosphorylation);GO:0009648(photoperiodism);GO:0010229(inflorescence development)	*	GO:0004672(protein kinase activity);GO:0004674(protein serine/threonine kinase activity);GO:0005524(ATP binding);GO:0000166(nucleotide binding);GO:0016301(kinase activity);GO:0016740(transferase activity)	K03097|CSNK2A|http://www.genome.jp/dbget-bin/www_bget?ko:K03097;K08287|E2.7.12.1|http://www.genome.jp/dbget-bin/www_bget?ko:K08287	ko04520(Adherens junction);ko04137(Mitophagy - animal);ko04139(Mitophagy - yeast);ko04064(NF-kappa B signaling pathway);ko04310(Wnt signaling pathway);ko03008(Ribosome biogenesis in eukaryotes);ko05169(Epstein-Barr virus infection);ko05168(Herpes simplex infection);ko05162(Measles);ko04712(Circadian rhythm - plant)
TraesCS3B01G061400LC						1	1		1	1		CDM80516.1	unnamed protein product [Triticum aestivum]	*	*	*	*	*
TraesCS6D01G350100	1		1		1				1			XP_011044876.1	PREDICTED: COBW domain-containing protein 1 isoform X2 [Populus euphratica]	*	GO:0009536(plastid)	*	*	*
TraesCS4A01G180800							1		1			EMS68144.1	Ubiquitin-activating enzyme E1 2 [Triticum urartu]	GO:0019941(modification-dependent protein catabolic process);GO:0006464(cellular protein modification process)	GO:0005829(cytosol);GO:0005634(nucleus);GO:0016021(integral component of membrane);GO:0016020(membrane)	GO:0004842(ubiquitin-protein transferase activity);GO:0005524(ATP binding);GO:0004839(ubiquitin activating enzyme activity);GO:0000166(nucleotide binding);GO:0016874(ligase activity);GO:0008641(small protein activating enzyme activity)	K03178|UBE1, UBA1|http://www.genome.jp/dbget-bin/www_bget?ko:K03178	ko04120(Ubiquitin mediated proteolysis);ko05012(Parkinson's disease)
TraesCS7B01G269000					1	1		1	1	1		EMT17840.1	hypothetical protein F775_13279 [Aegilops tauschii]	GO:0006355(regulation of transcription, DNA-templated);GO:0055078(sodium ion homeostasis);GO:0051301(cell division)	GO:0005829(cytosol);GO:0005634(nucleus)	GO:0005509(calcium ion binding)	*	*
TraesCS3B01G338700									1			EMS50581.1	hypothetical protein TRIUR3_16761 [Triticum urartu]	GO:0055114(oxidation-reduction process);GO:0009082(branched-chain amino acid biosynthetic process);GO:0009099(valine biosynthetic process);GO:0008652(cellular amino acid biosynthetic process);GO:0009097(isoleucine biosynthetic process)	GO:0009536(plastid);GO:0009507(chloroplast)	GO:0004455(ketol-acid reductoisomerase activity);GO:0016491(oxidoreductase activity);GO:0000287(magnesium ion binding);GO:0042803(protein homodimerization activity);GO:0046872(metal ion binding);GO:0070402(NADPH binding);GO:0016853(isomerase activity)	K00053|ilvC|http://www.genome.jp/dbget-bin/www_bget?ko:K00053	ko00290(Valine, leucine and isoleucine biosynthesis);ko00770(Pantothenate and CoA biosynthesis);ko01210(2-Oxocarboxylic acid metabolism);ko01230(Biosynthesis of amino acids)
TraesCS4A01G071000		1			1		1	1	1	1		EMS68877.1	hypothetical protein TRIUR3_24803 [Triticum urartu]	GO:0071786(endoplasmic reticulum tubular network organization);GO:0006355(regulation of transcription, DNA-templated)	GO:0016021(integral component of membrane);GO:0016020(membrane);GO:0005789(endoplasmic reticulum membrane);GO:0071782(endoplasmic reticulum tubular network)	GO:0003700(transcription factor activity, sequence-specific DNA binding);GO:0043565(sequence-specific DNA binding)	*	*
TraesCS3B01G097000			1						1			EMS54331.1	DNA repair and recombination protein RAD26 [Triticum urartu]	GO:0010332(response to gamma radiation);GO:0006281(DNA repair)	*	GO:0005524(ATP binding);GO:0016740(transferase activity)	K10841|ERCC6, CSB, RAD26|http://www.genome.jp/dbget-bin/www_bget?ko:K10841	ko03420(Nucleotide excision repair)
TraesCS2A01G380200									1			BAJ94531.1	predicted protein [Hordeum vulgare subsp. vulgare]	*	GO:0016021(integral component of membrane);GO:0016020(membrane);GO:0005783(endoplasmic reticulum)	*	*	*
TraesCS7A01G423900	1	1			1	1		1	1	1		EMS67352.1	putative protein phosphatase 2C 59 [Triticum urartu]	GO:0006470(protein dephosphorylation)	GO:0016020(membrane);GO:0016021(integral component of membrane);GO:0005739(mitochondrion)	GO:0003824(catalytic activity);GO:0004722(protein serine/threonine phosphatase activity);GO:0016787(hydrolase activity);GO:0004721(phosphoprotein phosphatase activity);GO:0043169(cation binding);GO:0046872(metal ion binding)	K17506|PPM1L, PP2CE|http://www.genome.jp/dbget-bin/www_bget?ko:K17506	*
TraesCS1B01G286600						1			1	1		EMT13290.1	Protein BUD31-2-like protein [Aegilops tauschii]	GO:0000398(mRNA splicing, via spliceosome)	GO:0005681(spliceosomal complex);GO:0005634(nucleus)	GO:0003674(molecular_function)	K12873|BUD31, G10|http://www.genome.jp/dbget-bin/www_bget?ko:K12873	ko03040(Spliceosome)
chr6B.1718			1						1			*	*	*	*	*	*	*
TraesCS2D01G103700LC	1	1			1				1			EMT18220.1	hypothetical protein F775_25053 [Aegilops tauschii]	*	*	*	*	*
TraesCS7D01G088400LC						1			1	1		EMT01697.1	hypothetical protein F775_23406 [Aegilops tauschii]	*	*	*	*	*
TraesCS6A01G231300									1			AAL75812.1	temperature stress-induced lipocalin [Triticum aestivum]	GO:0009416(response to light stimulus);GO:0042538(hyperosmotic salinity response);GO:0009408(response to heat);GO:0009735(response to cytokinin);GO:1901002(positive regulation of response to salt stress);GO:0010431(seed maturation);GO:1902884(positive regulation of response to oxidative stress);GO:0006629(lipid metabolic process);GO:0006883(cellular sodium ion homeostasis);GO:0009409(response to …	GO:0005886(plasma membrane);GO:0005783(endoplasmic reticulum);GO:0005739(mitochondrion);GO:0005773(vacuole);GO:0009506(plasmodesma);GO:0005774(vacuolar membrane);GO:0005794(Golgi apparatus);GO:0005737(cytoplasm);GO:0005829(cytosol);GO:0016020(membrane);GO:0009536(plastid);GO:0031969(chloroplast membrane);GO:0009898(cytoplasmic side of plasma membrane);GO:0009941(chloroplast envelope);GO:0005576(e…	GO:0005215(transporter activity);GO:0045735(nutrient reservoir activity)	K03098|APOD|http://www.genome.jp/dbget-bin/www_bget?ko:K03098	*
TraesCS5B01G303200						1		1	1	1		O04437.1	RecName: Full=Glutathione S-transferase; AltName: Full=GST class-zeta	GO:0009072(aromatic amino acid family metabolic process);GO:0006749(glutathione metabolic process)	GO:0005737(cytoplasm)	GO:0003824(catalytic activity);GO:0004364(glutathione transferase activity);GO:0016740(transferase activity)	K01800|maiA, GSTZ1|http://www.genome.jp/dbget-bin/www_bget?ko:K01800	ko00350(Tyrosine metabolism);ko00643(Styrene degradation)
TraesCS3D01G182500					1				1			CDM82643.1	unnamed protein product [Triticum aestivum]	GO:0008152(metabolic process)	*	GO:0003824(catalytic activity)	*	*
TraesCS6B01G127800LC									1			EMS50493.1	hypothetical protein TRIUR3_08291 [Triticum urartu]	*	*	*	*	*
TraesCS3A01G271100									1			BAJ91440.1	predicted protein [Hordeum vulgare subsp. vulgare]	GO:0006468(protein phosphorylation);GO:0016310(phosphorylation)	*	GO:0004672(protein kinase activity);GO:0004674(protein serine/threonine kinase activity);GO:0005524(ATP binding);GO:0016301(kinase activity);GO:0016740(transferase activity);GO:0004715(non-membrane spanning protein tyrosine kinase activity)	*	*
chr3A.1656							1		1	1		EMT02500.1	hypothetical protein F775_25153 [Aegilops tauschii]	*	*	*	*	*
chr3B.1224							1	1	1	1		*	*	*	*	*	*	*
TraesCS5B01G110900					1				1			BAJ87354.1	predicted protein, partial [Hordeum vulgare subsp. vulgare]	GO:0018026(peptidyl-lysine monomethylation);GO:0032259(methylation)	GO:0009536(plastid);GO:0009507(chloroplast);GO:0009570(chloroplast stroma)	GO:0016279(protein-lysine N-methyltransferase activity);GO:0016740(transferase activity);GO:0008168(methyltransferase activity)	*	*
TraesCS7B01G461800LC								1	1	1		EMS46292.1	Cysteine synthase, chloroplastic/chromoplastic [Triticum urartu]	GO:0006535(cysteine biosynthetic process from serine)	GO:0005737(cytoplasm)	GO:0030170(pyridoxal phosphate binding);GO:0004124(cysteine synthase activity);GO:0016829(lyase activity)	K01738|cysK|http://www.genome.jp/dbget-bin/www_bget?ko:K01738	ko00270(Cysteine and methionine metabolism);ko00920(Sulfur metabolism);ko01230(Biosynthesis of amino acids);ko01200(Carbon metabolism)
TraesCS4D01G286800									1		bHLH	EMT13985.1	hypothetical protein F775_15902 [Aegilops tauschii]	GO:0006351(transcription, DNA-templated);GO:0040008(regulation of growth);GO:0006355(regulation of transcription, DNA-templated);GO:0080113(regulation of seed growth)	GO:0005634(nucleus)	GO:0046983(protein dimerization activity);GO:0003677(DNA binding);GO:0005515(protein binding)	*	*
TraesCS1B01G168900			1			1			1	1		BAK04267.1	predicted protein [Hordeum vulgare subsp. vulgare]	GO:0007050(cell cycle arrest);GO:0016310(phosphorylation)	GO:0005634(nucleus)	GO:0004861(cyclin-dependent protein serine/threonine kinase inhibitor activity);GO:0004860(protein kinase inhibitor activity);GO:0016301(kinase activity)	*	*
TraesCS4B01G163300LC							1		1			*	*	*	*	*	*	*
TraesCS5A01G212000						1		1	1	1		ACI25443.1	hypersensitive induced response protein 3 [Triticum aestivum]	*	GO:0016020(membrane);GO:0005886(plasma membrane);GO:0005829(cytosol);GO:0005773(vacuole);GO:0009506(plasmodesma);GO:0005774(vacuolar membrane);GO:0005794(Golgi apparatus)	GO:0043424(protein histidine kinase binding);GO:0005515(protein binding)	*	*
TraesCS1B01G158600									1			AFO64357.1	glutamine synthetase I [Secale cereale x Triticum turgidum subsp. durum]	GO:0010311(lateral root formation);GO:0009737(response to abscisic acid);GO:0048829(root cap development);GO:0006542(glutamine biosynthetic process);GO:0006807(nitrogen compound metabolic process)	GO:0005829(cytosol)	GO:0003824(catalytic activity);GO:0004356(glutamate-ammonia ligase activity);GO:0008017(microtubule binding);GO:0043621(protein self-association);GO:0043015(gamma-tubulin binding);GO:0016787(hydrolase activity)	*	*
TraesCS7D01G517400							1	1	1	1		EMT02858.1	hypothetical protein F775_28318 [Aegilops tauschii]	*	*	*	*	*
TraesCS5D01G128500		1	1		1			1	1	1		EMT28490.1	hypothetical protein F775_32085 [Aegilops tauschii]	GO:0016226(iron-sulfur cluster assembly);GO:0006952(defense response)	GO:0005886(plasma membrane);GO:0009507(chloroplast);GO:0009570(chloroplast stroma);GO:0009536(plastid)	GO:0005506(iron ion binding);GO:0051536(iron-sulfur cluster binding)	*	*
TraesCS2A01G478600									1			EMS63884.1	hypothetical protein TRIUR3_06137 [Triticum urartu]	GO:0046323(glucose import);GO:0035428(hexose transmembrane transport);GO:0055085(transmembrane transport);GO:0006810(transport)	GO:0016021(integral component of membrane);GO:0016020(membrane);GO:0005887(integral component of plasma membrane)	GO:0005355(glucose transmembrane transporter activity);GO:0005351(sugar:proton symporter activity);GO:0022857(transmembrane transporter activity);GO:0022891(substrate-specific transmembrane transporter activity);GO:0005215(transporter activity)	*	*
TraesCS7D01G540700							1	1	1		MYB	AEV91166.1	MYB-related protein [Triticum aestivum]	GO:0006351(transcription, DNA-templated);GO:0006355(regulation of transcription, DNA-templated)	GO:0005634(nucleus)	GO:0003677(DNA binding)	*	*
TraesCS5A01G342600						1	1		1	1		BAK05442.1	predicted protein [Hordeum vulgare subsp. vulgare]	GO:0006457(protein folding)	GO:0005737(cytoplasm);GO:0005829(cytosol);GO:0005618(cell wall);GO:0046658(anchored component of plasma membrane)	GO:0051082(unfolded protein binding);GO:0005524(ATP binding);GO:0000166(nucleotide binding)	K09494|CCT2|http://www.genome.jp/dbget-bin/www_bget?ko:K09494	*
TraesCS6B01G153900								1	1			BAK04391.1	predicted protein [Hordeum vulgare subsp. vulgare]	GO:0008152(metabolic process);GO:0009908(flower development);GO:0006635(fatty acid beta-oxidation);GO:0055114(oxidation-reduction process);GO:0009695(jasmonic acid biosynthetic process);GO:0006631(fatty acid metabolic process);GO:0006629(lipid metabolic process)	GO:0005618(cell wall);GO:0005777(peroxisome);GO:0009507(chloroplast);GO:0009506(plasmodesma);GO:0005737(cytoplasm);GO:0005856(cytoskeleton);GO:0005874(microtubule)	GO:0008017(microtubule binding);GO:0018812(3-hydroxyacyl-CoA dehydratase activity);GO:0003824(catalytic activity);GO:0004300(enoyl-CoA hydratase activity);GO:0003857(3-hydroxyacyl-CoA dehydrogenase activity);GO:0003729(mRNA binding);GO:0016491(oxidoreductase activity);GO:0003723(RNA binding);GO:0016829(lyase activity);GO:0008692(3-hydroxybutyryl-CoA epimerase activity)	K10527|MFP2|http://www.genome.jp/dbget-bin/www_bget?ko:K10527	ko00071(Fatty acid degradation);ko00592(alpha-Linolenic acid metabolism);ko01212(Fatty acid metabolism)
TraesCS5A01G401700									1			AKZ18234.1	sucrose non-fermenting-1-related protein kinase 2.8 [Triticum aestivum]	GO:0016310(phosphorylation);GO:0009738(abscisic acid-activated signaling pathway);GO:0006468(protein phosphorylation);GO:0035556(intracellular signal transduction);GO:2000070(regulation of response to water deprivation);GO:0010118(stomatal movement);GO:0019432(triglyceride biosynthetic process);GO:0005985(sucrose metabolic process);GO:0010119(regulation of stomatal movement);GO:0048366(leaf devel…	GO:0005737(cytoplasm);GO:0005634(nucleus);GO:0005829(cytosol)	GO:0004672(protein kinase activity);GO:0004674(protein serine/threonine kinase activity);GO:0016301(kinase activity);GO:0016740(transferase activity);GO:0005524(ATP binding);GO:0000166(nucleotide binding);GO:0019903(protein phosphatase binding)	K14498|SNRK2|http://www.genome.jp/dbget-bin/www_bget?ko:K14498	ko04016(MAPK signaling pathway - plant);ko04075(Plant hormone signal transduction)
TraesCS4B01G097200							1	1	1			EMT26728.1	Putative C-4 methylsterol oxidase [Aegilops tauschii]	GO:0055114(oxidation-reduction process);GO:0006633(fatty acid biosynthetic process)	GO:0016021(integral component of membrane);GO:0016020(membrane)	GO:0005506(iron ion binding);GO:0016491(oxidoreductase activity);GO:0004497(monooxygenase activity)	K14423|SMO1|http://www.genome.jp/dbget-bin/www_bget?ko:K14423	ko00100(Steroid biosynthesis)
TraesCS5B01G012400			1		1	1	1		1	1		BAK05961.1	predicted protein [Hordeum vulgare subsp. vulgare]	GO:0005975(carbohydrate metabolic process);GO:0006099(tricarboxylic acid cycle);GO:0055114(oxidation-reduction process);GO:0006108(malate metabolic process);GO:0019752(carboxylic acid metabolic process);GO:0006097(glyoxylate cycle);GO:0080093(regulation of photorespiration);GO:0031998(regulation of fatty acid beta-oxidation)	GO:0009514(glyoxysome);GO:0005777(peroxisome);GO:0009507(chloroplast)	GO:0003824(catalytic activity);GO:0030060(L-malate dehydrogenase activity);GO:0016615(malate dehydrogenase activity);GO:0016491(oxidoreductase activity);GO:0016616(oxidoreductase activity, acting on the CH-OH group of donors, NAD or NADP as acceptor)	K00026|MDH2|http://www.genome.jp/dbget-bin/www_bget?ko:K00026	ko00270(Cysteine and methionine metabolism);ko00020(Citrate cycle (TCA cycle));ko00630(Glyoxylate and dicarboxylate metabolism);ko00620(Pyruvate metabolism);ko00710(Carbon fixation in photosynthetic organisms);ko01200(Carbon metabolism)
TraesCS6D01G236600	1	1	1						1			EMT18281.1	Putative basic helix-loop-helix protein [Aegilops tauschii]	GO:0006468(protein phosphorylation);GO:0006355(regulation of transcription, DNA-templated);GO:0035556(intracellular signal transduction);GO:0048364(root development)	GO:0005829(cytosol);GO:0005634(nucleus)	GO:0004674(protein serine/threonine kinase activity);GO:0046983(protein dimerization activity);GO:0003677(DNA binding);GO:0003700(transcription factor activity, sequence-specific DNA binding)	*	*
TraesCS1D01G287500		1			1				1	1		AJS09956.1	eukaryotic transcription factor NF-Y subunit B2 [Triticum aestivum]	GO:0006355(regulation of transcription, DNA-templated);GO:0006351(transcription, DNA-templated)	GO:0005634(nucleus)	GO:0046982(protein heterodimerization activity);GO:0043565(sequence-specific DNA binding);GO:0003677(DNA binding)	*	*
TraesCS2A01G349200								1	1	1		CCA41210.1	GCN2-type protein kinase [Triticum aestivum]	GO:0006468(protein phosphorylation)	*	GO:0004672(protein kinase activity);GO:0005524(ATP binding);GO:0000166(nucleotide binding)	K16196|EIF2AK4|http://www.genome.jp/dbget-bin/www_bget?ko:K16196	ko04140(Autophagy - animal);ko04138(Autophagy - yeast);ko04141(Protein processing in endoplasmic reticulum);ko05169(Epstein-Barr virus infection);ko05160(Hepatitis C);ko05168(Herpes simplex infection);ko05164(Influenza A);ko05162(Measles)
TraesCS7B01G275900LC						1	1	1	1	1		EMT05873.1	hypothetical protein F775_03999 [Aegilops tauschii]	GO:0000719(photoreactive repair)	*	GO:0003904(deoxyribodipyrimidine photo-lyase activity)	*	*
TraesCS3A01G503300					1				1			EMS49897.1	hypothetical protein TRIUR3_07947 [Triticum urartu]	*	*	GO:0008270(zinc ion binding);GO:0046872(metal ion binding)	K16280|RGLG|http://www.genome.jp/dbget-bin/www_bget?ko:K16280	*
TraesCS4A01G066400								1	1	1		EMS63664.1	hypothetical protein TRIUR3_12308 [Triticum urartu]	*	*	*	*	*
TraesCS1A01G445500					1		1	1	1	1		AGO99012.1	argonaute 4, partial [Triticum aestivum]	GO:0031047(gene silencing by RNA);GO:0006413(translational initiation)	*	GO:0003676(nucleic acid binding);GO:0003743(translation initiation factor activity)	K11593|ELF2C, AGO|http://www.genome.jp/dbget-bin/www_bget?ko:K11593	*
TraesCS4B01G347300						1	1	1	1	1		XP_010229289.1	PREDICTED: endoribonuclease Dicer homolog 1 [Brachypodium distachyon]	GO:0016075(rRNA catabolic process);GO:0006396(RNA processing);GO:0030422(production of siRNA involved in RNA interference)	GO:0005737(cytoplasm);GO:0016442(RISC complex);GO:0005634(nucleus)	GO:0003677(DNA binding);GO:0005524(ATP binding);GO:0003723(RNA binding);GO:0016891(endoribonuclease activity, producing 5'-phosphomonoesters);GO:0004525(ribonuclease III activity);GO:0016787(hydrolase activity);GO:0004386(helicase activity);GO:0003676(nucleic acid binding)	K11592|DICER1, DCR1|http://www.genome.jp/dbget-bin/www_bget?ko:K11592	ko05206(MicroRNAs in cancer)
TraesCS6D01G223500								1	1	1		EMT29120.1	hypothetical protein F775_09553 [Aegilops tauschii]	GO:0008380(RNA splicing);GO:0034477(U6 snRNA 3'-end processing);GO:0006397(mRNA processing)	GO:0005634(nucleus)	GO:0004518(nuclease activity);GO:0016787(hydrolase activity);GO:0000175(3'-5'-exoribonuclease activity)	*	*
TraesCS7D01G338800						1	1	1	1			EMT01451.1	Receptor-like protein kinase HERK 1 [Aegilops tauschii]	GO:0006468(protein phosphorylation);GO:0016310(phosphorylation)	GO:0016020(membrane);GO:0016021(integral component of membrane);GO:0005739(mitochondrion)	GO:0004672(protein kinase activity);GO:0004674(protein serine/threonine kinase activity);GO:0005524(ATP binding);GO:0016301(kinase activity)	*	*
TraesCS4B01G164600									1		ABI3VP1	BAK05204.1	predicted protein [Hordeum vulgare subsp. vulgare]	GO:0006351(transcription, DNA-templated);GO:0006355(regulation of transcription, DNA-templated)	GO:0005634(nucleus)	GO:0003677(DNA binding)	*	*
TraesCS2D01G443100		1				1	1	1	1	1		EMS63153.1	Secretory carrier-associated membrane protein 6 [Triticum urartu]	GO:0015031(protein transport);GO:0006810(transport)	GO:0016020(membrane);GO:0016021(integral component of membrane);GO:0005886(plasma membrane);GO:0030658(transport vesicle membrane);GO:0031410(cytoplasmic vesicle)	*	K19995|SCAMP|http://www.genome.jp/dbget-bin/www_bget?ko:K19995	*
TraesCS1A01G030800								1	1			EMT28540.1	Protein FAR1-RELATED SEQUENCE 5 [Aegilops tauschii]	GO:0006355(regulation of transcription, DNA-templated)	*	GO:0008270(zinc ion binding)	*	*
TraesCS4B01G343800									1			AOV85909.1	ABCC13, partial [Triticum polonicum]	GO:0006810(transport);GO:1901527(abscisic acid-activated signaling pathway involved in stomatal movement);GO:0030007(cellular potassium ion homeostasis);GO:0055085(transmembrane transport);GO:0009651(response to salt stress)	GO:0016020(membrane);GO:0000325(plant-type vacuole);GO:0016021(integral component of membrane);GO:0005773(vacuole);GO:0005774(vacuolar membrane)	GO:0005524(ATP binding);GO:0008281(sulfonylurea receptor activity);GO:0000166(nucleotide binding);GO:0016887(ATPase activity);GO:0042626(ATPase activity, coupled to transmembrane movement of substances);GO:0016787(hydrolase activity)	*	*
TraesCS7A01G231300LC						1			1	1		EMS61486.1	hypothetical protein TRIUR3_01870 [Triticum urartu]	*	*	*	*	*
TraesCS6B01G111100			1			1			1	1		BAJ88630.1	predicted protein [Hordeum vulgare subsp. vulgare]	*	*	GO:0016740(transferase activity)	*	*
TraesCS6A01G340600	1							1	1	1	C3H	XP_010234284.1	PREDICTED: zinc finger CCCH domain-containing protein 55-like [Brachypodium distachyon]	*	*	GO:0046872(metal ion binding);GO:0003677(DNA binding)	*	*
TraesCS5D01G057500									1			BAJ94036.1	predicted protein [Hordeum vulgare subsp. vulgare]	GO:0010228(vegetative to reproductive phase transition of meristem);GO:0016567(protein ubiquitination);GO:0010051(xylem and phloem pattern formation);GO:0009733(response to auxin);GO:0010265(SCF complex assembly)	GO:0005886(plasma membrane);GO:0005829(cytosol);GO:0005618(cell wall);GO:0005634(nucleus)	*	K17263|CAND1|http://www.genome.jp/dbget-bin/www_bget?ko:K17263	*
TraesCS4B01G168900							1		1			EMS60961.1	hypothetical protein TRIUR3_32934 [Triticum urartu]	GO:0008150(biological_process)	GO:0009536(plastid);GO:0005634(nucleus)	GO:0016740(transferase activity);GO:0003729(mRNA binding)	*	*
TraesCS7A01G331800						1		1	1			BAK02680.1	predicted protein, partial [Hordeum vulgare subsp. vulgare]	GO:0009058(biosynthetic process);GO:0006413(translational initiation)	*	GO:0016779(nucleotidyltransferase activity);GO:0003743(translation initiation factor activity)	K03241|EIF2B3|http://www.genome.jp/dbget-bin/www_bget?ko:K03241	ko03013(RNA transport)
TraesCS6A01G374700						1	1	1	1	1		BAJ93352.1	predicted protein [Hordeum vulgare subsp. vulgare]	GO:0006468(protein phosphorylation);GO:0006397(mRNA processing);GO:0016310(phosphorylation)	GO:0016021(integral component of membrane);GO:0016020(membrane)	GO:0004672(protein kinase activity);GO:0004540(ribonuclease activity);GO:0005524(ATP binding);GO:0004674(protein serine/threonine kinase activity);GO:0004713(protein tyrosine kinase activity);GO:0016301(kinase activity);GO:0016740(transferase activity)	K08852|ERN1|http://www.genome.jp/dbget-bin/www_bget?ko:K08852	ko04210(Apoptosis);ko04140(Autophagy - animal);ko04141(Protein processing in endoplasmic reticulum);ko04932(Non-alcoholic fatty liver disease (NAFLD));ko05010(Alzheimer's disease)
TraesCS2D01G587300							1	1	1			BAJ91558.1	predicted protein [Hordeum vulgare subsp. vulgare]	*	GO:0009507(chloroplast)	*	*	*
TraesCS3D01G524300									1			CDJ26330.1	unnamed protein product [Triticum aestivum]	GO:0006508(proteolysis);GO:0006627(protein processing involved in protein targeting to mitochondrion)	GO:0005739(mitochondrion);GO:0005743(mitochondrial inner membrane)	GO:0046872(metal ion binding);GO:0003824(catalytic activity);GO:0004222(metalloendopeptidase activity);GO:0008270(zinc ion binding)	K01412|PMPCA, MAS2|http://www.genome.jp/dbget-bin/www_bget?ko:K01412	*
TraesCS7A01G227800									1			CDM81304.1	unnamed protein product [Triticum aestivum]	*	*	*	*	*
TraesCS3B01G181900								1	1	1		BAJ93906.1	predicted protein [Hordeum vulgare subsp. vulgare]	GO:0008360(regulation of cell shape);GO:0018105(peptidyl-serine phosphorylation);GO:0016055(Wnt signaling pathway);GO:0006468(protein phosphorylation);GO:0006897(endocytosis);GO:0016310(phosphorylation)	GO:0005737(cytoplasm);GO:0005634(nucleus)	GO:0004672(protein kinase activity);GO:0005524(ATP binding);GO:0004674(protein serine/threonine kinase activity);GO:0000166(nucleotide binding);GO:0016301(kinase activity)	*	*
TraesCS3B01G561200	1								1	1		CDM86645.1	unnamed protein product [Triticum aestivum]	GO:0006468(protein phosphorylation);GO:0016310(phosphorylation)	*	GO:0004672(protein kinase activity);GO:0004674(protein serine/threonine kinase activity);GO:0005524(ATP binding);GO:0000166(nucleotide binding);GO:0016301(kinase activity);GO:0016740(transferase activity);GO:0008353(RNA polymerase II carboxy-terminal domain kinase activity);GO:0004693(cyclin-dependent protein serine/threonine kinase activity)	K14794|RRP12|http://www.genome.jp/dbget-bin/www_bget?ko:K14794;K08819|CDK12_13|http://www.genome.jp/dbget-bin/www_bget?ko:K08819	*
TraesCS7A01G553800		1	1				1	1	1	1	MYB	EMS59783.1	Protein LHY [Triticum urartu]	GO:0006351(transcription, DNA-templated);GO:0006355(regulation of transcription, DNA-templated)	GO:0005634(nucleus)	GO:0003677(DNA binding);GO:0003700(transcription factor activity, sequence-specific DNA binding)	*	*
TraesCS4B01G242900									1	1		EMT20720.1	Zinc finger RAD18 domain-containing protein [Aegilops tauschii]	*	*	*	*	*
TraesCS4A01G116200									1			EMS57830.1	Programmed cell death protein 2 [Triticum urartu]	*	GO:0005737(cytoplasm)	GO:0046872(metal ion binding)	K14801|TSR4|http://www.genome.jp/dbget-bin/www_bget?ko:K14801	*
TraesCS4A01G199800	1	1	1		1			1	1	1		BAK03006.1	predicted protein, partial [Hordeum vulgare subsp. vulgare]	*	GO:0016020(membrane);GO:0016021(integral component of membrane);GO:0009506(plasmodesma)	*	*	*
TraesCS5A01G360900						1			1			XP_003574722.1	PREDICTED: ribosome biogenesis protein BOP1 homolog [Brachypodium distachyon]	GO:0042273(ribosomal large subunit biogenesis);GO:0006364(rRNA processing);GO:0042254(ribosome biogenesis);GO:0000463(maturation of LSU-rRNA from tricistronic rRNA transcript (SSU-rRNA, 5.8S rRNA, LSU-rRNA));GO:0000466(maturation of 5.8S rRNA from tricistronic rRNA transcript (SSU-rRNA, 5.8S rRNA, LSU-rRNA))	GO:0005654(nucleoplasm);GO:0005730(nucleolus);GO:0070545(PeBoW complex);GO:0030687(preribosome, large subunit precursor);GO:0005634(nucleus)	GO:0043021(ribonucleoprotein complex binding)	K14824|ERB1, BOP1|http://www.genome.jp/dbget-bin/www_bget?ko:K14824	*
TraesCS2D01G136500					1	1			1			EMT08337.1	Beta-glucosidase 44 [Aegilops tauschii]	GO:0005975(carbohydrate metabolic process);GO:1901657(glycosyl compound metabolic process);GO:0008152(metabolic process)	GO:0005739(mitochondrion)	GO:0008422(beta-glucosidase activity);GO:0004553(hydrolase activity, hydrolyzing O-glycosyl compounds);GO:0047701(beta-L-arabinosidase activity);GO:0004567(beta-mannosidase activity);GO:0004338(glucan exo-1,3-beta-glucosidase activity);GO:0033907(beta-D-fucosidase activity);GO:0016798(hydrolase activity, acting on glycosyl bonds);GO:0004565(beta-galactosidase activity);GO:0016787(hydrolase activi…	K05350|bglB|http://www.genome.jp/dbget-bin/www_bget?ko:K05350	ko00940(Phenylpropanoid biosynthesis);ko00500(Starch and sucrose metabolism);ko00460(Cyanoamino acid metabolism)
TraesCS6B01G233800									1			XP_003575035.1	PREDICTED: chaperone protein ClpC1, chloroplastic [Brachypodium distachyon]	GO:0019538(protein metabolic process);GO:0006508(proteolysis)	GO:0009536(plastid);GO:0009507(chloroplast)	GO:0005524(ATP binding);GO:0000166(nucleotide binding);GO:0008233(peptidase activity)	K03696|clpC|http://www.genome.jp/dbget-bin/www_bget?ko:K03696	*
TraesCS4A01G154100									1			EMS58040.1	Pumilio-like protein 12 [Triticum urartu]	*	GO:0005737(cytoplasm);GO:0005634(nucleus)	GO:0003723(RNA binding)	*	*
TraesCS5D01G332300LC							1	1	1	1		*	*	*	*	*	*	*
TraesCS2B01G316300								1	1			BAK07556.1	predicted protein [Hordeum vulgare subsp. vulgare]	*	GO:0005829(cytosol)	*	*	*
TraesCS7B01G235400LC									1			EMT33223.1	E3 ubiquitin-protein ligase UPL5 [Aegilops tauschii]	GO:0042787(protein ubiquitination involved in ubiquitin-dependent protein catabolic process);GO:0010150(leaf senescence);GO:0016567(protein ubiquitination)	GO:0005737(cytoplasm);GO:0005634(nucleus)	GO:0004842(ubiquitin-protein transferase activity);GO:0016874(ligase activity)	K10591|NEDD4, RSP5|http://www.genome.jp/dbget-bin/www_bget?ko:K10591	ko04530(Tight junction);ko04144(Endocytosis);ko04011(MAPK signaling pathway - yeast);ko04120(Ubiquitin mediated proteolysis);ko05169(Epstein-Barr virus infection)
TraesCS7A01G476500	1	1			1				1			BAK05492.1	predicted protein [Hordeum vulgare subsp. vulgare]	GO:0006260(DNA replication);GO:0006974(cellular response to DNA damage stimulus);GO:0006310(DNA recombination);GO:0006281(DNA repair);GO:0016458(gene silencing);GO:0016926(protein desumoylation)	GO:0005634(nucleus)	GO:0003677(DNA binding);GO:0003676(nucleic acid binding);GO:0005515(protein binding);GO:0016929(SUMO-specific protease activity);GO:0004175(endopeptidase activity)	K10739|RFA2, RPA2|http://www.genome.jp/dbget-bin/www_bget?ko:K10739	ko03030(DNA replication);ko03460(Fanconi anemia pathway);ko03440(Homologous recombination);ko03430(Mismatch repair);ko03420(Nucleotide excision repair)
TraesCS7D01G451900									1			EMT32916.1	Metal transporter Nramp1 [Aegilops tauschii]	GO:0006810(transport);GO:0055072(iron ion homeostasis);GO:0006811(ion transport)	GO:0016020(membrane);GO:0016021(integral component of membrane)	GO:0005215(transporter activity)	*	*
TraesCS3B01G356000						1	1	1	1	1		CDM84540.1	unnamed protein product [Triticum aestivum]	*	GO:0005773(vacuole);GO:0009507(chloroplast)	GO:0003674(molecular_function)	*	*
TraesCS3B01G054900							1	1	1	1		CDM80533.1	unnamed protein product [Triticum aestivum]	GO:0016567(protein ubiquitination);GO:0007275(multicellular organism development);GO:0006511(ubiquitin-dependent protein catabolic process);GO:0042787(protein ubiquitination involved in ubiquitin-dependent protein catabolic process);GO:0043161(proteasome-mediated ubiquitin-dependent protein catabolic process);GO:0006915(apoptotic process)	GO:0005634(nucleus);GO:0005737(cytoplasm)	GO:0004842(ubiquitin-protein transferase activity);GO:0008270(zinc ion binding);GO:0046872(metal ion binding);GO:0016874(ligase activity);GO:0061630(ubiquitin protein ligase activity)	K04506|SIAH1|http://www.genome.jp/dbget-bin/www_bget?ko:K04506	ko04115(p53 signaling pathway);ko04013(MAPK signaling pathway - fly);ko04310(Wnt signaling pathway);ko04120(Ubiquitin mediated proteolysis)
TraesCS6B01G042600							1		1	1		EMS67394.1	Peroxidase 45 [Triticum urartu]	GO:0042744(hydrogen peroxide catabolic process);GO:0055114(oxidation-reduction process);GO:0006979(response to oxidative stress)	GO:0005576(extracellular region)	GO:0020037(heme binding);GO:0046872(metal ion binding);GO:0016491(oxidoreductase activity);GO:0004601(peroxidase activity)	K00430|E1.11.1.7|http://www.genome.jp/dbget-bin/www_bget?ko:K00430	ko00940(Phenylpropanoid biosynthesis)
TraesCS1D01G405800									1	1		EMT02032.1	RING finger protein 44 [Aegilops tauschii]	GO:0000209(protein polyubiquitination);GO:0043161(proteasome-mediated ubiquitin-dependent protein catabolic process);GO:0042787(protein ubiquitination involved in ubiquitin-dependent protein catabolic process)	*	GO:0061630(ubiquitin protein ligase activity);GO:0008270(zinc ion binding);GO:0046872(metal ion binding)	K19041|RNF38_44|http://www.genome.jp/dbget-bin/www_bget?ko:K19041	*
TraesCS6A01G243800									1			BAJ88620.1	predicted protein [Hordeum vulgare subsp. vulgare]	GO:0044255(cellular lipid metabolic process)	*	GO:0052689(carboxylic ester hydrolase activity);GO:0016787(hydrolase activity)	*	*
TraesCS3A01G132800						1	1		1	1		EMS52627.1	hypothetical protein TRIUR3_23670 [Triticum urartu]	GO:0010118(stomatal movement);GO:0008152(metabolic process);GO:1902456(regulation of stomatal opening);GO:0009860(pollen tube growth)	GO:0005739(mitochondrion);GO:0090406(pollen tube);GO:0005794(Golgi apparatus);GO:0016021(integral component of membrane);GO:0016020(membrane)	GO:0071633(dihydroceramidase activity)	*	*
TraesCS2B01G417000								1	1			EMT07780.1	Copper chaperone for superoxide dismutase [Aegilops tauschii]	GO:0030001(metal ion transport);GO:0055114(oxidation-reduction process);GO:0006801(superoxide metabolic process);GO:0019430(removal of superoxide radicals);GO:0043085(positive regulation of catalytic activity)	GO:0005737(cytoplasm);GO:0009536(plastid);GO:0009507(chloroplast);GO:0009570(chloroplast stroma)	GO:0046872(metal ion binding);GO:0016532(superoxide dismutase copper chaperone activity);GO:0005507(copper ion binding);GO:0008270(zinc ion binding);GO:0004784(superoxide dismutase activity)	K04569|CCS|http://www.genome.jp/dbget-bin/www_bget?ko:K04569	ko05014(Amyotrophic lateral sclerosis (ALS))
TraesCS7B01G180600						1	1		1	1		BAJ97985.1	predicted protein [Hordeum vulgare subsp. vulgare]	*	*	*	*	*
TraesCS6B01G399800									1			EMT01984.1	hypothetical protein F775_26974 [Aegilops tauschii]	*	GO:0016020(membrane);GO:0016021(integral component of membrane);GO:0019031(viral envelope)	*	*	*
TraesCS5B01G006000LC									1			*	*	*	*	*	*	*
TraesCS2D01G451100LC						1			1	1		BAJ98091.1	predicted protein [Hordeum vulgare subsp. vulgare]	GO:0006355(regulation of transcription, DNA-templated);GO:0006351(transcription, DNA-templated)	GO:0005634(nucleus)	GO:0043565(sequence-specific DNA binding);GO:0003700(transcription factor activity, sequence-specific DNA binding);GO:0003677(DNA binding)	*	*
TraesCS1D01G216600		1				1			1	1		XP_003574361.1	PREDICTED: T-complex protein 1 subunit epsilon-like [Brachypodium distachyon]	GO:0006457(protein folding)	GO:0005737(cytoplasm);GO:0005886(plasma membrane);GO:0005829(cytosol);GO:0009506(plasmodesma)	GO:0005524(ATP binding);GO:0000166(nucleotide binding);GO:0051082(unfolded protein binding)	K09497|CCT5|http://www.genome.jp/dbget-bin/www_bget?ko:K09497	*
TraesCS2D01G065400LC								1	1			BAK00921.1	predicted protein [Hordeum vulgare subsp. vulgare]	GO:0006520(cellular amino acid metabolic process);GO:0055114(oxidation-reduction process)	*	GO:0016639(oxidoreductase activity, acting on the CH-NH2 group of donors, NAD or NADP as acceptor);GO:0016491(oxidoreductase activity);GO:0004353(glutamate dehydrogenase [NAD(P)+] activity)	K00261|GLUD1_2, gdhA|http://www.genome.jp/dbget-bin/www_bget?ko:K00261	ko04217(Necroptosis);ko00250(Alanine, aspartate and glutamate metabolism);ko00220(Arginine biosynthesis);ko00910(Nitrogen metabolism);ko00471(D-Glutamine and D-glutamate metabolism);ko01200(Carbon metabolism);ko04964(Proximal tubule bicarbonate reclamation)
TraesCS2A01G132900									1	1		BAJ96195.1	predicted protein [Hordeum vulgare subsp. vulgare]	*	*	*	K14005|SEC31|http://www.genome.jp/dbget-bin/www_bget?ko:K14005	ko04141(Protein processing in endoplasmic reticulum)
TraesCS3A01G081900									1			EMS54331.1	DNA repair and recombination protein RAD26 [Triticum urartu]	GO:0010332(response to gamma radiation);GO:0006281(DNA repair)	GO:0016021(integral component of membrane);GO:0016020(membrane)	GO:0005524(ATP binding);GO:0016740(transferase activity)	K10841|ERCC6, CSB, RAD26|http://www.genome.jp/dbget-bin/www_bget?ko:K10841	ko03420(Nucleotide excision repair)
TraesCS2D01G169800									1	1		BAJ87485.1	predicted protein [Hordeum vulgare subsp. vulgare]	GO:0030001(metal ion transport);GO:1902600(hydrogen ion transmembrane transport);GO:0051453(regulation of intracellular pH);GO:0006810(transport);GO:0009767(photosynthetic electron transport chain);GO:0035434(copper ion transmembrane transport);GO:0006825(copper ion transport);GO:0055070(copper ion homeostasis);GO:0006811(ion transport);GO:0006812(cation transport);GO:0034220(ion transmembrane tr…	GO:0005887(integral component of plasma membrane);GO:0043231(intracellular membrane-bounded organelle);GO:0016021(integral component of membrane);GO:0016020(membrane);GO:0009941(chloroplast envelope);GO:0009507(chloroplast);GO:0009570(chloroplast stroma);GO:0009536(plastid);GO:0031969(chloroplast membrane);GO:0005886(plasma membrane)	GO:0046872(metal ion binding);GO:0008553(hydrogen-exporting ATPase activity, phosphorylative mechanism);GO:0019829(cation-transporting ATPase activity);GO:0005524(ATP binding);GO:0043682(copper-transporting ATPase activity);GO:0005375(copper ion transmembrane transporter activity);GO:0016531(copper chaperone activity);GO:0000166(nucleotide binding);GO:0016787(hydrolase activity);GO:0015662(ATPase…	*	*
TraesCS1B01G114800									1			EMT07718.1	hypothetical protein F775_16939 [Aegilops tauschii]	GO:0031146(SCF-dependent proteasomal ubiquitin-dependent protein catabolic process)	GO:0019005(SCF ubiquitin ligase complex)	GO:0004842(ubiquitin-protein transferase activity)	*	*
TraesCS2D01G439900	1				1	1			1	1		EMT09910.1	hypothetical protein F775_09478 [Aegilops tauschii]	*	*	*	*	*
TraesCS3B01G509100					1				1			CDM86219.1	unnamed protein product [Triticum aestivum]	GO:0000209(protein polyubiquitination);GO:0043161(proteasome-mediated ubiquitin-dependent protein catabolic process);GO:0042787(protein ubiquitination involved in ubiquitin-dependent protein catabolic process)	*	GO:0061630(ubiquitin protein ligase activity);GO:0008270(zinc ion binding);GO:0046872(metal ion binding)	*	*
TraesCS4A01G285900									1	1	C2C2-GATA	XP_010231508.1	PREDICTED: GATA transcription factor 24-like isoform X1 [Brachypodium distachyon]	GO:0006355(regulation of transcription, DNA-templated);GO:0006351(transcription, DNA-templated);GO:0030154(cell differentiation)	GO:0005667(transcription factor complex);GO:0005634(nucleus);GO:0009536(plastid)	GO:0003700(transcription factor activity, sequence-specific DNA binding);GO:0008270(zinc ion binding);GO:0043565(sequence-specific DNA binding);GO:0003677(DNA binding);GO:0001228(transcriptional activator activity, RNA polymerase II transcription regulatory region sequence-specific binding);GO:0046872(metal ion binding);GO:0003682(chromatin binding);GO:0001085(RNA polymerase II transcription fact…	*	*
TraesCS1D01G296100LC									1			*	*	*	*	*	*	*
TraesCS3D01G288200								1	1	1		CDM84694.1	unnamed protein product [Triticum aestivum]	GO:0046916(cellular transition metal ion homeostasis);GO:0030001(metal ion transport)	GO:0005737(cytoplasm);GO:0016020(membrane);GO:0016021(integral component of membrane)	GO:0046914(transition metal ion binding)	*	*
TraesCS7D01G638500LC						1	1	1	1	1		EMS50586.1	Eukaryotic translation initiation factor 5B [Triticum urartu]	GO:0006412(translation);GO:0006413(translational initiation)	GO:0005622(intracellular);GO:0005886(plasma membrane);GO:0005829(cytosol);GO:0005737(cytoplasm)	GO:0003924(GTPase activity);GO:0000166(nucleotide binding);GO:0005525(GTP binding);GO:0003743(translation initiation factor activity);GO:0008135(translation factor activity, RNA binding)	K03243|EIF5B|http://www.genome.jp/dbget-bin/www_bget?ko:K03243	ko03013(RNA transport)
TraesCS5A01G531400						1			1			EMT30213.1	E3 ubiquitin-protein ligase SINA-like 10 [Aegilops tauschii]	GO:0007275(multicellular organism development);GO:0016567(protein ubiquitination);GO:0042787(protein ubiquitination involved in ubiquitin-dependent protein catabolic process);GO:0043161(proteasome-mediated ubiquitin-dependent protein catabolic process);GO:0006915(apoptotic process);GO:0006511(ubiquitin-dependent protein catabolic process)	GO:0005737(cytoplasm);GO:0005634(nucleus)	GO:0061630(ubiquitin protein ligase activity);GO:0004842(ubiquitin-protein transferase activity);GO:0016874(ligase activity);GO:0008270(zinc ion binding);GO:0046872(metal ion binding)	K04506|SIAH1|http://www.genome.jp/dbget-bin/www_bget?ko:K04506	ko04115(p53 signaling pathway);ko04013(MAPK signaling pathway - fly);ko04310(Wnt signaling pathway);ko04120(Ubiquitin mediated proteolysis)
TraesCS5B01G394700						1	1	1	1	1		EMS53028.1	Universal stress protein A-like protein [Triticum urartu]	GO:0006950(response to stress)	*	*	*	*
TraesCS5A01G389000						1	1	1	1	1		AAD23382.1	beta-D-glucan exohydrolase isoenzyme ExoI [Hordeum vulgare subsp. vulgare]	GO:0005975(carbohydrate metabolic process);GO:0009251(glucan catabolic process)	*	GO:0004553(hydrolase activity, hydrolyzing O-glycosyl compounds);GO:0016787(hydrolase activity);GO:0008422(beta-glucosidase activity)	K01188|E3.2.1.21|http://www.genome.jp/dbget-bin/www_bget?ko:K01188	ko00940(Phenylpropanoid biosynthesis);ko00500(Starch and sucrose metabolism);ko00460(Cyanoamino acid metabolism)
TraesCS4D01G163000			1					1	1	1		BAJ92028.1	predicted protein [Hordeum vulgare subsp. vulgare]	GO:0000381(regulation of alternative mRNA splicing, via spliceosome);GO:0043484(regulation of RNA splicing);GO:0009845(seed germination)	GO:0005737(cytoplasm);GO:0000932(P-body);GO:0005634(nucleus)	GO:0000166(nucleotide binding);GO:0003676(nucleic acid binding)	K14948|PTBP2, NPTB|http://www.genome.jp/dbget-bin/www_bget?ko:K14948	*
TraesCS7B01G382200	1		1		1	1			1			EMT21867.1	rRNA 2'-O-methyltransferase fibrillarin 2 [Aegilops tauschii]	GO:0008033(tRNA processing);GO:0031167(rRNA methylation);GO:0000494(box C/D snoRNA 3'-end processing);GO:0006364(rRNA processing);GO:1990258(histone glutamine methylation);GO:0032259(methylation);GO:0006351(transcription, DNA-templated);GO:0006355(regulation of transcription, DNA-templated);GO:0001510(RNA methylation)	GO:0015030(Cajal body);GO:0032040(small-subunit processome);GO:0031428(box C/D snoRNP complex);GO:0005730(nucleolus);GO:0016592(mediator complex);GO:0030529(intracellular ribonucleoprotein complex);GO:0005634(nucleus)	GO:0008168(methyltransferase activity);GO:1990259(histone-glutamine methyltransferase activity);GO:0003723(RNA binding);GO:0008649(rRNA methyltransferase activity);GO:0016740(transferase activity);GO:0030515(snoRNA binding)	K14563|NOP1, FBL|http://www.genome.jp/dbget-bin/www_bget?ko:K14563	ko03008(Ribosome biogenesis in eukaryotes)
TraesCS2D01G498100									1			BAK04770.1	predicted protein [Hordeum vulgare subsp. vulgare]	GO:0006468(protein phosphorylation);GO:0016310(phosphorylation)	GO:0005737(cytoplasm)	GO:0004672(protein kinase activity);GO:0005524(ATP binding);GO:0004702(signal transducer, downstream of receptor, with serine/threonine kinase activity);GO:0016301(kinase activity)	*	*
TraesCS5D01G121200						1	1	1	1	1		XP_003575496.1	PREDICTED: nitrilase-like protein 2 [Brachypodium distachyon]	GO:0006807(nitrogen compound metabolic process)	GO:0009536(plastid)	GO:0016810(hydrolase activity, acting on carbon-nitrogen (but not peptide) bonds);GO:0016787(hydrolase activity)	*	*
TraesCS7D01G431500									1			BAJ96081.1	predicted protein [Hordeum vulgare subsp. vulgare]	GO:0006750(glutathione biosynthetic process)	GO:0009536(plastid);GO:0005829(cytosol);GO:0009507(chloroplast)	GO:0004363(glutathione synthase activity);GO:0000287(magnesium ion binding);GO:0005524(ATP binding);GO:0000166(nucleotide binding);GO:0042803(protein homodimerization activity);GO:0016874(ligase activity);GO:0043295(glutathione binding);GO:0046872(metal ion binding)	K01920|gshB, GSS|http://www.genome.jp/dbget-bin/www_bget?ko:K01920	ko00270(Cysteine and methionine metabolism);ko00480(Glutathione metabolism)
TraesCS4A01G025100LC						1	1	1	1	1		KQJ84464.1	hypothetical protein BRADI_5g21051 [Brachypodium distachyon]	*	*	*	*	*
TraesCS5D01G395300						1			1	1		EMT05653.1	hypothetical protein F775_32106 [Aegilops tauschii]	*	*	*	*	*
TraesCS1A01G279100			1			1	1	1	1	1		ADK66973.1	coronatine insensitive 1-like protein [Triticum aestivum]	GO:0006952(defense response);GO:0010118(stomatal movement);GO:0009867(jasmonic acid mediated signaling pathway);GO:0010218(response to far red light);GO:0031146(SCF-dependent proteasomal ubiquitin-dependent protein catabolic process);GO:0009909(regulation of flower development);GO:0009611(response to wounding);GO:0009901(anther dehiscence);GO:0031348(negative regulation of defense response);GO:00…	*	*	K13463|COI-1|http://www.genome.jp/dbget-bin/www_bget?ko:K13463	ko04075(Plant hormone signal transduction)
TraesCS1D01G229400									1			XP_003572504.1	PREDICTED: DNA primase small subunit-like [Brachypodium distachyon]	GO:0006269(DNA replication, synthesis of RNA primer);GO:0006260(DNA replication)	GO:1990077(primosome complex)	GO:0003899(DNA-directed 5'-3' RNA polymerase activity);GO:0016740(transferase activity);GO:0003896(DNA primase activity)	K02684|PRI1|http://www.genome.jp/dbget-bin/www_bget?ko:K02684	ko03030(DNA replication);ko00230(Purine metabolism);ko00240(Pyrimidine metabolism)
TraesCS7B01G205500									1			XP_010236456.2	PREDICTED: dihydrolipoyllysine-residue acetyltransferase component 1 of pyruvate dehydrogenase complex, mitochondrial [Brachypodium distachyon]	GO:0008152(metabolic process);GO:0006090(pyruvate metabolic process)	GO:0005759(mitochondrial matrix);GO:0045254(pyruvate dehydrogenase complex);GO:0005739(mitochondrion)	GO:0004742(dihydrolipoyllysine-residue acetyltransferase activity);GO:0016740(transferase activity);GO:0016746(transferase activity, transferring acyl groups)	K00627|DLAT, aceF, pdhC|http://www.genome.jp/dbget-bin/www_bget?ko:K00627	ko00020(Citrate cycle (TCA cycle));ko00010(Glycolysis / Gluconeogenesis);ko00620(Pyruvate metabolism);ko01200(Carbon metabolism)
TraesCS1A01G345500LC						1			1	1		*	*	*	*	*	*	*
TraesCS2D01G198100									1		WRKY	ADF28625.1	WRKY78 transcription factor [Triticum aestivum]	GO:0006355(regulation of transcription, DNA-templated)	*	GO:0003700(transcription factor activity, sequence-specific DNA binding);GO:0043565(sequence-specific DNA binding)	*	*
TraesCS5B01G092000									1			EMT32831.1	hypothetical protein F775_09582 [Aegilops tauschii]	*	*	*	*	*
TraesCS4A01G044800									1			EMT30224.1	Tetratricopeptide repeat protein 7A [Aegilops tauschii]	*	GO:0005886(plasma membrane)	*	*	*
TraesCS1B01G442300			1			1	1	1	1	1		EMT12226.1	Ketol-acid reductoisomerase, chloroplastic [Aegilops tauschii]	GO:0009099(valine biosynthetic process);GO:0055114(oxidation-reduction process);GO:0009082(branched-chain amino acid biosynthetic process);GO:0008652(cellular amino acid biosynthetic process);GO:0009097(isoleucine biosynthetic process)	GO:0009536(plastid);GO:0009507(chloroplast);GO:0005618(cell wall);GO:0048046(apoplast);GO:0005739(mitochondrion);GO:0009941(chloroplast envelope);GO:0009570(chloroplast stroma)	GO:0004455(ketol-acid reductoisomerase activity);GO:0046872(metal ion binding);GO:0016491(oxidoreductase activity);GO:0000287(magnesium ion binding);GO:0042803(protein homodimerization activity);GO:0070402(NADPH binding);GO:0005507(copper ion binding);GO:0016853(isomerase activity)	K00053|ilvC|http://www.genome.jp/dbget-bin/www_bget?ko:K00053	ko00290(Valine, leucine and isoleucine biosynthesis);ko00770(Pantothenate and CoA biosynthesis);ko01210(2-Oxocarboxylic acid metabolism);ko01230(Biosynthesis of amino acids)
TraesCS4D01G315200					1	1			1			EMT29517.1	hypothetical protein F775_14302 [Aegilops tauschii]	*	GO:0016020(membrane);GO:0016021(integral component of membrane);GO:0005886(plasma membrane)	*	K16302|CNNM|http://www.genome.jp/dbget-bin/www_bget?ko:K16302	*
TraesCS4B01G106900						1	1	1	1	1		EMT04897.1	Ubiquitin-like-specific protease 2 [Aegilops tauschii]	GO:0006508(proteolysis);GO:0016926(protein desumoylation)	GO:0016020(membrane);GO:0016021(integral component of membrane);GO:0005634(nucleus)	GO:0008234(cysteine-type peptidase activity);GO:0016929(SUMO-specific protease activity);GO:0004175(endopeptidase activity)	*	*
TraesCS1D01G262300									1			BAJ94148.1	predicted protein [Hordeum vulgare subsp. vulgare]	*	GO:0005739(mitochondrion)	*	*	*
TraesCS4A01G160400		1							1	1		EMS51816.1	Basic leucine zipper and W2 domain-containing protein 2 [Triticum urartu]	GO:0006413(translational initiation)	GO:0005739(mitochondrion)	GO:0003743(translation initiation factor activity)	*	*
TraesCS3A01G434000						1	1	1	1	1		EMS45612.1	hypothetical protein TRIUR3_17113 [Triticum urartu]	*	*	*	*	*
TraesCS7D01G506300									1			BAJ94961.1	predicted protein [Hordeum vulgare subsp. vulgare]	GO:0006418(tRNA aminoacylation for protein translation);GO:0006428(isoleucyl-tRNA aminoacylation);GO:0006412(translation)	GO:0005737(cytoplasm);GO:0005829(cytosol)	GO:0004812(aminoacyl-tRNA ligase activity);GO:0005524(ATP binding);GO:0004822(isoleucine-tRNA ligase activity);GO:0002161(aminoacyl-tRNA editing activity);GO:0000166(nucleotide binding);GO:0016874(ligase activity)	K01870|IARS, ileS|http://www.genome.jp/dbget-bin/www_bget?ko:K01870	ko00970(Aminoacyl-tRNA biosynthesis)
TraesCS4A01G270900	1				1	1	1	1	1	1		BAJ97726.1	predicted protein [Hordeum vulgare subsp. vulgare]	*	GO:0031359(integral component of chloroplast outer membrane);GO:0016020(membrane);GO:0009536(plastid);GO:0016021(integral component of membrane);GO:0009941(chloroplast envelope);GO:0009507(chloroplast)	GO:0016884(carbon-nitrogen ligase activity, with glutamine as amido-N-donor);GO:0004040(amidase activity);GO:0016787(hydrolase activity)	*	*
TraesCS7D01G498300							1		1			EMS56969.1	Putative aldehyde oxidase-like protein [Triticum urartu]	GO:0009115(xanthine catabolic process);GO:0055114(oxidation-reduction process);GO:0009851(auxin biosynthetic process);GO:0009688(abscisic acid biosynthetic process)	GO:0005829(cytosol);GO:0005737(cytoplasm)	GO:0051537(2 iron, 2 sulfur cluster binding);GO:0003824(catalytic activity);GO:0005506(iron ion binding);GO:0050660(flavin adenine dinucleotide binding);GO:0016903(oxidoreductase activity, acting on the aldehyde or oxo group of donors);GO:0016614(oxidoreductase activity, acting on CH-OH group of donors);GO:0051536(iron-sulfur cluster binding);GO:0009055(electron carrier activity);GO:0016491(oxido…	K09842|AAO3|http://www.genome.jp/dbget-bin/www_bget?ko:K09842	ko00906(Carotenoid biosynthesis)
TraesCS3D01G018800									1			XP_010230334.1	PREDICTED: peroxisomal membrane protein PEX14 isoform X1 [Brachypodium distachyon]	GO:0016560(protein import into peroxisome matrix, docking)	GO:0016020(membrane);GO:0005778(peroxisomal membrane);GO:0016021(integral component of membrane)	*	K13343|PEX14|http://www.genome.jp/dbget-bin/www_bget?ko:K13343	ko04146(Peroxisome)
TraesCS3D01G639500LC						1	1	1	1			EMS54278.1	hypothetical protein TRIUR3_13181 [Triticum urartu]	*	GO:0016021(integral component of membrane);GO:0016020(membrane)	GO:0016874(ligase activity)	*	*
TraesCS7A01G410700									1	1		ABC54587.1	mitogen-activated protein kinase [Triticum aestivum]	GO:0016310(phosphorylation);GO:0006468(protein phosphorylation);GO:0006952(defense response)	GO:0005739(mitochondrion);GO:0005737(cytoplasm);GO:0005634(nucleus)	GO:0004672(protein kinase activity);GO:0004674(protein serine/threonine kinase activity);GO:0016301(kinase activity);GO:0016740(transferase activity);GO:0004707(MAP kinase activity);GO:0005524(ATP binding);GO:0000166(nucleotide binding)	K20538|MPK8|http://www.genome.jp/dbget-bin/www_bget?ko:K20538	ko04016(MAPK signaling pathway - plant)
TraesCS2A01G428500						1	1	1	1	1		EMS65049.1	putative protein phosphatase 2C 44 [Triticum urartu]	GO:0006470(protein dephosphorylation)	GO:0009536(plastid)	GO:0003824(catalytic activity);GO:0004722(protein serine/threonine phosphatase activity);GO:0016787(hydrolase activity);GO:0004721(phosphoprotein phosphatase activity);GO:0046872(metal ion binding)	K17506|PPM1L, PP2CE|http://www.genome.jp/dbget-bin/www_bget?ko:K17506	*
TraesCS3B01G195400LC			1						1			CDM81930.1	unnamed protein product [Triticum aestivum]	*	*	*	*	*
TraesCS3B01G384900								1	1	1		BAD73779.1	hypothetical protein [Oryza sativa Japonica Group]	GO:0030163(protein catabolic process);GO:0006508(proteolysis)	*	GO:0008233(peptidase activity)	K20471|COPD, ARCN1, RET2|http://www.genome.jp/dbget-bin/www_bget?ko:K20471	*
TraesCS2A01G527600									1			EMT32623.1	Glycosyltransferase QUASIMODO1 [Aegilops tauschii]	GO:0045489(pectin biosynthetic process);GO:0071555(cell wall organization)	GO:0005802(trans-Golgi network);GO:0000139(Golgi membrane);GO:0005768(endosome);GO:0005794(Golgi apparatus);GO:0016020(membrane);GO:0016021(integral component of membrane)	GO:0016740(transferase activity);GO:0016757(transferase activity, transferring glycosyl groups);GO:0047262(polygalacturonate 4-alpha-galacturonosyltransferase activity)	K13648|GAUT|http://www.genome.jp/dbget-bin/www_bget?ko:K13648	ko00520(Amino sugar and nucleotide sugar metabolism)
TraesCS1D01G335700						1	1	1	1	1		BAK06361.1	predicted protein [Hordeum vulgare subsp. vulgare]	GO:0030150(protein import into mitochondrial matrix)	GO:0005744(mitochondrial inner membrane presequence translocase complex);GO:0005739(mitochondrion);GO:0016020(membrane);GO:0016021(integral component of membrane)	GO:0004721(phosphoprotein phosphatase activity)	K17496|TIM50|http://www.genome.jp/dbget-bin/www_bget?ko:K17496	*
TraesCS7D01G472100						1	1	1	1	1		XP_002468652.1	hypothetical protein SORBIDRAFT_01g049710 [Sorghum bicolor]	*	GO:0016021(integral component of membrane);GO:0016020(membrane);GO:0009536(plastid)	*	*	*
TraesCS3D01G168900LC						1	1		1	1	ABI3VP1	EMT26002.1	hypothetical protein F775_33227 [Aegilops tauschii]	GO:0008152(metabolic process);GO:0005975(carbohydrate metabolic process);GO:0048510(regulation of timing of transition from vegetative to reproductive phase);GO:0005987(sucrose catabolic process);GO:0009555(pollen development);GO:0010311(lateral root formation);GO:0080022(primary root development)	GO:0005737(cytoplasm);GO:0005829(cytosol)	GO:0003824(catalytic activity);GO:0033926(glycopeptide alpha-N-acetylgalactosaminidase activity);GO:0016798(hydrolase activity, acting on glycosyl bonds);GO:0016787(hydrolase activity);GO:0004575(sucrose alpha-glucosidase activity);GO:0004564(beta-fructofuranosidase activity)	*	*
TraesCS1B01G186100						1		1	1	1		BAK02561.1	predicted protein [Hordeum vulgare subsp. vulgare]	GO:0008152(metabolic process);GO:0006655(phosphatidylglycerol biosynthetic process);GO:0009793(embryo development ending in seed dormancy);GO:0008654(phospholipid biosynthetic process);GO:0006629(lipid metabolic process)	GO:0016020(membrane);GO:0009536(plastid);GO:0016021(integral component of membrane);GO:0009941(chloroplast envelope);GO:0009507(chloroplast)	GO:0016740(transferase activity);GO:0003841(1-acylglycerol-3-phosphate O-acyltransferase activity);GO:0016746(transferase activity, transferring acyl groups)	K00655|plsC|http://www.genome.jp/dbget-bin/www_bget?ko:K00655	ko00561(Glycerolipid metabolism);ko00564(Glycerophospholipid metabolism)
TraesCS2A01G198400						1		1	1			BAJ93608.1	predicted protein [Hordeum vulgare subsp. vulgare]	GO:0016485(protein processing);GO:0006508(proteolysis);GO:0043171(peptide catabolic process);GO:0051603(proteolysis involved in cellular protein catabolic process)	GO:0009536(plastid);GO:0005739(mitochondrion)	GO:0003824(catalytic activity);GO:0004222(metalloendopeptidase activity);GO:0008270(zinc ion binding);GO:0046872(metal ion binding)	K01408|IDE, ide|http://www.genome.jp/dbget-bin/www_bget?ko:K01408	ko05010(Alzheimer's disease)
TraesCSU01G137800LC						1	1	1	1	1		XP_015625333.1	PREDICTED: methyl-CpG-binding domain-containing protein 9 isoform X2 [Oryza sativa Japonica Group]	*	*	*	*	*
TraesCS7B01G010200							1	1	1	1		ACN81637.1	BAX.1 [Triticum aestivum]	GO:0009793(embryo development ending in seed dormancy);GO:0007275(multicellular organism development);GO:1904216(positive regulation of protein import into chloroplast stroma);GO:0061077(chaperone-mediated protein folding);GO:0009704(de-etiolation);GO:0009658(chloroplast organization);GO:0008219(cell death)	GO:0016021(integral component of membrane);GO:0016020(membrane);GO:0005739(mitochondrion);GO:0009534(chloroplast thylakoid);GO:0009535(chloroplast thylakoid membrane);GO:0009579(thylakoid);GO:0009706(chloroplast inner membrane);GO:0009941(chloroplast envelope);GO:0009507(chloroplast);GO:0031966(mitochondrial membrane);GO:0009536(plastid);GO:0009570(chloroplast stroma);GO:0055035(plastid thylakoid…	GO:0044183(protein binding involved in protein folding);GO:0005515(protein binding)	*	*
TraesCS6B01G451500									1			BAK05087.1	predicted protein, partial [Hordeum vulgare subsp. vulgare]	*	*	*	*	*
TraesCS5B01G371800						1	1	1	1	1		BAJ85056.1	predicted protein [Hordeum vulgare subsp. vulgare]	GO:0006468(protein phosphorylation);GO:0046777(protein autophosphorylation);GO:0006397(mRNA processing);GO:0016310(phosphorylation)	*	GO:0004672(protein kinase activity);GO:0005524(ATP binding);GO:0004674(protein serine/threonine kinase activity);GO:0016740(transferase activity);GO:0004712(protein serine/threonine/tyrosine kinase activity);GO:0000166(nucleotide binding);GO:0016301(kinase activity)	K08287|E2.7.12.1|http://www.genome.jp/dbget-bin/www_bget?ko:K08287	*
TraesCS4D01G342200							1	1	1	1		EMT12688.1	Serine/threonine-protein kinase atg1 [Aegilops tauschii]	GO:0006468(protein phosphorylation);GO:0016310(phosphorylation)	*	GO:0004672(protein kinase activity);GO:0004674(protein serine/threonine kinase activity);GO:0005524(ATP binding);GO:0000166(nucleotide binding);GO:0016301(kinase activity)	K08269|ULK1_2_3, ATG1|http://www.genome.jp/dbget-bin/www_bget?ko:K08269	ko04140(Autophagy - animal);ko04136(Autophagy - other eukaryotes);ko04138(Autophagy - yeast);ko04139(Mitophagy - yeast);ko04150(mTOR signaling pathway);ko04212(Longevity regulating pathway - worm)
TraesCS6A01G245000						1	1		1	1		XP_008681235.1	PREDICTED: uncharacterized protein LOC100194169 isoform X1 [Zea mays]	GO:0006468(protein phosphorylation);GO:0016310(phosphorylation)	GO:0005737(cytoplasm)	GO:0004672(protein kinase activity);GO:0005524(ATP binding);GO:0000166(nucleotide binding);GO:0004702(signal transducer, downstream of receptor, with serine/threonine kinase activity);GO:0016301(kinase activity);GO:0016740(transferase activity);GO:0004709(MAP kinase kinase kinase activity)	*	*
TraesCS5A01G444600LC									1			BAJ93869.1	predicted protein [Hordeum vulgare subsp. vulgare]	GO:0009553(embryo sac development);GO:0010183(pollen tube guidance);GO:0009875(pollen-pistil interaction);GO:0009263(deoxyribonucleotide biosynthetic process);GO:0055114(oxidation-reduction process);GO:0006260(DNA replication)	GO:0005971(ribonucleoside-diphosphate reductase complex);GO:0005634(nucleus)	GO:0005524(ATP binding);GO:0004748(ribonucleoside-diphosphate reductase activity, thioredoxin disulfide as acceptor);GO:0016491(oxidoreductase activity);GO:0004386(helicase activity);GO:0000166(nucleotide binding);GO:0016787(hydrolase activity)	K10706|SETX, ALS4|http://www.genome.jp/dbget-bin/www_bget?ko:K10706;K10807|RRM1|http://www.genome.jp/dbget-bin/www_bget?ko:K10807	ko00480(Glutathione metabolism);ko00230(Purine metabolism);ko00240(Pyrimidine metabolism)
TraesCS5B01G024700						1			1			EMT14991.1	Disease resistance protein RFL1 [Aegilops tauschii]	GO:0006952(defense response)	*	GO:0043531(ADP binding);GO:0005524(ATP binding);GO:0000166(nucleotide binding)	K13459|RPS2|http://www.genome.jp/dbget-bin/www_bget?ko:K13459	ko04626(Plant-pathogen interaction)
TraesCS7B01G790800LC									1			*	*	*	*	*	*	*
TraesCS2B01G569200									1	1		EMT27976.1	hypothetical protein F775_43817 [Aegilops tauschii]	GO:0030001(metal ion transport);GO:0046916(cellular transition metal ion homeostasis)	GO:0005737(cytoplasm)	GO:0046914(transition metal ion binding);GO:0046872(metal ion binding)	*	*
TraesCS5B01G327600									1	1		EMS45192.1	BTB/POZ and MATH domain-containing protein 2 [Triticum urartu]	*	*	*	K10523|SPOP|http://www.genome.jp/dbget-bin/www_bget?ko:K10523	ko04340(Hedgehog signaling pathway);ko04341(Hedgehog signaling pathway - fly)
TraesCS1D01G338300								1	1	1	VOZ	EMS58930.1	hypothetical protein TRIUR3_06377 [Triticum urartu]	*	*	*	*	*
TraesCS2B01G572700LC							1	1	1			BAJ98091.1	predicted protein [Hordeum vulgare subsp. vulgare]	GO:0006355(regulation of transcription, DNA-templated);GO:0006351(transcription, DNA-templated)	GO:0005634(nucleus)	GO:0043565(sequence-specific DNA binding);GO:0003700(transcription factor activity, sequence-specific DNA binding);GO:0003677(DNA binding)	*	*
TraesCS3D01G383500							1	1	1	1		CDM85263.1	unnamed protein product [Triticum aestivum]	GO:0042147(retrograde transport, endosome to Golgi)	GO:0000938(GARP complex);GO:0005739(mitochondrion)	*	K20299|VPS53|http://www.genome.jp/dbget-bin/www_bget?ko:K20299	*
TraesCS5D01G563800						1			1			EMT22243.1	hypothetical protein F775_04744 [Aegilops tauschii]	*	GO:0016020(membrane);GO:0016021(integral component of membrane);GO:0009536(plastid)	*	*	*
TraesCS6B01G184500		1				1	1	1	1			EMS51606.1	Cytochrome P450 97B2, chloroplastic [Triticum urartu]	GO:0055114(oxidation-reduction process)	*	GO:0004497(monooxygenase activity);GO:0016705(oxidoreductase activity, acting on paired donors, with incorporation or reduction of molecular oxygen);GO:0020037(heme binding);GO:0046872(metal ion binding);GO:0005506(iron ion binding);GO:0016491(oxidoreductase activity)	*	*
TraesCS2A01G584900						1	1	1	1	1		ACN76571.1	cysteine proteinase [Triticum aestivum]	GO:0006914(autophagy);GO:0006810(transport);GO:0000045(autophagosome assembly);GO:0051697(protein delipidation);GO:0000422(mitophagy);GO:0016485(protein processing);GO:0044804(nucleophagy);GO:0006612(protein targeting to membrane);GO:0015031(protein transport);GO:0006508(proteolysis)	GO:0005737(cytoplasm);GO:0005829(cytosol)	GO:0008233(peptidase activity);GO:0008234(cysteine-type peptidase activity);GO:0004197(cysteine-type endopeptidase activity);GO:0016787(hydrolase activity)	K08342|ATG4|http://www.genome.jp/dbget-bin/www_bget?ko:K08342	ko04140(Autophagy - animal);ko04136(Autophagy - other eukaryotes);ko04138(Autophagy - yeast)
TraesCS2D01G212400									1			XP_014752883.1	PREDICTED: phospholipid-transporting ATPase 2 isoform X2 [Brachypodium distachyon]	GO:0015914(phospholipid transport)	GO:0005886(plasma membrane);GO:0016021(integral component of membrane);GO:0016020(membrane)	GO:0000287(magnesium ion binding);GO:0005524(ATP binding);GO:0000166(nucleotide binding);GO:0016787(hydrolase activity);GO:0046872(metal ion binding);GO:0004012(phospholipid-translocating ATPase activity)	K01530|E3.6.3.1|http://www.genome.jp/dbget-bin/www_bget?ko:K01530	*
TraesCS6B01G272700		1	1		1		1	1	1	1		BAK01970.1	predicted protein [Hordeum vulgare subsp. vulgare]	GO:0055085(transmembrane transport);GO:0006820(anion transport)	GO:0005886(plasma membrane);GO:0016020(membrane);GO:0016021(integral component of membrane)	GO:0008381(mechanically-gated ion channel activity)	*	*
TraesCS3A01G318600LC									1			EMS53676.1	hypothetical protein TRIUR3_31327 [Triticum urartu]	GO:0055114(oxidation-reduction process)	GO:0016021(integral component of membrane);GO:0016020(membrane)	GO:0005509(calcium ion binding);GO:0016491(oxidoreductase activity);GO:0004601(peroxidase activity);GO:0050664(oxidoreductase activity, acting on NAD(P)H, oxygen as acceptor)	*	*
TraesCS3A01G201800LC					1				1			CDM82473.1	unnamed protein product [Triticum aestivum]	GO:0002084(protein depalmitoylation)	GO:0005737(cytoplasm)	GO:0008474(palmitoyl-(protein) hydrolase activity);GO:0052689(carboxylic ester hydrolase activity);GO:0016787(hydrolase activity)	K06130|LYPLA2|http://www.genome.jp/dbget-bin/www_bget?ko:K06130	ko00564(Glycerophospholipid metabolism)
TraesCS3D01G441900									1			BAJ89381.1	predicted protein [Hordeum vulgare subsp. vulgare]	GO:0016310(phosphorylation);GO:0009229(thiamine diphosphate biosynthetic process);GO:0006772(thiamine metabolic process)	GO:0005737(cytoplasm);GO:0005829(cytosol);GO:0009536(plastid)	GO:0016301(kinase activity);GO:0016740(transferase activity);GO:0030975(thiamine binding);GO:0005524(ATP binding);GO:0004788(thiamine diphosphokinase activity);GO:0000166(nucleotide binding)	K00949|thiN, TPK1, THI80|http://www.genome.jp/dbget-bin/www_bget?ko:K00949	ko00730(Thiamine metabolism)
TraesCS5D01G120100									1			XP_014758584.1	PREDICTED: oxysterol-binding protein-related protein 1D isoform X2 [Brachypodium distachyon]	*	*	*	K20456|OSBP|http://www.genome.jp/dbget-bin/www_bget?ko:K20456	*
TraesCS6B01G211200LC		1			1				1			*	*	*	*	*	*	*
TraesCS3A01G107900						1	1	1	1	1		EMS48501.1	Serine/threonine-protein kinase Aurora-1 [Triticum urartu]	GO:0006468(protein phosphorylation);GO:0007049(cell cycle);GO:0032465(regulation of cytokinesis);GO:0007052(mitotic spindle organization);GO:0016310(phosphorylation)	GO:0031616(spindle pole centrosome);GO:0032133(chromosome passenger complex);GO:0051233(spindle midzone);GO:0000780(condensed nuclear chromosome, centromeric region);GO:0005876(spindle microtubule)	GO:0004672(protein kinase activity);GO:0004674(protein serine/threonine kinase activity);GO:0005524(ATP binding);GO:0000166(nucleotide binding);GO:0035174(histone serine kinase activity);GO:0016301(kinase activity);GO:0016740(transferase activity)	K08850|AURKX|http://www.genome.jp/dbget-bin/www_bget?ko:K08850	*
TraesCS7A01G495700						1	1	1	1			EMS52034.1	Protein brittle-1, chloroplastic/amyloplastic [Triticum urartu]	GO:0006810(transport);GO:0055085(transmembrane transport);GO:0006412(translation)	GO:0016021(integral component of membrane);GO:0016020(membrane)	GO:0003735(structural constituent of ribosome)	*	*
TraesCS1B01G317000								1	1	1		XP_015692748.1	PREDICTED: ADP-ribosylation factor 2 isoform X1 [Oryza brachyantha]	GO:0007264(small GTPase mediated signal transduction);GO:0015031(protein transport);GO:0006471(protein ADP-ribosylation);GO:0006810(transport);GO:0016192(vesicle-mediated transport);GO:0006886(intracellular protein transport)	GO:0005622(intracellular);GO:0005794(Golgi apparatus);GO:0005829(cytosol);GO:0005773(vacuole);GO:0009506(plasmodesma)	GO:0000166(nucleotide binding);GO:0005525(GTP binding);GO:0005215(transporter activity);GO:0016004(phospholipase activator activity);GO:0016787(hydrolase activity)	K07937|ARF1|http://www.genome.jp/dbget-bin/www_bget?ko:K07937	ko04144(Endocytosis);ko04072(Phospholipase D signaling pathway);ko05134(Legionellosis);ko05110(Vibrio cholerae infection)
TraesCS4B01G160300LC									1			XP_019262281.1	PREDICTED: uncharacterized protein LOC109240112 [Nicotiana attenuata]	GO:0018298(protein-chromophore linkage);GO:0019684(photosynthesis, light reaction);GO:0055114(oxidation-reduction process);GO:0009772(photosynthetic electron transport in photosystem II);GO:0015979(photosynthesis)	GO:0009579(thylakoid);GO:0016020(membrane);GO:0009536(plastid);GO:0009523(photosystem II);GO:0009535(chloroplast thylakoid membrane);GO:0016021(integral component of membrane);GO:0009507(chloroplast);GO:0042170(plastid membrane);GO:0042651(thylakoid membrane)	GO:0016168(chlorophyll binding);GO:0046872(metal ion binding);GO:0005506(iron ion binding);GO:0009055(electron carrier activity);GO:0016491(oxidoreductase activity);GO:0045156(electron transporter, transferring electrons within the cyclic electron transport pathway of photosynthesis activity)	K02705|psbC|http://www.genome.jp/dbget-bin/www_bget?ko:K02705	ko00195(Photosynthesis)
TraesCS3D01G260200			1						1			EMT18069.1	Pre-mRNA-splicing factor SF2 [Aegilops tauschii]	*	GO:0005739(mitochondrion)	GO:0000166(nucleotide binding);GO:0003676(nucleic acid binding)	K12890|SFRS1_9|http://www.genome.jp/dbget-bin/www_bget?ko:K12890	ko03040(Spliceosome);ko05168(Herpes simplex infection);ko04657(IL-17 signaling pathway)
TraesCS5A01G460800							1	1	1			P25032.1	RecName: Full=DNA-binding protein EMBP-1; AltName: Full=Histone promoter-binding protein 1a(1); Short=HBP-1a(1)	GO:0006355(regulation of transcription, DNA-templated)	GO:0009536(plastid)	GO:0043565(sequence-specific DNA binding);GO:0003700(transcription factor activity, sequence-specific DNA binding);GO:0003677(DNA binding)	K09060|GBF|http://www.genome.jp/dbget-bin/www_bget?ko:K09060	*
TraesCS1D01G172800LC									1			XP_014757796.1	PREDICTED: serine/threonine-protein phosphatase 7 long form homolog [Brachypodium distachyon]	*	*	*	*	*
TraesCS5A01G211000			1						1			EMT19905.1	hypothetical protein F775_01816 [Aegilops tauschii]	*	GO:0016020(membrane);GO:0016021(integral component of membrane)	*	K07052|K07052|http://www.genome.jp/dbget-bin/www_bget?ko:K07052	*
TraesCS7A01G245200					1	1	1		1	1		XP_014756924.1	PREDICTED: uncharacterized protein LOC100844096 [Brachypodium distachyon]	GO:0006397(mRNA processing)	*	GO:0003676(nucleic acid binding);GO:0000166(nucleotide binding)	*	*
TraesCS3D01G201800							1		1			XP_003567545.1	PREDICTED: putative L-cysteine desulfhydrase 1 [Brachypodium distachyon]	*	*	GO:0003824(catalytic activity);GO:0016829(lyase activity)	*	*
TraesCS2B01G480000									1	1		EMT22739.1	Peroxisomal biogenesis factor 6 [Aegilops tauschii]	GO:0006635(fatty acid beta-oxidation);GO:0016558(protein import into peroxisome matrix)	*	GO:0005524(ATP binding);GO:0000166(nucleotide binding)	K13339|PEX6, PXAAA1|http://www.genome.jp/dbget-bin/www_bget?ko:K13339	ko04146(Peroxisome)
TraesCS6A01G103600						1	1	1	1	1		XP_003573727.1	PREDICTED: proline-rich protein 4-like [Brachypodium distachyon]	*	*	*	*	*
TraesCS4A01G147000			1						1	1		EMT31763.1	DNA helicase INO80 complex-1-like protein [Aegilops tauschii]	*	*	GO:0003677(DNA binding);GO:0005524(ATP binding);GO:0004386(helicase activity)	K11665|INO80, INOC1|http://www.genome.jp/dbget-bin/www_bget?ko:K11665	*
TraesCS1B01G040700									1	1		EMT33606.1	hypothetical protein F775_52159 [Aegilops tauschii]	GO:0055114(oxidation-reduction process);GO:0019748(secondary metabolic process);GO:0009555(pollen development)	GO:0009506(plasmodesma)	GO:0051213(dioxygenase activity);GO:0016491(oxidoreductase activity)	*	*
TraesCS2A01G202800							1		1	1		EMS62996.1	hypothetical protein TRIUR3_26204 [Triticum urartu]	*	GO:0016020(membrane);GO:0016021(integral component of membrane)	*	*	*
TraesCS5B01G249000									1			BAK00031.1	predicted protein [Hordeum vulgare subsp. vulgare]	GO:0006950(response to stress);GO:0006457(protein folding);GO:0010157(response to chlorate);GO:0045037(protein import into chloroplast stroma);GO:0009414(response to water deprivation);GO:0009651(response to salt stress);GO:0009704(de-etiolation)	GO:0009536(plastid);GO:0005739(mitochondrion);GO:0009941(chloroplast envelope);GO:0009507(chloroplast);GO:0009570(chloroplast stroma);GO:0005774(vacuolar membrane)	GO:0005524(ATP binding);GO:0051082(unfolded protein binding)	K09487|HSP90B, TRA1|http://www.genome.jp/dbget-bin/www_bget?ko:K09487	ko04151(PI3K-Akt signaling pathway);ko04141(Protein processing in endoplasmic reticulum);ko05200(Pathways in cancer);ko05215(Prostate cancer);ko05418(Fluid shear stress and atherosclerosis);ko04915(Estrogen signaling pathway);ko04918(Thyroid hormone synthesis);ko04626(Plant-pathogen interaction);ko04657(IL-17 signaling pathway)
TraesCS3A01G247800							1	1	1	1		BAJ97322.1	predicted protein, partial [Hordeum vulgare subsp. vulgare]	GO:0032889(regulation of vacuole fusion, non-autophagic);GO:0045992(negative regulation of embryonic development);GO:0035542(regulation of SNARE complex assembly);GO:0007033(vacuole organization);GO:0051469(vesicle fusion with vacuole);GO:0016197(endosomal transport);GO:0006886(intracellular protein transport)	GO:0005737(cytoplasm);GO:0005765(lysosomal membrane);GO:0030897(HOPS complex);GO:0043234(protein complex);GO:0005768(endosome);GO:0009705(plant-type vacuole membrane)	GO:0003779(actin binding)	K20180|VPS16|http://www.genome.jp/dbget-bin/www_bget?ko:K20180	ko04138(Autophagy - yeast)
TraesCS5B01G382200						1	1		1	1		ACS34908.1	lipoxygenase 2 [Triticum aestivum]	GO:0031408(oxylipin biosynthetic process);GO:0055114(oxidation-reduction process);GO:0006633(fatty acid biosynthetic process);GO:0009611(response to wounding);GO:0051707(response to other organism);GO:0006629(lipid metabolic process);GO:0006631(fatty acid metabolic process)	GO:0005737(cytoplasm)	GO:0046872(metal ion binding);GO:0051213(dioxygenase activity);GO:0016702(oxidoreductase activity, acting on single donors with incorporation of molecular oxygen, incorporation of two atoms of oxygen);GO:0016491(oxidoreductase activity);GO:0016165(linoleate 13S-lipoxygenase activity)	K15718|LOX1_5|http://www.genome.jp/dbget-bin/www_bget?ko:K15718	ko00591(Linoleic acid metabolism)
TraesCS4B01G094400						1		1	1			XP_003577792.1	PREDICTED: dystrophia myotonica WD repeat-containing protein-like [Brachypodium distachyon]	*	*	*	*	*
TraesCS7B01G044200									1			XP_003577380.1	PREDICTED: acyl-coenzyme A oxidase 2, peroxisomal [Brachypodium distachyon]	GO:0008152(metabolic process);GO:0006635(fatty acid beta-oxidation);GO:0001676(long-chain fatty acid metabolic process);GO:0055114(oxidation-reduction process);GO:0033539(fatty acid beta-oxidation using acyl-CoA dehydrogenase);GO:0055088(lipid homeostasis);GO:0006631(fatty acid metabolic process);GO:0006629(lipid metabolic process)	GO:0005777(peroxisome);GO:0005634(nucleus)	GO:0050660(flavin adenine dinucleotide binding);GO:0000062(fatty-acyl-CoA binding);GO:0003995(acyl-CoA dehydrogenase activity);GO:0016627(oxidoreductase activity, acting on the CH-CH group of donors);GO:0052890(oxidoreductase activity, acting on the CH-CH group of donors, with a flavin as acceptor);GO:0009055(electron carrier activity);GO:0003997(acyl-CoA oxidase activity);GO:0016491(oxidoreducta…	K00232|E1.3.3.6, ACOX1, ACOX3|http://www.genome.jp/dbget-bin/www_bget?ko:K00232	ko04146(Peroxisome);ko04024(cAMP signaling pathway);ko01040(Biosynthesis of unsaturated fatty acids);ko00071(Fatty acid degradation);ko00592(alpha-Linolenic acid metabolism);ko01212(Fatty acid metabolism);ko03320(PPAR signaling pathway)
TraesCS2D01G229000			1						1			EMT06843.1	Putative RNA-binding protein rbpE [Aegilops tauschii]	GO:0006397(mRNA processing);GO:0008380(RNA splicing);GO:0009644(response to high light intensity);GO:0043484(regulation of RNA splicing)	GO:0005681(spliceosomal complex);GO:0016607(nuclear speck)	GO:0003676(nucleic acid binding);GO:0000166(nucleotide binding);GO:0016853(isomerase activity);GO:0003723(RNA binding)	*	*
TraesCS4A01G079100					1		1	1	1	1		XP_003558493.1	PREDICTED: cysteine synthase 2 isoform X1 [Brachypodium distachyon]	GO:0006535(cysteine biosynthetic process from serine)	GO:0005737(cytoplasm);GO:0016021(integral component of membrane);GO:0016020(membrane)	GO:0030170(pyridoxal phosphate binding)	K01738|cysK|http://www.genome.jp/dbget-bin/www_bget?ko:K01738	ko00270(Cysteine and methionine metabolism);ko00920(Sulfur metabolism);ko01230(Biosynthesis of amino acids);ko01200(Carbon metabolism)
TraesCS7B01G219600									1			BAK05557.1	predicted protein [Hordeum vulgare subsp. vulgare]	GO:0016567(protein ubiquitination);GO:0009737(response to abscisic acid);GO:0009266(response to temperature stimulus)	*	GO:0004842(ubiquitin-protein transferase activity);GO:0051087(chaperone binding)	K09561|STUB1, CHIP|http://www.genome.jp/dbget-bin/www_bget?ko:K09561	ko04141(Protein processing in endoplasmic reticulum);ko04120(Ubiquitin mediated proteolysis)
TraesCS5D01G013900	1					1	1	1	1	1		BAJ90452.1	predicted protein [Hordeum vulgare subsp. vulgare]	GO:0006508(proteolysis)	*	GO:0004252(serine-type endopeptidase activity)	*	*
TraesCSU01G099500									1			XP_015639031.1	PREDICTED: uncharacterized protein LOC4339507 [Oryza sativa Japonica Group]	*	*	*	*	*
TraesCS7B01G087000						1	1		1			XP_010227838.1	PREDICTED: uncharacterized protein LOC100838974 [Brachypodium distachyon]	GO:0051211(anisotropic cell growth);GO:0030244(cellulose biosynthetic process)	GO:0005737(cytoplasm);GO:0005634(nucleus);GO:0005739(mitochondrion);GO:0016020(membrane);GO:0016021(integral component of membrane);GO:0005886(plasma membrane);GO:0009506(plasmodesma)	*	*	*
TraesCS4A01G411500							1	1	1	1		BAK01502.1	predicted protein [Hordeum vulgare subsp. vulgare]	GO:0006334(nucleosome assembly);GO:0008150(biological_process)	GO:0009536(plastid);GO:0009507(chloroplast);GO:0000786(nucleosome);GO:0000788(nuclear nucleosome);GO:0005694(chromosome);GO:0005634(nucleus)	GO:0003677(DNA binding);GO:0046982(protein heterodimerization activity);GO:0003674(molecular_function)	*	*
TraesCS4A01G165600									1	1		CAA84023.1	beta-ketoacyl-ACP synthase [Hordeum vulgare subsp. vulgare]	GO:0008152(metabolic process);GO:0006633(fatty acid biosynthetic process)	*	GO:0003824(catalytic activity);GO:0016747(transferase activity, transferring acyl groups other than amino-acyl groups);GO:0016740(transferase activity);GO:0016746(transferase activity, transferring acyl groups);GO:0004315(3-oxoacyl-[acyl-carrier-protein] synthase activity)	K09458|fabF|http://www.genome.jp/dbget-bin/www_bget?ko:K09458	ko00061(Fatty acid biosynthesis);ko00780(Biotin metabolism);ko01212(Fatty acid metabolism)
TraesCS2D01G238100									1			EMS51652.1	E3 ubiquitin-protein ligase TRIM33 [Triticum urartu]	*	*	GO:0008270(zinc ion binding);GO:0046872(metal ion binding);GO:0008080(N-acetyltransferase activity)	*	*
TraesCS2D01G179500								1	1	1		KQK15299.1	hypothetical protein BRADI_1g21755 [Brachypodium distachyon]	GO:0006508(proteolysis);GO:0048364(root development)	GO:0016020(membrane);GO:0016021(integral component of membrane);GO:0005886(plasma membrane);GO:0019866(organelle inner membrane);GO:0005783(endoplasmic reticulum)	GO:0008236(serine-type peptidase activity)	K06889|K06889|http://www.genome.jp/dbget-bin/www_bget?ko:K06889	*
TraesCS3B01G234200						1		1	1			BAJ84847.1	predicted protein [Hordeum vulgare subsp. vulgare]	GO:0006470(protein dephosphorylation)	GO:0016020(membrane);GO:0016021(integral component of membrane);GO:0005739(mitochondrion)	GO:0004722(protein serine/threonine phosphatase activity);GO:0003824(catalytic activity);GO:0004721(phosphoprotein phosphatase activity);GO:0046872(metal ion binding);GO:0016787(hydrolase activity);GO:0043169(cation binding)	K04457|PPM1A, PP2CA|http://www.genome.jp/dbget-bin/www_bget?ko:K04457	ko04010(MAPK signaling pathway)
TraesCS5B01G141600									1	1		EMT04027.1	hypothetical protein F775_52077 [Aegilops tauschii]	*	GO:0009536(plastid)	*	*	*
TraesCS5D01G020500								1	1			EMT07404.1	Putative HVA22-like protein g [Aegilops tauschii]	*	GO:0016020(membrane);GO:0016021(integral component of membrane)	*	K17338|REEP1_2_3_4|http://www.genome.jp/dbget-bin/www_bget?ko:K17338	*
TraesCS3A01G352300								1	1	1		EMS47607.1	Coatomer subunit delta-3 [Triticum urartu]	GO:0030163(protein catabolic process);GO:0006508(proteolysis)	*	GO:0008233(peptidase activity)	K20471|COPD, ARCN1, RET2|http://www.genome.jp/dbget-bin/www_bget?ko:K20471	*
TraesCS3B01G286300						1		1	1			AFV51839.1	farnesyl pyrophosphate synthase [Triticum aestivum]	GO:0045337(farnesyl diphosphate biosynthetic process);GO:0008299(isoprenoid biosynthetic process);GO:0008202(steroid metabolic process);GO:0033384(geranyl diphosphate biosynthetic process);GO:0016126(sterol biosynthetic process);GO:0008203(cholesterol metabolic process);GO:0006694(steroid biosynthetic process);GO:0006629(lipid metabolic process);GO:0006695(cholesterol biosynthetic process)	GO:0005737(cytoplasm)	GO:0004161(dimethylallyltranstransferase activity);GO:0016740(transferase activity);GO:0004337(geranyltranstransferase activity);GO:0046872(metal ion binding)	K00787|FDPS|http://www.genome.jp/dbget-bin/www_bget?ko:K00787	ko05166(HTLV-I infection);ko05164(Influenza A);ko00900(Terpenoid backbone biosynthesis)
TraesCS4B01G154300	1					1	1	1	1	1		BAK05149.1	predicted protein [Hordeum vulgare subsp. vulgare]	*	*	GO:0008270(zinc ion binding)	K15601|KDM3|http://www.genome.jp/dbget-bin/www_bget?ko:K15601	*
TraesCS7D01G392400									1			EMT12314.1	Bifunctional dihydroflavonol 4-reductase/flavanone 4-reductase [Aegilops tauschii]	*	GO:0005739(mitochondrion)	GO:0003824(catalytic activity);GO:0050662(coenzyme binding)	*	*
TraesCS4D01G066700						1	1		1	1		BAK00405.1	predicted protein [Hordeum vulgare subsp. vulgare]	GO:0010228(vegetative to reproductive phase transition of meristem);GO:0016567(protein ubiquitination);GO:0009409(response to cold);GO:0009966(regulation of signal transduction)	GO:0005737(cytoplasm);GO:0005634(nucleus)	GO:0016874(ligase activity);GO:0004842(ubiquitin-protein transferase activity);GO:0008270(zinc ion binding)	K16278|HOS1|http://www.genome.jp/dbget-bin/www_bget?ko:K16278	*
TraesCS7B01G198800									1	1		XP_003560909.1	PREDICTED: ATP-dependent helicase ULS1-like [Brachypodium distachyon]	GO:0048025(negative regulation of mRNA splicing, via spliceosome);GO:0042981(regulation of apoptotic process)	GO:0005737(cytoplasm)	GO:0005524(ATP binding);GO:0008270(zinc ion binding);GO:0046872(metal ion binding);GO:0004386(helicase activity)	*	*
TraesCS7A01G296900			1		1	1	1	1	1	1		XP_003560909.1	PREDICTED: ATP-dependent helicase ULS1-like [Brachypodium distachyon]	GO:0048025(negative regulation of mRNA splicing, via spliceosome);GO:0042981(regulation of apoptotic process)	GO:0005737(cytoplasm)	GO:0005524(ATP binding);GO:0008270(zinc ion binding);GO:0046872(metal ion binding);GO:0004386(helicase activity)	*	*
TraesCS1A01G328400									1	1		EMS50737.1	hypothetical protein TRIUR3_28317 [Triticum urartu]	GO:0016926(protein desumoylation)	GO:0005634(nucleus)	GO:0016929(SUMO-specific protease activity);GO:0004175(endopeptidase activity)	*	*
TraesCSU01G344700LC									1			XP_013443323.1	hypothetical protein MTR_0021s0160 [Medicago truncatula]	*	*	*	*	*
TraesCS6A01G069700LC									1			EEE52457.1	hypothetical protein OsJ_34617 [Oryza sativa Japonica Group]	*	*	*	*	*
TraesCS2D01G142700									1	1		EMT11101.1	hypothetical protein F775_31037 [Aegilops tauschii]	*	GO:0005739(mitochondrion)	*	K17426|MRPL45|http://www.genome.jp/dbget-bin/www_bget?ko:K17426	*
TraesCS4D01G251000						1		1	1			BAK06092.1	predicted protein [Hordeum vulgare subsp. vulgare]	GO:0005975(carbohydrate metabolic process);GO:0008152(metabolic process)	GO:0046658(anchored component of plasma membrane);GO:0016020(membrane);GO:0016021(integral component of membrane)	GO:0004553(hydrolase activity, hydrolyzing O-glycosyl compounds);GO:0016787(hydrolase activity);GO:0030247(polysaccharide binding);GO:0016798(hydrolase activity, acting on glycosyl bonds)	K19892|GN4|http://www.genome.jp/dbget-bin/www_bget?ko:K19892	ko00500(Starch and sucrose metabolism)
TraesCS5B01G135200					1				1			XP_003578960.1	PREDICTED: probable calcium-transporting ATPase 4, plasma membrane-type [Brachypodium distachyon]	GO:0006810(transport);GO:0070588(calcium ion transmembrane transport);GO:0006811(ion transport);GO:0006816(calcium ion transport)	GO:0016020(membrane);GO:0016021(integral component of membrane);GO:0005887(integral component of plasma membrane);GO:0043231(intracellular membrane-bounded organelle)	GO:0046872(metal ion binding);GO:0005524(ATP binding);GO:0005516(calmodulin binding);GO:0000166(nucleotide binding);GO:0016787(hydrolase activity);GO:0005388(calcium-transporting ATPase activity)	K01537|E3.6.3.8|http://www.genome.jp/dbget-bin/www_bget?ko:K01537	*
TraesCS6D01G050100						1	1	1	1	1		EMT14343.1	hypothetical protein F775_00199 [Aegilops tauschii]	*	*	GO:0003677(DNA binding)	*	*
TraesCS3B01G020800									1	1		CBH32647.1	alanyl-tRNA synthetase, putative, expressed [Triticum aestivum]	GO:0043039(tRNA aminoacylation);GO:0006419(alanyl-tRNA aminoacylation);GO:0006450(regulation of translational fidelity)	GO:0005737(cytoplasm)	GO:0016876(ligase activity, forming aminoacyl-tRNA and related compounds);GO:0004813(alanine-tRNA ligase activity);GO:0003676(nucleic acid binding);GO:0005524(ATP binding);GO:0000166(nucleotide binding);GO:0000049(tRNA binding);GO:0002196(Ser-tRNA(Ala) hydrolase activity);GO:0004812(aminoacyl-tRNA ligase activity)	*	*
TraesCS1D01G197000LC					1	1	1	1	1	1		BAK08115.1	predicted protein [Hordeum vulgare subsp. vulgare]	GO:1902171(regulation of tocopherol cyclase activity);GO:0050821(protein stabilization);GO:0006468(protein phosphorylation)	GO:0009507(chloroplast);GO:0010287(plastoglobule)	GO:0004672(protein kinase activity);GO:0005524(ATP binding)	K08869|ADCK, ABC1|http://www.genome.jp/dbget-bin/www_bget?ko:K08869	*
TraesCS2D01G468900							1		1			EMT29905.1	Soluble starch synthase 3, chloroplastic/amyloplastic [Aegilops tauschii]	*	GO:0009536(plastid)	GO:0004373(glycogen (starch) synthase activity);GO:2001070(starch binding)	*	*
TraesCS4D01G318200									1			EMT28193.1	DNA polymerase delta small subunit [Aegilops tauschii]	GO:0006260(DNA replication)	GO:0005634(nucleus)	GO:0003677(DNA binding);GO:0003887(DNA-directed DNA polymerase activity);GO:0016740(transferase activity);GO:0016779(nucleotidyltransferase activity)	K02328|POLD2|http://www.genome.jp/dbget-bin/www_bget?ko:K02328	ko03410(Base excision repair);ko03030(DNA replication);ko03440(Homologous recombination);ko03430(Mismatch repair);ko03420(Nucleotide excision repair);ko05166(HTLV-I infection);ko00230(Purine metabolism);ko00240(Pyrimidine metabolism)
TraesCS1A01G335400LC			1						1	1		ABA94667.1	hAT family dimerisation domain containing protein [Oryza sativa Japonica Group]	GO:0008152(metabolic process);GO:0052696(flavonoid glucuronidation);GO:0009813(flavonoid biosynthetic process)	GO:0043231(intracellular membrane-bounded organelle);GO:0005737(cytoplasm);GO:0005654(nucleoplasm)	GO:0016758(transferase activity, transferring hexosyl groups);GO:0080044(quercetin 7-O-glucosyltransferase activity);GO:0080043(quercetin 3-O-glucosyltransferase activity);GO:0016740(transferase activity);GO:0016757(transferase activity, transferring glycosyl groups);GO:0003677(DNA binding);GO:0046983(protein dimerization activity);GO:0003676(nucleic acid binding);GO:0000981(RNA polymerase II tra…	*	*
TraesCS7B01G117000LC							1		1			ALE18234.1	glyceraldehyde-3-phosphate dehydrogenase [Triticum aestivum]	GO:0006006(glucose metabolic process);GO:0055114(oxidation-reduction process);GO:0006096(glycolytic process)	GO:0005737(cytoplasm)	GO:0050661(NADP binding);GO:0016620(oxidoreductase activity, acting on the aldehyde or oxo group of donors, NAD or NADP as acceptor);GO:0016491(oxidoreductase activity);GO:0004365(glyceraldehyde-3-phosphate dehydrogenase (NAD+) (phosphorylating) activity);GO:0051287(NAD binding)	K00134|GAPDH, gapA|http://www.genome.jp/dbget-bin/www_bget?ko:K00134	ko04066(HIF-1 signaling pathway);ko05010(Alzheimer's disease);ko00010(Glycolysis / Gluconeogenesis);ko00710(Carbon fixation in photosynthetic organisms);ko01230(Biosynthesis of amino acids);ko01200(Carbon metabolism)
TraesCS3A01G455500					1			1	1			CDM82865.1	unnamed protein product [Triticum aestivum]	GO:0006351(transcription, DNA-templated)	GO:0005666(DNA-directed RNA polymerase III complex)	GO:0003677(DNA binding);GO:0016740(transferase activity);GO:0003899(DNA-directed 5'-3' RNA polymerase activity);GO:0001056(RNA polymerase III activity);GO:0016779(nucleotidyltransferase activity)	K03018|RPC1, POLR3A|http://www.genome.jp/dbget-bin/www_bget?ko:K03018	ko03020(RNA polymerase);ko05169(Epstein-Barr virus infection);ko00230(Purine metabolism);ko00240(Pyrimidine metabolism);ko04623(Cytosolic DNA-sensing pathway)
TraesCS1A01G017000									1			EMS62795.1	RNA-binding protein with serine-rich domain 1-A [Triticum urartu]	*	GO:0009536(plastid)	GO:0003676(nucleic acid binding);GO:0000166(nucleotide binding)	K14325|RNPS1|http://www.genome.jp/dbget-bin/www_bget?ko:K14325	ko03013(RNA transport);ko03015(mRNA surveillance pathway)
TraesCS2A01G713600LC									1	1		EMT17228.1	hypothetical protein F775_22250 [Aegilops tauschii]	*	*	*	*	*
TraesCS7D01G269500									1			BAK00502.1	predicted protein [Hordeum vulgare subsp. vulgare]	GO:0009825(multidimensional cell growth);GO:0045893(positive regulation of transcription, DNA-templated);GO:0007015(actin filament organization);GO:0010090(trichome morphogenesis)	GO:0005789(endoplasmic reticulum membrane);GO:0005634(nucleus)	*	K05750|NCKAP1, NAP125|http://www.genome.jp/dbget-bin/www_bget?ko:K05750	ko04810(Regulation of actin cytoskeleton)
TraesCS4B01G213500						1	1		1			EMS59081.1	hypothetical protein TRIUR3_23066 [Triticum urartu]	GO:0006952(defense response)	*	*	K13463|COI-1|http://www.genome.jp/dbget-bin/www_bget?ko:K13463	ko04075(Plant hormone signal transduction)
TraesCS3A01G400100	1	1	1			1	1		1	1		EMS55549.1	hypothetical protein TRIUR3_16917 [Triticum urartu]	GO:0000911(cytokinesis by cell plate formation)	GO:0005886(plasma membrane);GO:0032153(cell division site);GO:0009504(cell plate);GO:0005635(nuclear envelope);GO:0009507(chloroplast)	*	K14319|RANGAP1|http://www.genome.jp/dbget-bin/www_bget?ko:K14319	ko03013(RNA transport)
TraesCS3A01G406400									1			EMS49370.1	hypothetical protein TRIUR3_32737 [Triticum urartu]	*	*	*	*	*
TraesCS2D01G085100							1		1	1		XP_003562401.1	PREDICTED: importin-11 [Brachypodium distachyon]	GO:0006886(intracellular protein transport);GO:0042991(transcription factor import into nucleus)	GO:0005829(cytosol);GO:0005635(nuclear envelope)	GO:0008565(protein transporter activity);GO:0008536(Ran GTPase binding)	*	*
TraesCS5D01G564100							1		1			EMT08472.1	TBC1 domain family member 15 [Aegilops tauschii]	GO:0031338(regulation of vesicle fusion);GO:0090630(activation of GTPase activity);GO:0006886(intracellular protein transport)	GO:0005622(intracellular);GO:0012505(endomembrane system)	GO:0005096(GTPase activator activity);GO:0017137(Rab GTPase binding)	*	*
TraesCS1A01G068300						1	1	1	1	1	MYB	EMT26446.1	Nuclear receptor corepressor 1 [Aegilops tauschii]	*	GO:0005634(nucleus)	GO:0003677(DNA binding)	K04650|NCOR1, N-CoR|http://www.genome.jp/dbget-bin/www_bget?ko:K04650	ko05202(Transcriptional misregulation in cancers);ko01522(Endocrine resistance);ko04919(Thyroid hormone signaling pathway)
TraesCS5D01G262300									1	1		EMT29426.1	hypothetical protein F775_24379 [Aegilops tauschii]	*	*	*	*	*
TraesCS3B01G416100									1			CDM85220.1	unnamed protein product [Triticum aestivum]	*	GO:0005886(plasma membrane)	*	*	*
TraesCS5A01G378600									1			EMS64856.1	E3 ubiquitin protein ligase DRIP2 [Triticum urartu]	*	*	GO:0008270(zinc ion binding);GO:0046872(metal ion binding);GO:0016874(ligase activity)	K16277|DRIP|http://www.genome.jp/dbget-bin/www_bget?ko:K16277	*
TraesCS5B01G524200		1							1			EMT01657.1	Cell division protease ftsH-like protein, mitochondrial [Aegilops tauschii]	GO:0006508(proteolysis)	GO:0016020(membrane);GO:0005739(mitochondrion)	GO:0005524(ATP binding);GO:0004176(ATP-dependent peptidase activity);GO:0004222(metalloendopeptidase activity);GO:0008237(metallopeptidase activity);GO:0008568(microtubule-severing ATPase activity);GO:0016787(hydrolase activity);GO:0008233(peptidase activity);GO:0000166(nucleotide binding);GO:0046872(metal ion binding)	K08955|YME1|http://www.genome.jp/dbget-bin/www_bget?ko:K08955	ko04139(Mitophagy - yeast)
TraesCS4B01G356900						1	1	1	1	1		XP_003558974.1	PREDICTED: uncharacterized protein LOC100824638 isoform X2 [Brachypodium distachyon]	*	GO:0016020(membrane);GO:0016021(integral component of membrane)	GO:0016787(hydrolase activity);GO:0003824(catalytic activity)	*	*
TraesCS4B01G164500						1		1	1	1		XP_010228530.1	PREDICTED: CLK4-associating serine/arginine rich protein isoform X1 [Brachypodium distachyon]	GO:0008150(biological_process)	GO:0005634(nucleus)	GO:0003674(molecular_function)	K13168|SFRS16|http://www.genome.jp/dbget-bin/www_bget?ko:K13168	*
TraesCS4B01G196300						1	1		1	1		BAJ87055.1	predicted protein [Hordeum vulgare subsp. vulgare]	*	*	GO:0019905(syntaxin binding)	*	*
TraesCS2A01G238400						1	1	1	1	1		ACI04664.1	zeta-carotene desaturase [Triticum aestivum]	GO:0052889(9,9'-di-cis-zeta-carotene desaturation to 7,9,7',9'-tetra-cis-lycopene);GO:0055114(oxidation-reduction process);GO:0016117(carotenoid biosynthetic process)	GO:0009509(chromoplast);GO:0009941(chloroplast envelope);GO:0009507(chloroplast);GO:0009536(plastid)	GO:0052887(7,9,9'-tricis-neurosporene:quinone oxidoreductase activity);GO:0016719(carotene 7,8-desaturase activity);GO:0052886(9,9'-dicis-carotene:quinone oxidoreductase activity);GO:0016491(oxidoreductase activity)	K00514|ZDS, crtQ|http://www.genome.jp/dbget-bin/www_bget?ko:K00514	ko00906(Carotenoid biosynthesis)
TraesCS6B01G354300					1	1	1		1			BAJ94783.1	predicted protein [Hordeum vulgare subsp. vulgare]	GO:0009693(ethylene biosynthetic process);GO:0019447(D-cysteine catabolic process)	GO:0005737(cytoplasm);GO:0005829(cytosol);GO:0005739(mitochondrion);GO:0009507(chloroplast)	GO:0003824(catalytic activity);GO:0030170(pyridoxal phosphate binding);GO:0008660(1-aminocyclopropane-1-carboxylate deaminase activity);GO:0050897(cobalt ion binding);GO:0019148(D-cysteine desulfhydrase activity);GO:0016829(lyase activity);GO:0016787(hydrolase activity)	*	*
chr6B.1229									1			EMT22422.1	hypothetical protein F775_24187 [Aegilops tauschii]	*	*	*	*	*
TraesCS4B01G172900									1		G2-like	AGH13374.1	phosphate starvation response 1 protein [Triticum aestivum]	GO:0006351(transcription, DNA-templated);GO:0006355(regulation of transcription, DNA-templated);GO:0008299(isoprenoid biosynthetic process)	GO:0005634(nucleus);GO:0009536(plastid)	GO:0003677(DNA binding);GO:0016740(transferase activity)	*	*
TraesCS6D01G384200									1			EMT33022.1	Putative aconitate hydratase, cytoplasmic [Aegilops tauschii]	GO:0008152(metabolic process);GO:0006099(tricarboxylic acid cycle);GO:0006101(citrate metabolic process);GO:0009737(response to abscisic acid);GO:0006097(glyoxylate cycle);GO:0006102(isocitrate metabolic process);GO:0006979(response to oxidative stress);GO:0046686(response to cadmium ion);GO:0009651(response to salt stress)	GO:0005829(cytosol);GO:0005618(cell wall);GO:0005739(mitochondrion);GO:0009507(chloroplast);GO:0009570(chloroplast stroma);GO:0005774(vacuolar membrane);GO:0005794(Golgi apparatus)	GO:0016829(lyase activity);GO:0051536(iron-sulfur cluster binding);GO:0003994(aconitate hydratase activity);GO:0051539(4 iron, 4 sulfur cluster binding);GO:0046872(metal ion binding);GO:0005524(ATP binding);GO:0005507(copper ion binding)	K01681|ACO, acnA|http://www.genome.jp/dbget-bin/www_bget?ko:K01681	ko00020(Citrate cycle (TCA cycle));ko00630(Glyoxylate and dicarboxylate metabolism);ko00720(Carbon fixation pathways in prokaryotes);ko01210(2-Oxocarboxylic acid metabolism);ko01230(Biosynthesis of amino acids);ko01200(Carbon metabolism)
TraesCS3B01G401500LC						1	1	1	1	1		EMS65091.1	hypothetical protein TRIUR3_20071 [Triticum urartu]	*	*	*	*	*
TraesCS2B01G545700						1	1	1	1	1		BAJ93899.1	predicted protein [Hordeum vulgare subsp. vulgare]	GO:0008150(biological_process)	GO:0005783(endoplasmic reticulum);GO:0016020(membrane);GO:0016021(integral component of membrane);GO:0005886(plasma membrane);GO:0009506(plasmodesma);GO:0012505(endomembrane system)	GO:0008289(lipid binding);GO:0046872(metal ion binding)	*	*
TraesCS4D01G272200LC									1			*	*	*	*	*	*	*
TraesCS4A01G108400LC			1					1	1			EMS68911.1	Apocytochrome f [Triticum urartu]	*	*	*	*	*
TraesCS4B01G077200LC			1						1	1		XP_003562778.1	PREDICTED: probable indole-3-acetic acid-amido synthetase GH3.8 [Brachypodium distachyon]	*	*	GO:0016874(ligase activity)	K14487|GH3|http://www.genome.jp/dbget-bin/www_bget?ko:K14487	ko04075(Plant hormone signal transduction)
TraesCS5A01G081200									1			ABA97970.1	retrotransposon protein, putative, unclassified, expressed [Oryza sativa Japonica Group]	*	*	*	*	*
TraesCS7B01G331200								1	1	1		*	*	*	*	*	*	*
TraesCS1D01G246700						1	1		1			BAJ96409.1	predicted protein [Hordeum vulgare subsp. vulgare]	*	*	*	*	*
TraesCS3D01G422300							1	1	1	1		EMT29538.1	hypothetical protein F775_00222 [Aegilops tauschii]	*	*	GO:0016787(hydrolase activity)	K11407|HDAC6|http://www.genome.jp/dbget-bin/www_bget?ko:K11407	ko05203(Viral carcinogenesis);ko05034(Alcoholism)
TraesCS5D01G131700								1	1	1		EMS47863.1	Phosphatidylinositol N-acetylglucosaminyltransferase subunit A [Triticum urartu]	GO:0006506(GPI anchor biosynthetic process)	*	*	K03857|PIGA, GPI3|http://www.genome.jp/dbget-bin/www_bget?ko:K03857	ko00563(Glycosylphosphatidylinositol(GPI)-anchor biosynthesis)
TraesCS5D01G188200	1	1	1		1		1	1	1	1		AAX49505.2	UDP-D-glucose epimerase 2 [Hordeum vulgare]	GO:0006012(galactose metabolic process);GO:0005975(carbohydrate metabolic process)	*	GO:0016853(isomerase activity);GO:0003978(UDP-glucose 4-epimerase activity);GO:0016857(racemase and epimerase activity, acting on carbohydrates and derivatives)	K01784|galE, GALE|http://www.genome.jp/dbget-bin/www_bget?ko:K01784	ko00520(Amino sugar and nucleotide sugar metabolism);ko00052(Galactose metabolism)
TraesCS1B01G144800						1	1		1	1	MADS	CAM59041.1	MIKC-type MADS-box transcription factor WM2 [Triticum aestivum]	GO:0006351(transcription, DNA-templated);GO:0006355(regulation of transcription, DNA-templated)	GO:0005634(nucleus)	GO:0003677(DNA binding);GO:0046983(protein dimerization activity);GO:0003700(transcription factor activity, sequence-specific DNA binding)	K09264|K09264|http://www.genome.jp/dbget-bin/www_bget?ko:K09264	*
TraesCS5A01G251400						1			1		bHLH	BAJ84943.1	predicted protein, partial [Hordeum vulgare subsp. vulgare]	*	GO:0005634(nucleus)	GO:0046983(protein dimerization activity)	*	*
TraesCS1B01G321800						1	1	1	1	1		CAE47490.1	cytochrome P450 [Triticum aestivum]	GO:0055114(oxidation-reduction process);GO:0009809(lignin biosynthetic process)	GO:0016020(membrane);GO:0016021(integral component of membrane)	GO:0004497(monooxygenase activity);GO:0016709(oxidoreductase activity, acting on paired donors, with incorporation or reduction of molecular oxygen, NAD(P)H as one donor, and incorporation of one atom of oxygen);GO:0016705(oxidoreductase activity, acting on paired donors, with incorporation or reduction of molecular oxygen);GO:0020037(heme binding);GO:0046872(metal ion binding);GO:0005506(iron io…	K09754|CYP98A, C3'H|http://www.genome.jp/dbget-bin/www_bget?ko:K09754	ko00941(Flavonoid biosynthesis);ko00940(Phenylpropanoid biosynthesis);ko00945(Stilbenoid, diarylheptanoid and gingerol biosynthesis)
TraesCS2D01G117100									1			XP_003562493.1	PREDICTED: lipase-like [Brachypodium distachyon]	GO:0006629(lipid metabolic process)	*	GO:0016787(hydrolase activity)	*	*
TraesCS2D01G140200LC						1		1	1	1		*	*	*	*	*	*	*
TraesCS7B01G391800						1		1	1			EMT05721.1	Regulatory protein opaque-2 [Aegilops tauschii]	GO:0006355(regulation of transcription, DNA-templated)	GO:0005634(nucleus)	GO:0043565(sequence-specific DNA binding);GO:0003700(transcription factor activity, sequence-specific DNA binding);GO:0003677(DNA binding)	*	*
TraesCS6B01G823400LC									1			EMT09680.1	Serine/threonine-protein kinase/endoribonuclease ire-1 [Aegilops tauschii]	*	*	*	*	*
TraesCS4A01G038500								1	1	1		EMS63279.1	Inositol-3-phosphate synthase [Triticum urartu]	GO:0006021(inositol biosynthetic process);GO:0008654(phospholipid biosynthetic process);GO:0006629(lipid metabolic process)	GO:0005737(cytoplasm)	GO:0004512(inositol-3-phosphate synthase activity);GO:0016853(isomerase activity)	K01858|INO1, ISYNA1|http://www.genome.jp/dbget-bin/www_bget?ko:K01858	ko00521(Streptomycin biosynthesis);ko00562(Inositol phosphate metabolism)
TraesCS5A01G124300						1	1		1	1		EMS60494.1	Actin-3 [Triticum urartu]	*	GO:0005737(cytoplasm);GO:0005856(cytoskeleton)	GO:0005524(ATP binding);GO:0000166(nucleotide binding)	K10355|ACTF|http://www.genome.jp/dbget-bin/www_bget?ko:K10355	*
TraesCS3A01G339000									1			CDM84731.1	unnamed protein product [Triticum aestivum]	GO:0000209(protein polyubiquitination);GO:0042787(protein ubiquitination involved in ubiquitin-dependent protein catabolic process);GO:0043161(proteasome-mediated ubiquitin-dependent protein catabolic process)	GO:0005737(cytoplasm);GO:0005634(nucleus)	GO:0061630(ubiquitin protein ligase activity);GO:0008270(zinc ion binding);GO:0046872(metal ion binding)	*	*
TraesCS3A01G217500LC					1				1			CAE05537.2	OSJNBa0053B21.11 [Oryza sativa Japonica Group]	*	*	*	*	*
TraesCS1A01G253400	1	1	1				1	1	1	1		BAJ92764.1	predicted protein [Hordeum vulgare subsp. vulgare]	GO:0016310(phosphorylation);GO:0006090(pyruvate metabolic process);GO:0015979(photosynthesis);GO:0008610(lipid biosynthetic process);GO:0009416(response to light stimulus);GO:0019252(starch biosynthetic process)	GO:0005737(cytoplasm);GO:0009507(chloroplast);GO:0009536(plastid);GO:0005829(cytosol)	GO:0003824(catalytic activity);GO:0005524(ATP binding);GO:0016301(kinase activity);GO:0050242(pyruvate, phosphate dikinase activity);GO:0046872(metal ion binding);GO:0016772(transferase activity, transferring phosphorus-containing groups);GO:0016740(transferase activity);GO:0000166(nucleotide binding)	K01006|ppdK|http://www.genome.jp/dbget-bin/www_bget?ko:K01006	ko00620(Pyruvate metabolism);ko00710(Carbon fixation in photosynthetic organisms);ko00720(Carbon fixation pathways in prokaryotes);ko01200(Carbon metabolism)
TraesCS5A01G291000		1				1	1	1	1			BAJ93961.1	predicted protein [Hordeum vulgare subsp. vulgare]	*	*	*	*	*
TraesCS6A01G461100LC								1	1			BAJ96574.1	predicted protein [Hordeum vulgare subsp. vulgare]	GO:0006810(transport);GO:0046323(glucose import);GO:0035428(hexose transmembrane transport);GO:0055085(transmembrane transport)	GO:0016021(integral component of membrane);GO:0016020(membrane);GO:0005887(integral component of plasma membrane);GO:0009941(chloroplast envelope)	GO:0022891(substrate-specific transmembrane transporter activity);GO:0005215(transporter activity);GO:0005355(glucose transmembrane transporter activity);GO:0005351(sugar:proton symporter activity);GO:0022857(transmembrane transporter activity)	*	*
TraesCS7B01G243400						1	1	1	1	1		BAK02680.1	predicted protein, partial [Hordeum vulgare subsp. vulgare]	GO:0009058(biosynthetic process);GO:0006413(translational initiation)	*	GO:0016779(nucleotidyltransferase activity);GO:0003743(translation initiation factor activity)	K03241|EIF2B3|http://www.genome.jp/dbget-bin/www_bget?ko:K03241	ko03013(RNA transport)
TraesCS2B01G730600LC					1		1		1			EMS57837.1	hypothetical protein TRIUR3_26075 [Triticum urartu]	*	GO:0005886(plasma membrane)	*	*	*
TraesCS3D01G375900			1			1	1	1	1	1		CDM85179.1	unnamed protein product [Triticum aestivum]	GO:0006810(transport);GO:0006857(oligopeptide transport)	GO:0016021(integral component of membrane);GO:0016020(membrane)	GO:0005215(transporter activity)	K14638|SLC15A3_4, PHT|http://www.genome.jp/dbget-bin/www_bget?ko:K14638	*
TraesCS1B01G434500LC	1	1			1				1			XP_004975665.1	PREDICTED: acyl-coenzyme A thioesterase 13-like [Setaria italica]	*	GO:0005777(peroxisome)	*	K17362|ACOT13|http://www.genome.jp/dbget-bin/www_bget?ko:K17362	*
TraesCS5D01G293800		1				1	1	1	1	1		BAK07333.1	predicted protein [Hordeum vulgare subsp. vulgare]	GO:0006014(D-ribose metabolic process);GO:0005975(carbohydrate metabolic process);GO:0016310(phosphorylation);GO:0019252(starch biosynthetic process)	*	GO:0016301(kinase activity);GO:0016740(transferase activity);GO:0016773(phosphotransferase activity, alcohol group as acceptor);GO:0004747(ribokinase activity);GO:0005524(ATP binding);GO:0000166(nucleotide binding);GO:0008865(fructokinase activity)	K00847|E2.7.1.4, scrK|http://www.genome.jp/dbget-bin/www_bget?ko:K00847	ko00520(Amino sugar and nucleotide sugar metabolism);ko00051(Fructose and mannose metabolism);ko00500(Starch and sucrose metabolism)
TraesCS2B01G102900					1	1			1			EMT10363.1	Isoflavone reductase-like protein [Aegilops tauschii]	*	GO:0005739(mitochondrion)	*	*	*
TraesCS4A01G376900									1			BAJ95592.1	predicted protein, partial [Hordeum vulgare subsp. vulgare]	*	*	*	*	*
TraesCS6B01G083500						1			1	1		BAK04105.1	predicted protein [Hordeum vulgare subsp. vulgare]	GO:0006351(transcription, DNA-templated);GO:0044237(cellular metabolic process);GO:0031990(mRNA export from nucleus in response to heat stress);GO:0000288(nuclear-transcribed mRNA catabolic process, deadenylation-dependent decay);GO:0034402(recruitment of 3'-end processing factors to RNA polymerase II holoenzyme complex);GO:0006367(transcription initiation from RNA polymerase II promoter);GO:0045…	GO:0000419(DNA-directed RNA polymerase V complex);GO:0000418(DNA-directed RNA polymerase IV complex);GO:0005665(DNA-directed RNA polymerase II, core complex);GO:0000932(P-body);GO:0005622(intracellular)	GO:0003899(DNA-directed 5'-3' RNA polymerase activity);GO:0003824(catalytic activity);GO:0031369(translation initiation factor binding);GO:0000166(nucleotide binding);GO:0003697(single-stranded DNA binding);GO:0003727(single-stranded RNA binding);GO:0016740(transferase activity);GO:0016757(transferase activity, transferring glycosyl groups);GO:0003676(nucleic acid binding)	K03012|RPB4, POLR2D|http://www.genome.jp/dbget-bin/www_bget?ko:K03012	ko03020(RNA polymerase);ko05169(Epstein-Barr virus infection);ko05016(Huntington's disease);ko00230(Purine metabolism);ko00240(Pyrimidine metabolism)
TraesCS6B01G423000	1				1				1			AAQ64632.1	cytosolic glutathione reductase [Triticum monococcum]	GO:0045454(cell redox homeostasis);GO:0006749(glutathione metabolic process);GO:0055114(oxidation-reduction process)	GO:0005737(cytoplasm);GO:0005777(peroxisome)	GO:0050660(flavin adenine dinucleotide binding);GO:0050661(NADP binding);GO:0016491(oxidoreductase activity);GO:0016668(oxidoreductase activity, acting on a sulfur group of donors, NAD(P) as acceptor);GO:0004362(glutathione-disulfide reductase activity)	K00383|GSR, gor|http://www.genome.jp/dbget-bin/www_bget?ko:K00383	ko00480(Glutathione metabolism);ko04918(Thyroid hormone synthesis)
TraesCS3A01G332900LC						1			1	1		XP_003566864.1	PREDICTED: probable inactive receptor kinase At2g26730 [Brachypodium distachyon]	GO:0006468(protein phosphorylation);GO:0016310(phosphorylation)	GO:0016020(membrane);GO:0016021(integral component of membrane);GO:0005886(plasma membrane)	GO:0004672(protein kinase activity);GO:0005524(ATP binding);GO:0016301(kinase activity);GO:0016740(transferase activity);GO:0050321(tau-protein kinase activity)	*	*
TraesCS1D01G355200						1			1			BAJ89593.1	predicted protein [Hordeum vulgare subsp. vulgare]	GO:0006096(glycolytic process);GO:0001678(cellular glucose homeostasis);GO:0005975(carbohydrate metabolic process);GO:0016310(phosphorylation);GO:0046835(carbohydrate phosphorylation)	GO:0005829(cytosol)	GO:0016773(phosphotransferase activity, alcohol group as acceptor);GO:0004396(hexokinase activity);GO:0005524(ATP binding);GO:0016301(kinase activity);GO:0016740(transferase activity);GO:0004340(glucokinase activity);GO:0005536(glucose binding);GO:0000166(nucleotide binding);GO:0008865(fructokinase activity);GO:0019158(mannokinase activity)	K00844|HK|http://www.genome.jp/dbget-bin/www_bget?ko:K00844	ko04066(HIF-1 signaling pathway);ko05230(Central carbon metabolism in cancer);ko04930(Type II diabetes mellitus);ko00524(Neomycin, kanamycin and gentamicin biosynthesis);ko00521(Streptomycin biosynthesis);ko00520(Amino sugar and nucleotide sugar metabolism);ko00051(Fructose and mannose metabolism);ko00052(Galactose metabolism);ko00010(Glycolysis / Gluconeogenesis);ko00500(Starch and sucrose metab…
TraesCS6A01G289000									1			EMT29981.1	Eukaryotic translation initiation factor 5 [Aegilops tauschii]	GO:0006413(translational initiation);GO:0006412(translation)	*	GO:0003743(translation initiation factor activity);GO:0000166(nucleotide binding);GO:0005525(GTP binding)	K03262|EIF5|http://www.genome.jp/dbget-bin/www_bget?ko:K03262	ko04214(Apoptosis - fly);ko03013(RNA transport)
TraesCS3A01G036600						1			1			BAJ96574.1	predicted protein [Hordeum vulgare subsp. vulgare]	GO:0006810(transport);GO:0046323(glucose import);GO:0035428(hexose transmembrane transport);GO:0055085(transmembrane transport)	GO:0016021(integral component of membrane);GO:0016020(membrane);GO:0005887(integral component of plasma membrane);GO:0009941(chloroplast envelope)	GO:0022891(substrate-specific transmembrane transporter activity);GO:0005215(transporter activity);GO:0005355(glucose transmembrane transporter activity);GO:0005351(sugar:proton symporter activity);GO:0022857(transmembrane transporter activity)	*	*
TraesCS4A01G377900									1			EMT01547.1	hypothetical protein F775_15646 [Aegilops tauschii]	GO:0006355(regulation of transcription, DNA-templated)	GO:0005634(nucleus)	GO:0003677(DNA binding);GO:0016740(transferase activity);GO:0004402(histone acetyltransferase activity);GO:0016746(transferase activity, transferring acyl groups)	*	*
TraesCS3D01G254700LC		1	1						1			EMT29106.1	hypothetical protein F775_26882 [Aegilops tauschii]	*	*	*	*	*
TraesCS3A01G340000LC		1				1	1		1	1		EMT06956.1	Putative protease Do-like 14 [Aegilops tauschii]	GO:0006508(proteolysis)	GO:0016020(membrane);GO:0016021(integral component of membrane)	GO:0046983(protein dimerization activity);GO:0008233(peptidase activity)	*	*
TraesCS1A01G226300						1	1	1	1			BAJ85199.1	predicted protein [Hordeum vulgare subsp. vulgare]	GO:0006810(transport);GO:0043132(NAD transport);GO:0055085(transmembrane transport);GO:0006412(translation)	GO:0016020(membrane);GO:0031969(chloroplast membrane);GO:0005739(mitochondrion);GO:0016021(integral component of membrane)	GO:0003735(structural constituent of ribosome);GO:0051724(NAD transporter activity)	K15115|SLC25A32, MFT|http://www.genome.jp/dbget-bin/www_bget?ko:K15115	*
TraesCS4A01G063700									1	1		XP_010228953.1	PREDICTED: protein VAC14 homolog isoform X1 [Brachypodium distachyon]	GO:0043550(regulation of lipid kinase activity)	GO:0070772(PAS complex);GO:0005774(vacuolar membrane)	*	K15305|VAC14, TAX1BP2|http://www.genome.jp/dbget-bin/www_bget?ko:K15305	ko05203(Viral carcinogenesis);ko05166(HTLV-I infection)
TraesCS3A01G298600							1		1	1		BAK04888.1	predicted protein, partial [Hordeum vulgare subsp. vulgare]	*	GO:0016021(integral component of membrane);GO:0016020(membrane)	*	*	*
TraesCS2A01G550800						1	1		1			BAJ99782.1	predicted protein [Hordeum vulgare subsp. vulgare]	GO:0007031(peroxisome organization)	GO:0016020(membrane);GO:0016021(integral component of membrane)	*	*	*
TraesCS7B01G431600								1	1			EMT07790.1	hypothetical protein F775_28070 [Aegilops tauschii]	GO:0031047(gene silencing by RNA);GO:0090502(RNA phosphodiester bond hydrolysis, endonucleolytic)	GO:0005655(nucleolar ribonuclease P complex)	GO:0004526(ribonuclease P activity)	*	*
TraesCS1D01G245000			1				1		1	1		BAJ99622.1	predicted protein, partial [Hordeum vulgare subsp. vulgare]	*	GO:0005829(cytosol)	*	K14845|RAI1, DOM3Z|http://www.genome.jp/dbget-bin/www_bget?ko:K14845	*
TraesCS2B01G296800LC	1							1	1			EMS46341.1	hypothetical protein TRIUR3_08161 [Triticum urartu]	GO:0046856(phosphatidylinositol dephosphorylation)	*	GO:0016787(hydrolase activity)	*	*
TraesCS5B01G449700LC	1	1	1		1	1			1			EMS46108.1	hypothetical protein TRIUR3_22190 [Triticum urartu]	*	*	*	*	*
TraesCS7D01G326700	1							1	1			BAK07630.1	predicted protein [Hordeum vulgare subsp. vulgare]	*	*	*	*	*
TraesCSU01G081900									1			BAK06654.1	predicted protein, partial [Hordeum vulgare subsp. vulgare]	GO:0031047(gene silencing by RNA)	*	GO:0003676(nucleic acid binding)	K11593|ELF2C, AGO|http://www.genome.jp/dbget-bin/www_bget?ko:K11593	*
TraesCS2A01G390800									1	1		BAL02122.1	putative iron-phytosiderophore transporter [Hordeum vulgare subsp. vulgare]	GO:0055085(transmembrane transport);GO:0006810(transport);GO:0055072(iron ion homeostasis);GO:0006811(ion transport)	GO:0016020(membrane);GO:0016021(integral component of membrane);GO:0005886(plasma membrane)	*	*	*
TraesCS7A01G132700	1								1	1		BAJ97249.1	predicted protein [Hordeum vulgare subsp. vulgare]	*	*	*	*	*
TraesCS5A01G186400		1	1						1			BAK00036.1	predicted protein [Hordeum vulgare subsp. vulgare]	*	*	GO:0043130(ubiquitin binding)	*	*
TraesCS6B01G225700LC									1			XP_003567819.1	PREDICTED: sister chromatid cohesion 1 protein 1-like [Brachypodium distachyon]	GO:0051455(attachment of spindle microtubules to kinetochore involved in homologous chromosome segregation);GO:0006325(chromatin organization);GO:0010032(meiotic chromosome condensation);GO:0007062(sister chromatid cohesion);GO:0051754(meiotic sister chromatid cohesion, centromeric)	GO:0000228(nuclear chromosome);GO:0005694(chromosome);GO:0005739(mitochondrion)	*	K06670|SCC1, MCD1, RAD21|http://www.genome.jp/dbget-bin/www_bget?ko:K06670	ko04110(Cell cycle);ko04111(Cell cycle - yeast)
TraesCS6A01G151200						1			1			EMT26442.1	hypothetical protein F775_27587 [Aegilops tauschii]	GO:0006950(response to stress)	GO:0016020(membrane);GO:0016021(integral component of membrane)	GO:0005516(calmodulin binding)	*	*
TraesCS2B01G296900LC		1					1		1			BAK03999.1	predicted protein [Hordeum vulgare subsp. vulgare]	*	*	*	*	*
TraesCS3D01G203900			1						1			XP_003569190.3	PREDICTED: uncharacterized protein LOC100827475 [Brachypodium distachyon]	*	GO:0080008(Cul4-RING E3 ubiquitin ligase complex)	GO:0000166(nucleotide binding)	*	*
TraesCS7B01G154700			1					1	1	1		EMT26152.1	Ubiquitin carboxyl-terminal hydrolase 2 [Aegilops tauschii]	GO:0006511(ubiquitin-dependent protein catabolic process);GO:0016579(protein deubiquitination);GO:0006508(proteolysis)	GO:0005739(mitochondrion)	GO:0008233(peptidase activity);GO:0008234(cysteine-type peptidase activity);GO:0036459(thiol-dependent ubiquitinyl hydrolase activity);GO:0008270(zinc ion binding);GO:0046872(metal ion binding);GO:0016787(hydrolase activity)	K11844|USP16_45|http://www.genome.jp/dbget-bin/www_bget?ko:K11844	*
TraesCS5D01G117200							1	1	1			XP_003578739.1	PREDICTED: exocyst complex component 5 [Brachypodium distachyon]	GO:0048278(vesicle docking);GO:0006887(exocytosis);GO:0006810(transport);GO:0015031(protein transport)	GO:0005737(cytoplasm);GO:0005886(plasma membrane);GO:0000145(exocyst);GO:0016020(membrane);GO:0009506(plasmodesma)	*	K19984|EXOC5, SEC10|http://www.genome.jp/dbget-bin/www_bget?ko:K19984	*
TraesCS2D01G468600LC					1		1		1			EMT01214.1	hypothetical protein F775_03514 [Aegilops tauschii]	*	*	*	*	*
TraesCS2D01G588200									1			BAJ96607.1	predicted protein [Hordeum vulgare subsp. vulgare]	GO:0008152(metabolic process);GO:0006468(protein phosphorylation);GO:0016310(phosphorylation)	GO:0009536(plastid)	GO:0004672(protein kinase activity);GO:0005524(ATP binding);GO:0016597(amino acid binding);GO:0016301(kinase activity)	*	*
TraesCS7B01G435300								1	1	1		GAV67225.1	zf-CCHC domain-containing protein/rve domain-containing protein/RVT_2 domain-containing protein/gag_pre-integrs domain-containing protein/UBN2_2 domain-containing protein, partial [Cephalotus follicularis]	*	*	GO:0003676(nucleic acid binding);GO:0008270(zinc ion binding);GO:0046872(metal ion binding)	*	*
TraesCS3B01G373200						1	1	1	1			CDM84740.1	unnamed protein product [Triticum aestivum]	*	GO:0009536(plastid)	*	*	*
TraesCS2A01G181000						1	1		1			EMS53247.1	hypothetical protein TRIUR3_09115 [Triticum urartu]	GO:0006814(sodium ion transport);GO:0006810(transport);GO:0006885(regulation of pH);GO:0055085(transmembrane transport);GO:0006811(ion transport);GO:0006812(cation transport);GO:0055075(potassium ion homeostasis);GO:0009651(response to salt stress)	GO:0016021(integral component of membrane);GO:0016020(membrane);GO:0005886(plasma membrane);GO:0005774(vacuolar membrane)	GO:0015299(solute:proton antiporter activity);GO:0015385(sodium:proton antiporter activity);GO:0015297(antiporter activity)	K14724|SLC9A8, NHE8|http://www.genome.jp/dbget-bin/www_bget?ko:K14724	*
TraesCS6B01G740200LC		1							1	1		CDM85637.1	unnamed protein product [Triticum aestivum]	GO:0030163(protein catabolic process);GO:0045899(positive regulation of RNA polymerase II transcriptional preinitiation complex assembly);GO:0030433(ubiquitin-dependent ERAD pathway);GO:0009553(embryo sac development);GO:0010498(proteasomal protein catabolic process);GO:0009555(pollen development);GO:0006511(ubiquitin-dependent protein catabolic process)	GO:0005737(cytoplasm);GO:0031597(cytosolic proteasome complex);GO:0008540(proteasome regulatory particle, base subcomplex);GO:0031595(nuclear proteasome complex);GO:0000502(proteasome complex);GO:0005634(nucleus);GO:0005829(cytosol)	GO:0017025(TBP-class protein binding);GO:0005524(ATP binding);GO:0000166(nucleotide binding);GO:0016787(hydrolase activity);GO:0036402(proteasome-activating ATPase activity);GO:0005516(calmodulin binding);GO:0016887(ATPase activity)	K03065|PSMC3, RPT5|http://www.genome.jp/dbget-bin/www_bget?ko:K03065	ko03050(Proteasome);ko05169(Epstein-Barr virus infection)
TraesCS5A01G663800LC									1			EMT20217.1	hypothetical protein F775_23856 [Aegilops tauschii]	*	*	*	*	*
TraesCS1B01G262600									1			BAJ85414.1	predicted protein [Hordeum vulgare subsp. vulgare]	GO:0006874(cellular calcium ion homeostasis);GO:0016036(cellular response to phosphate starvation);GO:0009846(pollen germination);GO:0010152(pollen maturation);GO:0010073(meristem maintenance);GO:0006812(cation transport);GO:0048867(stem cell fate determination);GO:0006875(cellular metal ion homeostasis);GO:0006810(transport)	GO:0005886(plasma membrane);GO:0016020(membrane);GO:0005783(endoplasmic reticulum);GO:0016021(integral component of membrane);GO:0005887(integral component of plasma membrane);GO:0043231(intracellular membrane-bounded organelle);GO:0005789(endoplasmic reticulum membrane)	GO:0019829(cation-transporting ATPase activity);GO:0046872(metal ion binding);GO:0005524(ATP binding);GO:0000166(nucleotide binding);GO:0016787(hydrolase activity);GO:0016887(ATPase activity)	K14950|ATP13A1|http://www.genome.jp/dbget-bin/www_bget?ko:K14950	*
TraesCS3A01G355800							1		1			EMT25573.1	hypothetical protein F775_31896 [Aegilops tauschii]	GO:0010264(myo-inositol hexakisphosphate biosynthetic process);GO:0016310(phosphorylation)	*	GO:0016301(kinase activity)	*	*
TraesCS2D01G265500						1		1	1	1		EMT31972.1	hypothetical protein F775_27982 [Aegilops tauschii]	*	GO:0016020(membrane);GO:0016021(integral component of membrane);GO:0005783(endoplasmic reticulum)	*	*	*
TraesCS7D01G060600									1			BAJ84862.1	predicted protein [Hordeum vulgare subsp. vulgare]	GO:0009058(biosynthetic process)	GO:0016020(membrane);GO:0016021(integral component of membrane)	GO:0003824(catalytic activity);GO:0030170(pyridoxal phosphate binding);GO:0016847(1-aminocyclopropane-1-carboxylate synthase activity);GO:0016829(lyase activity);GO:0008483(transaminase activity);GO:0016740(transferase activity)	K14270|ACS10_12|http://www.genome.jp/dbget-bin/www_bget?ko:K14270	*
TraesCS3D01G202500LC							1		1			EMS60541.1	hypothetical protein TRIUR3_04131 [Triticum urartu]	*	*	*	*	*
TraesCSU01G114800						1	1	1	1	1		EMT08038.1	hypothetical protein F775_24443 [Aegilops tauschii]	*	*	*	*	*
TraesCS5A01G050800									1			EMT22253.1	hypothetical protein F775_25312 [Aegilops tauschii]	GO:0006355(regulation of transcription, DNA-templated)	*	*	*	*
TraesCS5A01G115000			1		1				1			BAJ93457.1	predicted protein [Hordeum vulgare subsp. vulgare]	GO:0009408(response to heat);GO:0006457(protein folding)	*	GO:0051082(unfolded protein binding);GO:0046872(metal ion binding);GO:0005524(ATP binding);GO:0031072(heat shock protein binding)	K03686|dnaJ|http://www.genome.jp/dbget-bin/www_bget?ko:K03686	*
TraesCS4D01G181000							1		1			EMS48000.1	30S ribosomal protein S1, chloroplastic [Triticum urartu]	GO:0006412(translation)	GO:0005840(ribosome);GO:0009536(plastid)	GO:0003676(nucleic acid binding);GO:0003735(structural constituent of ribosome);GO:0003723(RNA binding)	K02945|RP-S1, rpsA|http://www.genome.jp/dbget-bin/www_bget?ko:K02945	ko03010(Ribosome)
chr1D.740								1	1	1		*	*	*	*	*	*	*
TraesCS1A01G188600LC					1				1			EMT28540.1	Protein FAR1-RELATED SEQUENCE 5 [Aegilops tauschii]	GO:0006355(regulation of transcription, DNA-templated)	*	GO:0008270(zinc ion binding)	*	*
TraesCS1D01G023400						1		1	1	1		BAJ94018.1	predicted protein [Hordeum vulgare subsp. vulgare]	GO:0031338(regulation of vesicle fusion);GO:0090630(activation of GTPase activity);GO:0006886(intracellular protein transport)	GO:0005622(intracellular);GO:0012505(endomembrane system)	GO:0005096(GTPase activator activity);GO:0017137(Rab GTPase binding)	K20165|TBC1D2|http://www.genome.jp/dbget-bin/www_bget?ko:K20165	*
TraesCS4A01G175900	1					1	1	1	1	1		P52409.1	RecName: Full=Glucan endo-1,3-beta-glucosidase; AltName: Full=(1-3)-beta-glucan endohydrolase; Short=(1->3)-beta-glucanase; AltName: Full=Beta-1,3-endoglucanase; Flags: Precursor	GO:0008152(metabolic process);GO:0005975(carbohydrate metabolic process)	GO:0046658(anchored component of plasma membrane);GO:0016020(membrane);GO:0016021(integral component of membrane)	GO:0004553(hydrolase activity, hydrolyzing O-glycosyl compounds);GO:0016798(hydrolase activity, acting on glycosyl bonds);GO:0016787(hydrolase activity);GO:0030247(polysaccharide binding)	*	*
TraesCS7B01G368200									1			XP_010240623.1	PREDICTED: twinkle homolog protein, chloroplastic/mitochondrial-like [Brachypodium distachyon]	GO:0006260(DNA replication)	*	GO:0005524(ATP binding);GO:0003678(DNA helicase activity);GO:0003697(single-stranded DNA binding);GO:0043139(5'-3' DNA helicase activity)	K17680|PEO1|http://www.genome.jp/dbget-bin/www_bget?ko:K17680	*
TraesCS2D01G429600								1	1	1		EMS45597.1	hypothetical protein TRIUR3_10694 [Triticum urartu]	GO:0006508(proteolysis)	GO:0016020(membrane);GO:0016021(integral component of membrane)	GO:0008233(peptidase activity)	*	*
TraesCS1D01G010400									1	1		EMT31213.1	60S ribosomal protein L2, mitochondrial [Aegilops tauschii]	GO:0006412(translation);GO:0002181(cytoplasmic translation);GO:0032543(mitochondrial translation)	GO:0005840(ribosome);GO:0005622(intracellular);GO:0005739(mitochondrion);GO:0030529(intracellular ribonucleoprotein complex);GO:0005762(mitochondrial large ribosomal subunit);GO:0015934(large ribosomal subunit)	GO:0003735(structural constituent of ribosome);GO:0016740(transferase activity);GO:0003723(RNA binding)	*	*
TraesCS3A01G466900							1		1	1		EMS61139.1	hypothetical protein TRIUR3_19063 [Triticum urartu]	GO:0031146(SCF-dependent proteasomal ubiquitin-dependent protein catabolic process)	GO:0019005(SCF ubiquitin ligase complex)	GO:0004842(ubiquitin-protein transferase activity)	*	*
TraesCS4B01G474600LC						1			1			*	*	*	*	*	*	*
TraesCS3B01G368300						1		1	1	1		CDM84683.1	unnamed protein product [Triticum aestivum]	GO:0006355(regulation of transcription, DNA-templated)	GO:0016020(membrane);GO:0016021(integral component of membrane)	GO:0043565(sequence-specific DNA binding);GO:0003700(transcription factor activity, sequence-specific DNA binding)	K14432|ABF|http://www.genome.jp/dbget-bin/www_bget?ko:K14432	ko04075(Plant hormone signal transduction)
TraesCS6A01G336500								1	1			EMT12962.1	Myosin-J heavy chain [Aegilops tauschii]	*	GO:0016459(myosin complex);GO:0005739(mitochondrion)	GO:0003774(motor activity);GO:0003779(actin binding);GO:0005524(ATP binding);GO:0000166(nucleotide binding)	K10357|MYO5|http://www.genome.jp/dbget-bin/www_bget?ko:K10357	*
chr6A.1312									1			EMS54566.1	hypothetical protein TRIUR3_28786 [Triticum urartu]	*	*	*	*	*
TraesCS4D01G030100						1	1	1	1	1		EMT18822.1	hypothetical protein F775_06861 [Aegilops tauschii]	GO:0010501(RNA secondary structure unwinding)	GO:0009536(plastid);GO:0005829(cytosol);GO:0009507(chloroplast)	GO:0004004(ATP-dependent RNA helicase activity);GO:0003729(mRNA binding)	*	*
TraesCS5D01G127200						1		1	1			XP_003578843.1	PREDICTED: probable L-ascorbate peroxidase 6, chloroplastic [Brachypodium distachyon]	GO:0006979(response to oxidative stress);GO:0055114(oxidation-reduction process);GO:0042744(hydrogen peroxide catabolic process)	GO:0009536(plastid);GO:0009507(chloroplast);GO:0009570(chloroplast stroma);GO:0005739(mitochondrion);GO:0016021(integral component of membrane);GO:0016020(membrane)	GO:0004601(peroxidase activity);GO:0020037(heme binding);GO:0046872(metal ion binding);GO:0016491(oxidoreductase activity);GO:0016688(L-ascorbate peroxidase activity)	K00434|E1.11.1.11|http://www.genome.jp/dbget-bin/www_bget?ko:K00434	ko00053(Ascorbate and aldarate metabolism);ko00480(Glutathione metabolism)
TraesCS6A01G164800LC						1	1	1	1			EMT18071.1	hypothetical protein F775_09059 [Aegilops tauschii]	*	*	*	*	*
TraesCS6A01G248900	1	1	1		1		1		1			EMS56230.1	hypothetical protein TRIUR3_02632 [Triticum urartu]	*	GO:0016020(membrane);GO:0016021(integral component of membrane)	*	K08497|SEC20|http://www.genome.jp/dbget-bin/www_bget?ko:K08497	ko04130(SNARE interactions in vesicular transport)
TraesCS4A01G369600LC						1	1		1	1		EMS59824.1	hypothetical protein TRIUR3_30913 [Triticum urartu]	GO:0042273(ribosomal large subunit biogenesis);GO:0000463(maturation of LSU-rRNA from tricistronic rRNA transcript (SSU-rRNA, 5.8S rRNA, LSU-rRNA));GO:0000466(maturation of 5.8S rRNA from tricistronic rRNA transcript (SSU-rRNA, 5.8S rRNA, LSU-rRNA));GO:0006364(rRNA processing);GO:0042254(ribosome biogenesis)	GO:0005730(nucleolus);GO:0070545(PeBoW complex);GO:0005654(nucleoplasm);GO:0030687(preribosome, large subunit precursor);GO:0005634(nucleus)	GO:0043021(ribonucleoprotein complex binding)	K14824|ERB1, BOP1|http://www.genome.jp/dbget-bin/www_bget?ko:K14824	*
TraesCS3B01G266200						1	1	1	1	1		CDM82120.1	unnamed protein product [Triticum aestivum]	GO:0006470(protein dephosphorylation)	*	GO:0003824(catalytic activity);GO:0004722(protein serine/threonine phosphatase activity);GO:0016787(hydrolase activity);GO:0004721(phosphoprotein phosphatase activity);GO:0043169(cation binding);GO:0046872(metal ion binding)	K14497|PP2C|http://www.genome.jp/dbget-bin/www_bget?ko:K14497	ko04016(MAPK signaling pathway - plant);ko04075(Plant hormone signal transduction);ko04931(Insulin resistance)
TraesCS6D01G245700								1	1			EMT01924.1	Putative transporter [Aegilops tauschii]	GO:0003333(amino acid transmembrane transport)	GO:0016021(integral component of membrane);GO:0016020(membrane);GO:0005887(integral component of plasma membrane)	GO:0015171(amino acid transmembrane transporter activity);GO:0015179(L-amino acid transmembrane transporter activity);GO:0015297(antiporter activity);GO:0015203(polyamine transmembrane transporter activity)	*	*
TraesCS4A01G018900							1		1			EMS68256.1	hypothetical protein TRIUR3_11823 [Triticum urartu]	GO:0006508(proteolysis);GO:0006869(lipid transport)	*	GO:0008233(peptidase activity);GO:0008289(lipid binding)	*	*
TraesCS3A01G228800			1			1		1	1	1		XP_010232046.2	PREDICTED: beta-adaptin-like protein A [Brachypodium distachyon]	GO:0006810(transport);GO:0006886(intracellular protein transport);GO:0015031(protein transport);GO:0016192(vesicle-mediated transport)	GO:0016020(membrane);GO:0030131(clathrin adaptor complex);GO:0030117(membrane coat);GO:0030119(AP-type membrane coat adaptor complex)	GO:0008565(protein transporter activity)	*	*
TraesCS1D01G141500							1	1	1			BAK04779.1	predicted protein [Hordeum vulgare subsp. vulgare]	*	*	*	*	*
TraesCS2B01G260800									1			EMS57761.1	DNA (cytosine-5)-methyltransferase 1B [Triticum urartu]	GO:0032259(methylation);GO:0010424(DNA methylation on cytosine within a CG sequence);GO:0010216(maintenance of DNA methylation);GO:0016458(gene silencing)	GO:0005634(nucleus)	GO:0003682(chromatin binding);GO:0016740(transferase activity);GO:0003886(DNA (cytosine-5-)-methyltransferase activity);GO:0008168(methyltransferase activity);GO:0003677(DNA binding)	K00558|DNMT1, dcm|http://www.genome.jp/dbget-bin/www_bget?ko:K00558	ko05206(MicroRNAs in cancer);ko00270(Cysteine and methionine metabolism)
TraesCS3B01G517100								1	1	1		BAK01755.1	predicted protein [Hordeum vulgare subsp. vulgare]	*	GO:0019013(viral nucleocapsid);GO:0030529(intracellular ribonucleoprotein complex)	GO:0003723(RNA binding);GO:0000166(nucleotide binding);GO:0003676(nucleic acid binding)	K13207|CUGBP, BRUNOL, CELF|http://www.genome.jp/dbget-bin/www_bget?ko:K13207	*
TraesCS3D01G393800	1					1			1	1		CDM85358.1	unnamed protein product [Triticum aestivum]	*	GO:0016020(membrane);GO:0016021(integral component of membrane);GO:0009536(plastid)	GO:0008270(zinc ion binding);GO:0046872(metal ion binding)	*	*
TraesCS2D01G287200						1		1	1	1		XP_003579641.1	PREDICTED: sucrose nonfermenting 4-like protein [Brachypodium distachyon]	GO:0005975(carbohydrate metabolic process);GO:0042149(cellular response to glucose starvation);GO:0046777(protein autophosphorylation);GO:0045859(regulation of protein kinase activity);GO:0000266(mitochondrial fission);GO:0009859(pollen hydration);GO:0016559(peroxisome fission);GO:2000377(regulation of reactive oxygen species metabolic process)	GO:0005739(mitochondrion);GO:0005737(cytoplasm);GO:0005634(nucleus)	GO:0004674(protein serine/threonine kinase activity);GO:0030295(protein kinase activator activity);GO:0005515(protein binding);GO:0019887(protein kinase regulator activity)	K07200|PRKAG|http://www.genome.jp/dbget-bin/www_bget?ko:K07200	ko04530(Tight junction);ko04152(AMPK signaling pathway);ko04371(Apelin signaling pathway);ko04068(FoxO signaling pathway);ko05410(Hypertrophic cardiomyopathy (HCM));ko04931(Insulin resistance);ko04932(Non-alcoholic fatty liver disease (NAFLD));ko04211(Longevity regulating pathway - mammal);ko04213(Longevity regulating pathway - multiple species);ko04920(Adipocytokine signaling pathway);ko04922(Gl…
TraesCS5A01G443900LC						1	1	1	1	1		CDM83200.1	unnamed protein product [Triticum aestivum]	*	GO:0005840(ribosome)	*	K02975|RP-S25e, RPS25|http://www.genome.jp/dbget-bin/www_bget?ko:K02975	ko03010(Ribosome)
TraesCS7A01G133400						1	1		1			EMS57284.1	hypothetical protein TRIUR3_09758 [Triticum urartu]	GO:0008150(biological_process)	GO:0016021(integral component of membrane);GO:0016020(membrane)	GO:0003674(molecular_function)	*	*
TraesCS3A01G109600							1	1	1	1		XP_003565447.1	PREDICTED: zinc finger CCCH domain-containing protein 17-like [Brachypodium distachyon]	*	*	GO:0046872(metal ion binding);GO:0003677(DNA binding);GO:0016740(transferase activity);GO:0016905(myosin heavy chain kinase activity)	K10260|FBXW7, SEL10|http://www.genome.jp/dbget-bin/www_bget?ko:K10260	ko04120(Ubiquitin mediated proteolysis)
TraesCS1A01G441400								1	1	1		GAU16462.1	hypothetical protein TSUD_166940 [Trifolium subterraneum]	GO:0055085(transmembrane transport);GO:0044070(regulation of anion transport);GO:0006820(anion transport);GO:0006810(transport);GO:0006811(ion transport)	GO:0005741(mitochondrial outer membrane);GO:0005739(mitochondrion);GO:0016021(integral component of membrane);GO:0016020(membrane);GO:0046930(pore complex)	GO:0008308(voltage-gated anion channel activity);GO:0015288(porin activity)	K15040|VDAC2|http://www.genome.jp/dbget-bin/www_bget?ko:K15040	ko04216(Ferroptosis);ko04217(Necroptosis);ko04020(Calcium signaling pathway);ko04022(cGMP - PKG signaling pathway);ko05166(HTLV-I infection);ko05016(Huntington's disease);ko05012(Parkinson's disease);ko04621(NOD-like receptor signaling pathway)
TraesCS5B01G265300						1	1	1	1	1		BAK06846.1	predicted protein [Hordeum vulgare subsp. vulgare]	GO:0006351(transcription, DNA-templated);GO:0006355(regulation of transcription, DNA-templated)	*	GO:0003700(transcription factor activity, sequence-specific DNA binding);GO:0043565(sequence-specific DNA binding)	K14431|TGA|http://www.genome.jp/dbget-bin/www_bget?ko:K14431	ko04075(Plant hormone signal transduction)
TraesCS2D01G255400								1	1	1		EMT05396.1	hypothetical protein F775_06610 [Aegilops tauschii]	GO:0009737(response to abscisic acid)	*	*	*	*
TraesCS3D01G411800								1	1			EMT06881.1	hypothetical protein F775_28460 [Aegilops tauschii]	*	GO:0016020(membrane);GO:0016021(integral component of membrane);GO:0005739(mitochondrion)	*	*	*
TraesCS6B01G309600									1			BAJ94710.1	predicted protein [Hordeum vulgare subsp. vulgare]	GO:0007005(mitochondrion organization);GO:0048312(intracellular distribution of mitochondria);GO:0006413(translational initiation)	GO:0005737(cytoplasm)	GO:0003723(RNA binding);GO:0003743(translation initiation factor activity)	K03255|TIF31, CLU1|http://www.genome.jp/dbget-bin/www_bget?ko:K03255	*
TraesCS1D01G341000						1	1		1	1		EMT16215.1	Homeobox protein HOX1A [Aegilops tauschii]	GO:0006355(regulation of transcription, DNA-templated);GO:0006351(transcription, DNA-templated);GO:0045893(positive regulation of transcription, DNA-templated)	GO:0005634(nucleus)	GO:0003677(DNA binding);GO:0043565(sequence-specific DNA binding);GO:0008270(zinc ion binding);GO:0046872(metal ion binding)	*	*
TraesCS5D01G410900LC								1	1			EMS66860.1	hypothetical protein TRIUR3_26066 [Triticum urartu]	GO:0006355(regulation of transcription, DNA-templated)	*	GO:0008270(zinc ion binding)	*	*
TraesCS2A01G351300LC								1	1			EMS50926.1	hypothetical protein TRIUR3_16846 [Triticum urartu]	*	GO:0016020(membrane);GO:0016021(integral component of membrane)	GO:0003676(nucleic acid binding);GO:0008270(zinc ion binding);GO:0046872(metal ion binding)	*	*
TraesCS5A01G171400									1	1		EMS65379.1	Vacuolar protein sorting-associated protein 32-like protein 2 [Triticum urartu]	GO:0007034(vacuolar transport)	*	*	K12194|CHMP4, SNF7, VPS32|http://www.genome.jp/dbget-bin/www_bget?ko:K12194	ko04217(Necroptosis);ko04144(Endocytosis)
TraesCS7B01G271900									1			EMT08177.1	hypothetical protein F775_17021 [Aegilops tauschii]	*	GO:0016020(membrane);GO:0016021(integral component of membrane)	*	*	*
TraesCS1B01G000900									1			EMT32303.1	RING-H2 finger protein ATL5P [Aegilops tauschii]	GO:0016567(protein ubiquitination);GO:0010182(sugar mediated signaling pathway)	GO:0016020(membrane);GO:0016021(integral component of membrane)	GO:0008270(zinc ion binding);GO:0046872(metal ion binding);GO:0004842(ubiquitin-protein transferase activity);GO:0016874(ligase activity)	K16284|SIS3|http://www.genome.jp/dbget-bin/www_bget?ko:K16284	*
TraesCS4B01G072700									1	1	ABI3VP1	EMT09780.1	B3 domain-containing protein [Aegilops tauschii]	GO:0006351(transcription, DNA-templated);GO:0006355(regulation of transcription, DNA-templated)	GO:0005634(nucleus);GO:0016021(integral component of membrane);GO:0016020(membrane)	GO:0003677(DNA binding)	*	*
TraesCS1D01G344000						1	1		1	1		BAK00783.1	predicted protein [Hordeum vulgare subsp. vulgare]	GO:0006508(proteolysis)	GO:0005634(nucleus);GO:0016021(integral component of membrane)	GO:0004176(ATP-dependent peptidase activity);GO:0008233(peptidase activity);GO:0046872(metal ion binding)	K11793|CRBN|http://www.genome.jp/dbget-bin/www_bget?ko:K11793	*
TraesCS2D01G306800							1	1	1	1		BAJ97578.1	predicted protein [Hordeum vulgare subsp. vulgare]	GO:0009658(chloroplast organization);GO:0045037(protein import into chloroplast stroma)	GO:0016020(membrane);GO:0009535(chloroplast thylakoid membrane);GO:0009706(chloroplast inner membrane);GO:0009941(chloroplast envelope);GO:0009507(chloroplast);GO:0009536(plastid);GO:0016021(integral component of membrane)	*	*	*
TraesCS3D01G387900						1	1	1	1	1		CDM84901.1	unnamed protein product [Triticum aestivum]	GO:0055114(oxidation-reduction process);GO:0044550(secondary metabolite biosynthetic process)	*	GO:0071949(FAD binding);GO:0016491(oxidoreductase activity);GO:0004497(monooxygenase activity)	*	*
TraesCS1B01G109500					1				1			EMS48236.1	hypothetical protein TRIUR3_19286 [Triticum urartu]	GO:0006355(regulation of transcription, DNA-templated)	*	*	*	*
TraesCS2D01G561700						1	1	1	1	1		EMT31952.1	Pyruvate kinase, cytosolic isozyme [Aegilops tauschii]	GO:0016310(phosphorylation);GO:0006096(glycolytic process)	*	GO:0000287(magnesium ion binding);GO:0016301(kinase activity);GO:0016740(transferase activity);GO:0030955(potassium ion binding);GO:0003824(catalytic activity);GO:0004743(pyruvate kinase activity)	K00873|PK, pyk|http://www.genome.jp/dbget-bin/www_bget?ko:K00873	ko05230(Central carbon metabolism in cancer);ko05203(Viral carcinogenesis);ko04930(Type II diabetes mellitus);ko00010(Glycolysis / Gluconeogenesis);ko00620(Pyruvate metabolism);ko00230(Purine metabolism);ko01230(Biosynthesis of amino acids);ko01200(Carbon metabolism);ko04922(Glucagon signaling pathway)
TraesCS5A01G352900			1			1	1	1	1	1		BAJ90656.1	predicted protein [Hordeum vulgare subsp. vulgare]	GO:0006468(protein phosphorylation);GO:0016310(phosphorylation)	GO:0005634(nucleus)	GO:0004672(protein kinase activity);GO:0005524(ATP binding);GO:0004674(protein serine/threonine kinase activity);GO:0000166(nucleotide binding);GO:0016301(kinase activity);GO:0016740(transferase activity);GO:0004712(protein serine/threonine/tyrosine kinase activity)	*	*
TraesCS3D01G268300								1	1			CBH32599.1	RNA polymerase III subunit RPC82 domain containing protein, expressed [Triticum aestivum]	GO:0006351(transcription, DNA-templated)	GO:0005666(DNA-directed RNA polymerase III complex)	GO:0003899(DNA-directed 5'-3' RNA polymerase activity);GO:0003677(DNA binding);GO:0001056(RNA polymerase III activity)	K03023|RPC3, POLR3C|http://www.genome.jp/dbget-bin/www_bget?ko:K03023	ko03020(RNA polymerase);ko05169(Epstein-Barr virus infection);ko00230(Purine metabolism);ko00240(Pyrimidine metabolism);ko04623(Cytosolic DNA-sensing pathway)
TraesCS4D01G112100									1			EMT30797.1	Putative basic helix-loop-helix protein [Aegilops tauschii]	GO:0006355(regulation of transcription, DNA-templated);GO:0048364(root development);GO:0006468(protein phosphorylation);GO:0035556(intracellular signal transduction);GO:0045893(positive regulation of transcription, DNA-templated);GO:0010479(stele development);GO:0010078(maintenance of root meristem identity)	GO:0005634(nucleus);GO:0005829(cytosol)	GO:0046983(protein dimerization activity);GO:0003700(transcription factor activity, sequence-specific DNA binding);GO:0004674(protein serine/threonine kinase activity);GO:0003677(DNA binding)	*	*
TraesCS1B01G465600LC						1			1			EMS58044.1	hypothetical protein TRIUR3_27688 [Triticum urartu]	*	*	*	*	*
TraesCS4A01G260800	1						1	1	1	1		EMS59857.1	Adenylyl cyclase-associated protein [Triticum urartu]	GO:0000902(cell morphogenesis);GO:0007010(cytoskeleton organization);GO:0009826(unidimensional cell growth);GO:0030036(actin cytoskeleton organization);GO:0007163(establishment or maintenance of cell polarity);GO:0007165(signal transduction);GO:0008154(actin polymerization or depolymerization);GO:0045761(regulation of adenylate cyclase activity)	GO:0005829(cytosol);GO:0005737(cytoplasm);GO:0005886(plasma membrane);GO:0030864(cortical actin cytoskeleton)	GO:0003779(actin binding);GO:0008179(adenylate cyclase binding)	K17261|CAP1_2, SRV2|http://www.genome.jp/dbget-bin/www_bget?ko:K17261	*
TraesCS2B01G082700		1			1				1			EMT18870.1	FACT complex subunit SPT16 [Aegilops tauschii]	GO:0006260(DNA replication);GO:0006974(cellular response to DNA damage stimulus);GO:0006351(transcription, DNA-templated);GO:0006355(regulation of transcription, DNA-templated);GO:0006281(DNA repair)	GO:0005694(chromosome);GO:0005634(nucleus)	*	*	*
TraesCS4B01G252400									1			XP_003558528.1	PREDICTED: methionine--tRNA ligase, chloroplastic/mitochondrial [Brachypodium distachyon]	GO:0006418(tRNA aminoacylation for protein translation);GO:0048481(plant ovule development);GO:0006431(methionyl-tRNA aminoacylation);GO:0006412(translation)	GO:0005737(cytoplasm);GO:0005829(cytosol);GO:0005739(mitochondrion);GO:0009507(chloroplast);GO:0009570(chloroplast stroma);GO:0009536(plastid)	GO:0004812(aminoacyl-tRNA ligase activity);GO:0004825(methionine-tRNA ligase activity);GO:0005524(ATP binding);GO:0000166(nucleotide binding);GO:0016874(ligase activity)	K01874|MARS, metG|http://www.genome.jp/dbget-bin/www_bget?ko:K01874	ko00970(Aminoacyl-tRNA biosynthesis);ko00450(Selenocompound metabolism)
TraesCS3B01G092400								1	1	1		EMS61855.1	hypothetical protein TRIUR3_23380 [Triticum urartu]	*	GO:0022626(cytosolic ribosome)	*	*	*
TraesCS6A01G392100									1			BAK02446.1	predicted protein [Hordeum vulgare subsp. vulgare]	*	GO:0009536(plastid)	GO:0003824(catalytic activity)	*	*
TraesCS1B01G171100LC						1	1		1	1		EMT19132.1	hypothetical protein F775_10721 [Aegilops tauschii]	*	*	GO:0016829(lyase activity)	*	*
TraesCS2A01G280700						1			1			EMS62676.1	Acyl-[acyl-carrier-protein] desaturase 5, chloroplastic [Triticum urartu]	GO:0055114(oxidation-reduction process);GO:0006633(fatty acid biosynthetic process);GO:0006631(fatty acid metabolic process);GO:0006629(lipid metabolic process);GO:0006952(defense response);GO:0002213(defense response to insect);GO:0006636(unsaturated fatty acid biosynthetic process);GO:0008610(lipid biosynthetic process);GO:0009695(jasmonic acid biosynthetic process);GO:0042742(defense response …	GO:0009507(chloroplast);GO:0009536(plastid);GO:0005739(mitochondrion);GO:0009570(chloroplast stroma);GO:0009534(chloroplast thylakoid)	GO:0016491(oxidoreductase activity);GO:0045300(acyl-[acyl-carrier-protein] desaturase activity);GO:0046872(metal ion binding);GO:0004768(stearoyl-CoA 9-desaturase activity)	K03921|FAB2, SSI2, desA1|http://www.genome.jp/dbget-bin/www_bget?ko:K03921	ko01040(Biosynthesis of unsaturated fatty acids);ko00061(Fatty acid biosynthesis);ko01212(Fatty acid metabolism)
TraesCS2A01G392300						1	1	1	1	1		BAJ86083.1	predicted protein [Hordeum vulgare subsp. vulgare]	*	*	*	*	*
TraesCS1B01G164000							1		1			BAJ99970.1	predicted protein [Hordeum vulgare subsp. vulgare]	*	GO:0005739(mitochondrion)	*	*	*
TraesCS6B01G384900									1			BAJ87761.1	predicted protein [Hordeum vulgare subsp. vulgare]	GO:0006869(lipid transport);GO:0034203(glycolipid translocation)	GO:0016020(membrane);GO:0016021(integral component of membrane);GO:0005789(endoplasmic reticulum membrane)	GO:0005319(lipid transporter activity)	K06316|RFT1|http://www.genome.jp/dbget-bin/www_bget?ko:K06316	*
TraesCS5B01G376000						1	1	1	1			XP_003561888.1	PREDICTED: protein ROOT PRIMORDIUM DEFECTIVE 1-like [Brachypodium distachyon]	*	GO:0005739(mitochondrion)	*	*	*
TraesCS7B01G040800						1	1	1	1	1		BAJ92059.1	predicted protein [Hordeum vulgare subsp. vulgare]	GO:0071266('de novo' L-methionine biosynthetic process);GO:0006520(cellular amino acid metabolic process)	GO:0009536(plastid);GO:0009507(chloroplast);GO:0009570(chloroplast stroma)	GO:0003824(catalytic activity);GO:0030170(pyridoxal phosphate binding);GO:0004121(cystathionine beta-lyase activity);GO:0016829(lyase activity)	K01760|metC|http://www.genome.jp/dbget-bin/www_bget?ko:K01760	ko00270(Cysteine and methionine metabolism);ko00450(Selenocompound metabolism);ko01230(Biosynthesis of amino acids)
TraesCS4A01G418200									1			AAG27624.1	granule bound starch synthase I [Triticum aestivum]	*	*	*	K13679|WAXY|http://www.genome.jp/dbget-bin/www_bget?ko:K13679	ko00500(Starch and sucrose metabolism)
TraesCS4A01G126300									1			AGH18703.1	TGA-type basic leucine zipper protein [Triticum monococcum]	GO:0006351(transcription, DNA-templated);GO:0006355(regulation of transcription, DNA-templated)	GO:0005634(nucleus)	GO:0003700(transcription factor activity, sequence-specific DNA binding);GO:0043565(sequence-specific DNA binding);GO:0003677(DNA binding)	K14431|TGA|http://www.genome.jp/dbget-bin/www_bget?ko:K14431	ko04075(Plant hormone signal transduction)
TraesCS1B01G084300								1	1			ACB41346.1	triticin [Triticum aestivum]	GO:0006952(defense response)	GO:0009279(cell outer membrane)	GO:0045735(nutrient reservoir activity)	*	*
TraesCS3B01G441600						1	1	1	1	1	GRAS	CDM85437.1	unnamed protein product [Triticum aestivum]	GO:0006351(transcription, DNA-templated);GO:0006355(regulation of transcription, DNA-templated)	GO:0005634(nucleus)	GO:0043565(sequence-specific DNA binding);GO:0003700(transcription factor activity, sequence-specific DNA binding)	*	*
TraesCS1D01G148700					1				1			EMS54029.1	hypothetical protein TRIUR3_13228 [Triticum urartu]	*	*	*	*	*
TraesCS7D01G036100							1		1	1		EMT08482.1	Protein argonaute 1B [Aegilops tauschii]	GO:0031047(gene silencing by RNA);GO:0006413(translational initiation)	*	GO:0003676(nucleic acid binding);GO:0003743(translation initiation factor activity)	K11593|ELF2C, AGO|http://www.genome.jp/dbget-bin/www_bget?ko:K11593	*
TraesCS2D01G571500									1			EMS50869.1	DNA-directed RNA polymerase II subunit RPB1 [Triticum urartu]	GO:0006351(transcription, DNA-templated);GO:0006366(transcription from RNA polymerase II promoter)	GO:0005665(DNA-directed RNA polymerase II, core complex)	GO:0003677(DNA binding);GO:0001055(RNA polymerase II activity);GO:0016740(transferase activity);GO:0003899(DNA-directed 5'-3' RNA polymerase activity);GO:0016779(nucleotidyltransferase activity)	K03006|RPB1, POLR2A|http://www.genome.jp/dbget-bin/www_bget?ko:K03006	ko03020(RNA polymerase);ko05169(Epstein-Barr virus infection);ko05168(Herpes simplex infection);ko05016(Huntington's disease);ko00230(Purine metabolism);ko00240(Pyrimidine metabolism)
TraesCS2A01G283800									1		TIG	EMS56809.1	Calmodulin-binding transcription activator 1 [Triticum urartu]	GO:0045944(positive regulation of transcription from RNA polymerase II promoter)	GO:0005634(nucleus)	GO:0003677(DNA binding);GO:0001077(transcriptional activator activity, RNA polymerase II core promoter proximal region sequence-specific binding);GO:0043565(sequence-specific DNA binding)	*	*
TraesCS5A01G097000LC						1		1	1	1		KQJ87766.1	hypothetical protein BRADI_4g13415 [Brachypodium distachyon]	GO:0006749(glutathione metabolic process)	GO:0005737(cytoplasm);GO:0005840(ribosome)	GO:0004364(glutathione transferase activity)	*	*
TraesCS1B01G459400									1	1		BAJ94251.1	predicted protein [Hordeum vulgare subsp. vulgare]	GO:0006810(transport);GO:0055085(transmembrane transport);GO:0006412(translation)	GO:0016020(membrane);GO:0016021(integral component of membrane);GO:0005634(nucleus)	GO:0003735(structural constituent of ribosome)	K14684|SLC25A23S|http://www.genome.jp/dbget-bin/www_bget?ko:K14684	*
TraesCS4A01G332400									1			EMT14866.1	hypothetical protein F775_13514 [Aegilops tauschii]	*	*	*	*	*
TraesCS3A01G324600									1			BAK05649.1	predicted protein [Hordeum vulgare subsp. vulgare]	*	*	GO:0003950(NAD+ ADP-ribosyltransferase activity);GO:0046872(metal ion binding)	*	*
TraesCS4D01G162600								1	1			BAJ96713.1	predicted protein [Hordeum vulgare subsp. vulgare]	GO:0006508(proteolysis)	GO:0005886(plasma membrane);GO:0005829(cytosol)	GO:0046872(metal ion binding);GO:0016787(hydrolase activity);GO:0004177(aminopeptidase activity);GO:0010013(N-1-naphthylphthalamic acid binding)	K01262|pepP|http://www.genome.jp/dbget-bin/www_bget?ko:K01262	*
TraesCS5A01G533900LC			1					1	1			BAJ93222.1	predicted protein, partial [Hordeum vulgare subsp. vulgare]	GO:0006355(regulation of transcription, DNA-templated);GO:0006351(transcription, DNA-templated)	GO:0005634(nucleus);GO:0005737(cytoplasm)	GO:0003677(DNA binding);GO:0003700(transcription factor activity, sequence-specific DNA binding);GO:0043565(sequence-specific DNA binding);GO:0042802(identical protein binding)	K09419|HSFF|http://www.genome.jp/dbget-bin/www_bget?ko:K09419	*
chr5B.649									1			EMT12329.1	Ribonuclease J [Aegilops tauschii]	*	*	GO:0003677(DNA binding);GO:0003723(RNA binding);GO:0046872(metal ion binding)	*	*
TraesCS7D01G529700LC						1	1	1	1	1		EMT10751.1	hypothetical protein F775_24954 [Aegilops tauschii]	GO:0006388(tRNA splicing, via endonucleolytic cleavage and ligation);GO:0055114(oxidation-reduction process)	*	GO:0016772(transferase activity, transferring phosphorus-containing groups);GO:0016740(transferase activity);GO:0033743(peptide-methionine (R)-S-oxide reductase activity)	K10669|TRPT1, TPT1|http://www.genome.jp/dbget-bin/www_bget?ko:K10669	*
TraesCS6A01G028700LC									1			EMS49257.1	hypothetical protein TRIUR3_13359 [Triticum urartu]	GO:0006355(regulation of transcription, DNA-templated)	*	*	*	*
TraesCS2A01G372300									1			EMT02500.1	hypothetical protein F775_25153 [Aegilops tauschii]	*	*	*	*	*
TraesCS1A01G083500							1		1			CDM80232.1	unnamed protein product [Triticum aestivum]	*	*	*	*	*
TraesCS3D01G473600							1	1	1	1		AGS79222.1	glycerol-3-phosphate dehydrogenase [Triticum aestivum]	GO:0006072(glycerol-3-phosphate metabolic process);GO:0005975(carbohydrate metabolic process);GO:0046168(glycerol-3-phosphate catabolic process);GO:0055114(oxidation-reduction process);GO:0006810(transport);GO:0070588(calcium ion transmembrane transport);GO:0006811(ion transport);GO:0006816(calcium ion transport)	GO:0009331(glycerol-3-phosphate dehydrogenase complex);GO:0005737(cytoplasm);GO:0005829(cytosol);GO:0016021(integral component of membrane);GO:0016020(membrane);GO:0005887(integral component of plasma membrane);GO:0043231(intracellular membrane-bounded organelle)	GO:0004367(glycerol-3-phosphate dehydrogenase [NAD+] activity);GO:0016491(oxidoreductase activity);GO:0016616(oxidoreductase activity, acting on the CH-OH group of donors, NAD or NADP as acceptor);GO:0051287(NAD binding);GO:0005524(ATP binding);GO:0005516(calmodulin binding);GO:0000166(nucleotide binding);GO:0016787(hydrolase activity);GO:0005388(calcium-transporting ATPase activity);GO:0046872(m…	K00006|GPD1|http://www.genome.jp/dbget-bin/www_bget?ko:K00006	ko04011(MAPK signaling pathway - yeast);ko00564(Glycerophospholipid metabolism)
TraesCS6A01G247600LC									1			EMS45744.1	hypothetical protein TRIUR3_26129 [Triticum urartu]	*	*	GO:0008270(zinc ion binding)	*	*
TraesCS3B01G318700								1	1			BAJ94465.1	predicted protein [Hordeum vulgare subsp. vulgare]	*	*	*	*	*
TraesCS7D01G545000						1			1	1		EMT30545.1	SKP1-like protein 1B [Aegilops tauschii]	GO:0006511(ubiquitin-dependent protein catabolic process);GO:0007059(chromosome segregation);GO:0009793(embryo development ending in seed dormancy);GO:0009734(auxin-activated signaling pathway);GO:0016567(protein ubiquitination);GO:0009873(ethylene-activated signaling pathway);GO:0016032(viral process);GO:0007275(multicellular organism development)	GO:0005634(nucleus);GO:0005737(cytoplasm);GO:0019005(SCF ubiquitin ligase complex)	GO:0005515(protein binding);GO:0004842(ubiquitin-protein transferase activity)	K03094|SKP1, CBF3D|http://www.genome.jp/dbget-bin/www_bget?ko:K03094	ko04110(Cell cycle);ko04111(Cell cycle - yeast);ko04114(Oocyte meiosis);ko04341(Hedgehog signaling pathway - fly);ko04350(TGF-beta signaling pathway);ko04310(Wnt signaling pathway);ko04141(Protein processing in endoplasmic reticulum);ko04120(Ubiquitin mediated proteolysis);ko05168(Herpes simplex infection);ko04710(Circadian rhythm)
TraesCS2D01G595100									1			CAB17083.1	diadenosine 5',5'''-P1,P4-tetraphosphate hydrolase [Hordeum vulgare subsp. vulgare]	GO:0006753(nucleoside phosphate metabolic process)	GO:0009536(plastid);GO:0009507(chloroplast)	GO:0016787(hydrolase activity);GO:0008893(guanosine-3',5'-bis(diphosphate) 3'-diphosphatase activity);GO:0034432(bis(5'-adenosyl)-pentaphosphatase activity)	*	*
TraesCSU01G157200LC							1	1	1	1		BAJ89648.1	predicted protein, partial [Hordeum vulgare subsp. vulgare]	GO:0015031(protein transport);GO:0006904(vesicle docking involved in exocytosis);GO:0048354(mucilage biosynthetic process involved in seed coat development)	GO:0005886(plasma membrane);GO:0000145(exocyst);GO:0005829(cytosol);GO:0009506(plasmodesma)	*	K06111|EXOC4, SEC8|http://www.genome.jp/dbget-bin/www_bget?ko:K06111	*
TraesCS5D01G386800						1	1		1	1		BAJ94876.1	predicted protein [Hordeum vulgare subsp. vulgare]	GO:0006468(protein phosphorylation);GO:0016310(phosphorylation)	*	GO:0004672(protein kinase activity);GO:0005524(ATP binding);GO:0016301(kinase activity);GO:0016740(transferase activity);GO:0004715(non-membrane spanning protein tyrosine kinase activity)	*	*
TraesCS3B01G247500LC						1	1	1	1	1		CDM81277.1	unnamed protein product [Triticum aestivum]	GO:0000723(telomere maintenance);GO:0006281(DNA repair);GO:0008152(metabolic process);GO:0006561(proline biosynthetic process);GO:0055114(oxidation-reduction process);GO:0055129(L-proline biosynthetic process);GO:0016310(phosphorylation);GO:0008652(cellular amino acid biosynthetic process)	GO:0005737(cytoplasm)	GO:0003678(DNA helicase activity);GO:0004386(helicase activity);GO:0003824(catalytic activity);GO:0004349(glutamate 5-kinase activity);GO:0016740(transferase activity);GO:0016620(oxidoreductase activity, acting on the aldehyde or oxo group of donors, NAD or NADP as acceptor);GO:0004350(glutamate-5-semialdehyde dehydrogenase activity);GO:0016491(oxidoreductase activity);GO:0005524(ATP binding);GO:…	K15255|PIF1|http://www.genome.jp/dbget-bin/www_bget?ko:K15255;K12657|ALDH18A1, P5CS|http://www.genome.jp/dbget-bin/www_bget?ko:K12657	ko00330(Arginine and proline metabolism);ko01230(Biosynthesis of amino acids)
TraesCS5B01G202200	1								1			EMT31860.1	Alpha,alpha-trehalose-phosphate synthase (UDP-forming) 6 [Aegilops tauschii]	GO:0005992(trehalose biosynthetic process);GO:0016311(dephosphorylation)	GO:0016020(membrane);GO:0016021(integral component of membrane)	GO:0003824(catalytic activity);GO:0004805(trehalose-phosphatase activity);GO:0003825(alpha,alpha-trehalose-phosphate synthase (UDP-forming) activity)	K16055|TPS|http://www.genome.jp/dbget-bin/www_bget?ko:K16055	ko00500(Starch and sucrose metabolism)
TraesCS2B01G221400LC									1	1		EMT10297.1	hypothetical protein F775_24209 [Aegilops tauschii]	*	*	*	*	*
TraesCS5B01G041800	1		1		1	1	1		1	1		EMT24382.1	hypothetical protein F775_02398 [Aegilops tauschii]	*	GO:0005654(nucleoplasm);GO:0005730(nucleolus)	*	*	*
TraesCS3A01G168800							1	1	1			EMS48044.1	50S ribosomal protein L27 [Triticum urartu]	GO:0006412(translation)	GO:0005622(intracellular);GO:0005840(ribosome);GO:0005762(mitochondrial large ribosomal subunit)	GO:0003735(structural constituent of ribosome)	K02899|RP-L27, MRPL27, rpmA|http://www.genome.jp/dbget-bin/www_bget?ko:K02899	ko03010(Ribosome)
TraesCS1B01G436000LC						1		1	1	1		EMT25492.1	Putative LRR receptor-like serine/threonine-protein kinase MRH1 [Aegilops tauschii]	GO:0006468(protein phosphorylation);GO:0016310(phosphorylation)	GO:0016021(integral component of membrane);GO:0016020(membrane)	GO:0004672(protein kinase activity);GO:0005524(ATP binding);GO:0016301(kinase activity)	*	*
TraesCS7A01G030100							1		1			ACV91870.1	LEA [Hordeum vulgare subsp. vulgare]	GO:0009790(embryo development)	*	*	*	*
TraesCS4D01G180300							1	1	1	1		EMT03892.1	Glucose-6-phosphate 1-dehydrogenase 4, chloroplastic [Aegilops tauschii]	GO:0006006(glucose metabolic process);GO:0006098(pentose-phosphate shunt);GO:0005975(carbohydrate metabolic process);GO:0055114(oxidation-reduction process)	GO:0009536(plastid)	GO:0004345(glucose-6-phosphate dehydrogenase activity);GO:0050661(NADP binding);GO:0016491(oxidoreductase activity)	K00036|G6PD, zwf|http://www.genome.jp/dbget-bin/www_bget?ko:K00036	ko05230(Central carbon metabolism in cancer);ko00030(Pentose phosphate pathway);ko00480(Glutathione metabolism);ko01200(Carbon metabolism)
TraesCS4D01G091800LC							1	1	1	1		EMT01014.1	hypothetical protein F775_23853 [Aegilops tauschii]	*	*	*	*	*
TraesCS3A01G069900									1			EMT14109.1	Putative chromatin-remodeling complex ATPase chain [Aegilops tauschii]	GO:0043044(ATP-dependent chromatin remodeling);GO:0006338(chromatin remodeling)	GO:0016589(NURF complex);GO:0005634(nucleus)	GO:0003677(DNA binding);GO:0005524(ATP binding);GO:0031491(nucleosome binding);GO:0016818(hydrolase activity, acting on acid anhydrides, in phosphorus-containing anhydrides);GO:0003676(nucleic acid binding);GO:0016887(ATPase activity);GO:0004386(helicase activity);GO:0000166(nucleotide binding);GO:0016787(hydrolase activity);GO:0016740(transferase activity)	K11654|SMARCA5, SNF2H, ISWI|http://www.genome.jp/dbget-bin/www_bget?ko:K11654	*
TraesCS5B01G563900	1					1	1	1	1	1		BAJ93636.1	predicted protein [Hordeum vulgare subsp. vulgare]	GO:0006457(protein folding);GO:0042026(protein refolding);GO:0009793(embryo development ending in seed dormancy);GO:0009658(chloroplast organization)	GO:0005737(cytoplasm);GO:0009579(thylakoid);GO:0016020(membrane);GO:0048046(apoplast);GO:0022626(cytosolic ribosome);GO:0005739(mitochondrion);GO:0009941(chloroplast envelope);GO:0009507(chloroplast);GO:0009570(chloroplast stroma);GO:0009536(plastid)	GO:0005524(ATP binding)	*	*
TraesCS7D01G517800	1	1						1	1			EMS56078.1	Endoplasmin-like protein [Triticum urartu]	GO:0009306(protein secretion);GO:0006950(response to stress);GO:0006457(protein folding);GO:0010075(regulation of meristem growth);GO:0009414(response to water deprivation);GO:0009651(response to salt stress);GO:0009934(regulation of meristem structural organization)	GO:0005886(plasma membrane);GO:0016020(membrane);GO:0005783(endoplasmic reticulum);GO:0048046(apoplast);GO:0005739(mitochondrion);GO:0009507(chloroplast);GO:0005773(vacuole);GO:0009506(plasmodesma);GO:0005634(nucleus);GO:0005774(vacuolar membrane)	GO:0051082(unfolded protein binding);GO:0005524(ATP binding)	K09487|HSP90B, TRA1|http://www.genome.jp/dbget-bin/www_bget?ko:K09487	ko04151(PI3K-Akt signaling pathway);ko04141(Protein processing in endoplasmic reticulum);ko05200(Pathways in cancer);ko05215(Prostate cancer);ko05418(Fluid shear stress and atherosclerosis);ko04915(Estrogen signaling pathway);ko04918(Thyroid hormone synthesis);ko04626(Plant-pathogen interaction);ko04657(IL-17 signaling pathway)
TraesCS5D01G121800							1		1			EMT09432.1	hypothetical protein F775_24796 [Aegilops tauschii]	*	*	*	*	*
TraesCS5B01G305900							1		1	1		KQJ91087.1	hypothetical protein BRADI_4g35440 [Brachypodium distachyon]	GO:0010264(myo-inositol hexakisphosphate biosynthetic process);GO:0032957(inositol trisphosphate metabolic process);GO:0016310(phosphorylation)	GO:0005622(intracellular);GO:0005829(cytosol)	GO:0000287(magnesium ion binding);GO:0005524(ATP binding);GO:0052726(inositol-1,3,4-trisphosphate 5-kinase activity);GO:0052725(inositol-1,3,4-trisphosphate 6-kinase activity);GO:0047325(inositol tetrakisphosphate 1-kinase activity);GO:0016301(kinase activity);GO:0016740(transferase activity)	*	*
TraesCS6B01G164700		1			1	1	1	1	1	1		XP_003574865.1	PREDICTED: polyubiquitin [Brachypodium distachyon]	GO:0009693(ethylene biosynthetic process);GO:0009733(response to auxin);GO:0045116(protein neddylation);GO:0006464(cellular protein modification process);GO:0009793(embryo development ending in seed dormancy);GO:0006511(ubiquitin-dependent protein catabolic process)	GO:0005737(cytoplasm);GO:0005856(cytoskeleton);GO:0005634(nucleus);GO:0005886(plasma membrane);GO:0005829(cytosol);GO:0005622(intracellular);GO:0005730(nucleolus);GO:0022625(cytosolic large ribosomal subunit);GO:0016020(membrane);GO:0016021(integral component of membrane)	GO:0005515(protein binding)	K08770|UBC|http://www.genome.jp/dbget-bin/www_bget?ko:K08770	ko03320(PPAR signaling pathway)
TraesCS2B01G294800									1			XP_010239770.1	PREDICTED: phospholipid-transporting ATPase 2-like [Brachypodium distachyon]	GO:0015914(phospholipid transport)	GO:0016020(membrane);GO:0016021(integral component of membrane);GO:0005886(plasma membrane)	GO:0000287(magnesium ion binding);GO:0046872(metal ion binding);GO:0004012(phospholipid-translocating ATPase activity);GO:0005524(ATP binding);GO:0000166(nucleotide binding);GO:0016787(hydrolase activity)	K01530|E3.6.3.1|http://www.genome.jp/dbget-bin/www_bget?ko:K01530	*
TraesCS7A01G522600LC									1	1		XP_002445540.1	hypothetical protein SORBIDRAFT_07g021130 [Sorghum bicolor]	GO:0006355(regulation of transcription, DNA-templated)	*	GO:0008270(zinc ion binding)	*	*
TraesCS2D01G274800LC									1			EMT27420.1	hypothetical protein F775_28330 [Aegilops tauschii]	GO:0019684(photosynthesis, light reaction);GO:0006810(transport);GO:0055114(oxidation-reduction process);GO:0042773(ATP synthesis coupled electron transport)	GO:0009579(thylakoid);GO:0016020(membrane);GO:0009536(plastid);GO:0009535(chloroplast thylakoid membrane);GO:0016021(integral component of membrane);GO:0009507(chloroplast);GO:0005886(plasma membrane)	GO:0016655(oxidoreductase activity, acting on NAD(P)H, quinone or similar compound as acceptor);GO:0048038(quinone binding);GO:0008137(NADH dehydrogenase (ubiquinone) activity);GO:0016491(oxidoreductase activity);GO:0050136(NADH dehydrogenase (quinone) activity)	K05573|ndhB|http://www.genome.jp/dbget-bin/www_bget?ko:K05573	ko00190(Oxidative phosphorylation)
TraesCS7D01G377100						1	1	1	1	1		CDX97861.1	BnaC04g40780D [Brassica napus]	GO:0000398(mRNA splicing, via spliceosome)	GO:0005686(U2 snRNP);GO:0071013(catalytic step 2 spliceosome);GO:0071011(precatalytic spliceosome);GO:0005689(U12-type spliceosomal complex);GO:0005634(nucleus)	GO:0003674(molecular_function)	K12834|PHF5A|http://www.genome.jp/dbget-bin/www_bget?ko:K12834	ko03040(Spliceosome)
TraesCS2A01G420900						1	1	1	1	1		EMT18469.1	hypothetical protein F775_09378 [Aegilops tauschii]	*	*	GO:0016787(hydrolase activity)	*	*
TraesCS1B01G322000	1	1	1			1	1		1			EMT09911.1	Dr1-associated corepressor [Aegilops tauschii]	*	GO:0005634(nucleus)	GO:0046982(protein heterodimerization activity)	*	*
TraesCS5D01G467300						1	1	1	1	1		EMT25403.1	hypothetical protein F775_31443 [Aegilops tauschii]	*	*	*	*	*
TraesCS2B01G230700			1				1	1	1			BAJ89154.1	predicted protein [Hordeum vulgare subsp. vulgare]	*	*	*	*	*
TraesCS1B01G334200									1			XP_003568161.1	PREDICTED: probable 1-acyl-sn-glycerol-3-phosphate acyltransferase 5 [Brachypodium distachyon]	GO:0008152(metabolic process)	GO:0016020(membrane);GO:0016021(integral component of membrane);GO:0009536(plastid)	GO:0016746(transferase activity, transferring acyl groups);GO:0016740(transferase activity)	K13513|LCLAT1, AGPAT8|http://www.genome.jp/dbget-bin/www_bget?ko:K13513	ko00561(Glycerolipid metabolism);ko00564(Glycerophospholipid metabolism)
TraesCS7B01G126100	1	1			1				1			EMS61113.1	hypothetical protein TRIUR3_25391 [Triticum urartu]	*	GO:0005739(mitochondrion)	*	*	*
TraesCS1B01G600200LC									1			EMT26559.1	hypothetical protein F775_30147 [Aegilops tauschii]	*	*	*	*	*
TraesCS4A01G080600						1		1	1	1		EMS60291.1	hypothetical protein TRIUR3_07109 [Triticum urartu]	*	*	GO:0005509(calcium ion binding)	K17338|REEP1_2_3_4|http://www.genome.jp/dbget-bin/www_bget?ko:K17338	*
TraesCS5B01G362600						1			1	1	Trihelix	BAJ90601.1	predicted protein [Hordeum vulgare subsp. vulgare]	*	*	*	*	*
TraesCS6B01G463800LC					1				1			BAJ88025.1	predicted protein [Hordeum vulgare subsp. vulgare]	*	*	GO:0051087(chaperone binding)	*	*
TraesCS2B01G144100									1			EMS64834.1	hypothetical protein TRIUR3_21449 [Triticum urartu]	GO:0010027(thylakoid membrane organization);GO:0016050(vesicle organization);GO:0016032(viral process)	GO:0009535(chloroplast thylakoid membrane);GO:0005829(cytosol);GO:0009508(plastid chromosome);GO:0009534(chloroplast thylakoid);GO:0009941(chloroplast envelope);GO:0009507(chloroplast);GO:0009295(nucleoid);GO:0009570(chloroplast stroma);GO:0009579(thylakoid);GO:0016020(membrane);GO:0009536(plastid);GO:0009706(chloroplast inner membrane);GO:0009528(plastid inner membrane)	*	K03969|pspA|http://www.genome.jp/dbget-bin/www_bget?ko:K03969	*
TraesCS6B01G470500									1			EMT13432.1	CCR4-NOT transcription complex subunit 2 [Aegilops tauschii]	GO:0017148(negative regulation of translation);GO:0000288(nuclear-transcribed mRNA catabolic process, deadenylation-dependent decay);GO:0006355(regulation of transcription, DNA-templated)	GO:0030015(CCR4-NOT core complex);GO:0000932(P-body);GO:0005634(nucleus);GO:0009536(plastid)	*	K12605|CNOT2, NOT2|http://www.genome.jp/dbget-bin/www_bget?ko:K12605	ko03018(RNA degradation)
TraesCS7B01G229200			1		1	1	1	1	1	1		XP_004972864.1	PREDICTED: uncharacterized protein LOC101757873 isoform X1 [Setaria italica]	*	GO:0009536(plastid)	*	*	*
TraesCS2D01G215400						1	1		1			XP_003562639.1	PREDICTED: uncharacterized protein LOC100836004 [Brachypodium distachyon]	*	GO:0009506(plasmodesma)	*	*	*
TraesCS3A01G012300							1	1	1	1		AJA71640.1	Tetratricopeptide repeat domain containing protein [Triticum aestivum]	GO:0048564(photosystem I assembly)	GO:0016021(integral component of membrane);GO:0016020(membrane);GO:0009535(chloroplast thylakoid membrane);GO:0009507(chloroplast);GO:0009536(plastid)	*	K02717|psbP|http://www.genome.jp/dbget-bin/www_bget?ko:K02717	ko00195(Photosynthesis)
TraesCS3A01G514300							1		1			CDM86853.1	unnamed protein product [Triticum aestivum]	*	GO:0016021(integral component of membrane);GO:0016020(membrane)	GO:0016874(ligase activity)	*	*
TraesCS7A01G294000									1			EMS67921.1	Transmembrane 9 superfamily member 4 [Triticum urartu]	*	GO:0016021(integral component of membrane);GO:0016020(membrane)	*	K17086|TM9SF2_4|http://www.genome.jp/dbget-bin/www_bget?ko:K17086	*
TraesCS3D01G299800	1	1	1			1		1	1	1		BAJ94719.1	predicted protein [Hordeum vulgare subsp. vulgare]	GO:0016310(phosphorylation);GO:0006468(protein phosphorylation)	GO:0016020(membrane);GO:0016021(integral component of membrane)	GO:0004672(protein kinase activity);GO:0004674(protein serine/threonine kinase activity);GO:0016301(kinase activity);GO:0016740(transferase activity);GO:0005524(ATP binding);GO:0000166(nucleotide binding)	*	*
TraesCS2B01G219000									1			XP_003562822.1	PREDICTED: uncharacterized protein LOC100840095 isoform X1 [Brachypodium distachyon]	*	*	*	*	*
chr5B.913									1			BAJ98741.1	predicted protein [Hordeum vulgare subsp. vulgare]	GO:0055114(oxidation-reduction process)	*	GO:0051213(dioxygenase activity);GO:0016491(oxidoreductase activity);GO:0046872(metal ion binding)	*	*
TraesCS2D01G387700									1			EMT10300.1	Putative metal-nicotianamine transporter YSL9 [Aegilops tauschii]	GO:0055085(transmembrane transport);GO:0006810(transport)	GO:0016021(integral component of membrane);GO:0016020(membrane)	*	*	*
TraesCS2D01G250100						1	1	1	1	1		BAK06357.1	predicted protein, partial [Hordeum vulgare subsp. vulgare]	GO:0000209(protein polyubiquitination);GO:0043161(proteasome-mediated ubiquitin-dependent protein catabolic process);GO:0042787(protein ubiquitination involved in ubiquitin-dependent protein catabolic process);GO:0016567(protein ubiquitination);GO:0051726(regulation of cell cycle);GO:0051603(proteolysis involved in cellular protein catabolic process);GO:0009561(megagametogenesis);GO:0055046(micro…	GO:0005886(plasma membrane);GO:0005634(nucleus)	GO:0061630(ubiquitin protein ligase activity);GO:0008270(zinc ion binding);GO:0046872(metal ion binding);GO:0016874(ligase activity)	K19043|RHF|http://www.genome.jp/dbget-bin/www_bget?ko:K19043	*
TraesCS4D01G152700						1	1	1	1			BAK02795.1	predicted protein [Hordeum vulgare subsp. vulgare]	*	*	*	*	*
TraesCS5A01G265600								1	1	1		EMS55081.1	TGACG-sequence-specific DNA-binding protein TGA-2.1 [Triticum urartu]	GO:0006351(transcription, DNA-templated);GO:0006355(regulation of transcription, DNA-templated)	*	GO:0003700(transcription factor activity, sequence-specific DNA binding);GO:0043565(sequence-specific DNA binding)	K14431|TGA|http://www.genome.jp/dbget-bin/www_bget?ko:K14431	ko04075(Plant hormone signal transduction)
TraesCS3A01G194800								1	1	1		BAJ95819.1	predicted protein [Hordeum vulgare subsp. vulgare]	GO:0006629(lipid metabolic process);GO:0016042(lipid catabolic process)	*	GO:0016787(hydrolase activity)	*	*
TraesCS5D01G484500					1		1		1	1		ABD66657.1	plastid ADP-glucose pyrophosphorylase large subunit [Triticum aestivum]	GO:0005978(glycogen biosynthetic process);GO:0019252(starch biosynthetic process);GO:0009058(biosynthetic process);GO:0008152(metabolic process)	GO:0009536(plastid);GO:0009507(chloroplast);GO:0009941(chloroplast envelope);GO:0009570(chloroplast stroma)	GO:0016740(transferase activity);GO:0005524(ATP binding);GO:0008878(glucose-1-phosphate adenylyltransferase activity);GO:0000166(nucleotide binding);GO:0016779(nucleotidyltransferase activity);GO:0003824(catalytic activity)	K00975|glgC|http://www.genome.jp/dbget-bin/www_bget?ko:K00975	ko02026(Biofilm formation - Escherichia coli);ko00520(Amino sugar and nucleotide sugar metabolism);ko00500(Starch and sucrose metabolism)
TraesCS6B01G409900									1			XP_015688449.1	PREDICTED: LOW QUALITY PROTEIN: aspartate--tRNA ligase 2, cytoplasmic [Oryza brachyantha]	GO:0006418(tRNA aminoacylation for protein translation);GO:0006422(aspartyl-tRNA aminoacylation);GO:0006412(translation)	GO:0005737(cytoplasm)	GO:0004812(aminoacyl-tRNA ligase activity);GO:0003676(nucleic acid binding);GO:0005524(ATP binding);GO:0004815(aspartate-tRNA ligase activity);GO:0000166(nucleotide binding);GO:0016874(ligase activity)	K01876|DARS, aspS|http://www.genome.jp/dbget-bin/www_bget?ko:K01876	ko00970(Aminoacyl-tRNA biosynthesis)
TraesCS5A01G125900								1	1		E2F-DP	XP_003578886.1	PREDICTED: transcription factor E2FA-like isoform X1 [Brachypodium distachyon]	GO:0006351(transcription, DNA-templated);GO:0006355(regulation of transcription, DNA-templated)	GO:0005667(transcription factor complex);GO:0005634(nucleus)	GO:0003677(DNA binding);GO:0003700(transcription factor activity, sequence-specific DNA binding)	K06620|E2F3|http://www.genome.jp/dbget-bin/www_bget?ko:K06620	ko04110(Cell cycle);ko05219(Bladder cancer);ko05224(Breast cancer);ko05220(Chronic myeloid leukemia);ko05214(Glioma);ko05218(Melanoma);ko05206(MicroRNAs in cancer);ko05223(Non-small cell lung cancer);ko05212(Pancreatic cancer);ko05200(Pathways in cancer);ko05215(Prostate cancer);ko05222(Small cell lung cancer);ko01522(Endocrine resistance);ko05166(HTLV-I infection);ko05161(Hepatitis B);ko05167(Ka…
TraesCS3A01G147300						1	1		1	1		EMS51681.1	hypothetical protein TRIUR3_07752 [Triticum urartu]	*	GO:0016020(membrane);GO:0016021(integral component of membrane)	*	*	*
TraesCS3D01G534100						1	1	1	1	1		CDM87100.1	unnamed protein product [Triticum aestivum]	GO:0006624(vacuolar protein processing);GO:0051603(proteolysis involved in cellular protein catabolic process);GO:0006508(proteolysis)	*	GO:0008233(peptidase activity);GO:0004197(cysteine-type endopeptidase activity)	K01369|LGMN|http://www.genome.jp/dbget-bin/www_bget?ko:K01369	ko04142(Lysosome);ko04612(Antigen processing and presentation)
TraesCS7D01G222300									1			BAJ96034.1	predicted protein [Hordeum vulgare subsp. vulgare]	*	*	*	K06699|PSME4|http://www.genome.jp/dbget-bin/www_bget?ko:K06699	ko03050(Proteasome)
TraesCS3A01G087000									1			CDM81372.1	unnamed protein product [Triticum aestivum]	*	*	*	*	*
TraesCS4B01G180100									1			XP_010228699.1	PREDICTED: protein REDUCED WALL ACETYLATION 1-like isoform X1 [Brachypodium distachyon]	GO:0009737(response to abscisic acid);GO:0050832(defense response to fungus);GO:0009834(plant-type secondary cell wall biogenesis)	GO:0016020(membrane);GO:0005783(endoplasmic reticulum);GO:0016021(integral component of membrane);GO:0005794(Golgi apparatus)	GO:0016740(transferase activity)	*	*
TraesCS4A01G119600						1	1	1	1			XP_012700538.1	PREDICTED: uncharacterized protein LOC101783282, partial [Setaria italica]	*	*	*	*	*
TraesCS1B01G010900									1			ACJ03546.1	gamma-gliadin [Aegilops sharonensis]	*	*	*	*	*
TraesCS1A01G594300LC						1			1			XP_015953542.1	PREDICTED: LOW QUALITY PROTEIN: zinc finger MYM-type protein 1-like [Arachis duranensis]	*	GO:0005737(cytoplasm);GO:0005654(nucleoplasm)	GO:0046983(protein dimerization activity);GO:0003676(nucleic acid binding);GO:0003677(DNA binding);GO:0000981(RNA polymerase II transcription factor activity, sequence-specific DNA binding)	*	*
TraesCS1D01G204200LC								1	1			EMS66577.1	putative glycerophosphoryl diester phosphodiesterase 1 [Triticum urartu]	*	*	*	*	*
TraesCS5A01G096400									1			EMT06903.1	Nucleolar complex 3-like protein [Aegilops tauschii]	*	GO:0005634(nucleus)	GO:0003682(chromatin binding)	K14834|NOC3|http://www.genome.jp/dbget-bin/www_bget?ko:K14834	*
TraesCS2D01G572800LC			1			1	1	1	1	1		EMS57834.1	hypothetical protein TRIUR3_30132 [Triticum urartu]	*	*	*	*	*
TraesCS1D01G447000						1			1			EMT17746.1	hypothetical protein F775_32699 [Aegilops tauschii]	*	*	*	*	*
TraesCS4A01G530900LC									1			EMT18480.1	hypothetical protein F775_01600 [Aegilops tauschii]	*	GO:0005739(mitochondrion)	*	*	*
TraesCS4A01G217500									1			BAK06643.1	predicted protein [Hordeum vulgare subsp. vulgare]	*	GO:0005886(plasma membrane)	*	*	*
TraesCS2D01G238800	1								1			XP_003561257.1	PREDICTED: endoplasmic reticulum metallopeptidase 1 isoform X1 [Brachypodium distachyon]	*	GO:0016020(membrane);GO:0016021(integral component of membrane);GO:0005739(mitochondrion)	*	*	*
TraesCS7A01G040900						1	1		1	1		EMS66266.1	Sucrose synthase 1 [Triticum urartu]	GO:0005985(sucrose metabolic process);GO:0010037(response to carbon dioxide)	*	GO:0016740(transferase activity);GO:0016757(transferase activity, transferring glycosyl groups);GO:0016157(sucrose synthase activity)	K00695|E2.4.1.13|http://www.genome.jp/dbget-bin/www_bget?ko:K00695	ko00500(Starch and sucrose metabolism)
TraesCS4A01G100200							1		1	1		EMS55803.1	hypothetical protein TRIUR3_06579 [Triticum urartu]	GO:0006342(chromatin silencing);GO:0006334(nucleosome assembly);GO:0051276(chromosome organization)	GO:0000786(nucleosome);GO:0005694(chromosome);GO:0000790(nuclear chromatin);GO:0005634(nucleus)	GO:0003677(DNA binding);GO:0046982(protein heterodimerization activity)	K11251|H2A|http://www.genome.jp/dbget-bin/www_bget?ko:K11251	ko04217(Necroptosis);ko05322(Systemic lupus erythematosus);ko05034(Alcoholism)
TraesCS2A01G246300	1							1	1			BAJ91458.1	predicted protein [Hordeum vulgare subsp. vulgare]	GO:0009115(xanthine catabolic process);GO:0055114(oxidation-reduction process);GO:0009851(auxin biosynthetic process);GO:0009688(abscisic acid biosynthetic process)	GO:0005829(cytosol);GO:0005737(cytoplasm)	GO:0051537(2 iron, 2 sulfur cluster binding);GO:0003824(catalytic activity);GO:0005506(iron ion binding);GO:0050660(flavin adenine dinucleotide binding);GO:0016903(oxidoreductase activity, acting on the aldehyde or oxo group of donors);GO:0016614(oxidoreductase activity, acting on CH-OH group of donors);GO:0051536(iron-sulfur cluster binding);GO:0009055(electron carrier activity);GO:0016491(oxido…	K09842|AAO3|http://www.genome.jp/dbget-bin/www_bget?ko:K09842;K11817|AAO1_2|http://www.genome.jp/dbget-bin/www_bget?ko:K11817	ko00380(Tryptophan metabolism);ko00906(Carotenoid biosynthesis)
TraesCS5B01G440700							1		1		HSF	EMT02670.1	Heat stress transcription factor A-2e [Aegilops tauschii]	GO:0006355(regulation of transcription, DNA-templated);GO:0006351(transcription, DNA-templated)	GO:0005634(nucleus);GO:0005737(cytoplasm)	GO:0003677(DNA binding);GO:0003700(transcription factor activity, sequence-specific DNA binding);GO:0043565(sequence-specific DNA binding);GO:0042802(identical protein binding)	K09419|HSFF|http://www.genome.jp/dbget-bin/www_bget?ko:K09419	*
TraesCS1B01G309100LC								1	1	1		EMS65547.1	hypothetical protein TRIUR3_27955 [Triticum urartu]	*	*	*	*	*
TraesCS5B01G174600									1			EMS63716.1	Bifunctional aspartokinase/homoserine dehydrogenase 2, chloroplastic [Triticum urartu]	GO:0008152(metabolic process);GO:0008652(cellular amino acid biosynthetic process);GO:0006520(cellular amino acid metabolic process);GO:0055114(oxidation-reduction process);GO:0016310(phosphorylation);GO:0006418(tRNA aminoacylation for protein translation);GO:0009086(methionine biosynthetic process);GO:0009089(lysine biosynthetic process via diaminopimelate);GO:0009088(threonine biosynthetic proc…	GO:0009536(plastid);GO:0009507(chloroplast);GO:0009570(chloroplast stroma)	GO:0004072(aspartate kinase activity);GO:0016740(transferase activity);GO:0050661(NADP binding);GO:0016597(amino acid binding);GO:0016491(oxidoreductase activity);GO:0016301(kinase activity);GO:0004412(homoserine dehydrogenase activity);GO:0004812(aminoacyl-tRNA ligase activity);GO:0005524(ATP binding);GO:0003824(catalytic activity);GO:0000166(nucleotide binding)	K12524|thrA|http://www.genome.jp/dbget-bin/www_bget?ko:K12524	ko00270(Cysteine and methionine metabolism);ko00260(Glycine, serine and threonine metabolism);ko00300(Lysine biosynthesis);ko00261(Monobactam biosynthesis);ko01230(Biosynthesis of amino acids)
TraesCS4A01G421400			1		1	1	1	1	1	1		XP_003557132.1	PREDICTED: protein DECREASED SIZE EXCLUSION LIMIT 1 [Brachypodium distachyon]	GO:0072718(response to cisplatin);GO:0009790(embryo development);GO:2000280(regulation of root development);GO:0009793(embryo development ending in seed dormancy);GO:0048481(plant ovule development);GO:0006974(cellular response to DNA damage stimulus);GO:0071158(positive regulation of cell cycle arrest);GO:0048700(acquisition of desiccation tolerance in seed);GO:0010497(plasmodesmata-mediated int…	GO:0005737(cytoplasm);GO:0005634(nucleus)	*	*	*
TraesCS5A01G522100						1	1	1	1	1		EMS57402.1	Hydroxymethylglutaryl-CoA synthase [Triticum urartu]	GO:0008152(metabolic process);GO:0008299(isoprenoid biosynthetic process)	*	GO:0003824(catalytic activity);GO:0004421(hydroxymethylglutaryl-CoA synthase activity);GO:0016740(transferase activity);GO:0016746(transferase activity, transferring acyl groups)	K01641|E2.3.3.10|http://www.genome.jp/dbget-bin/www_bget?ko:K01641	ko00280(Valine, leucine and isoleucine degradation);ko00650(Butanoate metabolism);ko00072(Synthesis and degradation of ketone bodies);ko00900(Terpenoid backbone biosynthesis)
TraesCS4A01G307800									1			BAJ86480.1	predicted protein [Hordeum vulgare subsp. vulgare]	GO:0008152(metabolic process)	*	GO:0016787(hydrolase activity)	*	*
TraesCS7A01G249100						1			1		SBP	BAK05650.1	predicted protein [Hordeum vulgare subsp. vulgare]	GO:0006351(transcription, DNA-templated);GO:0006355(regulation of transcription, DNA-templated)	GO:0016021(integral component of membrane);GO:0016020(membrane);GO:0005634(nucleus)	GO:0003677(DNA binding);GO:0046872(metal ion binding)	*	*
TraesCS3D01G103600LC			1						1			EMS59543.1	60S ribosomal protein L37 [Triticum urartu]	GO:0006412(translation)	GO:0005840(ribosome);GO:0005622(intracellular);GO:0030529(intracellular ribonucleoprotein complex);GO:0022625(cytosolic large ribosomal subunit);GO:0000786(nucleosome);GO:0016020(membrane);GO:0016021(integral component of membrane);GO:0009536(plastid)	GO:0003735(structural constituent of ribosome);GO:0046872(metal ion binding);GO:0003723(RNA binding);GO:0019843(rRNA binding);GO:0003677(DNA binding)	K02922|RP-L37e, RPL37|http://www.genome.jp/dbget-bin/www_bget?ko:K02922	ko03010(Ribosome)
chr2B.1804			1					1	1	1		*	*	*	*	*	*	*
TraesCS6D01G156400			1		1			1	1			XP_003557836.1	PREDICTED: nuclear/nucleolar GTPase 2 [Brachypodium distachyon]	GO:0008152(metabolic process);GO:0042254(ribosome biogenesis)	GO:0005730(nucleolus);GO:0005634(nucleus)	GO:0003924(GTPase activity);GO:0005525(GTP binding);GO:0000166(nucleotide binding);GO:0016787(hydrolase activity)	K14537|NUG2, GNL2|http://www.genome.jp/dbget-bin/www_bget?ko:K14537	ko03008(Ribosome biogenesis in eukaryotes)
TraesCS1B01G190400								1	1			BAJ94995.1	predicted protein [Hordeum vulgare subsp. vulgare]	GO:0055114(oxidation-reduction process);GO:0006108(malate metabolic process)	GO:0005739(mitochondrion);GO:0009507(chloroplast)	GO:0004470(malic enzyme activity);GO:0016491(oxidoreductase activity);GO:0004471(malate dehydrogenase (decarboxylating) (NAD+) activity);GO:0051287(NAD binding);GO:0046872(metal ion binding);GO:0005524(ATP binding);GO:0050897(cobalt ion binding);GO:0042803(protein homodimerization activity);GO:0008270(zinc ion binding)	K00028|E1.1.1.39|http://www.genome.jp/dbget-bin/www_bget?ko:K00028	ko00620(Pyruvate metabolism);ko00710(Carbon fixation in photosynthetic organisms);ko01200(Carbon metabolism)
TraesCS5A01G363300									1			EMS56043.1	Synaptic vesicle 2-related protein [Triticum urartu]	GO:0055085(transmembrane transport);GO:2001142(nicotinate transport);GO:2001143(N-methylnicotinate transport)	GO:0016020(membrane);GO:0016021(integral component of membrane);GO:0005886(plasma membrane)	GO:0022857(transmembrane transporter activity);GO:0005215(transporter activity);GO:0022891(substrate-specific transmembrane transporter activity);GO:0090416(nicotinate transporter activity);GO:0090417(N-methylnicotinate transporter activity)	*	*
TraesCS7D01G314300								1	1			EMT19771.1	APOBEC1 complementation factor [Aegilops tauschii]	GO:0000245(spliceosomal complex assembly)	GO:0015030(Cajal body)	GO:0000166(nucleotide binding);GO:0003676(nucleic acid binding);GO:0003723(RNA binding)	K13161|HNRNPR|http://www.genome.jp/dbget-bin/www_bget?ko:K13161	*
TraesCS1A01G373300LC		1	1			1	1		1	1		*	*	*	*	*	*	*
TraesCS3B01G443600									1			CDM85486.1	unnamed protein product [Triticum aestivum]	GO:0006357(regulation of transcription from RNA polymerase II promoter)	GO:0016592(mediator complex);GO:0070847(core mediator complex)	GO:0001104(RNA polymerase II transcription cofactor activity)	K15151|MED10, NUT2|http://www.genome.jp/dbget-bin/www_bget?ko:K15151	*
TraesCS1B01G345100									1			EMT25102.1	Translation initiation factor IF-2 [Aegilops tauschii]	GO:0006413(translational initiation);GO:0006412(translation)	GO:0005622(intracellular)	GO:0003924(GTPase activity);GO:0003743(translation initiation factor activity);GO:0005525(GTP binding)	K02519|infB, MTIF2|http://www.genome.jp/dbget-bin/www_bget?ko:K02519	*
TraesCS3A01G330200									1			CDM84579.1	unnamed protein product [Triticum aestivum]	GO:0006974(cellular response to DNA damage stimulus);GO:0006284(base-excision repair);GO:0006281(DNA repair)	GO:0005622(intracellular);GO:0005634(nucleus);GO:0042644(chloroplast nucleoid)	GO:0003677(DNA binding);GO:0004518(nuclease activity);GO:0046872(metal ion binding);GO:0008311(double-stranded DNA 3'-5' exodeoxyribonuclease activity);GO:0003906(DNA-(apurinic or apyrimidinic site) lyase activity);GO:0016829(lyase activity);GO:0004519(endonuclease activity)	K01142|E3.1.11.2, xthA|http://www.genome.jp/dbget-bin/www_bget?ko:K01142	ko03410(Base excision repair)
TraesCS5B01G152100						1	1	1	1	1		BAJ93258.1	predicted protein [Hordeum vulgare subsp. vulgare]	GO:0071554(cell wall organization or biogenesis);GO:0050826(response to freezing)	GO:0005794(Golgi apparatus);GO:0009536(plastid);GO:0016021(integral component of membrane);GO:0016020(membrane)	GO:0016413(O-acetyltransferase activity)	*	*
[truncated: 7,647 more rows]
