# Supplementary material for: Hybrid sequencing reveals insight into heat sensing and signaling of bread wheat
Source: Plant J. 2019 Apr 23;98(6):1015–32. doi: 10.1111/tpj.14299 (PMC6850178; doi:10.1111/tpj.14299)
Supplement: Supplementary file 14 — Table S13. The number and ratio of the four splicing modes in all PacBio isoforms or in the isoforms generated by DSGs. [file TPJ-98-1015-s014.xls]

## Sheet: Sheet1
Table S13. The number and ratio of four splicing modes: exon skipping (ES), intron retention (IR), alternative donor sites (AD), and alternative acceptor sites (AA), in all PacBio isoforms or in the isoforms generated by DSGs. The “G” and “L” in sample names represent grain and leaf, respectively. FPKM: Fragments Per Kilobase of transcript per Million mapped reads.
The AS event number in all PacBio isoforms
Event_type	0m_L	5m_L	10_L	30m_L	1h_L	4h_L	0m_G	5m_G	10m_G	30m_G	1h_G	4h_G
ES	8392	8562	8860	8700	8744	8630	8090	8264	8566	8584	8194	8434
IR	23896	24308	23946	23530	23894	23708	23834	24266	24522	24210	23418	24420
AA	9760	9982	9723	9602	9873	9790	9757	9953	10118	9940	9606	10212
AD	6389	6606	6499	6369	6502	6529	6168	6395	6472	6527	6189	6488
Total	48437	49458	49028	48201	49013	48657	47849	48878	49678	49261	47407	49554
The ratio of the four splicing modes in all PacBio isoforms
Event_type	0m_L	5m_L	10_L	30m_L	1h_L	4h_L	0m_G	5m_G	10m_G	30m_G	1h_G	4h_G
ES	0.173256	0.173117	0.180713	0.180494	0.178402	0.177364	0.169074	0.169074	0.17243	0.174255	0.172844	0.170198
IR	0.493342	0.491488	0.488415	0.488164	0.487503	0.487247	0.498109	0.496461	0.493619	0.491464	0.493978	0.492796
AA	0.201499	0.201828	0.198315	0.199207	0.201436	0.201204	0.203912	0.203629	0.203672	0.201782	0.202628	0.206078
AD	0.131903	0.133568	0.132557	0.132134	0.132659	0.134184	0.128906	0.130836	0.130279	0.132498	0.13055	0.130928
The AS event number in the isoforms generated form DSGs
Event_type		5m_L	10_L	30m_L	1h_L	4h_L		5m_G	10m_G	30m_G	1h_G	4h_G
ES		782	938	1346	1178	1326		662	792	820	758	872
IR		1648	1708	2652	2262	2464		1482	1932	1864	1816	2278
AA		753	866	1170	1110	1251		748	867	840	805	1124
AD		475	572	779	723	787		407	500	495	494	652
Total		3658	4084	5947	5273	5828		3299	4091	4019	3873	4926
The ratio of the four splicing modes in the isoforms generated form DSGs
Event_type		5m_L	10_L	30m_L	1h_L	4h_L		5m_G	10m_G	30m_G	1h_G	4h_G
ES		0.213778	0.229677	0.226333	0.223402	0.227522		0.200667	0.193596	0.204031	0.195714	0.17702
IR		0.450519	0.418217	0.445939	0.428978	0.422787		0.449227	0.472256	0.463797	0.468887	0.462444
AA		0.20585	0.212047	0.196738	0.210506	0.214653		0.226735	0.211929	0.209007	0.207849	0.228177
AD		0.129852	0.140059	0.13099	0.137114	0.135038		0.123371	0.12222	0.123165	0.12755	0.132359
The AS event number in the isoforms which were generated form DSGs and have higher expression levels (FPKM >= 1)
Event_type		5m_L	10_L	30m_L	1h_L	4h_L		5m_G	10m_G	30m_G	1h_G	4h_G
ES		378	404	446	468	562		254	344	340	296	394
IR		406	498	612	560	576		328	522	512	374	538
AA		367	375	348	387	500		313	372	318	276	474
AD		173	191	222	216	255		130	174	164	145	217
total		1324	1468	1628	1631	1893		1025	1412	1334	1091	1623
The ratio of the four splicing modes in the isoforms which were generated form DSGs and have higher expression levels (FPKM >= 1)
Event_type		5m_L	10_L	30m_L	1h_L	4h_L		5m_G	10m_G	30m_G	1h_G	4h_G
ES		0.285498	0.275204	0.273956	0.286941	0.296883		0.247805	0.243626	0.254873	0.271311	0.24276
IR		0.306647	0.339237	0.375921	0.343348	0.304279		0.32	0.369688	0.383808	0.342805	0.331485
AA		0.27719	0.25545	0.213759	0.237278	0.264131		0.305366	0.263456	0.238381	0.252979	0.292052
AD		0.130665	0.130109	0.136364	0.132434	0.134707		0.126829	0.123229	0.122939	0.132906	0.133703
