# Supplementary material for: Hybrid sequencing reveals insight into heat sensing and signaling of bread wheat
Source: Plant J. 2019 Apr 23;98(6):1015–32. doi: 10.1111/tpj.14299 (PMC6850178; doi:10.1111/tpj.14299)
Supplement: Supplementary file 15 — Table S14. The classification of HSFs and their response to HS. [file TPJ-98-1015-s015.xls]

## Sheet: class
Table S14. The classification of HSFs and their response to HS. "TR" represents the gene response to HS with transcriptional regulation , and "AS" represents the gene response to HS with alternative splicing regulation. FPKM (Fragments Per Kilobase of transcript per Million fragments mapped) represents the gene expression level. The “L” and “G” in sample names represent leaf and grain, respective…
Subfamily	Gene_id	Response with AS	Response with TR	response to HS with AS and/or TR										FPKM
				5m_L	10m_L	30m_L	1h_L	4h_L	5m_G	10m_G	30m_G	1h_G	4h_G	0m_L	5m_L	10m_L	30m_L	1h_L	4h_L	0m_G	5m_G	10m_G	30m_G	1h_G	4h_G
A1	TraesCS4A01G322300													4.97	4.6	4.3033	2.0867	2.81	3.81	6.57	5.7033	5.49	4.8333	4.9633	5.2
A1	TraesCS5B01G556200		TR			TR								13.44	12.3233	10.4667	2.6233	6.21	18	10.6467	10.8567	11.29	9.8367	9.2467	12.3233
A1	TraesCS5D01G553300													5.2267	6.2033	4.6733	2.16	2.9867	4.4533	5.4267	6.9367	8.37	6.8767	4.6267	7.3033
A2	TraesCS2A01G089300													0.7067	0.8067	0.8833	0.9833	1.4067	0.8133	6.2567	6.8833	6.4067	6.9833	7.0467	10.1567
A2	TraesCS2B01G105100													0.3067	0.23	0.19	0.21	0.39	0.3767	8.4333	9.1233	8.62	7.3633	9.39	14.85
A2	TraesCS2D01G087400													0.2533	0.2133	0.1267	0.33	0.34	0.1167	9.3433	10.05	8.93	8.1	10.1167	13.21
A2	TraesCS3A01G405200													0.0133	0.03	0.0133	0.3	0.38	0.0267	0.1	0.2267	0.22	0.3667	0.26	0.3167
A2	TraesCS3B01G438900		TR			TR	TR							1.22	1.3767	0.9533	2.9167	2.5367	1.0767	0.2233	0.3933	0.2467	0.44	0.4367	0.3367
A2	TraesCS3D01G486800LC													0	0	0	0	0	0	0	0	0	0	0	0
A2	TraesCS5A01G383800	AS	TR		AS TR	AS TR	AS TR			AS TR	TR	TR	TR	0.4967	2.0767	61.77	330.573	42.2933	2.2333	1.1767	0.83	5.4067	53.8933	37.1033	6.1367
A2	TraesCS5A01G437900	AS	TR		AS	TR	TR	AS			AS	AS TR		30.7367	32.0967	42.0233	117.65	112.6	50.7633	10.87	11.98	13.94	23.7767	34.14	34.3033
A2	TraesCS5B01G440700	AS	TR			TR	TR			AS	TR	AS		10.5433	8.69	11.16	29.2767	25.2133	12.3967	3.8433	5.45	6.1733	9.4567	12.0167	9.2467
A2	TraesCS5D01G393200	AS	TR	TR	AS TR	AS TR	AS TR			AS TR	AS TR	AS TR		1.89	11.2033	124.107	376.98	38.6667	4.0467	2	1.5867	7.3	44.3033	26.79	5.03
A2	TraesCS5D01G445100		TR			TR	TR				TR	TR		7.7567	6.7533	13.5167	32.3033	20.08	8.98	1.0767	1.6267	1.93	5.61	5.26	4.7633
A3	TraesCS2A01G204500													0.2567	0.21	0.2367	0.0967	0.22	0.3167	0.2967	0.34	0.3133	0.36	0.4567	1.3267
A3	TraesCS2B01G232000													0.2333	0.0433	0.0867	0.1367	0.15	0.09	0.57	0.9933	0.7067	0.7533	0.5667	1.7767
A3	TraesCS2D01G211400													0.1733	0.1233	0.06	0.2333	0.2267	0.1633	0.5	0.6333	0.7867	0.7967	0.82	2.1567
A4	TraesCS1A01G350400													0.7233	0.6833	1.0067	0.82	0.6	0.46	0	0.0133	0	0	0.0133	0.0267
A4	TraesCS1B01G625700LC													3.5067	1.6933	7.0733	8.6167	3.6767	2.6867	0.05	0.1267	0.05	0.0333	0.0533	0.1933
A4	TraesCS1D01G476000LC													1.1967	0.99	3.6733	1.27	1.16	1.0933	0.0233	0.0267	0	0.01	0.0633	0.17
A4	TraesCS3A01G289200		TR			TR	TR				TR			3.85	4.6533	6.3733	13.77	10.93	7.5467	2.8933	2.65	3.3833	7.5833	8.52	6.08
A4	TraesCS3B01G323800		TR			TR	TR				TR			1.9967	2.7667	3.9133	8.1567	5.4333	4.4767	2.5933	2.3967	2.9467	6.4967	5.18	4.0233
A4	TraesCS3D01G289000		TR			TR	TR				TR			3.5	3.9067	6.07	11.0367	7	6.34	3.68	4.0367	4.4867	8.8433	8.68	6.8467
A5	TraesCS6A01G098800		TR			TR								2.0967	1.69	1.8733	3.9633	2.33	2.0433	1.59	1.2733	1.38	1.9533	2.1233	1.8333
A5	TraesCS6B01G127000													1.26	1.3033	1.05	1.4667	1.45	1.43	1.12	1.3567	1.3767	1.2267	1.2433	1.14
A5	TraesCS6D01G083800													1.21	1.0233	0.93	0.9467	1.2467	1.15	0.1467	0.1067	0.2033	0.0933	0.2067	0.08
A6	TraesCS1A01G375600	AS	TR	AS	AS TR	AS TR	AS TR	TR			TR	TR	TR	13.71	34.7667	279.383	599.05	63.2667	7.0167	26.4267	21.2733	46.3167	140.75	152.48	147.583
A6	TraesCS1B01G396000	AS	TR	AS	TR	TR	TR				TR	AS TR	TR	9.6833	31.9433	294.353	642.06	59.23	9.0867	13.4933	11.1867	27.62	128.03	131.803	94.77
A6	TraesCS1D01G382900	AS	TR	AS	AS TR	AS TR	AS TR	AS			AS TR	AS TR	AS TR	8.2067	26.4733	277.967	579.95	41.7733	6.17	15.5467	12.53	35.2133	117.91	101.82	75.0333
A6	TraesCS4A01G027700	AS	TR	AS	AS TR	AS TR	AS TR	AS			TR	TR		15.55	40.6533	245.187	487.733	67.5667	15.2467	0.38	0.3367	1.6633	12.9967	6.7733	0.7667
A6	TraesCS4B01G278100		TR		TR	TR	TR				TR	TR		15.7967	38.8767	202.317	486.577	94.35	16.9233	0.4533	0.4533	1.3	12.75	9.5867	1.37
A6	TraesCS4D01G276500		TR		TR	TR	TR				TR	TR		11.1	26.25	185.55	440.367	52.39	9.4967	0.3867	0.2067	0.7433	7.4533	5.4367	1.22
A7	TraesCS7A01G360400	AS	TR		AS TR	AS TR	AS TR				AS TR	AS TR	AS TR	0	0.1	10.42	366.277	130.487	0.4333	0.31	0.4767	0.9767	48.01	75.5833	43.4833
A7	TraesCS7B01G267300	AS	TR		AS TR	AS TR	AS TR				TR	TR	TR	0	0.0333	4.31	225.08	54.32	0.44	0.26	0.18	1.4933	22.08	29.52	19.6033
A7	TraesCS7D01G489300LC	AS	TR		AS TR	AS TR	AS TR				AS TR	AS TR	AS TR	0.0967	1.05	49.7867	348.507	95.6933	1.3867	0.0267	0.0367	0.5667	19.3	31.23	17.52
A8	TraesCS4A01G062800													2.5733	2.1467	2.2967	1.5767	2.5033	2.8733	1.0133	1.6367	1.4367	1.8167	1.4833	1.8733
A8	TraesCS4B01G239700													2.6067	2.4767	2.9567	1.98	2.17	2.9867	3.2033	3.7567	3.2233	3.99	4.5033	3.5367
A8	TraesCS4D01G239600													2.3833	1.9067	3.8667	2.2233	3.0433	3.3867	2.4467	2.66	2.2267	3.03	2.9833	3.1233
B1	TraesCS5A01G237900		TR		TR	TR	TR							11.42	7.7233	49.15	130.24	58.19	14.0033	9.4167	7.9967	6.8033	17.5933	24.26	17.8467
B1	TraesCS5B01G236400		TR		TR	TR	TR				TR	TR		13.6567	9.08	40.78	151.753	59.0233	19.1133	6.04	4.55	5.6033	15.5867	21.58	13.1867
B1	TraesCS5D01G244800		TR			TR	TR					TR		10.9633	6.0567	18.7533	84.3767	39.28	11.02	7.3267	7.7633	6.5767	15.3567	25.5833	21.4
B2	TraesCS2A01G401600		TR		TR	TR	TR			TR	TR	TR	TR	0.4967	3.5467	18.0433	56.4333	5.3967	0.17	0.8433	1.3667	3.8933	11.86	12.2567	5.2833
B2	TraesCS2B01G419600		TR	TR	TR	TR	TR				TR	TR		1.2567	9.13	41.6533	112.34	6.8	0.97	1.9267	1.5467	5.55	16.4467	14.39	5.01
B2	TraesCS2D01G399000		TR	TR	TR	TR	TR				TR	TR		0.48	5.5233	30.0267	76.22	6.34	0.5533	1.15	0.85	4.0567	11.8733	9.4667	2.9133
B2	TraesCS5A01G314700		TR			TR	TR				TR	TR	TR	58.94	49.2533	78.4833	137.687	237.147	92.8267	6.7867	5.9267	7.8367	16.5333	32.05	21.5233
B2	TraesCS5B01G315600		TR		TR	TR	TR					TR		30.75	33.89	65.3333	112.237	163.427	49.6367	8.7067	6.8633	9.5367	18.7533	30.1467	20.6867
B2	TraesCS5D01G321000	AS	TR		AS	AS TR	AS TR	AS TR			AS TR	AS TR	AS TR	39.03	43.21	71.9967	119.64	193.733	94.1533	4.4267	3.51	5.81	18.6567	35.8	20.9433
B2	TraesCS7A01G270100		TR		TR	TR	TR	TR			TR	TR		2.3033	12.82	80.5133	170.717	35.71	11.49	4.5033	4.1467	10.59	27.8433	24.4067	13.3467
B2	TraesCS7B01G168300		TR		TR	TR	TR	TR			TR	TR	TR	4.8733	14.26	105.2	225.157	62.35	28.1567	4.8167	4.0967	10.93	29.9033	26.1667	16.8767
B2	TraesCS7D01G270600		TR		TR	TR	TR	TR		TR	TR	TR	TR	3.22	16.0367	95.3467	198.07	42.1867	11.7	2.84	2.1467	8.7767	24.64	20.3333	9.5467
B4	TraesCS2A01G146600													0.02	0	0.0167	0.0333	0	0.0533	0.22	0.3833	0.0167	0.0533	0.41	0.3333
B4	TraesCS2B01G171900													0	0.0333	0	0.0133	0	0.02	0.2567	0.5733	0.0533	0.0367	0.41	0.4367
B4	TraesCS2D01G151200													0.0967	0.1267	0.0667	0.14	0.2867	0.0167	0.4067	0.31	0.0733	0.0167	0.5333	0.22
B4	TraesCS5A01G237600													0	0	0	0	0	0	0.22	0.18	0.1267	0.0267	0.1167	0.2367
B4	TraesCS5B01G236100													0	0	0	0	0	0	0.2867	0.3367	0.0133	0.06	0.2567	0.2767
B4	TraesCS5D01G243900													0	0	0	0	0	0	0.2667	0.3433	0.0567	0.0133	0.5933	0.2267
C1	TraesCS3A01G229000													0	0	0	0	0	0	0.0867	0.0567	0.0533	0.02	0.2067	0.04
C1	TraesCS3A01G280800													0.1433	0.1933	0.23	0.37	0.24	0.59	0.81	0.4033	0.1433	0.4	1.63	2.7033
C1	TraesCS3A01G393100													0	0	0	0	0	0	0	0	0	0	0	0
C1	TraesCS3A01G393200													0	0	0	0	0	0	0	0	0	0	0	0.02
C1	TraesCS3B01G255600													0.0167	0.0167	0.0333	0.0133	0	0	0.0167	0.0567	0	0	0.05	0.02
C1	TraesCS3B01G314600	AS	TR					AS TR						0.1833	0.3833	0.53	0.3967	0.0833	4.2267	2.61	1.7867	0.9533	0.95	3.4033	4.4033
C1	TraesCS3B01G425200													0	0	0	0	0	0	0	0	0	0	0	0
C1	TraesCS3D01G227200													0	0.03	0	0	0	0.0567	0.0167	0	0.0167	0	0	0.0633
C1	TraesCS3D01G280600		TR					TR						0.3	0.3133	0.3567	0.1067	0.2733	6.66	1.51	0.9333	0.8133	0.2733	1.9833	3.16
C1	TraesCS3D01G385900													0	0	0	0	0	0	0	0	0	0	0	0.0167
C1	TraesCS3D01G386000													0	0	0	0	0	0	0	0	0	0	0	0
C2	TraesCS3B01G568300													0	0.0167	0.02	0	0	0	1.47	0.6133	0.1833	0.09	1.7433	2.2267
C2	TraesCS4B01G383300													0	0	0	0.0533	0	0	0.0667	0.2833	0.0467	0	0.3	0.3
C2	TraesCS4B01G383400													0	0	0	0	0	0	0	0	0	0	0	0
C2	TraesCS4B01G385800													0.1133	0.1733	0.0833	0.2367	0.16	0.28	0.8567	1.1533	0.32	0.2767	1.2	0.8267
C2	TraesCS4D01G358900													0.04	0.0133	0	0	0	0	0.1967	0.2367	0.0533	0.0367	0.3267	0.2067
C2	TraesCS5A01G524000													0	0	0	0.0167	0.0167	0	0	0	0	0	0	0
C2	TraesCS5A01G548700													0.0233	0.0433	0.08	0.0533	0	0.0933	0	0.0733	0	0	0	0
C2	TraesCS5A01G550700													0.1367	0.03	0	0	0.0167	0	0.0867	0.24	0	0	0.3767	0.7967
C2	TraesCS5A01G728500LC													0	0	0	0	0	0	0	0	0	0	0	0
C2	TraesCS7A01G355300		TR								TR			0.6833	0.8933	0.7	0.7567	0.65	1.1	2.9467	2.3933	1.69	0.6767	2.64	1.5633
C2	TraesCS7B01G272500		TR							TR	TR			4.2433	4.9433	3.3133	3.7333	4.22	4.1567	10.3767	7.8767	4.78	2.99	6.0833	4.5367
C2	TraesCS7D01G367700		TR							TR	TR		TR	1.0667	0.7	0.51	1.1367	0.4933	0.0733	6.15	4.3067	2.2233	0.98	4.09	2.06
C2	TraesCSU01G127200													0.8333	1.2233	0.98	0.6567	0.6867	1.16	1.5333	1.2467	0.2967	0.22	1.79	1.6967
C2	TraesCSU01G127300													0	0.0467	0	0	0	0	0.7767	0.8767	0	0.0433	1.83	2.91
