# Supplementary material for: Hybrid sequencing reveals insight into heat sensing and signaling of bread wheat
Source: Plant J. 2019 Apr 23;98(6):1015–32. doi: 10.1111/tpj.14299 (PMC6850178; doi:10.1111/tpj.14299)
Supplement: Supplementary file 16 — Table S15. The classification of HSPs and their response to HS. [file TPJ-98-1015-s016.xls]

## Sheet: HSP20
Table S15. The classification of HSP and their response to HS. "TR" represents the gene response to HS with transcriptional regulation , and "AS" represents the gene response to HS with alternative splicing regulation. FPKM (Fragments Per Kilobase of transcript per Million fragments mapped) represents the gene expression level. The “L” and “G” in sample names represent leaf and grain, respectivel…
Gene_id	Response with AS	Response with TR	response to HS with AS and/or TR										FPKM
			5m_L	10m_L	30m_L	1h_L	4h_L	5m_G	10m_G	30m_G	1h_G	4h_G	0m_L	5m_L	10m_L	30m_L	1h_L	4h_L	0m_G	5m_G	10m_G	30m_G	1h_G	4h_G
TraesCS7A01G177500		TR		TR	TR	TR				TR	TR	TR	23.58	71.4733	305.293	1698.18	790.26	36.1333	3.0667	3.1533	5.1967	49.4967	106.533	44.2333
TraesCS6D01G484600LC													0	0	0	0	0	0	0	0	0	0	0	0
TraesCS7A01G236700		TR			TR	TR					TR		1.0067	1.06	1.9267	22.0533	28.0167	2.9567	3.5267	1.9933	2.5533	7.0833	16.5167	5.3733
TraesCS7A01G177800													0	0	0	0.0233	0	0	0	0	0	0	0	0
TraesCS7B01G347100		TR	TR	TR	TR	TR	TR			TR	TR		0.3367	16.5933	144.563	1081.28	237.323	15.2933	62.1767	39.2833	35.21	145.533	583.827	133.127
TraesCS3D01G213300													0.4967	0.24	0.4633	0.17	0.2133	0.3233	0	0.0767	0.0967	0.0167	0.0167	0
TraesCS3A01G035500													1.7533	1.0067	0.6633	0.5933	1.36	1.15	0.3833	0.2733	0.24	0.1367	0.5767	0.4667
TraesCS4B01G014900													0.0167	0.0133	0.0333	0.0167	0	0.0167	0	0	0.0167	0	0.0167	0
TraesCSU01G179100													0.0067	0.0433	0	0.01	0.0167	0.0067	0.0067	0	0	0	0.0067	0
TraesCS3B01G130900		TR		TR	TR	TR	TR			TR	TR	TR	0.9967	18.8367	219.953	1750.01	842.033	31.2433	22.46	17.7967	27.9533	172.08	650.053	156.293
TraesCS7B01G082900	AS	TR	AS	AS TR	AS TR	AS TR				TR	TR	TR	0.2467	6.0633	67.51	221.907	15.75	0.9567	0.47	0.6533	2.0033	13.28	12.5433	4.41
TraesCS1B01G155900													0	0	0	0	0	0	0	0	0	0	0	0
TraesCS6B01G678800LC													0	0	0	0	0	0	0	0	0	0	0	0
TraesCS5D01G266000		TR		TR	TR	TR	TR			TR	TR	TR	10.9233	53.2633	206.433	1168.01	1600.08	198.823	10.1033	6.9567	15.0133	85.83	214.047	90.8133
TraesCS3D01G114900		TR		TR	TR	TR	TR			TR	TR	TR	0.68	18.42	209.273	1645.21	544.863	17.2767	37.88	26.29	32.7467	147.203	608.127	136.167
TraesCS4A01G092800		TR		TR	TR	TR	TR			TR	TR	TR	1.18	2.34	14.2167	98.91	77.2067	6.87	1.44	1.3467	1.4867	11.83	39.1367	9.7067
TraesCS3A01G051600LC		TR			TR	TR				TR	TR		0	0.0333	0.1033	6.0367	6.93	1.8833	1.51	0.8567	0.7533	4.3833	14.5033	5.53
TraesCS4D01G145500		TR	TR	TR	TR	TR	TR			TR	TR	TR	0.5067	27.2867	462.75	3028.85	509.773	12.69	32.1233	21.06	48.4433	307.357	857.577	182.93
TraesCS4D01G226000	AS	TR		AS TR	AS TR	AS TR	AS TR			TR	TR		0.0333	1.0833	46.7767	860.31	1293.96	387.64	24.4933	22.0767	21.55	103.187	329.66	80.3067
TraesCS4A01G226700	AS	TR		AS TR	AS TR	AS TR	AS TR	AS		TR	AS TR	TR	0.2	1.97	43.59	1025.29	446.077	52.8033	15.3233	11.2467	23.8367	137.26	316.73	117.663
TraesCS7D01G179000		TR			TR	TR				TR	TR	TR	0.13	0.4467	2.4367	36.8033	13.8867	0.6767	0.79	0.7167	1.0967	9.77	22.0533	13.4833
TraesCS7D01G185600		TR							TR	TR			0	0	0	0	0	0	67.18	49.4667	17.59	5.4833	61.28	64.8633
TraesCS6D01G171600													0	0	0	0	0	0	0	0	0	0	0	0
TraesCS5B01G257000		TR		TR	TR	TR	TR			TR	TR	TR	36.5933	106.917	374.82	1542.05	1940.14	270.967	24.5033	22.1533	39.8333	169.077	418.073	244.457
TraesCS4D01G145600		TR		TR	TR	TR	TR				TR		2.2067	26.7067	332.633	2262.43	850.347	36.63	124.55	100.663	91.6333	267.737	739.76	206.063
TraesCS7B01G083200		TR		TR	TR	TR	TR			TR	TR	TR	1.1467	8.16	75.23	713.583	274.383	4.4367	4.7633	6.6833	6.9667	55.3067	94.0667	35.1567
TraesCS7A01G183800		TR							TR	TR			0	0	0	0	0	0	37.1833	26.9667	13.39	2.9367	38.4133	44.6067
TraesCS1A01G437300													0.02	0	0	0	0	0	0	0.02	0	0	0	0
TraesCS4B01G225400		TR		TR	TR	TR	TR			TR	TR		2.74	10.7533	155.593	1170.12	1672.52	190.73	17.1767	12.1533	17.2367	104.233	312.523	55.6467
TraesCS5A01G206800													0	0	0	0	0	0	0	0.0333	0	0	0	0
TraesCS2B01G247300													1.3067	1.46	0.7933	0.1467	0.65	3.5	0.05	0.05	0.1033	0.0567	0.0467	0.0467
TraesCS4A01G028500LC													0.0833	0.04	0.03	0.0067	0.02	0.02	0	0	0	0.02	0.03	0.03
TraesCS1B01G471900													0	0	0	0	0	0	0	0	0	0	0	0
TraesCS4B01G211600		TR		TR	TR	TR	TR			TR	TR		3.5733	5.83	17.3267	76.2133	46.2433	10.3167	3.37	3.5933	3.23	9.3	27.8667	6.88
TraesCSU01G047300		TR									TR	TR	0	0	0.1133	1.2367	0.9333	0.4733	0.3433	0	0.35	1.4567	5.3933	8.0233
TraesCS7B01G083400		TR		TR	TR	TR				TR	TR		11.3733	21.29	62.8067	504.48	411.8	19.87	2.2033	1.88	1.82	7.81	17.7467	4.9167
TraesCS4D01G212300		TR	TR	TR	TR	TR	TR			TR	TR		0.8067	21.3167	252.44	1440.62	593.717	52.7667	51.81	41.3733	54.4	247.007	818.527	141.837
TraesCS6D01G169100	AS	TR		AS TR	AS TR	AS TR	AS TR			TR	TR		0.03	0.0733	2.66	174.697	83.1667	4.0567	18.3133	10.6167	10.6667	40.1167	146.647	12.06
TraesCS1B01G471800													0.0567	0.0133	0.0167	0.0133	0.0267	0	0.0167	0	0	0	0	0
TraesCS4B01G273100													0	0	0	0	0	0.0333	0	0	0	0	0	0.0333
TraesCS6D01G295500		TR		TR	TR	TR	TR			TR	TR	TR	6.5233	45.4	350.753	2189.74	2095.9	95.1267	22.39	15.36	49.62	258.42	562.47	79.3133
TraesCS3B01G130500		TR		TR	TR	TR	TR			TR	TR	TR	2.4367	27.6667	265.257	1498.98	653.093	37.2267	53.6167	40.9033	52.95	266.44	1004.06	262.11
TraesCS4D01G272100													0.03	0.04	0	0	0	0	0	0	0	0	0	0.0533
TraesCS5B01G245700		TR		TR	TR	TR	TR			TR	TR	TR	0	0	3.1267	185.967	169.393	12.05	14.8967	15.48	10.51	55.39	272.103	161.723
TraesCS5B01G022700													0	0.0067	0.01	0	0	0.04	0.0167	0.01	0	0.01	0	0.01
TraesCS3D01G045700		TR		TR	TR	TR	TR			TR	TR	TR	0	0.1367	10.3733	440.747	319.74	8.0133	11.4567	13.3433	12.9533	89.59	399.137	157.113
TraesCS7B01G389600													0	0	0.0133	0	0	0.0133	0	0.0133	0	0.0267	0	0
TraesCS4D01G046000LC		TR								TR	TR		0	0	0	2.13	0.0967	0	0	0.03	0.13	3.0133	3.9833	1.95
TraesCS1D01G445600													0	0	0	0	0	0.0167	0	0	0	0	0	0
TraesCS3D01G046300		TR		TR	TR	TR	TR			TR	TR	TR	0	1.0167	58.7133	1945.35	864.99	23.5933	145.823	152.437	132.153	649.473	2678.74	1256.4
TraesCS3B01G048700		TR				TR							3.1867	1.55	0.7067	2.6333	6.7367	4.14	0.1467	0.0567	0.0533	0	0.23	0.3967
TraesCS6D01G429800LC													0	0	0	0	0	0	0	0.04	0	0	0	0
TraesCS3A01G210500													0.2567	0.25	0.0967	0.09	0.5067	0.2467	0.0133	0.0333	0.0167	0	0.06	0.02
TraesCS7A01G232500	AS							AS	AS	AS	AS		0	0	0.0567	1.47	0.1367	0.0367	1.0433	1.0833	1.1433	2.43	2.6667	0.5467
TraesCS3B01G049900		TR		TR	TR	TR	TR			TR	TR	TR	0.0967	1.1867	7.1867	183.093	189.11	78.1967	58.9233	62.4167	32.44	149.343	650.957	372.133
TraesCS6A01G181700		TR		TR	TR	TR	TR				TR		0.2733	0.37	3.3833	143.433	117.663	7.74	42.6267	26.4933	24.8433	95.1667	328.957	34.5967
TraesCS3A01G113100		TR		TR	TR	TR	TR			TR	TR	TR	2.9433	51.3267	602.867	4265.65	2405.77	64.18	87.2367	81.88	90.72	414.567	1435.84	488.89
TraesCS1B01G473700													0	0	0	0	0	0	0	0	0	0	0	0
TraesCS7A01G486100													0	0	0	0.0133	0	0	0	0	0	0	0.02	0
TraesCS7A01G493600													0	0.01	0	0	0	0	0	0	0	0	0	0
TraesCS5A01G257700	AS	TR	AS	TR	TR	TR	TR			TR	TR	TR	2.6367	20.0433	140.377	1104.39	1461.06	133.957	11.05	11.3633	21.24	98.66	200.517	134.65
TraesCS6A01G087600													21.5	17.1	18.7167	19.13	24.6467	52.8867	0	0	0.0433	0	0	0
TraesCS4A01G092200	AS	TR	AS	AS TR	AS TR	AS TR				TR	TR		3.82	12.2767	69.0767	135.18	57.73	8.92	5.0467	2.76	6.4033	16.8633	41.3467	5.73
TraesCS3B01G131100													0	0	0	0.14	0	0	0	0	0	0	0.09	0
TraesCS3D01G115000		TR		TR	TR	TR	TR			TR	TR	TR	2.3033	18.03	214.75	2292.61	908.103	48.9667	13.54	9.2833	24.5033	149.043	619.657	89.7633
TraesCS5D01G213000													0	0	0	0	0	0	0	0.0633	0	0	0.0267	0
TraesCS7B01G083300		TR		TR	TR	TR					TR		3.1867	5.4933	20.1267	218.777	169.947	6.6533	0.1733	0.4733	0.6	2.2433	10.6667	2.1633
TraesCS1D01G445000													0.02	0	0	0	0	0	0	0	0	0	0	0
TraesCS4B01G273000													0.61	0.6133	0.3667	0.5867	0.5133	1.17	0	0	0	0	0.02	0
TraesCS4D01G213100		TR	TR	TR	TR	TR	TR			TR	TR		4.91	34.62	285.59	1465.04	840.177	62.2	40.4933	31.3733	37.29	120.4	429.88	106.067
TraesCS3D01G045800		TR		TR	TR	TR	TR			TR	TR	TR	0	0.7567	30.78	639.963	393.427	47.6033	18.67	11.4367	11.8	77.42	341.2	87.84
TraesCS4A01G068200		TR		TR	TR	TR	TR			TR	TR	TR	0.0667	0.4933	56.2233	844.727	979	54.13	23.2633	17.1233	20.76	152.573	524.927	255.6
TraesCS6B01G110200		TR				TR	TR						67.93	70.6567	80.63	77.4133	121.043	185.153	0.1533	0	0.04	0.12	0.15	0.2367
TraesCS1D01G319400													4.9267	4.6033	4.0967	4.03	5.8533	3.2667	0.7167	0.8	0.2867	0.6733	0.5433	0.7167
TraesCS6A01G536300LC		TR		TR	TR	TR				TR	TR		7.17	87.02	500.313	1594.09	202.583	11.2033	15.56	11.8533	28	110.24	222.517	32.1633
TraesCS4A01G298600													0.0167	0.03	0.0167	0.0367	0.01	0.0767	0	0	0	0	0	0
TraesCS7D01G178900													1.45	1.06	1.18	1.3267	1.26	1.25	0.32	0.38	0.1067	0.0767	0.3567	0.03
TraesCS7D01G179300		TR		TR	TR	TR				TR	TR	TR	0.2433	0.9133	6.8533	70.92	28.9067	0.7367	0.65	1.2	1.8067	10.48	27.7833	10.47
TraesCSU01G164000		TR		TR	TR	TR	TR			TR	TR	TR	0	0.04	3.6167	393.753	243.663	6.1267	13.74	21.3233	16.31	204.857	874.343	626.21
TraesCS7A01G553500													0	0	0	0	0	0	0	0	0	0	0	0
TraesCSU01G454900LC		TR			TR	TR					TR	TR	0	0	0.9167	130.79	92.36	1.62	0.5667	0.4933	0.6467	3.6467	24.59	23.3
TraesCS6B01G374100		TR		TR	TR	TR				TR	TR		17.93	108.847	569.19	2046.88	370.543	22.8267	48.1267	32.23	67.8833	239.433	612.6	95.5033
TraesCS5B01G205300													0	0	0	0	0	0	0	0	0.0367	0	0	0
TraesCS4A01G068300	AS	TR		AS TR	AS TR	AS TR	AS TR		TR	TR	TR		0	0.2	11.64	562.453	927.827	1205.69	22.0533	16.2933	9.2967	49.7633	219.887	50.6833
TraesCS3A01G033900		TR		TR	TR	TR	TR			TR	TR	TR	0	0.25	6.19	440.72	325.073	16.6233	41.33	51.4567	32.0267	127.493	477.533	287.72
TraesCS6A01G316200		TR	TR	TR	TR	TR	TR		TR	TR	TR	TR	12.1967	69.2167	478.337	2252.6	1573.16	53.38	6.3667	5.4467	18.5767	121.737	225.477	35.32
TraesCS7D01G540200													0	0	0	0	0	0	0	0	0	0	0	0
TraesCS3D01G045500		TR		TR	TR	TR	TR				TR	TR	0.0267	2.1767	80.58	1449.07	2250.42	425.227	200.98	223.21	149.28	448.46	1607.54	863.453
TraesCS7D01G472700													0	0.0133	0	0	0.0333	0	0	0.0167	0	0	0	0.0167
TraesCS2D01G311400		TR		TR	TR	TR	TR				TR		0	0.01	7.2367	600.697	390.383	13.0467	48.6767	31.7	23.78	85.98	368.097	141.91
TraesCSU01G074100LC		TR		TR	TR	TR	TR			TR	TR	TR	0	0.26	3.3667	627.893	397.447	11.98	2.5833	6.4433	7.4233	109.46	484.877	249.817
TraesCS3D01G114800		TR		TR	TR	TR	TR			TR	TR	TR	2.02	12.5667	73.0233	788.01	178.69	14.2867	4.6233	3.1733	10.2	75.76	213.26	36.6167
TraesCS3A01G034000		TR									TR		0	0	0	2.1333	1.4267	0	0.36	0	0.0733	1.5533	4.46	0.64
TraesCS6B01G346700		TR		TR	TR	TR	TR			TR	TR	TR	13.86	54.3867	376.577	2034.25	1678.56	51.0067	14.6967	14.0633	36.38	231.437	560.443	105.277
TraesCS7D01G179400		TR		TR	TR	TR				TR	TR	TR	3.2933	4.9267	26.2467	179.47	87.7833	4.2233	5.3367	6.05	7.4233	30.01	65.01	38.28
TraesCS3B01G130300		TR	TR	TR	TR	TR	TR			TR	TR	TR	4.6	78.9833	675.997	3939.12	1817.84	74.9867	76.5633	62.6	98.1467	422.397	1289.43	316.483
TraesCS3D01G115300		TR	TR	TR	TR	TR	TR			TR	TR		0.97	17.51	224.32	1475.32	410.573	15.7267	36.82	31.8867	40.34	153.147	455.823	122.457
TraesCSU01G175200													0	0	0	0.1033	0.0833	0.0633	0	0	0	0	0.0533	0
TraesCS7A01G686900LC													0	0	0	0	0	0	0	0	0	0	0	0
TraesCS2A01G312900		TR			TR	TR	TR		TR		TR		0	0.01	0.3233	99.4567	60.56	5.7367	92.4267	64.66	36.97	107.773	435.44	251.527
TraesCS7D01G179100		TR		TR	TR	TR				TR	TR	TR	0.4833	1.5833	11.6667	60.36	28.3233	1.3167	1.0733	1.45	1.5067	13.05	31.4867	18.5333
TraesCS4D01G086200		TR		TR	TR	TR	TR			TR	TR	TR	0.7567	8.7067	126.8	1486.26	440.29	18.6633	6.2333	4.2267	12.4667	96.65	372.047	73.8333
TraesCS3B01G131000	AS	TR	TR	TR	TR	TR	TR			AS TR	AS TR	AS TR	1.25	87.0733	656.963	2746.76	971.633	28.08	17.07	17.65	35.2567	198.233	711.113	140.013
TraesCS5D01G330900LC													0	0	0	0	0	0	0	0	0	0	0	0
TraesCS1D01G445100													0.04	0	0.0467	0.02	0.0967	0.0367	0.01	0	0	0	0	0
TraesCS3B01G175600LC													0	0	0.0133	0.0333	0.0133	0	0	0	0	0.0067	0	0
TraesCS3A01G112900		TR		TR	TR	TR	TR			TR	TR	TR	1.6	44.5767	434.753	2598.73	459.407	14.6867	6.7133	5.1833	14.56	124.193	380.837	72.7433
TraesCS6D01G322300		TR		TR	TR	TR	TR			TR	TR		4.16	59.4133	522.003	2138.28	321.12	23.2	22.7467	16.0533	31.26	138.523	439.407	61.9567
TraesCS5D01G213100													0	0	0	0	0	0	0	0	0	0.0333	0	0
TraesCS4B01G211700		TR	TR	TR	TR	TR	TR			TR	TR		1.8467	36.9867	188.113	375.46	163.58	22.8467	11.7633	11.0267	29.0867	82.17	148.447	26.6667
TraesCS7B01G083100		TR		TR	TR	TR	TR			TR	TR	TR	0.5267	1.78	25.22	534.863	504.99	3.4233	8.92	12.1	13.69	48.4367	110.397	54.9567
TraesCS5A01G206900													0	0	0	0	0	0	0	0.0233	0	0	0.06	0
TraesCS4D01G212400		TR		TR	TR	TR	TR			TR	TR	TR	7.9633	19.5267	141.18	957.573	671.88	64.5267	8.7833	7.0733	10.2233	54.2733	172.153	57.8233
TraesCSU01G019000													23.7633	20.9333	23.46	27.11	35.99	64.09	0.0467	0.08	0	0.04	0	0
TraesCS5B01G205200													0	0	0	0	0	0	0	0.0333	0	0	0.0833	0
TraesCS4D01G213300		TR		TR	TR	TR	TR			TR	TR	TR	16.18	98.4667	785.243	4258.24	2303.49	182.307	89.1067	95.1	119.357	474.893	1420.24	405.947
TraesCS3A01G035400													4.4433	3.5333	1.66	7.07	0.33	1.2233	0	0	0.1867	0	0	0
TraesCS3D01G046700		TR			TR	TR				TR	TR	TR	0	0.0333	0.57	84.1133	52.23	0.2367	50.97	63.9	47.4033	129.377	440.943	224.83
TraesCS3D01G115100		TR		TR	TR	TR	TR			TR	TR	TR	0.1767	5.4833	100.153	1403.94	1049.97	40.1167	35.74	27.0733	32.9333	201.587	825.837	261.617
TraesCS7B01G109100		TR		TR	TR	TR	TR			TR	TR		5.9867	7.3	17.41	130.523	163.787	49.3	1.7667	1.7667	1.9367	10.0367	41.34	8.9133
TraesCS4D01G013100													0.04	0	0	0	0.02	0.02	0.0167	0	0	0	0.02	0.0667
TraesCS7D01G232600		TR		TR	TR	TR	TR			TR	TR		7.2333	38.2533	184.767	1063.46	397.597	24.54	55.3167	51.3567	51.4	151.123	270.207	90.3433
TraesCS3B01G130400		TR		TR	TR	TR	TR			TR	TR	TR	0.2233	4.4767	67.4533	984.523	289.737	7.2933	19.0233	18.1533	28.0267	172.413	582.817	155.767
TraesCS7B01G137400LC		TR		TR	TR	TR				TR	TR		0.86	11.4867	105.097	286.12	13.8767	1.85	0.2933	0.6067	2.2767	12.5267	12.9133	1.59
TraesCS7B01G088600		TR							TR	TR			0	0	0	0	0	0	190.477	164.817	59.99	33.45	97.5133	135.743
TraesCS7D01G205400		TR		TR	TR	TR	TR			TR	TR		33.7967	122.183	357.327	1247.54	907.723	282.95	6.94	3.8567	10.4033	48.0233	117.64	24.44
TraesCS1D01G138300													0	0	0	0	0	0	0	0.03	0.03	0	0	0
TraesCS1B01G155800													0.28	0.2967	0.2867	0.0967	0.3033	0.3167	0.14	0.0667	0.13	0.0667	0.03	0.0667
TraesCS7D01G185500		TR							TR	TR			0	0	0	0	0	0	183.103	167.173	61.2933	30.17	113.747	167.073
TraesCS7B01G088700		TR							TR	TR			0	0	0	0	0	0	133.81	127.257	52.3467	22.3467	78.11	135.923
TraesCS3B01G049800		TR			TR	TR	TR		TR		TR	TR	0	0	0.4567	50.5967	60.51	6.4267	35.49	30.91	15.85	50.9867	271.977	140.447
TraesCS7D01G472900													0	0	0	0	0	0	0	0	0	0	0	0
TraesCS3D01G045600		TR		TR	TR	TR	TR			TR	TR	TR	0	0.09	17.28	1220.87	862.943	14.23	11.26	17.1167	11.99	113.667	540.81	283.42
TraesCS3B01G131200		TR	TR	TR	TR	TR	TR			TR	TR		4.7633	108.477	750.533	3430.01	1173.86	118.557	113.65	90.7567	76.62	275.793	1039.89	220.21
TraesCS4D01G212200		TR		TR	TR	TR	TR				TR		4.26	5.2467	10.9933	50.47	35.7967	12.1133	9.0033	6.6233	6.8933	15.8867	50.0267	29.0333
TraesCS6B01G374200													0	0	0.0433	0.0667	0	0	0	0	0	0	0	0
TraesCS4B01G089800		TR		TR	TR	TR	TR			TR	TR	TR	1.3233	6.46	84.91	1272.6	642.597	21.1933	6.55	5.5	12.13	90.7233	286.173	85.26
TraesCS1A01G319600													10.4633	9.76	8.6267	8.4433	12.5633	8.63	3.82	3.9067	3.47	3.6567	4.6467	5.16
TraesCS1D01G138200													0.1667	0.0967	0.1567	0.1767	0.47	0.29	0.03	0	0.03	0.0367	0.03	0.0733
TraesCS7D01G179500		TR		TR	TR	TR				TR	TR	TR	0.1733	0.25	3.42	38.08	15.66	0.0967	0.2433	0.5567	0.7567	7	15.0933	4.07
TraesCSU01G194600		TR			TR	TR				TR	TR	TR	0	0	0.52	31.6267	14.4	0.24	0.5767	1.0833	1.7067	31.04	161.29	93.0267
TraesCS6A01G536600LC													0	0	0	0	0	0	0	0	0	0	0	0
TraesCS7A01G177600	AS	TR	AS	TR	TR	TR	TR			TR	TR	TR	0.99	2.3433	11.3067	132.42	120.643	4.4533	0.3233	0.22	0.4167	3.1633	5.6933	5.9467
TraesCS7A01G235400LC													0	0	0.01	0.0267	0.0133	0.01	0	0.0067	0	0	0.0033	0
TraesCS2A01G248900LC													0.0233	0.0433	0.0633	0.0533	0.0233	0.0467	0.0033	0.0033	0.02	0.0067	0.0133	0.0233
TraesCS6B01G210600		TR			TR	TR	TR			TR	TR		2.3967	2.9333	5.3633	200.86	77.4467	16.03	9.5933	7.4267	12.87	50.3733	97.12	14.1267
TraesCS2D01G227800		TR				TR							19.9367	12.64	9.6433	3.4433	5.7233	19.3933	0.6533	0.9767	0.7567	0.78	0.1567	1.0633
TraesCS4A01G092600													0.06	0.2967	0	1.1933	1.7867	0.28	0.7333	0.5533	0.42	0.7233	3.2367	0.62
TraesCS3B01G048800		TR							TR	TR			13.4933	7.6767	4.85	4.3433	9.4567	8.31	3.26	1.8533	0.7033	0.5433	1.7933	2.4033
TraesCS3D01G115400		TR			TR	TR					TR	TR	0	0	0.96	15.2033	13.0833	0.79	2.4667	1.2833	2.0833	6.9267	24.8267	21.71
TraesCS3A01G113000		TR	TR	TR	TR	TR	TR			TR	TR		0.1433	13.0367	148.46	1518.2	620.887	10.47	104.053	89.6167	77.0167	333.61	1223.3	341.24
TraesCS3B01G131300		TR		TR	TR	TR			TR	TR	TR	TR	1.9533	32.13	337.25	2263.18	440.317	8.8567	0.7933	0.9967	5.89	68.5367	188.047	32.8467
TraesCS1B01G331900													6.0533	4.3467	5.29	5.45	6.4933	4.5167	1.4233	1.3233	0.5967	0.9567	1.31	1.0467
TraesCS5D01G484900LC													0	0.0467	0	0	0	0.1233	0	0	0	0	0	0
TraesCS3A01G034500		TR		TR	TR	TR	TR		TR		TR		0.1067	3.1767	50.8067	767.13	1125.66	409.297	178.503	135.837	81.8433	248.983	941.093	392.21
TraesCS4A01G092700		TR		TR	TR	TR	TR				TR		0	0.7033	35	706.717	405.793	34.6	95.52	75.3533	53.54	170.583	671.78	205.93
TraesCS3B01G048600		TR			TR						TR		0	0	0	3.9533	1.1133	0	0	0.0767	0.0733	1.8367	6.0967	0.5467
TraesCS2B01G531300													0.07	0.2367	0.2067	0.0433	0.04	0.0867	0.1833	0.31	0.2567	0.1133	0.0833	0.1233
TraesCS7A01G687500LC													0.0267	0	0	0	0	0	0.03	0	0	0	0.0467	0
TraesCS5D01G046500LC													0.6333	0.7233	0.4733	0.1	0.2667	0.4567	0.03	0.03	0.02	0.05	0.0367	0.08
TraesCS4B01G212200		TR	TR	TR	TR	TR	TR			TR	TR	TR	9.9433	96.1933	758.81	3903.46	3211	296.207	143.473	154.707	162.323	452.923	1362.74	601.613
TraesCS4B01G212300		TR	TR	TR	TR	TR	TR			TR	TR		5.7367	72.46	462.347	2016.13	1316.88	150.57	47.3833	38.3767	47.7767	174.63	636.787	146.417
TraesCS7B01G389800													0	0.01	0.0333	0.0167	0	0	0	0.0167	0	0	0	0.0167
TraesCS4D01G212500		TR		TR	TR	TR	TR			TR	TR	TR	0	0.2	15.27	776.387	808.977	40.98	37.5833	37.28	29.69	159.583	637.013	519.497
TraesCS3D01G114700		TR		TR	TR	TR	TR			TR	TR	TR	1.8	28.8833	324.59	2219.97	320.827	19.61	4.25	3.2133	11.2667	90.9933	286.08	48.15
TraesCS4B01G273200													0.1467	0.04	0.04	0.0433	0.1033	0.1367	0.0567	0.06	0.02	0.02	0.0367	0
TraesCS4A01G066700LC	AS	TR		AS TR	AS TR	AS TR	AS TR		TR	TR	TR		0	0.26	18.4867	145.773	61.05	26.8567	1.5033	1.3933	5.7767	25.3733	24.91	5.6633
TraesCS6A01G536400LC													0	0	0	0	0	0	0	0	0	0	0	0
TraesCS7B01G083500		TR	TR	TR	TR	TR			TR	TR	TR	TR	5.18	48.18	353.27	1514.27	174.907	9.2133	4.6867	3.4667	14.8233	114.333	153.977	50.97
TraesCS7D01G179200		TR		TR	TR	TR				TR	TR		0.6833	0.76	3.05	53.9467	35.6533	0.9933	2.7467	1.8667	3.1833	10.99	18.74	8.0833
TraesCS7D01G179600		TR		TR	TR	TR	TR			TR	TR	TR	1.44	7.9833	64.2867	436.36	77.7033	6.2433	1.6567	1.0033	3.8233	40.7	55.7633	12.4067
TraesCS2B01G329900		TR			TR	TR	TR				TR	TR	0	0.02	2.1533	405.767	96.7067	2.63	56.6567	38.4633	27.55	105.123	447.79	249.813
TraesCS7A01G202200		TR	TR	TR	TR	TR	TR			TR	TR		0.5067	11.85	63.19	450.633	395.783	61.7267	10.5167	6.85	9.1133	32.71	106.507	27
TraesCS4A01G092100		TR	TR	TR	TR	TR	TR			TR	TR		6.8867	42.4333	286.203	1940.19	1375.82	130.253	35.5967	25.66	32.8	154.503	643.12	101.703
TraesCS7B01G136700LC													1.8967	1.1033	0.8967	1.3767	0.7633	1.4767	0.46	0.1433	0.14	0.1433	0	0.8467
TraesCS4A01G092900		TR	TR	TR	TR	TR	TR			TR	TR	TR	2.98	27.7867	208.997	940.503	400.453	21.1967	22.93	17.6167	34.2067	188.34	679.5	133.32
TraesCS3D01G044400													0	0	0	0	0	0	0	0	0	0.1733	0.5267	0.0533

## Sheet: HSP70
Table S15. The classification of HSP and their response to HS. "TR" represents the gene response to HS with transcriptional regulation , and "AS" represents the gene response to HS with alternative splicing regulation. FPKM (Fragments Per Kilobase of transcript per Million fragments mapped) represents the gene expression level. The “L” and “G” in sample names represent leaf and grain, respectivel…
Gene_id	Response with AS	Response with TR	response to HS with AS and/or TR										FPKM
			5m_L	10m_L	30m_L	1h_L	4h_L	5m_G	10m_G	30m_G	1h_G	4h_G	0m_L	5m_L	10m_L	30m_L	1h_L	4h_L	0m_G	5m_G	10m_G	30m_G	1h_G	4h_G
TraesCS1A01G120100	AS	TR		AS TR	AS TR	AS TR				AS TR	AS TR	AS	10.8933	9.2967	34.1567	266.33	112.307	17.14	15.0667	16.23	21.9767	73.5033	69.87	47.79
TraesCS1A01G120200		TR			TR	TR	TR						26.8133	20.58	20.3367	63.8667	53.3633	12.7067	17.12	20.6733	25.27	32.09	24.7267	31.0033
TraesCS1A01G133100	AS	TR		AS TR	AS TR	AS TR	AS TR			TR	TR	TR	59.41	71.9033	148.777	785.03	955.473	149.03	31.12	42.3367	53.91	167.237	184.42	196.227
TraesCS1A01G285000		TR		TR	TR	TR	TR				TR		108.647	175.297	788.107	3013.04	2281.19	315.223	126.823	120.77	157.13	344.18	612.263	354.15
TraesCS1A01G295600		TR			TR	TR	TR				TR	TR	6.87	6.66	5.31	66.9133	117.187	21.0767	15.86	16.5833	15.12	27.21	67.7633	78.93
TraesCS1B01G041500LC													0	0	0	0	0	0	0	0	0	0	0	0
TraesCS1B01G139500	AS	TR		AS TR	AS TR	AS TR	AS			AS TR	AS TR	AS TR	10.44	9.5467	32.7533	269.903	190.667	18.8467	17.91	21.1433	27.3533	75.52	79.9833	78.6133
TraesCS1B01G139600		TR			TR	TR							23.5467	18.3033	18.3767	46.14	45.27	13.37	15.0267	17.82	19.5967	24.1767	19.6	28.3367
TraesCS1B01G151300		TR			TR	TR				TR	TR	TR	83.1867	97.9833	169.677	842.483	1016.84	160.463	17.0433	19.2933	26.36	104.15	135.877	106.14
TraesCS1B01G163400	AS					AS	AS						4.8433	4.8633	4.09	2.6067	3.2567	4.6467	6.1333	7.53	8.3667	7.1767	4.5867	6.53
TraesCS1B01G206700													2.9533	4.13	3.07	1.0067	2.5033	3.15	2.8433	4.06	5.16	3.79	1.7	3.1133
TraesCS1B01G294300		TR		TR	TR	TR	TR						221.227	290.103	923.03	3127.88	2874.41	593.443	235.74	225.577	268.307	498.61	876.593	490.043
TraesCS1B01G333200													0	0	0	0	0	0	0	0	0	0	0	0
TraesCS1B01G574100LC													0	0	0	0	0	0	0	0	0	0	0	0
TraesCS1B01G613000LC													0	0	0	0	0	0	0	0	0	0	0	0
TraesCS1D01G030600LC													0	0	0	0	0	0	0	0	0	0	0	0
TraesCS1D01G121000	AS	TR		AS TR	AS TR	AS TR				AS TR	AS TR	TR	10.5667	9.5733	37.63	282.75	170.2	17.2	13.0567	12.4167	19.1567	71.38	75.1367	53.1833
TraesCS1D01G121200		TR			TR	TR							20.4	16.06	15.11	30.7667	33.2033	12.3533	13.5233	18.4833	20.1	22.3333	16.89	26.0433
TraesCS1D01G131800		TR			TR	TR	TR			TR	TR	TR	97.6133	113.38	172.793	646.59	842.4	286.003	26.57	27.6767	35.4933	113.187	153.337	117.06
TraesCS1D01G284000		TR		TR	TR	TR	TR						155.673	203.783	792.787	2887.86	2509.91	430.223	201.273	197.82	223.79	405.453	725.983	457.163
TraesCS1D01G452500													0	0	0	0	0	0	0	0	0	0	0	0
TraesCS2A01G013800LC													0	0	0	0	0	0	0	0	0	0	0	0
TraesCS2A01G107900													0	0	0	0	0	0	0	0	0	0	0	0
TraesCS2A01G111200LC													0	0	0	0	0	0	0	0	0	0	0	0
TraesCS2A01G115400LC													0	0	0	0	0	0	0	0	0	0	0	0
TraesCS2A01G115500LC													0	0	0	0	0	0	0	0	0	0	0	0
TraesCS2A01G467700LC													0	0	0	0	0	0	0	0	0	0	0	0
TraesCS2A01G506900													0	0	0	0	0	0	0	0	0	0	0	0
TraesCS2A01G507000													0.43	0.52	0.55	0.2267	0.8667	0.7167	0.0367	0.2367	0.0267	0.0467	0.0567	0.18
TraesCS2A01G585600													0.0867	0.03	0.0733	0.1	0.0833	0.07	0.0633	0.0067	0	0.0133	0.0233	0.0533
TraesCS2A01G759900LC													0	0	0	0	0	0	0	0	0	0	0	0
TraesCS2A01G760000LC													0	0	0	0	0	0	0	0	0	0	0	0
TraesCS2B01G006200LC													0	0	0	0	0	0	0	0	0	0	0	0
TraesCS2B01G045000LC													0	0	0	0	0	0	0	0	0	0	0	0
TraesCS2B01G125400													0	0	0	0	0	0	0.0233	0	0.0067	0	0.0167	0
TraesCS2B01G239500LC													0	0	0	0	0	0	0	0	0	0	0	0
TraesCS2B01G300500LC													5.7133	2.5533	2.48	1.2267	2.0033	8.3367	0	0.21	0.2067	0.3767	0.1667	0.5533
TraesCS2B01G358800													0	0.0033	0.0033	0.0067	0.0067	0.0167	0.6367	0.7233	1.0433	0.5167	0.2933	0.5867
TraesCS2B01G374700		TR				TR							64.9633	66.9967	67.24	89.0767	116.517	68.5067	10.6567	13.0767	14.8433	16.95	21.1733	23.2467
TraesCS2B01G535000													0	0.0333	0.0667	0	0.06	0.01	0	0	0.01	0	0.03	0
TraesCS2B01G830000LC													2.59	0.73	1.8433	1.4267	1.3367	0.7867	0	0	0	0	0	0
TraesCS2B01G885700LC													0.01	0	0.0067	0	0	0.01	0	0	0	0	0	0
TraesCS2B01G886000LC													0	0	0	0	0	0	0	0	0	0	0	0
TraesCS2D01G108000													0	0.0067	0	0	0	0	0	0	0.0067	0.0067	0.0067	0
TraesCS2D01G166300LC													0	0	0	0.1767	0.4833	0	0	0	0	0	0	0
TraesCS2D01G575200	AS	TR			AS TR	AS				TR	TR	TR	0.0067	0.04	0.0267	2.76	1.73	0.2133	2.0933	2.0567	1.9733	12.46	18.2433	14.7733
TraesCS2D01G600900													0.0567	0.01	0.02	0.13	0.1833	0.0233	0.0533	0.0133	0.0267	0.0133	0.0267	0.05
TraesCS2D01G625000LC													0	0.0067	0.0067	0.02	0	0.0133	0	0	0	0.0067	0	0
TraesCS2D01G731600LC													0.6833	0.15	0.23	0.1067	0.2467	0.1533	0.2767	0.36	0.4067	0.2967	0.1467	0.4333
TraesCS3A01G180600LC													0.9333	0.9333	0.6867	0.5	0.53	1.04	3.3567	4.15	3.6233	3.1467	2.5367	3.4533
TraesCS3A01G262900													0.06	0.0633	0.0067	0	0.0167	0.0433	0.07	0.13	0.1167	0.0733	0.0433	0.0533
TraesCS3A01G305100													19.2933	18.3567	14.8767	15.46	19.76	30.8233	12.08	15.81	15.69	14.3233	10.67	15.22
TraesCS3A01G497900LC	AS	TR		AS TR	AS TR	AS TR			AS	AS TR	AS TR	AS TR	0.0667	0.0467	3.3567	114.847	3.89	0.8867	0	0.2767	2.3833	20.5367	7.15	4.56
TraesCS3B01G292800LC													0	0	0	0	0	0	0	0	0	0	0	0
TraesCS3B01G296300													0	0	0.01	0	0	0.01	0.03	0	0	0.01	0.0367	0.01
TraesCS3B01G298400													0.4667	0.4733	0.47	0.1733	0.4033	0.7167	0.38	0.3933	0.5467	0.2067	0.1567	0.4867
TraesCS3B01G331400	AS						AS	AS		AS			23.5233	21.3	17.4867	18.6367	23.9467	34.84	14.8733	17.2733	15.96	14.38	11.9133	14.7233
TraesCS3B01G390700	AS	TR		TR	TR	TR	TR			TR	TR	AS TR	9.55	21.4367	298.7	2027.4	835.48	30.54	13.29	11.6067	27.2367	166.883	267.047	145.44
TraesCS3B01G390800													0.0133	0.0167	0.09	0.7767	0.3433	0.0067	0.0667	0.0667	0.0533	0.1033	0.2867	0.16
TraesCS3B01G569000LC													0	0	0	0	0	0	0.0167	0.0967	0.02	0.02	0.0167	0
TraesCS3B01G578900LC													0.02	0.07	0.0733	0.2133	0.0833	0.06	0.03	0	0	0.02	0.0467	0.0767
TraesCS3B01G579100LC													0	0	0	0	0	0	0	0	0	0	0	0
TraesCS3B01G595200LC													0	0	0	0	0	0	0	0	0	0	0	0
TraesCS3D01G262800													0	0	0	0.0067	0.01	0	0	0	0.0167	0	0	0.01
TraesCS3D01G296700	AS									AS			28.59	27.6667	23.0067	24.2333	27.9767	40.66	18.2833	22.3933	21.8167	19.7967	14.88	21.5433
TraesCS3D01G351900		TR		TR	TR	TR	TR			TR	TR	TR	0.62	1.5033	83.42	1454.43	516.967	12.01	7.32	5.9867	14.92	112.963	200.787	82.2833
TraesCS3D01G352400		TR		TR	TR	TR	TR		TR	TR	TR	TR	1.1067	1.5733	75.31	1499.91	439.29	10.5433	6.22	6.5367	19.5367	136.707	173.73	112.06
TraesCS4A01G037600LC													0.8367	0.3967	0.54	0.3667	0.54	0.41	0.7333	1.17	1.0933	0.8933	0.7833	1.0033
TraesCS4A01G066100	AS	TR		AS TR	AS TR	AS TR	AS TR			TR	TR	TR	0.2	0.3167	4.3133	155.07	104.753	16.4233	17.5933	18.1933	20.0133	72.2667	128.35	116.037
TraesCS4A01G097900	AS	TR			TR	TR	AS TR			TR	TR	AS	361.527	310	758.357	2045.89	947.727	77.1233	15.0267	10.9067	32.9967	98.51	111.423	26.3867
TraesCS4A01G098100													0	0.0067	0.0067	0	0	0.03	0.0333	0.06	0.1033	0.0733	0.0233	0.15
TraesCS4A01G098200													0.0567	0.0567	0.0267	0.0067	0.0967	0.1233	0.0533	0.0433	0.1567	0.0933	0.0533	0.1333
TraesCS4A01G098600	AS	TR		TR	AS TR	AS TR	AS TR	AS		AS		AS	1.1733	0.93	7.8467	462.003	323.043	24.3433	70.3533	78.7333	70.6033	144.437	226.167	239.48
TraesCS4A01G175100													2.3	1.3667	1.3933	2.42	3.5767	2.0767	3.04	3.4133	4.0133	4	1.6433	3.8367
TraesCS4A01G737000LC													0.4133	0.1	0.1533	0.1967	0.2667	0.1233	0.3967	0.5867	0.4667	0.32	0.44	0.2933
TraesCS4B01G142400													9.76	10.08	9.0267	8.6767	11.6433	12.6467	7.5167	9.7533	7.9033	7.1533	8.6467	9.97
TraesCS4B01G205700		TR		TR	TR	TR	TR			TR	TR	TR	25.1833	20.0833	94.3433	1530.31	1107.98	111.72	35.8667	38.8567	44.6	167.82	237.38	162.97
TraesCS4B01G206300													0.83	0.91	0.6967	0.3733	0.73	1.1067	0.2233	0.4967	0.42	0.32	0.25	0.4633
TraesCS4B01G206400													0.0267	0.07	0.07	0.0133	0.0333	0.1167	0.01	0.0867	0.14	0.08	0.0833	0.0767
TraesCS4B01G206700	AS	TR			TR	TR	TR			TR	TR	AS	307.92	283.723	728.71	2006.85	1047.55	77.66	13.27	9.2733	32.28	84.0467	93.2033	14.8967
TraesCS4B01G243400		TR		TR	TR	TR	TR			TR	TR	TR	0.3133	0.49	8.77	182.48	129.273	7.32	13.0333	14.06	15.06	66.26	116.297	109.583
TraesCS4B01G342600													0	0	0	0	0	0	0	0	0	0	0	0
TraesCS4B01G397600		TR			TR	TR	TR						0.9633	0.8167	0.8233	31.03	20.0267	3.3333	1.1833	0.91	2.2367	2.01	3.26	5.3667
TraesCS4B01G499400LC													0.1833	0.1633	0	0	0.12	0	0	0	0	0	0	0
TraesCS4B01G545200LC													0.0233	0	0.04	0.0167	0.0233	0	0	0.0233	0	0	0	0
TraesCS4B01G545300LC													0.0967	0	0	0	0	0	0	0	0	0	0	0.11
TraesCS4D01G140800		TR			TR	TR							28.0133	27.5033	30.44	41.4533	65.9967	48.0233	33.1133	38.89	41.46	46.66	48.0867	79.4567
TraesCS4D01G206600		TR		TR	TR	TR	TR			TR	TR	TR	4.8267	4.0833	49.1367	1533.69	1265.1	92.4833	60.1267	66.2733	65.1	184.243	296.623	323.097
TraesCS4D01G207100													0.42	0.2833	0.1133	0.1767	0.3767	0.23	0.0233	0.0433	0.0633	0.0333	0	0.1433
TraesCS4D01G207500	AS	TR			TR	AS TR	TR			TR	TR	AS	587.19	420.19	893.327	2323.21	1665.12	127.147	30.1033	18.02	44.6133	134.8	190.587	41.9767
TraesCS4D01G243000	AS	TR		TR	AS TR	AS TR	TR			TR	TR	TR	0.0367	0.1	2.54	96.4033	64.7467	3.5033	11.9467	12.89	13.19	52.2367	85.9567	67.0167
TraesCS4D01G298000LC													0.5333	0.48	0.2333	0.11	0.6467	0.6333	0.6	0.1467	0.2867	0.3467	0.4333	0.1267
TraesCS4D01G298300LC													0.05	0.02	0.0433	0.0233	0.01	0.0333	0.0867	0.11	0.1967	0.0767	0.1167	0.17
TraesCS4D01G338300													0	0.0167	0	0.01	0	0	0	0	0	0	0.01	0.01
TraesCS4D01G338600													0	0.0267	0.0233	0	0	0	0.0567	0.08	0.1267	0.1167	0.0867	0.0767
TraesCS5A01G078000													14.6167	11.5667	11.67	11.94	15.0033	12.7533	8.5933	10.7867	10.8267	9.8967	9.03	10.12
TraesCS5A01G088000LC													0	0	0	0	0	0	0	0	0	0	0	0
TraesCS5A01G106200													77.3933	87.4167	75.2067	61.34	77.89	99.1367	19.0133	27.35	34.88	25.06	12.5733	24.8033
TraesCS5A01G268100		TR			TR	TR				TR			7.29	6.84	10.9467	77.0567	64.57	11.8467	11.5667	17.2533	20.12	35.2333	24.7867	39.36
TraesCS5A01G298700													0	0	0	0	0	0	0.1833	0.1967	0.1933	0.11	0.1333	0.22
TraesCS5A01G479300													264.32	245.34	251.09	306.217	375.847	228.753	37.75	41.1367	35.6333	40.86	48.3933	42.0133
TraesCS5A01G511700													0.0133	0	0	0	0	0	0	0	0	0	0	0
TraesCS5A01G511800													0	0	0	0	0	0	0.0133	0.18	0.1533	0.0733	0.03	0.21
TraesCS5A01G531900LC													0	0	0	0	0	0	0	0	0	0	0	0
TraesCS5A01G656700LC													0	0	0	0	0	0	0	0	0	0	0	0.0133
TraesCS5A01G694100LC													0	0	0	0	0	0	0	0	0	0	0	0
TraesCS5A01G695300LC													0.81	0.3233	0.48	7.74	3.6433	0.4967	0	0	0	0	0	0
TraesCS5A01G742800LC													0	0	0	0.0267	0	0	0	0	0	0	0.0167	0
TraesCS5B01G065900													0	0	0.01	0	0	0	0.0133	0	0.01	0.01	0.0133	0.01
TraesCS5B01G087700													175.703	205.333	168.55	161.767	237.057	265.32	93.4067	117.183	112.49	107.11	134.577	147.503
TraesCS5B01G111200	AS		AS	AS		AS			AS	AS		AS	78.0767	96.8	80.6033	62.3567	77.31	111.85	38.2567	47.19	58.5867	41.1733	30.5167	41.51
TraesCS5B01G129700													7.54	8.3433	8.1633	7.1133	8.4233	13.27	2.3333	3.3267	3.98	3.17	2.1667	3.2767
TraesCS5B01G267900	AS	TR	AS	AS	TR	TR				AS TR			6.1633	4.6367	8.1	51.6533	34.9467	6.72	3.6667	4.6767	6.87	15.3833	10.7833	12.3033
TraesCS5B01G298000													0	0.0067	0	0	0	0	0.0267	0.03	0.0733	0.0733	0.0633	0.1033
TraesCS5B01G492500													432.653	427.473	381.797	262.017	335.14	342.527	50.3367	64.46	62.5333	54.03	53.19	71.82
TraesCS5B01G517800													0.6467	0.38	0.0267	0.1433	0.3667	0.5833	0.29	0.3367	0.4867	0.3533	0.2433	0.3033
TraesCS5B01G534100		TR					TR						4.1833	2.3633	2.1133	1.14	1.0133	0.6833	1.95	1.61	2.3467	1.3133	1.55	2.2033
TraesCS5D01G070100													0.0367	0.0233	0.0133	0	0	0.05	0.0133	0	0.0233	0.0367	0	0.01
TraesCS5D01G093900													12.74	14.7467	11.9033	9.85	14.0833	16.02	9.3467	13.59	13.85	11.9833	11.2033	14.1933
TraesCS5D01G117600													87.77	105.503	86.8767	69.67	91.0833	124.88	33.5733	47.4633	61.74	47.4167	26.59	48.68
TraesCS5D01G276100		TR			TR	TR				TR			9.2833	8.6433	13.7733	70.9633	68.3733	15.1767	10.2633	12.0033	14.6333	30.45	27.2567	29.0333
TraesCS5D01G305500													0	0	0	0.0067	0	0	0.01	0.07	0.0733	0.0967	0.0867	0.1467
TraesCS5D01G492900													176.107	156.973	166.92	131.927	167.277	147.59	39.7733	60.7933	62.4	53.46	39.2567	65.44
TraesCS6A01G042600		TR			TR	TR							94.33	55.73	91.4867	661.067	659.773	135.06	152.887	209.41	251.643	317.513	305.86	213.563
TraesCS6A01G173700LC													0	0	0	0	0	0	0	0	0	0	0	0
TraesCS6A01G276700		TR				TR							12.24	7.4767	9.8333	16.54	30.26	13.0567	4.9	5.8533	6.6633	9.75	12.2733	6.6633
TraesCS6A01G337100		TR			TR	TR							94.4667	65.8767	89.2167	170.213	229.8	62.9533	19.54	21.7633	28.98	35.8	29.9033	26.11
TraesCS6A01G342200													0	0	0	0	0	0.02	0	0	0	0	0	0
TraesCS6A01G342400													0.3567	0.45	0.1267	0.0133	0.0967	0.42	0	0	0	0	0	0
TraesCS6A01G342500													0	0	0	0	0	0	0	0.0067	0	0	0.0133	0
TraesCS6A01G342600													0	0	0	0	0	0	0	0	0	0	0	0
TraesCS6A01G342900													0	0	0	0	0	0	0	0	0	0	0	0
TraesCS6A01G384900LC													0	0	0	0	0	0	0	0	0	0	0	0
TraesCS6A01G537000LC													0	0	0	0	0	0	0	0	0	0	0	0
TraesCS6A01G537300LC													0	0	0	0	0	0	0	0	0	0	0	0
TraesCS6A01G537800LC													0	0	0	0	0	0	0	0	0	0	0	0
TraesCS6B01G058300		TR			TR	TR							71.1767	42.9733	86.5367	649.413	519.5	100.387	91.8333	127.407	156.43	209.17	207.603	143.887
TraesCS6B01G304200		TR				TR							7.4233	4.5	5.6567	9.69	19.7633	9.27	2.3133	2.9233	4.6233	4.2433	4.08	4.1767
TraesCS6B01G374400													0	0	0	0	0	0.04	0	0	0	0	0	0
TraesCS6B01G374500													0	0	0	0	0	0	0	0	0	0	0	0
TraesCS6B01G374600													0.01	0	0.01	0	0.0067	0.01	0.02	0.01	0.01	0	0	0
TraesCS6B01G680100LC													0	0	0	0	0	0	0	0	0	0	0	0
TraesCS6B01G680300LC													0	0	0	0	0	0	0	0	0	0	0	0
TraesCS6B01G680400LC													0	0	0	0	0	0	0	0	0	0	0	0
TraesCS6D01G049100		TR			TR	TR							77.8367	49.56	84.14	625.2	515.193	96.5467	79.4833	118.483	142.31	186.72	156.42	122.18
TraesCS6D01G244500LC													0.2133	0.04	0.15	0.04	0.04	0.05	0.0533	0.1233	0	0.0633	0	0.1033
TraesCS6D01G257000		TR				TR							9.69	5.6833	7.5333	10.2067	18.7833	8.86	3.6167	4.44	4.9133	5.4967	6.0367	4.4733
TraesCS6D01G322700													0	0	0	0	0	0	0	0	0	0	0	0
TraesCS6D01G322800													0	0	0	0	0	0	0.0167	0	0	0	0	0
TraesCS6D01G339600													0.1533	0.0433	0.0767	0.0433	0.0767	0.1833	0.0333	0.0333	0.0633	0.0133	0.0233	0.0667
TraesCS6D01G339700													0.0733	0.0133	0.05	0.0867	0.0533	0.06	0.0233	0.01	0.06	0.05	0.0867	0.0433
TraesCS6D01G339800													0	0	0	0	0	0	0.1267	0.0133	0.0867	0.07	0.0733	0.1367
TraesCS6D01G402500													1.84	1.2333	1.17	0.9633	1.0633	0.3233	1.1133	1.21	1.76	0.9167	1.0433	1.16
TraesCS6D01G430700LC													0	0	0	0	0	0	0	0	0	0	0	0
TraesCS7A01G430600													0	0.01	0.0067	0	0	0	0.0067	0	0	0	0.0067	0.0133
TraesCS7A01G457100													3.99	3.8	3.69	2.8233	3.23	4.5733	2.1133	2.6133	3.1133	2.7067	2.0333	5.1567
TraesCS7A01G661400LC													0	0	0	0	0.01	0	0	0.0133	0	0.0133	0	0
TraesCS7B01G330900													0	0	0	0	0	0	0	0	0	0	0	0.0067
TraesCS7B01G331400													0	0	0	0	0	0	0.0733	0.08	0.06	0.03	0.21	0.1
TraesCS7B01G359100													3.6533	3.3367	3.37	2.49	2.81	3.9933	2.3033	2.7467	2.89	2.8933	2.3333	4.5133
TraesCS7B01G369100													0.0533	0.0267	0.0333	0.5167	0.62	0.0633	0.0733	0.0133	0.0133	0.0867	0.1433	0.09
TraesCS7B01G541600LC													0	0	0	0	0	0	0	0	0	0	0	0
TraesCS7B01G619700LC													0.03	0.0233	0.0133	0.04	0.01	0	0.0167	0.0167	0.0133	0.0167	0.0467	0.07
TraesCS7D01G028500LC													2.2433	2.01	4.0433	0.8033	0.75	0.5433	0	0	0	0	0	0
TraesCS7D01G422600													0	0	0	0	0	0	0.0067	0.0067	0	0	0	0.01
TraesCS7D01G423100													0	0	0	0	0.01	0	0	0	0	0	0	0
TraesCS7D01G427500LC													0	0.0067	0	0	0	0.01	0.0333	0	0	0	0	0
TraesCS7D01G445600													4.47	3.7967	4.65	3.2733	3.3433	4.83	1.9667	2.58	2.4667	2.33	1.9033	3.8467
TraesCS7D01G455000													0	0.0033	0	0	0	0.0067	0	0	0	0.0067	0	0
TraesCS7D01G455300													0.0267	0.1633	0.0767	0.6833	0.39	0.48	0.0267	0.0567	0.1333	0.0833	0.1367	0.27
TraesCS7D01G622600LC													0	0.1467	0	0.21	0.1233	0	0	0.55	0.4233	0.2333	0.89	0.2667
TraesCSU01G116400		TR		TR	TR	TR	TR			TR	TR	TR	2.46	2.72	31.1967	515.733	159.17	9.2833	7.56	7.1367	10.36	60.2267	85.4233	53.0233

## Sheet: HSP90
Table S15. The classification of HSP and their response to HS. "TR" represents the gene response to HS with transcriptional regulation , and "AS" represents the gene response to HS with alternative splicing regulation. FPKM (Fragments Per Kilobase of transcript per Million fragments mapped) represents the gene expression level. The “L” and “G” in sample names represent leaf and grain, respectivel…
Gene_id	Response with AS	Response with TR	response to HS with AS and/or TR										FPKM
			5m_L	10m_L	30m_L	1h_L	4h_L	5m_G	10m_G	30m_G	1h_G	4h_G	0m_L	5m_L	10m_L	30m_L	1h_L	4h_L	0m_G	5m_G	10m_G	30m_G	1h_G	4h_G
TraesCS7B01G446900		TR				TR							93.5133	65.0533	89.8	130.817	202.163	74.34	24.8133	31.66	41.09	50.24	65.3333	34.1567
TraesCS5D01G113700	AS	TR			TR	TR	TR	AS	AS	AS		AS	11.0733	12.2367	11.2067	29.0067	55.76	25.3267	7.5533	11.2467	11.6033	12.6533	8.89	11.2167
TraesCS7B01G149200	AS	TR		TR	TR	TR						AS	170.463	160.807	504.083	1888.86	2044.56	238.92	163.123	173.137	227.963	357.14	554.963	294.85
TraesCS1A01G131700													0	0	0	0	0	0	0	0	0	0	0	0
TraesCS6A01G414400LC													0	0.0067	0	0	0	0	0	0.0267	0.0067	0.0133	0	0.0267
TraesCS2B01G047400		TR		TR	TR	TR	TR			TR	TR	TR	2.6567	3.5933	93.2467	1485.14	962.383	27.3133	9.6267	9.82	15.8967	115.217	274.547	172.697
TraesCS7A01G529900		TR				TR							99.3133	67.39	97	150.19	231.897	70.67	19.8	24.98	32.4333	39.8133	58.3667	28.99
TraesCS7D01G241100		TR		TR	TR	TR				TR	TR		109.503	94.1767	328.297	1360.32	1071.87	122.653	83.4367	88.8867	117.137	240.097	377.633	148.933
TraesCS5B01G106300		TR			TR	TR							19.41	24.1167	20.12	60.15	103.05	27.61	6.1733	7.3767	7.1767	11.3867	11.8533	8.52
TraesCS7D01G517800	AS	TR	AS	AS		TR				AS	AS TR		92.8033	65.9567	83.4633	153.867	234	73.8167	20.75	24.1233	30.2333	43.39	77.5567	29.02
TraesCS4A01G548100LC													0	0.01	0.02	0.04	0.0167	0.06	0.0767	0.06	0.0367	0.0933	0.06	0.06
TraesCS5A01G260600		TR			TR	TR							206.7	190.83	203.16	349.52	346.117	141.707	159.103	209.41	236.157	241.367	221.75	240.34
TraesCS7A01G746800LC													0	0.0033	0.0067	0	0	0	0	0.0133	0.0067	0	0.0067	0.02
TraesCS5A01G439200LC													0	0	0	0	0	0	0	0	0.0633	0	0.0533	0.03
TraesCS7A01G242200	AS	TR		TR	TR	TR				TR	TR	AS	159.153	148.093	580.01	2248.57	1795.35	151.743	70.0333	61.7367	93.18	243.08	444.857	127.837
TraesCS2A01G033700		TR		TR	TR	TR	TR			TR	TR	TR	2.5533	5.9267	110.183	1755.65	1895.35	94.9433	22.36	28.1933	32.2567	151.393	362.557	307.363
TraesCS5D01G258900		TR			TR	TR	TR			TR		TR	27.8467	31.3633	29.2167	141.947	219.123	125.01	15.9467	25.6533	33.0667	60.7333	49.7133	98.65
TraesCS5B01G249000	AS	TR			TR	TR	TR			TR	AS TR	TR	77.05	88.2233	90.8633	301.407	421.08	285.707	22.92	27.3	37.5267	79.8433	82.0333	118.203
TraesCS2A01G247800LC													2.4367	1.7533	1.3267	1.0267	1.8667	2.0733	1.8667	1.7333	1.96	1.7667	1.57	1.61
TraesCS6D01G046900		TR				TR							3.4467	2	1.1867	0.7733	1.0533	1.8267	1.99	2.7967	2.79	1.7333	1.6267	2.17
TraesCS5A01G101900		TR				TR	TR						6.83	8.5733	6.9633	8.5067	18.11	23.2733	6.7133	10.3	11.5933	11.26	5.87	11.37
TraesCS5A01G251000		TR			TR	TR	TR			TR			29.1567	36.9267	36.33	138.607	189.387	133.737	32.7933	44.0633	58.8567	88.5767	71.7233	88.1367
TraesCS2D01G033200		TR		TR	TR	TR	TR			TR	TR	TR	18.2933	28.26	359.6	2495.03	2155.17	174.773	50.0067	65.4933	70.7067	265.033	540.297	387.917
TraesCS3B01G595900													0.38	0.59	0.3233	0.5633	0.5867	0.59	0.09	0.08	0.0867	0.1067	0.0633	0.0833
TraesCS5B01G258900		TR			TR	TR							144.53	133.863	231.723	588.02	359.51	88.4567	79.35	95.4567	107.387	152.84	180.16	158.4
TraesCS4B01G594900LC													0	0	0	0	0	0	0	0	0	0	0	0
TraesCS1A01G154800													0	0	0	0	0.0767	0.0567	0	0	0	0	0	0
TraesCS3B01G148400LC													0	0	0	0	0	0	0	0	0	0	0	0
TraesCS4B01G592600LC													0	0	0	0	0	0	0	0	0	0	0	0
TraesCS5D01G268000		TR			TR	TR							148.637	148.373	243.867	631.207	386.923	86.8033	91.5267	113.587	118.987	173.467	221.923	165.65
TraesCS4B01G503800LC													0.0233	0.0133	0.01	0.0033	0.0133	0.02	0.0067	0.0067	0.01	0.0033	0.0067	0.0033
TraesCS7D01G481400LC													0	0	0	0	0.0867	0	0	0	0	0	0	0
TraesCS3A01G563400LC													0	0	0	0	0	0	0.05	0.03	0	0.03	0.0367	0.0233
TraesCS5A01G155200LC													0	0	0	0	0	0	0	0	0	0	0	0
TraesCS7A01G351400LC													0	0	0	0	0	0	0	0	0.0133	0.0133	0	0
TraesCS2B01G150100LC													0	0	0	0	0	0	0	0	0	0	0	0
TraesCS3D01G067900LC													0	0	0	0	0	0	0	0	0	0	0	0
TraesCS5A01G497400LC													0	0	0	0	0	0	0	0	0	0	0	0
TraesCS3D01G215100LC													0	0	0	0	0	0	0	0	0	0	0	0
TraesCS3A01G155700													0	0	0	0	0	0	0	0	0	0	0	0
TraesCS3A01G536100LC													0	0	0	0	0	0.0233	0.0233	0.01	0.0033	0	0	0
TraesCS6D01G194200LC													0	0	0	0	0	0	0	0	0	0	0	0
TraesCS2D01G056900LC													0	0	0	0	0	0	0	0	0	0	0	0
TraesCS7A01G255500LC													0	0	0	0	0	0	0	0	0	0	0	0
TraesCS3A01G119400													0.1167	0.04	0	0	0	0.06	0	0	0	0	0.0567	0.07
TraesCS6D01G063000LC													0	0	0	0	0	0	0	0	0	0	0	0
TraesCS7D01G481300LC													0	0	0	0	0	0	0	0	0	0	0	0

## Sheet: HSP100
Table S15. The classification of HSPs and their response to HS. "TR" represents the gene response to HS with transcriptional regulation , and "AS" represents the gene response to HS with alternative splicing regulation. FPKM (Fragments Per Kilobase of transcript per Million fragments mapped) represents the gene expression level. The “L” and “G” in sample names represent leaf and grain, respective…
Gene_id	Response with AS	Response with TR	response to HS with AS and/or TR										FPKM
			5m_L	10m_L	30m_L	1h_L	4h_L	5m_G	10m_G	30m_G	1h_G	4h_G	0m_L	5m_L	10m_L	30m_L	1h_L	4h_L	0m_G	5m_G	10m_G	30m_G	1h_G	4h_G
TraesCS7D01G277100													1.8567	1.8267	1.5067	1.0933	1.36	2.16	1.3367	1.6967	1.9267	1.2733	0.61	1.2967
TraesCS2D01G458300	AS				AS								5.23	5.5067	4.79	3.83	4.54	7.3	4.14	4.6933	5.3867	4.0433	3.1467	5.9767
TraesCS1A01G339900													7.5567	5.1933	5.3567	4.62	4.8733	4.24	12.1633	13.2967	14.4633	13.4133	9.9933	13.1533
TraesCS4A01G035500		TR			TR	TR							50.6133	41.2967	42.04	75.7733	89.2233	35.7967	32.7167	37.3	45.3767	47.6067	40.66	45.8
TraesCS4A01G035700													34.8567	28.67	29.1667	39.1467	47.0367	27.73	19.05	23.4133	24.84	25.7067	22.08	24.5333
TraesCS4B01G268200													44.16	36.96	35.2733	54.86	61.14	27.3667	28.3967	36.9267	45.6	41.19	35.8967	46.04
TraesCS1B01G089700													0.7667	0.7667	0.6567	0.3	0.4867	0.9333	0.4033	0.4967	0.5733	0.3333	0.2	0.4733
TraesCS4D01G105500													0.45	0.4967	0.3133	0.1167	0.1533	0.6167	0.4267	0.74	0.6233	0.4933	0.19	0.5333
TraesCS4D01G267800		TR			TR	TR							29.5133	24.8133	28.2033	50.0567	48.33	23.5967	17.9767	20.73	24.4567	30.41	28.2667	33.6533
TraesCS7A01G277100	AS		AS			AS	AS				AS		3.6267	3.5033	3.0267	2.7167	3.0033	3.49	2.27	2.9933	3.26	2.48	1.7267	2.3767
TraesCS1B01G352200													5.52	4.6967	4.2433	4.04	4.47	4.1033	10.06	12.17	14.5133	12.4767	9.0133	12.9133
TraesCS1A01G190300													0.0233	0.03	0.0233	0.0033	0.0067	0.13	0.02	0	0.0067	0.01	0	0.02
TraesCS1A01G222100													0	0	0	0	0	0	0	0	0	0	0	0
TraesCS1A01G248500													0	0	0	0	0	0	0	0	0	0	0	0
TraesCS1A01G257200													0.5567	0.3333	0.2233	0.71	1.1833	0.58	3.6867	2.9933	3.2767	2.8033	3.4867	4.9167
TraesCS1A01G354700LC													0	0	0	0	0	0	0	0	0	0	0	0
TraesCS1A01G354900LC													0	0	0	0	0	0	0	0	0	0	0	0
TraesCS1A01G363100LC													0	0	0	0	0	0.0067	0	0	0.0067	0.0067	0	0.0267
TraesCS1B01G192400													0.02	0	0	0.01	0.0133	0.0367	0.0133	0	0	0	0	0
TraesCS1B01G235300													0	0	0	0	0	0	0.03	0.0133	0.0133	0	0.0067	0.0067
TraesCS1B01G235400													0	0	0	0	0	0	0	0	0	0	0	0
TraesCS1B01G235500													0	0	0	0	0.0133	0	0	0	0	0.0067	0	0.0133
TraesCS1B01G259200													0	0	0	0	0	0.0067	0	0	0	0	0	0
TraesCS1B01G419200													0	0	0	0	0	0	0	0	0	0	0	0
TraesCS1D01G073600													0.4833	0.6367	0.3567	0.1633	0.2167	0.2967	0.1567	0.2267	0.1667	0.0667	0.0867	0.1533
TraesCS1D01G223800													0	0	0	0	0	0	0	0	0.0067	0	0	0
TraesCS1D01G248000													0	0	0	0.0133	0	0	0	0	0	0	0	0
TraesCS1D01G253100													0.0067	0	0	0	0	0.0067	0	0	0	0	0	0
TraesCS1D01G256500													0.1267	0.0433	0.03	0.04	0.0833	0.01	1.39	2.0267	2.8967	2.1633	1.51	2.47
TraesCS1D01G341900		TR					TR						2.8433	2.3233	2.0367	1.9033	1.9333	1.2067	3.25	5.09	5.4967	3.9233	2.1667	4.1667
TraesCS1D01G399100													0	0	0	0	0	0	0	0	0	0	0	0
TraesCS2A01G060000													0.0067	0	0	0	0	0	0	0.0067	0	0.01	0	0.01
TraesCS2A01G221300													0.17	0.39	0.42	0.0933	0.1433	0.24	0.0933	0.08	0.02	0.03	0.0433	0.0733
TraesCS2A01G221500													0	0	0.05	0	0	0.01	0	0	0.01	0	0.06	0.0667
TraesCS2A01G355200													0.5767	0.6767	0.5933	0.2167	0.4133	1.2033	0.6733	0.79	0.7367	0.63	0.5167	0.8567
TraesCS2A01G457600	AS			AS		AS	AS				AS	AS	3.3433	3.0167	2.7733	2.6133	2.66	3.96	2.7633	3.54	4.09	3.0333	2.6467	4.7367
TraesCS2B01G083400LC													0.0533	0.0433	0.03	0.04	0.01	0.0233	0.04	0.04	0.04	0.0467	0.1733	0.0733
TraesCS2B01G373100													0.8667	0.9633	0.9567	0.3633	0.5867	1.1733	0.5933	0.87	0.6967	0.56	0.32	0.5567
TraesCS2B01G480000	AS										AS	AS	4.32	3.8733	3.91	3.02	3.45	4.7233	2.8633	3.6067	3.94	2.9533	2.8767	3.9733
TraesCS2D01G054500LC													0.07	0.0467	0.01	0.0167	0.04	0.03	0	0	0	0	0	0
TraesCS2D01G227000													0.1733	0.14	0.1433	0.01	0.0233	0.1567	0.0867	0.0667	0.03	0.02	0.0267	0.1
TraesCS2D01G227500													0.04	0.0533	0.0533	0.0267	0.01	0.0233	0.0167	0.0233	0.0233	0.0067	0	0.0233
TraesCS2D01G353100													0.9967	0.89	0.86	0.5067	0.8567	1.3133	1.0167	1.06	1.21	1.75	2.07	1.85
TraesCS3A01G144500													0	0	0	0	0	0	0	0	0	0	0	0
TraesCS3A01G145000													0	0	0	0	0	0	0	0	0	0	0	0
TraesCS3A01G145100													0	0	0	0	0	0	0	0	0	0	0	0
TraesCS3A01G450800													0.0133	0.0133	0.0067	0	0	0	0.0067	0.0133	0.0033	0.0133	0	0.0067
TraesCS3B01G154400													0	0	0	0	0	0	0	0	0	0	0	0
TraesCS3B01G171200													0	0	0	0	0	0	0.0067	0	0	0	0	0
TraesCS3B01G171300													0	0	0	0.0067	0	0	0	0	0	0	0	0
TraesCS3B01G171400													0	0	0	0	0	0	0.0067	0	0	0	0	0
TraesCS3B01G172000													0	0	0	0	0	0	0	0	0	0	0	0
TraesCS3B01G172100													0	0	0	0	0	0	0	0	0	0	0	0
TraesCS3B01G487900													0.46	0.2333	0.1267	0.04	0.12	0.2933	1.91	2.8	3.26	2.8933	1.44	3.5033
TraesCS3D01G153800													0.0067	0.0067	0.0067	0.0133	0.01	0.0433	0	0	0	0	0	0
TraesCS3D01G153900													0	0	0	0	0.01	0	0	0	0	0	0	0
TraesCS3D01G154000													0	0	0	0	0	0	0	0	0	0	0	0
TraesCS3D01G443600													0	0	0	0	0	0	0.0967	0.1333	0.1567	0.1167	0.05	0.0733
TraesCS4A01G204700													0.4067	0.55	0.3533	0.1333	0.1233	0.44	0.4667	0.6	0.6333	0.4633	0.2333	0.33
TraesCS4A01G318400													4.0933	1.2233	1.7533	0.78	2.2933	3.23	0	0	0.0433	0	0	0.01
TraesCS4A01G463300													3.51	3.2067	3.4333	2.2933	3.37	4.0867	2.5933	3.3567	2.7867	2.84	2.9133	4.2333
TraesCS4B01G108300													0.3867	0.4067	0.2333	0.1867	0.29	0.7333	0.4333	0.71	0.6033	0.42	0.21	0.5133
TraesCS4B01G268400													40.03	33.1033	32.6133	47.4033	54.89	27.3367	15.4133	18.2333	19.5633	19.3133	17.92	21.5
TraesCS4D01G267600	AS	TR			TR	TR					AS		48.4833	37.58	38.87	70.4467	85.3067	32.2933	39.6467	46.8067	61.14	62.95	48.76	65.6633
TraesCS5A01G301500													0	0.01	0	0	0	0	0	0.0033	0.0067	0.0033	0	0.0067
TraesCS5B01G299200													0.08	0.1	0.09	0.03	0.0167	0.0433	0.04	0.0733	0.1067	0.13	0.0367	0.13
TraesCS5B01G323100													0	0	0	0	0	0	0	0	0	0	0	0
TraesCS5D01G081900													5.1767	4.4767	4.55	2.8067	4.4767	6.4	8.57	11.71	13.36	12.15	6.1667	10.83
TraesCS5D01G306600													0.0067	0.01	0.0133	0.0067	0.0033	0.0067	0.0067	0	0.0033	0	0.0067	0.0167
TraesCS6D01G360700													0	0	0.02	0	0	0	0	0	0	0	0	0
TraesCS7A01G025800													2.61	1.72	2.13	2.0333	2.1367	3.3767	6.8867	7.9333	7.9633	7.7833	5.5733	8.0067
TraesCS7A01G492000													0	0	0	0	0	0	0	0	0	0	0	0
TraesCS7B01G174800													2.6467	1.8633	1.8167	1.36	1.7967	2.2333	0.6767	0.78	0.8733	0.6967	0.6533	0.9733
TraesCS7D01G023600													2.62	2.4933	2.5067	1.6467	2.3233	3.5167	5.3933	7.2767	6.8767	6.6633	4.1767	8.32
TraesCSU01G001000													0	0	0	0	0	0	0	0	0	0	0	0
TraesCSU01G075600													0.1333	0.09	0.1067	0.0333	0.15	0.0533	0	0	0.01	0	0	0
TraesCSU01G517300LC													0	0	0	0	0	0	0	0	0	0	0	0
