# Supplementary material for: Hybrid sequencing reveals insight into heat sensing and signaling of bread wheat
Source: Plant J. 2019 Apr 23;98(6):1015–32. doi: 10.1111/tpj.14299 (PMC6850178; doi:10.1111/tpj.14299)
Supplement: Supplementary file 17 — Table S16. The KEGG and GO enrichment analysis of DEGs. [file TPJ-98-1015-s017.xls]

## Sheet: Go enrichment
Table S16. The Go enrichment analysis of DEGs. Heatmap showing the q-value significance of enriched Go terms for DEGs. The cells with yellow border represent the terms were only enriched in up-regulated genes, and the cells with blue border represent the terms were only enriched in down-regulated genes. The cells without colour border represent the terms were commonly enriched in up- and down-reg…															Enrichment Factor										Enrichment Foldchange
5m_L	10m_L	30m_L	1h_L	4h_L	5m_G	10m_G	30m_G	1h_G	4h_G	GO Term (Lev1)	GO Term (Lev2)	GO Term (Lev3)	GO ID (Lev4)	GO Term (Lev4)	5m_L	10m_L	30m_L	1h_L	4h_L	5m_G	10m_G	30m_G	1h_G	4h_G	5m_L	10m_L	30m_L	1h_L	4h_L	5m_G	10m_G	30m_G	1h_G	4h_G
0.876	0.007	0.909	1	1	0.035	0.834	0.023	1	0.637	Biological Process	biological regulation	regulation of biological process	GO:0019222	regulation of metabolic process	0	0.005	0.017	0.019	0.018	0.001	0.004	0.01	0.004	0.005	0.819	1.414	0.985	0.905	0.734	2.1	1.024	1.217	0.936	1.099
NA	0.681	0.038	0.037	0.015	NA	NA	NA	NA	NA	Biological Process	biological regulation	regulation of biological process	GO:0032879	regulation of localization	NA	0.007	0.036	0.04	0.049	NA	NA	NA	NA	NA	NA	1.755	2.018	1.885	1.953	NA	NA	NA	NA	NA		1	0.8	0.6	0.4	0.2
NA	1	0.023	0.001	0.088	0.358	1	0.937	0.207	1	Biological Process	biological regulation	regulation of biological process	GO:0048518	positive regulation of biological process	NA	0.004	0.026	0.034	0.033	0.001	0.003	0.008	0.007	0.003	NA	1.036	1.48	1.6	1.297	2.838	0.72	1.038	1.669	0.711		0.995	0.795	0.595	0.395	0.195
NA	0.387	0.481	0.305	0.852	0	0	0	0.155	0	Biological Process	biological regulation	regulation of biological process	GO:0048519	negative regulation of biological process	NA	0.006	0.02	0.024	0.025	0.003	0.016	0.024	0.007	0.014	NA	1.472	1.111	1.143	0.981	9.864	3.943	2.934	1.582	2.826		0.99	0.79	0.59	0.39	0.19
NA	1	0	0	0.015	0.602	1	1	0.338	1	Biological Process	biological regulation	regulation of biological process	GO:0048583	regulation of response to stimulus	NA	0.004	0.035	0.043	0.038	0.001	0.002	0.004	0.007	0.003	NA	1.008	1.999	2.021	1.53	2.209	0.374	0.476	1.67	0.633		0.985	0.785	0.585	0.385	0.185
NA	1	0.117	0.034	0.256	0.669	0.347	1	1	1	Biological Process	biological regulation	regulation of biological process	GO:0050793	regulation of developmental process	NA	0.004	0.024	0.031	0.031	0.001	0.006	0.007	0.002	0.002	NA	1.013	1.384	1.451	1.23	1.851	1.565	0.876	0.466	0.398		0.98	0.78	0.58	0.38	0.18
0.996	0.365	0.039	0.65	1	0.085	1	0.38	1	1	Biological Process	biological regulation	regulation of biological process	GO:0050794	regulation of cellular process	0	0.004	0.02	0.022	0.021	0.001	0.004	0.009	0.004	0.005	0.644	1.159	1.114	1.01	0.827	1.778	0.945	1.088	0.918	0.973		0.975	0.775	0.575	0.375	0.175
NA	NA	0.283	0.012	0.225	NA	NA	NA	NA	NA	Biological Process	biological regulation	regulation of biological process//regulation of biological quality	GO:0032844	regulation of homeostatic process	NA	NA	0.048	0.095	0.063	NA	NA	NA	NA	NA	NA	NA	2.691	4.469	2.525	NA	NA	NA	NA	NA		0.97	0.77	0.57	0.37	0.17
NA	NA	NA	NA	NA	NA	0	0.111	NA	NA	Biological Process	biological regulation	regulation of biological quality	GO:0001505	regulation of neurotransmitter levels	NA	NA	NA	NA	NA	NA	1	0.333	NA	NA	NA	NA	NA	NA	NA	NA	242.844	41.211	NA	NA		0.965	0.765	0.565	0.365	0.165
NA	1	0.021	0.029	1	NA	NA	1	0.954	1	Biological Process	biological regulation	regulation of biological quality	GO:0010817	regulation of hormone levels	NA	0.003	0.031	0.035	0.021	NA	NA	0.007	0.004	0.002	NA	0.882	1.776	1.632	0.848	NA	NA	0.833	1.083	0.462		0.96	0.76	0.56	0.36	0.16
NA	NA	0.006	0.001	0.63	NA	NA	0.975	0.703	NA	Biological Process	biological regulation	regulation of biological quality	GO:0031647	regulation of protein stability	NA	NA	0.083	0.107	0.036	NA	NA	0.012	0.012	NA	NA	NA	4.709	5.027	1.42	NA	NA	1.472	2.872	NA		0.955	0.755	0.555	0.355	0.155
NA	NA	NA	0.68	0.045	NA	NA	NA	NA	NA	Biological Process	biological regulation	regulation of biological quality	GO:0042391	regulation of membrane potential	NA	NA	NA	0.026	0.068	NA	NA	NA	NA	NA	NA	NA	NA	1.203	2.72	NA	NA	NA	NA	NA		0.95	0.75	0.55	0.35	0.15
NA	1	0.577	0.003	1	NA	1	1	1	1	Biological Process	biological regulation	regulation of biological quality	GO:0042592	homeostatic process	NA	0.002	0.019	0.029	0.02	NA	0.002	0.005	0.003	0.002	NA	0.526	1.071	1.35	0.807	NA	0.541	0.662	0.699	0.459		0.945	0.745	0.545	0.345	0.145
NA	NA	0.039	0	0.909	NA	0	0	0.265	1	Biological Process	biological regulation	regulation of biological quality	GO:0051235	maintenance of location	NA	NA	0.044	0.08	0.022	NA	0.058	0.058	0.013	0.004	NA	NA	2.511	3.754	0.884	NA	14.031	7.143	3.217	0.914		0.94	0.74	0.54	0.34	0.14
NA	0.546	0	0	0.012	NA	0.19	0.685	0.804	1	Biological Process	biological regulation	regulation of biological quality	GO:0090066	regulation of anatomical structure size	NA	0.009	0.067	0.1	0.055	NA	0.012	0.012	0.006	0.003	NA	2.382	3.767	4.692	2.169	NA	2.944	1.499	1.462	0.623		0.935	0.735	0.535	0.335	0.135
NA	NA	0.963	1	1	0	0	0	1	0.116	Biological Process	biological regulation	regulation of molecular function	GO:0044092	negative regulation of molecular function	NA	NA	0.015	0.013	0.009	0.015	0.067	0.05	0.004	0.013	NA	NA	0.836	0.607	0.368	42.471	16.16	6.17	0.892	2.662		0.93	0.73	0.53	0.33	0.13
NA	NA	0.003	0.055	0.052	NA	NA	NA	0.475	1	Biological Process	biological regulation	regulation of molecular function	GO:0044093	positive regulation of molecular function	NA	NA	0.048	0.042	0.048	NA	NA	NA	0.009	0.003	NA	NA	2.707	1.967	1.905	NA	NA	NA	2.167	0.616		0.925	0.725	0.525	0.325	0.125
NA	1	0.058	0.029	0.744	0	0	0	0.658	0.562	Biological Process	biological regulation	regulation of molecular function	GO:0050790	regulation of catalytic activity	NA	0.004	0.028	0.034	0.026	0.008	0.035	0.027	0.006	0.008	NA	1.01	1.579	1.582	1.035	22.136	8.422	3.335	1.395	1.585		0.92	0.72	0.52	0.32	0.12
NA	NA	NA	NA	0.011	NA	NA	NA	NA	NA	Biological Process	cellular component organization or biogenesis	cellular component biogenesis	GO:0017126	nucleologenesis	NA	NA	NA	NA	0.667	NA	NA	NA	NA	NA	NA	NA	NA	NA	26.516	NA	NA	NA	NA	NA		0.915	0.715	0.515	0.315	0.115
NA	1	1	1	0	0.43	1	1	1	0.844	Biological Process	cellular component organization or biogenesis	cellular component biogenesis	GO:0022613	ribonucleoprotein complex biogenesis	NA	0.003	0.009	0.011	0.052	0.001	0.001	0.004	0.003	0.006	NA	0.665	0.526	0.536	2.086	2.43	0.308	0.523	0.612	1.218		0.91	0.71	0.51	0.31	0.11
NA	NA	0.008	0	0.212	NA	NA	NA	0.384	NA	Biological Process	cellular component organization or biogenesis	cellular component biogenesis	GO:0070589	cellular component macromolecule biosynthetic process	NA	NA	0.064	0.085	0.05	NA	NA	NA	0.014	NA	NA	NA	3.607	3.993	1.975	NA	NA	NA	3.422	NA		0.905	0.705	0.505	0.305	0.105
NA	0.626	0.238	0.172	0.019	0.605	0.416	0	0.582	0	Biological Process	cellular process//cellular component organization or biogenesis	cellular component organization//cellular component biogenesis	GO:0022607	cellular component assembly	NA	0.005	0.021	0.025	0.032	0.001	0.005	0.034	0.005	0.043	NA	1.26	1.178	1.179	1.286	1.535	1.298	4.196	1.225	8.906		0.9	0.7	0.5	0.3	0.1
NA	1	0.571	0.029	0.058	NA	0.04	0	1	0	Biological Process	cellular process//cellular component organization or biogenesis	cellular component organization	GO:0006325	chromatin organization	NA	0.002	0.02	0.031	0.034	NA	0.008	0.071	0.003	0.093	NA	0.594	1.121	1.436	1.352	NA	2.064	8.826	0.683	19.231		0.895	0.695	0.495	0.295	0.095
NA	1	1	1	0.001	1	1	0	1	0	Biological Process	cellular process//cellular component organization or biogenesis	cellular component organization	GO:0006996	organelle organization	NA	0.001	0.013	0.017	0.032	0	0.003	0.018	0.002	0.023	NA	0.361	0.729	0.817	1.255	0.36	0.821	2.26	0.514	4.739		0.89	0.69	0.49	0.29	0.09
NA	0.626	0.217	0.269	0.001	0.588	0.311	0	0.949	0	Biological Process	cellular process//cellular component organization or biogenesis	cellular component organization	GO:0043933	macromolecular complex subunit organization	NA	0.005	0.021	0.025	0.036	0.001	0.006	0.038	0.004	0.048	NA	1.271	1.199	1.152	1.423	1.742	1.399	4.648	1.024	9.793		0.885	0.685	0.485	0.285	0.085
NA	1	1	1	1	0.039	0.011	0.027	1	1	Biological Process	cellular process//cellular component organization or biogenesis	cellular component organization	GO:0045229	external encapsulating structure organization	NA	0.002	0.011	0.016	0.017	0.002	0.009	0.014	0.003	0.003	NA	0.572	0.642	0.738	0.695	5.019	2.122	1.674	0.738	0.629		0.88	0.68	0.48	0.28	0.08
NA	1	0.048	0.135	0.947	NA	0	0	1	1	Biological Process	cellular process	cell wall organization or biogenesis	GO:0044036	cell wall macromolecule metabolic process	NA	0.002	0.029	0.03	0.023	NA	0.034	0.025	0.003	0.001	NA	0.591	1.658	1.43	0.898	NA	8.223	3.07	0.817	0.232		0.875	0.675	0.475	0.275	0.075
NA	1	1	1	1	0.035	0.006	0.011	1	1	Biological Process	cellular process	cell wall organization or biogenesis	GO:0071555	cell wall organization	NA	0.002	0.012	0.017	0.018	0.002	0.009	0.014	0.003	0.003	NA	0.609	0.683	0.785	0.721	5.338	2.257	1.781	0.785	0.669		0.87	0.67	0.47	0.27	0.07
NA	1	1	1	1	0.039	0.542	0.082	1	1	Biological Process	cellular process	cell wall organization or biogenesis	GO:0071669	plant-type cell wall organization or biogenesis	NA	0.003	0.015	0.017	0.011	0.003	0.006	0.015	0.003	0.004	NA	0.671	0.82	0.801	0.442	7.358	1.452	1.795	0.618	0.878		0.865	0.665	0.465	0.265	0.065
NA	NA	NA	NA	0	NA	NA	NA	NA	NA	Biological Process	cellular process//detoxification	cellular detoxification	GO:0046294	formaldehyde catabolic process	NA	NA	NA	NA	1	NA	NA	NA	NA	NA	NA	NA	NA	NA	39.773	NA	NA	NA	NA	NA		0.86	0.66	0.46	0.26	0.06
NA	NA	0	0	0	NA	NA	NA	0.098	0.684	Biological Process	cellular process//detoxification	cellular detoxification	GO:0098869	cellular oxidant detoxification	NA	NA	0.178	0.2	0.356	NA	NA	NA	0.044	0.022	NA	NA	10.046	9.384	14.142	NA	NA	NA	10.723	4.571		0.855	0.655	0.455	0.255	0.055
NA	0.95	0.021	0.343	1	NA	0.633	0.487	0.149	0.801	Biological Process	cellular process//developmental process//cellular component organization or biogenesis	cellular component organization//anatomical structure morphogenesis	GO:0032989	cellular component morphogenesis	NA	0.005	0.032	0.027	0.015	NA	0.006	0.012	0.009	0.007	NA	1.23	1.791	1.267	0.607	NA	1.425	1.451	2.265	1.449		0.85	0.65	0.45	0.25	0.05
NA	NA	NA	NA	NA	NA	0	0.04	NA	NA	Biological Process	cellular process//developmental process//negative regulation of biological process	negative regulation of cellular process//negative regulation of developmental process	GO:0045596	negative regulation of cell differentiation	NA	NA	NA	NA	NA	NA	0.188	0.125	NA	NA	NA	NA	NA	NA	NA	NA	45.533	15.454	NA	NA		0.845	0.645	0.445	0.245	0.045
NA	NA	NA	0.725	NA	NA	0.029	0.463	NA	NA	Biological Process	cellular process//developmental process//regulation of biological process	regulation of cellular process//regulation of developmental process	GO:0045595	regulation of cell differentiation	NA	NA	NA	0.025	NA	NA	0.037	0.025	NA	NA	NA	NA	NA	1.159	NA	NA	8.994	3.053	NA	NA		0.84	0.64	0.44	0.24	0.04
NA	1	0.077	0.039	0.9	NA	1	0.883	0.559	1	Biological Process	cellular process//developmental process//single-organism process	single-organism cellular process//single-organism developmental process	GO:0048869	cellular developmental process	NA	0.004	0.024	0.03	0.024	NA	0.003	0.009	0.006	0.003	NA	1.068	1.382	1.386	0.952	NA	0.742	1.071	1.352	0.629		0.835	0.635	0.435	0.235	0.035
NA	0.423	0.172	0.006	0.688	NA	NA	NA	NA	0.457	Biological Process	cellular process	exocytic process	GO:0001927	exocyst assembly	NA	0.048	0.095	0.19	0.048	NA	NA	NA	NA	0.048	NA	12.477	5.382	8.937	1.894	NA	NA	NA	NA	9.796		0.83	0.63	0.43	0.23	0.03
NA	0.837	0.322	0.012	1	NA	NA	NA	0.763	0.457	Biological Process	cellular process	exocytic process	GO:0006904	vesicle docking involved in exocytosis	NA	0.009	0.037	0.075	0.009	NA	NA	NA	0.009	0.019	NA	2.449	2.112	3.508	0.372	NA	NA	NA	2.255	3.845		0.825	0.625	0.425	0.225	0.025
NA	0.732	0.077	0.003	0.027	NA	NA	0.47	0.048	NA	Biological Process	cellular process//negative regulation of biological process	negative regulation of cellular process	GO:0060548	negative regulation of cell death	NA	0.012	0.06	0.095	0.083	NA	NA	0.024	0.036	NA	NA	3.119	3.364	4.469	3.314	NA	NA	2.944	8.617	NA		0.82	0.62	0.42	0.22	0.02
NA	0.001	0.008	0	0.023	NA	NA	0	0	0	Biological Process	cellular process//positive regulation of biological process	positive regulation of cellular process	GO:0010942	positive regulation of cell death	NA	0.093	0.116	0.186	0.116	NA	NA	0.116	0.116	0.116	NA	24.374	6.571	8.729	4.625	NA	NA	14.376	28.055	23.92		0.815	0.615	0.415	0.215	0.015
NA	NA	0	0	0	NA	NA	NA	0.196	NA	Biological Process	cellular process//positive regulation of biological process	positive regulation of cellular process	GO:1900409	positive regulation of cellular response to oxidative stress	NA	NA	0.6	0.6	0.9	NA	NA	NA	0.1	NA	NA	NA	33.904	28.152	35.796	NA	NA	NA	24.127	NA		0.81	0.61	0.41	0.21	0.01
NA	NA	0	0	0	NA	NA	0.631	0.4	NA	Biological Process	cellular process	protein folding	GO:0006458	'de novo' protein folding	NA	NA	0.469	0.562	0.625	NA	NA	0.031	0.031	NA	NA	NA	26.488	26.393	24.858	NA	NA	3.864	7.54	NA		0.805	0.605	0.405	0.205	0.005
NA	NA	0	0	0	NA	NA	0.029	NA	0.121	Biological Process	cellular process	protein folding	GO:0042026	protein refolding	NA	NA	0.302	0.419	0.465	NA	NA	0.07	NA	0.047	NA	NA	17.084	19.641	18.499	NA	NA	8.626	NA	9.568						0
NA	0.075	0	0	0	0.197	0.965	0.007	0	0	Biological Process	cellular process	protein folding	GO:0061077	chaperone-mediated protein folding	NA	0.021	0.177	0.188	0.188	0.005	0.005	0.036	0.042	0.036	NA	5.459	10.007	8.798	7.458	14.959	1.265	4.507	10.053	7.5		up-regulated
NA	1	0.101	0.007	0.474	0.435	1	1	0.729	1	Biological Process	cellular process//regulation of biological process	cell communication//regulation of cellular process	GO:0010646	regulation of cell communication	NA	0.001	0.029	0.04	0.03	0.001	0.001	0.004	0.006	0.003	NA	0.378	1.631	1.896	1.205	4.144	0.35	0.535	1.393	0.594
NA	NA	0.332	0.005	0.472	NA	NA	NA	NA	NA	Biological Process	cellular process//regulation of biological process//localization	regulation of cellular process//regulation of localization	GO:0061088	regulation of sequestering of zinc ion	NA	NA	0.057	0.143	0.057	NA	NA	NA	NA	NA	NA	NA	3.229	6.703	2.273	NA	NA	NA	NA	NA		down-regulated
NA	0	0	0	0	NA	0.965	0	0	0	Biological Process	cellular process//regulation of biological process	regulation of cellular process	GO:0010941	regulation of cell death	NA	0.04	0.07	0.1	0.08	NA	0.005	0.05	0.055	0.04	NA	10.481	3.956	4.692	3.182	NA	1.214	6.182	13.27	8.229
NA	1	0.039	0.001	0.347	NA	1	1	1	0.879	Biological Process	cellular process//regulation of biological process	regulation of cellular process	GO:0045454	cell redox homeostasis	NA	0.002	0.033	0.047	0.033	NA	0.002	0.002	0.002	0.007	NA	0.459	1.88	2.219	1.323	NA	0.425	0.217	0.423	1.441
NA	0.934	0.04	0.317	0.872	NA	NA	NA	NA	NA	Biological Process	cellular process//regulation of biological process	regulation of cellular process	GO:0060627	regulation of vesicle-mediated transport	NA	0.008	0.055	0.039	0.024	NA	NA	NA	NA	NA	NA	2.063	3.115	1.847	0.94	NA	NA	NA	NA	NA
NA	NA	0	0	0	NA	NA	NA	0.083	NA	Biological Process	cellular process//regulation of biological process	regulation of cellular process	GO:0080135	regulation of cellular response to stress	NA	NA	0.105	0.167	0.114	NA	NA	NA	0.026	NA	NA	NA	5.948	7.82	4.536	NA	NA	NA	6.349	NA
NA	0.676	0.811	0.396	0.55	0	0	0	0.057	0	Biological Process	cellular process//regulation of biological process	regulation of cellular process//negative regulation of biological process	GO:0048523	negative regulation of cellular process	NA	0.005	0.018	0.024	0.027	0.005	0.023	0.031	0.008	0.018	NA	1.289	1.011	1.133	1.085	14.129	5.539	3.87	1.942	3.68
NA	0.951	0.121	0.008	0.229	0.677	1	0.634	0.747	1	Biological Process	cellular process//regulation of biological process	regulation of cellular process//positive regulation of biological process	GO:0048522	positive regulation of cellular process	NA	0.004	0.024	0.033	0.031	0.001	0.002	0.01	0.005	0.004	NA	1.141	1.371	1.547	1.238	1.787	0.604	1.231	1.201	0.896
NA	NA	0.317	0	0.22	NA	0.26	1	NA	1	Biological Process	cellular process//response to stimulus	cell communication//cellular response to stimulus	GO:0031668	cellular response to extracellular stimulus	NA	NA	0.03	0.073	0.043	NA	0.013	0.004	NA	0.004	NA	NA	1.705	3.438	1.714	NA	3.14	0.533	NA	0.887
NA	NA	0.949	0.73	0.002	NA	0.676	0.827	NA	1	Biological Process	cellular process//response to stimulus	cellular response to stimulus//response to abiotic stimulus	GO:0071214	cellular response to abiotic stimulus	NA	NA	0.015	0.022	0.066	NA	0.007	0.011	NA	0.004	NA	NA	0.828	1.031	2.622	NA	1.779	1.359	NA	0.754
NA	0.485	0.058	0.073	0.778	NA	NA	0.096	0.003	NA	Biological Process	cellular process//response to stimulus	cellular response to stimulus//response to biotic stimulus	GO:0071216	cellular response to biotic stimulus	NA	0.037	0.111	0.111	0.037	NA	NA	0.074	0.111	NA	NA	9.704	6.279	5.213	1.473	NA	NA	9.158	26.808	NA
NA	1	0	0	0	0.842	1	1	0.207	1	Biological Process	cellular process//response to stimulus	cellular response to stimulus//response to chemical	GO:0070887	cellular response to chemical stimulus	NA	0.003	0.034	0.037	0.039	0	0.003	0.006	0.006	0.005	NA	0.843	1.919	1.744	1.535	1.026	0.694	0.795	1.552	1.029
NA	1	0	0.055	0.408	0.973	1	1	1	1	Biological Process	cellular process//signaling//single-organism process//regulation of biological process//response to stimulus	cell communication//regulation of cellular process//cellular response to stimulus//single organism signaling	GO:0007165	signal transduction	NA	0.002	0.026	0.026	0.027	0	0.002	0.005	0.004	0.002	NA	0.526	1.463	1.207	1.081	0.524	0.576	0.609	0.924	0.488
NA	0.194	0.001	0.001	0.357	NA	NA	0.007	0	NA	Biological Process	cellular process	signal transduction	GO:0006984	ER-nucleus signaling pathway	NA	0.167	0.5	0.5	0.167	NA	NA	0.333	0.5	NA	NA	43.669	28.254	23.46	6.629	NA	NA	41.211	120.637	NA
NA	1	0.001	0.038	0.162	0.753	1	1	0.621	1	Biological Process	cellular process	signal transduction	GO:0009755	hormone-mediated signaling pathway	NA	0.004	0.029	0.029	0.031	0	0.003	0.007	0.005	0.003	NA	1.009	1.659	1.377	1.244	1.382	0.818	0.892	1.277	0.693
NA	NA	1	1	0.004	NA	0.204	0.165	NA	0.907	Biological Process	cellular process	signal transduction	GO:0010017	red or far-red light signaling pathway	NA	NA	0.011	0.011	0.099	NA	0.022	0.033	NA	0.011	NA	NA	0.621	0.516	3.934	NA	5.337	4.076	NA	2.261
NA	NA	0.189	0	NA	NA	NA	NA	0.108	NA	Biological Process	cellular process	signal transduction	GO:0030968	endoplasmic reticulum unfolded protein response	NA	NA	0.06	0.16	NA	NA	NA	NA	0.04	NA	NA	NA	3.39	7.507	NA	NA	NA	NA	9.651	NA
NA	NA	0.048	0.001	0.76	NA	NA	NA	0.34	0.495	Biological Process	cellular process//single-organism process//cellular component organization or biogenesis	cellular component organization//single-organism cellular process	GO:0030030	cell projection organization	NA	NA	0.12	0.2	0.04	NA	NA	NA	0.04	0.04	NA	NA	6.781	9.384	1.591	NA	NA	NA	9.651	8.229
NA	0.546	0	0	0.012	NA	0.19	0.685	0.804	1	Biological Process	cellular process//single-organism process//cellular component organization or biogenesis	cellular component organization//single-organism cellular process	GO:0032535	regulation of cellular component size	NA	0.009	0.067	0.1	0.055	NA	0.012	0.012	0.006	0.003	NA	2.382	3.767	4.692	2.169	NA	2.944	1.499	1.462	0.623
NA	0.117	0.096	0.446	1	NA	NA	0.173	0.031	0.163	Biological Process	cellular process//single-organism process//cellular component organization or biogenesis	cellular component organization//single-organism cellular process	GO:0043062	extracellular structure organization	NA	0.017	0.039	0.03	0.004	NA	NA	0.022	0.022	0.017	NA	4.537	2.202	1.422	0.172	NA	NA	2.676	5.222	3.562
NA	NA	1	0.013	1	NA	NA	NA	1	1	Biological Process	cellular process//single-organism process	single-organism cellular process	GO:0005984	disaccharide metabolic process	NA	NA	0.012	0.053	0.016	NA	NA	NA	0.004	0.004	NA	NA	0.695	2.5	0.652	NA	NA	NA	0.989	0.843
NA	NA	NA	0.806	0.904	NA	0.006	0.194	NA	NA	Biological Process	cellular process//single-organism process	single-organism cellular process	GO:0006020	inositol metabolic process	NA	NA	NA	0.023	0.023	NA	0.07	0.047	NA	NA	NA	NA	NA	1.091	0.925	NA	16.943	5.75	NA	NA
NA	NA	0.357	0	0.772	NA	NA	1	0.124	0.858	Biological Process	cellular process//single-organism process	single-organism cellular process	GO:0006486	protein glycosylation	NA	NA	0.026	0.058	0.026	NA	NA	0.005	0.013	0.008	NA	NA	1.487	2.716	1.047	NA	NA	0.651	3.175	1.624
NA	0.305	0.593	0.102	0.825	NA	1	0.798	0.002	0.584	Biological Process	cellular process//single-organism process	single-organism cellular process	GO:0008219	cell death	NA	0.007	0.02	0.029	0.025	NA	0.001	0.009	0.012	0.007	NA	1.864	1.125	1.368	0.99	NA	0.173	1.143	2.917	1.463
NA	NA	0.987	0.918	0	NA	0.02	0.432	1	0.043	Biological Process	cellular process//single-organism process	single-organism cellular process	GO:0009110	vitamin biosynthetic process	NA	NA	0.013	0.017	0.086	NA	0.021	0.017	0.004	0.021	NA	NA	0.728	0.806	3.414	NA	5.211	2.122	1.036	4.414
NA	0.646	0.006	0	0.011	NA	0.984	1	1	0.457	Biological Process	cellular process//single-organism process	single-organism cellular process	GO:0010118	stomatal movement	NA	0.009	0.053	0.071	0.062	NA	0.004	0.009	0.004	0.013	NA	2.329	3.014	3.337	2.475	NA	1.079	1.099	1.072	2.743
NA	NA	0.937	0.356	0	0.009	0.087	0.363	NA	0.571	Biological Process	cellular process//single-organism process	single-organism cellular process	GO:0015995	chlorophyll biosynthetic process	NA	NA	0.015	0.037	0.11	0.015	0.022	0.022	NA	0.015	NA	NA	0.831	1.725	4.387	42.237	5.357	2.727	NA	3.025
NA	NA	0.021	0.002	0.187	NA	NA	0.817	0.577	0.814	Biological Process	cellular process//single-organism process	single-organism cellular process	GO:0015996	chlorophyll catabolic process	NA	NA	0.088	0.123	0.07	NA	NA	0.018	0.018	0.018	NA	NA	4.957	5.762	2.791	NA	NA	2.169	4.233	3.609
NA	NA	1	1	1	NA	1	0	1	0	Biological Process	cellular process//single-organism process	single-organism cellular process	GO:0016458	gene silencing	NA	NA	0.005	0.012	0.016	NA	0.002	0.028	0.001	0.029	NA	NA	0.255	0.581	0.627	NA	0.547	3.481	0.272	6.023
NA	1	0	0	0.001	NA	0.346	0.133	0.559	1	Biological Process	cellular process//single-organism process	single-organism cellular process	GO:0019725	cellular homeostasis	NA	0.004	0.04	0.064	0.042	NA	0.006	0.013	0.006	0.004	NA	1.016	2.265	3.003	1.671	NA	1.57	1.598	1.404	0.798
0	1	1	1	1	NA	1	1	1	0.907	Biological Process	cellular process//single-organism process	single-organism cellular process	GO:0022900	electron transport chain	0.004	0.001	0.01	0.012	0.017	NA	0.001	0.006	0.004	0.006	13.933	0.334	0.552	0.558	0.676	NA	0.31	0.736	0.923	1.137
NA	NA	0.63	0.318	0.011	NA	1	1	1	1	Biological Process	cellular process//single-organism process	single-organism cellular process	GO:0034637	cellular carbohydrate biosynthetic process	NA	NA	0.02	0.027	0.043	NA	0.002	0.002	0.001	0.002	NA	NA	1.144	1.285	1.705	NA	0.578	0.294	0.287	0.49
NA	NA	0.821	0.343	0.001	0.006	0.041	0.184	NA	0.404	Biological Process	cellular process//single-organism process	single-organism cellular process	GO:0042168	heme metabolic process	NA	NA	0.021	0.041	0.103	0.021	0.031	0.031	NA	0.021	NA	NA	1.165	1.935	4.1	59.218	7.511	3.824	NA	4.242
NA	NA	NA	0.82	0	NA	0.074	0.728	NA	0.001	Biological Process	cellular process//single-organism process	single-organism cellular process	GO:0042723	thiamine-containing compound metabolic process	NA	NA	NA	0.022	0.2	NA	0.044	0.022	NA	0.089	NA	NA	NA	1.043	7.955	NA	10.793	2.747	NA	18.286
NA	NA	1	0.486	0.012	NA	NA	NA	NA	NA	Biological Process	cellular process//single-organism process	single-organism cellular process	GO:0071804	cellular potassium ion transport	NA	NA	0.01	0.03	0.065	NA	NA	NA	NA	NA	NA	NA	0.562	1.401	2.572	NA	NA	NA	NA	NA
NA	1	0.025	0.04	1	0.709	0.546	0.718	0.582	1	Biological Process	developmental process	anatomical structure development	GO:0009653	anatomical structure morphogenesis	NA	0.003	0.027	0.03	0.022	0.001	0.006	0.009	0.006	0.003	NA	0.725	1.502	1.403	0.881	1.59	1.345	1.164	1.336	0.683
NA	0.322	0.011	0	0	0.926	0.111	0.194	0.786	1	Biological Process	developmental process	anatomical structure development	GO:0048731	system development	NA	0.006	0.024	0.031	0.041	0	0.006	0.011	0.005	0.004	NA	1.459	1.373	1.449	1.631	0.727	1.537	1.315	1.099	0.885
NA	NA	NA	0.344	0.043	NA	0.378	0.634	0.404	NA	Biological Process	developmental process	anatomical structure development	GO:0071695	anatomical structure maturation	NA	NA	NA	0.061	0.121	NA	0.03	0.03	0.03	NA	NA	NA	NA	2.844	4.821	NA	7.359	3.746	7.311	NA
NA	0.856	0.634	0.011	0.006	0.74	0.521	1	1	1	Biological Process	developmental process	anatomical structure development	GO:0099402	plant organ development	NA	0.005	0.019	0.031	0.037	0.001	0.006	0.006	0.003	0.002	NA	1.192	1.085	1.47	1.467	1.451	1.35	0.687	0.61	0.312
NA	NA	NA	1	NA	NA	0.045	0.58	NA	1	Biological Process	developmental process	anatomical structure morphogenesis	GO:0090626	plant epidermis morphogenesis	NA	NA	NA	0.01	NA	NA	0.021	0.016	NA	0.005	NA	NA	NA	0.489	NA	NA	5.059	1.932	NA	1.071
NA	NA	0.788	0.019	0.268	0.434	0.384	1	1	NA	Biological Process	developmental process	anatomical structure morphogenesis	GO:1905392	plant organ morphogenesis	NA	NA	0.019	0.039	0.034	0.002	0.008	0.006	0.002	NA	NA	NA	1.048	1.813	1.352	4.439	1.877	0.764	0.373	NA
NA	0.671	0.008	0.439	0.458	NA	1	0.685	0.183	0.6	Biological Process	developmental process//growth	anatomical structure morphogenesis//developmental growth	GO:0060560	developmental growth involved in morphogenesis	NA	0.007	0.041	0.028	0.032	NA	0.002	0.012	0.012	0.009	NA	1.811	2.344	1.297	1.283	NA	0.56	1.424	2.78	1.896
NA	0.562	0.024	0.008	0.058	NA	0.937	0.871	NA	NA	Biological Process	developmental process//negative regulation of biological process	negative regulation of developmental process//negative regulation of multicellular organismal process	GO:0048581	negative regulation of post-embryonic development	NA	0.011	0.052	0.063	0.057	NA	0.006	0.011	NA	NA	NA	3.012	2.923	2.966	2.286	NA	1.396	1.421	NA	NA
NA	0.592	NA	0	0.11	NA	0.47	NA	NA	NA	Biological Process	developmental process//single-organism process	single-organism developmental process//anatomical structure development	GO:0042335	cuticle development	NA	0.022	NA	0.152	0.087	NA	0.022	NA	NA	NA	NA	5.696	NA	7.14	3.459	NA	5.279	NA	NA	NA
NA	0.545	0.066	0.146	0.043	NA	1	1	0.207	1	Biological Process	developmental process//single-organism process	single-organism developmental process	GO:0007568	aging	NA	0.009	0.037	0.037	0.049	NA	0.003	0.006	0.012	0.006	NA	2.419	2.086	1.732	1.958	NA	0.747	0.761	2.97	1.266
NA	NA	1	0.037	0.038	NA	0.834	1	0.237	1	Biological Process	developmental process//single-organism process	single-organism developmental process	GO:0021700	developmental maturation	NA	NA	0.009	0.043	0.049	NA	0.006	0.009	0.011	0.006	NA	NA	0.487	2.022	1.943	NA	1.396	1.066	2.773	1.182
NA	1	0.039	0.012	0.022	0.753	0.925	1	1	1	Biological Process	developmental process//single-organism process	single-organism developmental process	GO:0048367	shoot system development	NA	0.003	0.025	0.031	0.035	0	0.004	0.007	0.001	0.003	NA	0.749	1.427	1.454	1.384	1.369	1.042	0.825	0.345	0.686
NA	0.936	0.026	0.221	0.86	NA	1	1	0.067	1	Biological Process	developmental process//single-organism process	single-organism developmental process	GO:0048589	developmental growth	NA	0.005	0.031	0.029	0.024	NA	0.001	0.006	0.011	0.005	NA	1.26	1.766	1.353	0.956	NA	0.292	0.743	2.61	0.989
NA	0.606	0.009	0.492	0.943	NA	1	0.548	0.269	0.486	Biological Process	growth	cell growth	GO:0009826	unidimensional cell growth	NA	0.008	0.043	0.027	0.022	NA	0.003	0.014	0.011	0.011	NA	2.124	2.444	1.268	0.86	NA	0.656	1.671	2.608	2.224
NA	NA	0.004	0.005	NA	NA	NA	NA	0	NA	Biological Process	growth	developmental growth	GO:0080186	developmental vegetative growth	NA	NA	0.333	0.333	NA	NA	NA	NA	0.333	NA	NA	NA	18.836	15.64	NA	NA	NA	NA	80.425	NA
NA	NA	0.123	0.157	NA	NA	NA	NA	0.008	NA	Biological Process	growth//regulation of biological process	regulation of growth//positive regulation of biological process	GO:0045927	positive regulation of growth	NA	NA	0.075	0.075	NA	NA	NA	NA	0.075	NA	NA	NA	4.238	3.519	NA	NA	NA	NA	18.096	NA
NA	NA	0	0	NA	NA	NA	NA	0.084	NA	Biological Process	immune system process	immune effector process	GO:0002679	respiratory burst involved in defense response	NA	NA	1	1	NA	NA	NA	NA	0.333	NA	NA	NA	56.507	46.921	NA	NA	NA	NA	80.425	NA
NA	1	0.874	0.377	0.015	NA	0.965	1	1	1	Biological Process	localization	cellular localization	GO:0046907	intracellular transport	NA	0.001	0.017	0.025	0.036	NA	0.004	0.006	0.003	0.004	NA	0.134	0.981	1.15	1.421	NA	0.992	0.694	0.616	0.84
NA	1	0.022	0.335	0.005	NA	0.966	NA	NA	NA	Biological Process	localization	cellular localization	GO:0051640	organelle localization	NA	0.005	0.049	0.034	0.069	NA	0.005	NA	NA	NA	NA	1.291	2.784	1.618	2.743	NA	1.196	NA	NA	NA
NA	1	0.457	0.248	0.002	NA	0.997	1	1	1	Biological Process	localization	establishment of localization//cellular localization	GO:0051649	establishment of localization in cell	NA	0.001	0.02	0.026	0.038	NA	0.004	0.005	0.002	0.004	NA	0.254	1.15	1.205	1.522	NA	0.941	0.659	0.584	0.797
NA	1	0.244	0	0	1	1	1	1	1	Biological Process	localization	establishment of localization	GO:0006810	transport	NA	0.002	0.019	0.028	0.035	0	0.004	0.006	0.002	0.004	NA	0.515	1.092	1.334	1.401	0.471	0.875	0.739	0.573	0.741
NA	1	0.496	0.02	0.001	NA	1	1	1	1	Biological Process	localization	establishment of localization	GO:0045184	establishment of protein localization	NA	0.001	0.02	0.03	0.039	NA	0.004	0.006	0.003	0.004	NA	0.357	1.131	1.408	1.537	NA	0.883	0.731	0.768	0.748
NA	1	0.021	0.343	0.001	NA	0.929	NA	NA	NA	Biological Process	localization	establishment of localization	GO:0051656	establishment of organelle localization	NA	0.006	0.054	0.036	0.083	NA	0.006	NA	NA	NA	NA	1.56	3.027	1.676	3.314	NA	1.445	NA	NA	NA
NA	1	0.073	0.006	0.01	NA	0.965	1	0.703	0.907	Biological Process	localization	macromolecule localization//cellular localization	GO:0070727	cellular macromolecule localization	NA	0.003	0.025	0.032	0.036	NA	0.004	0.008	0.005	0.006	NA	0.805	1.39	1.514	1.447	NA	0.995	0.95	1.236	1.159
NA	1	0.162	0.003	0.004	NA	1	1	1	1	Biological Process	localization	macromolecule localization	GO:0008104	protein localization	NA	0.002	0.022	0.032	0.036	NA	0.003	0.005	0.003	0.004	NA	0.436	1.269	1.503	1.439	NA	0.808	0.669	0.703	0.77
NA	1	0.117	0.006	0.16	NA	0	0	0.737	1	Biological Process	localization	macromolecule localization	GO:0010876	lipid localization	NA	0.004	0.031	0.045	0.039	NA	0.045	0.053	0.006	0.004	NA	1.067	1.726	2.102	1.539	NA	10.881	6.547	1.474	0.838
NA	NA	0.002	0.001	0.633	NA	0	0	0.014	NA	Biological Process	localization	maintenance of location	GO:0019915	lipid storage	NA	NA	0.12	0.14	0.04	NA	0.24	0.22	0.06	NA	NA	NA	6.781	6.569	1.591	NA	58.283	27.199	14.476	NA
NA	NA	NA	0.041	NA	NA	NA	0.487	NA	NA	Biological Process	localization	maintenance of location	GO:0051208	sequestering of calcium ion	NA	NA	NA	0.143	NA	NA	NA	0.048	NA	NA	NA	NA	NA	6.703	NA	NA	NA	5.887	NA	NA
NA	NA	0.837	0.028	0.949	NA	0.727	1	NA	0.961	Biological Process	localization	maintenance of location	GO:0051238	sequestering of metal ion	NA	NA	0.02	0.069	0.02	NA	0.01	0.01	NA	0.01	NA	NA	1.119	3.252	0.788	NA	2.404	1.224	NA	2.037
NA	NA	NA	0.049	0.424	NA	NA	NA	NA	NA	Biological Process	metabolic process	biosynthetic process	GO:0006723	cuticle hydrocarbon biosynthetic process	NA	NA	NA	0.25	0.125	NA	NA	NA	NA	NA	NA	NA	NA	11.73	4.972	NA	NA	NA	NA	NA
NA	NA	0.388	0.043	0.075	NA	NA	0.685	NA	NA	Biological Process	metabolic process	biosynthetic process	GO:1903409	reactive oxygen species biosynthetic process	NA	NA	0.05	0.1	0.1	NA	NA	0.025	NA	NA	NA	NA	2.825	4.692	3.977	NA	NA	3.091	NA	NA
NA	1	0.483	0.021	0.212	NA	NA	0.674	0.207	1	Biological Process	metabolic process	biosynthetic process//hormone metabolic process	GO:0042446	hormone biosynthetic process	NA	0.003	0.025	0.046	0.04	NA	NA	0.012	0.012	0.003	NA	0.811	1.4	2.179	1.601	NA	NA	1.531	2.988	0.637
0.825	0.314	0.555	0.716	1	0.861	0.001	0.685	0.729	1	Biological Process	metabolic process	catabolic process//organic substance metabolic process	GO:1901575	organic substance catabolic process	0	0.005	0.019	0.021	0.022	0	0.007	0.009	0.004	0.004	1.084	1.274	1.049	1.001	0.884	0.855	1.639	1.067	1.077	0.796
0	1	1	0.948	0.329	NA	1	1	1	0.169	Biological Process	metabolic process//cellular process	cellular metabolic process	GO:0006091	generation of precursor metabolites and energy	0.003	0.002	0.012	0.02	0.028	NA	0.002	0.008	0.004	0.007	9.178	0.44	0.696	0.92	1.125	NA	0.476	1.004	0.946	1.497
NA	1	0.004	0.688	0.062	0.973	1	1	1	1	Biological Process	metabolic process//cellular process	cellular metabolic process	GO:0006793	phosphorus metabolic process	NA	0.002	0.021	0.021	0.028	0	0.002	0.003	0.002	0.002	NA	0.537	1.193	1.005	1.104	0.713	0.422	0.422	0.479	0.511
NA	NA	0.024	0.034	NA	NA	NA	NA	0.436	0.6	Biological Process	metabolic process//cellular process	cellular metabolic process	GO:0010191	mucilage metabolic process	NA	NA	0.108	0.108	NA	NA	NA	NA	0.027	0.027	NA	NA	6.109	5.073	NA	NA	NA	NA	6.521	5.56
0	1	1	0.587	0.042	0.797	1	0.132	1	0.495	Biological Process	metabolic process//cellular process	cellular metabolic process	GO:0015979	photosynthesis	0.004	0.001	0.01	0.023	0.033	0	0.002	0.012	0.003	0.007	13.986	0.335	0.554	1.061	1.324	1.225	0.414	1.477	0.618	1.404
NA	NA	0.123	0	0	0.272	0.352	1	1	0.801	Biological Process	metabolic process//cellular process	cellular metabolic process	GO:0051186	cofactor metabolic process	NA	NA	0.024	0.046	0.055	0.001	0.006	0.008	0.003	0.006	NA	NA	1.374	2.161	2.188	3.675	1.554	0.949	0.772	1.316
NA	1	0.451	0.094	0.017	0.035	0.311	0.436	0.729	0.457	Biological Process	metabolic process//cellular process	cellular metabolic process	GO:0072593	reactive oxygen species metabolic process	NA	0.001	0.021	0.03	0.039	0.003	0.007	0.012	0.005	0.008	NA	0.234	1.213	1.427	1.565	7.707	1.738	1.438	1.295	1.656
NA	0.485	0.697	0.313	0.852	0	0	0	0.04	0	Biological Process	metabolic process//cellular process//negative regulation of biological process	negative regulation of metabolic process//cellular metabolic process//negative regulation of cellular process	GO:0031324	negative regulation of cellular metabolic process	NA	0.006	0.019	0.026	0.024	0.007	0.029	0.039	0.009	0.024	NA	1.595	1.066	1.199	0.968	19.229	7.095	4.816	2.203	4.883
0.857	0.02	0.895	1	1	0.025	0.612	0.009	1	0.664	Biological Process	metabolic process//cellular process//regulation of biological process	regulation of metabolic process//cellular metabolic process//regulation of cellular process	GO:0031323	regulation of cellular metabolic process	0	0.005	0.017	0.019	0.018	0.001	0.004	0.01	0.004	0.005	0.863	1.382	0.988	0.912	0.714	2.212	1.079	1.253	0.929	1.097
NA	1	1	0.008	0	NA	1	1	1	1	Biological Process	metabolic process//cellular process//single-organism process	cellular metabolic process//organic substance metabolic process//single-organism cellular process	GO:0006082	organic acid metabolic process	NA	0.002	0.016	0.027	0.039	NA	0.003	0.004	0.003	0.003	NA	0.508	0.922	1.266	1.535	NA	0.785	0.519	0.701	0.631
NA	1	0.013	0.003	0.006	NA	1	1	1	1	Biological Process	metabolic process//cellular process//single-organism process	cellular metabolic process//organic substance metabolic process//single-organism cellular process	GO:0042180	cellular ketone metabolic process	NA	0.004	0.046	0.057	0.06	NA	0.004	0.007	0.004	0.004	NA	0.926	2.596	2.653	2.389	NA	0.858	0.874	0.853	0.727
NA	0.999	0.01	0.036	1	NA	0.59	1	0.617	NA	Biological Process	metabolic process//cellular process//single-organism process	cellular metabolic process//single-organism cellular process	GO:0009404	toxin metabolic process	NA	0.005	0.041	0.041	0.019	NA	0.007	0.002	0.007	NA	NA	1.272	2.332	1.936	0.772	NA	1.768	0.3	1.757	NA
NA	1	0.816	0.019	0.001	NA	1	1	1	1	Biological Process	metabolic process//cellular process//single-organism process	cellular metabolic process//single-organism cellular process	GO:0044255	cellular lipid metabolic process	NA	0.003	0.018	0.029	0.036	NA	0.004	0.004	0.003	0.002	NA	0.691	1.006	1.345	1.429	NA	0.88	0.53	0.716	0.475
NA	1	0.021	0	0	NA	NA	1	1	1	Biological Process	metabolic process//cellular process//single-organism process	cellular metabolic process//single-organism metabolic process//organic substance metabolic process//single-organism cellular process	GO:0006081	cellular aldehyde metabolic process	NA	0.003	0.043	0.083	0.079	NA	NA	0.003	0.003	0.003	NA	0.865	2.424	3.871	3.15	NA	NA	0.408	0.796	0.679
NA	1	0.136	0.009	0.239	NA	NA	0.224	0.488	NA	Biological Process	metabolic process	hormone metabolic process	GO:0016131	brassinosteroid metabolic process	NA	0.006	0.04	0.062	0.045	NA	NA	0.023	0.011	NA	NA	1.48	2.235	2.916	1.798	NA	NA	2.794	2.726	NA
NA	0.54	0.837	0.517	0.92	0.033	0.033	0	0.098	0	Biological Process	metabolic process//negative regulation of biological process	biosynthetic process//negative regulation of metabolic process	GO:0009890	negative regulation of biosynthetic process	NA	0.007	0.018	0.024	0.023	0.003	0.01	0.032	0.009	0.028	NA	1.705	0.998	1.134	0.924	8.008	2.483	3.907	2.242	5.736
NA	0.592	0.821	0.726	1	0	0	0	0.222	0	Biological Process	metabolic process//negative regulation of biological process	negative regulation of metabolic process	GO:0010605	negative regulation of macromolecule metabolic process	NA	0.005	0.018	0.021	0.02	0.005	0.021	0.029	0.007	0.018	NA	1.397	1.004	1.001	0.777	14.035	5.07	3.57	1.608	3.656
NA	NA	NA	NA	0.043	NA	NA	NA	NA	NA	Biological Process	metabolic process//negative regulation of biological process	negative regulation of metabolic process	GO:0045912	negative regulation of carbohydrate metabolic process	NA	NA	NA	NA	0.333	NA	NA	NA	NA	NA	NA	NA	NA	NA	13.258	NA	NA	NA	NA	NA
NA	0.934	0.909	0.65	1	0	0	0	0.17	0	Biological Process	metabolic process//negative regulation of biological process	nitrogen compound metabolic process//negative regulation of metabolic process	GO:0051172	negative regulation of nitrogen compound metabolic process	NA	0.004	0.017	0.022	0.02	0.007	0.03	0.039	0.008	0.023	NA	1.173	0.939	1.05	0.788	20.2	7.298	4.822	1.851	4.735
NA	NA	0.566	0.001	0.009	NA	NA	NA	NA	NA	Biological Process	metabolic process	nitrogen compound metabolic process	GO:0071941	nitrogen cycle metabolic process	NA	NA	0.027	0.081	0.074	NA	NA	NA	NA	NA	NA	NA	1.527	3.804	2.956	NA	NA	NA	NA	NA
NA	NA	0.782	0.097	0	NA	NA	NA	0.984	1	Biological Process	metabolic process	nitrogen compound metabolic process	GO:0097164	ammonium ion metabolic process	NA	NA	0.02	0.045	0.106	NA	NA	NA	0.005	0.005	NA	NA	1.136	2.122	4.197	NA	NA	NA	1.212	1.034
NA	NA	0.901	0.005	0.005	NA	NA	NA	NA	NA	Biological Process	metabolic process	nitrogen compound metabolic process	GO:2001057	reactive nitrogen species metabolic process	NA	NA	0.017	0.078	0.087	NA	NA	NA	NA	NA	NA	NA	0.983	3.672	3.459	NA	NA	NA	NA	NA
0.779	1	0.919	1	0.578	0.009	0.542	1	1	1	Biological Process	metabolic process	nitrogen compound metabolic process//organic substance metabolic process	GO:1901564	organonitrogen compound metabolic process	0	0.003	0.017	0.019	0.026	0.001	0.004	0.006	0.003	0.003	1.051	0.722	0.986	0.915	1.014	1.809	1.058	0.736	0.766	0.696
NA	NA	0.157	0.013	0.003	NA	NA	NA	0.775	0.111	Biological Process	metabolic process	organic substance metabolic process	GO:0018904	ether metabolic process	NA	NA	0.045	0.073	0.091	NA	NA	NA	0.009	0.027	NA	NA	2.569	3.412	3.616	NA	NA	NA	2.193	5.61
NA	NA	0.987	0.117	0	NA	NA	NA	NA	0.334	Biological Process	metabolic process	organic substance metabolic process	GO:0046500	S-adenosylmethionine metabolic process	NA	NA	0.012	0.059	0.153	NA	NA	NA	NA	0.024	NA	NA	0.665	2.76	6.083	NA	NA	NA	NA	4.84
NA	1	1	0.93	0.352	0.753	0.023	1	1	1	Biological Process	metabolic process	organic substance metabolic process	GO:1901135	carbohydrate derivative metabolic process	NA	0	0.011	0.02	0.028	0	0.007	0.006	0.003	0.003	NA	0.105	0.622	0.939	1.099	1.15	1.653	0.767	0.628	0.618
NA	1	0.081	0.001	0.044	NA	0.965	0.797	0.984	1	Biological Process	metabolic process	organic substance metabolic process	GO:1901615	organic hydroxy compound metabolic process	NA	0.002	0.028	0.042	0.038	NA	0.004	0.01	0.004	0.002	NA	0.559	1.566	1.951	1.526	NA	1.036	1.186	1.029	0.439
NA	NA	0	0	0	NA	NA	NA	0.384	NA	Biological Process	metabolic process//positive regulation of biological process	positive regulation of metabolic process	GO:0051353	positive regulation of oxidoreductase activity	NA	NA	0.2	0.2	0.3	NA	NA	NA	0.033	NA	NA	NA	11.301	9.384	11.932	NA	NA	NA	8.042	NA
NA	1	1	1	0	NA	1	1	1	1	Biological Process	metabolic process	primary metabolic process	GO:0006520	cellular amino acid metabolic process	NA	0.002	0.006	0.018	0.051	NA	0.004	0.004	0.002	0.004	NA	0.5	0.35	0.828	2.011	NA	0.927	0.472	0.576	0.883
0.365	1	0.171	1	1	0.016	1	1	1	1	Biological Process	metabolic process	primary metabolic process	GO:0019538	protein metabolic process	0	0.003	0.019	0.019	0.024	0.001	0.004	0.006	0.003	0.003	1.328	0.851	1.064	0.908	0.97	1.904	0.974	0.75	0.808	0.689
NA	1	0.156	0	0.006	0.589	0	0.268	1	1	Biological Process	metabolic process	primary metabolic process//organic substance metabolic process	GO:0005975	carbohydrate metabolic process	NA	0.002	0.021	0.032	0.032	0.001	0.011	0.01	0.003	0.003	NA	0.593	1.17	1.486	1.266	1.499	2.704	1.226	0.756	0.644
0.857	0.038	0.963	1	1	0.842	1	0.574	1	0.907	Biological Process	metabolic process//regulation of biological process	biosynthetic process//regulation of metabolic process	GO:0009889	regulation of biosynthetic process	0	0.005	0.017	0.018	0.017	0	0.002	0.009	0.004	0.005	0.938	1.366	0.964	0.858	0.671	0.924	0.578	1.074	0.87	1.046
0.857	0.075	1	1	1	0.025	0.666	0.027	1	0.983	Biological Process	metabolic process//regulation of biological process	nitrogen compound metabolic process//regulation of metabolic process	GO:0051171	regulation of nitrogen compound metabolic process	0	0.005	0.017	0.018	0.016	0.001	0.004	0.01	0.004	0.005	0.877	1.309	0.935	0.847	0.654	2.248	1.067	1.221	0.857	1.028
NA	NA	0.001	0.001	0	NA	NA	NA	0.45	NA	Biological Process	metabolic process//regulation of biological process	regulation of metabolic process	GO:0051341	regulation of oxidoreductase activity	NA	NA	0.15	0.15	0.225	NA	NA	NA	0.025	NA	NA	NA	8.476	7.038	8.949	NA	NA	NA	6.032	NA
0.863	0.028	1	1	1	0.031	0.835	0.043	1	0.907	Biological Process	metabolic process//regulation of biological process	regulation of metabolic process	GO:0060255	regulation of macromolecule metabolic process	0	0.005	0.017	0.018	0.017	0.001	0.004	0.01	0.004	0.005	0.84	1.359	0.948	0.855	0.679	2.152	1.022	1.197	0.876	1.044
NA	0.284	0.618	0.476	1	0	0	0	0.074	0	Biological Process	metabolic process//regulation of biological process	regulation of metabolic process//negative regulation of biological process	GO:0009892	negative regulation of metabolic process	NA	0.006	0.019	0.023	0.023	0.005	0.02	0.029	0.008	0.018	NA	1.677	1.085	1.101	0.9	13.484	4.975	3.588	1.854	3.775
0.857	0.069	1	1	1	0.025	0.673	0.029	1	0.992	Biological Process	metabolic process//regulation of biological process	regulation of metabolic process//primary metabolic process	GO:0080090	regulation of primary metabolic process	0	0.005	0.017	0.018	0.016	0.001	0.004	0.01	0.004	0.005	0.875	1.322	0.95	0.854	0.652	2.242	1.064	1.217	0.855	1.025
NA	1	1	0.458	0	0.602	0.984	1	1	1	Biological Process	metabolic process//single-organism process	biosynthetic process//single-organism metabolic process	GO:0044711	single-organism biosynthetic process	NA	0.002	0.016	0.022	0.035	0	0.004	0.005	0.002	0.003	NA	0.418	0.907	1.052	1.394	1.308	0.968	0.577	0.467	0.585
NA	0.562	0.041	0	0.006	NA	0.116	0.779	0.984	0.982	Biological Process	metabolic process//single-organism process	catabolic process//single-organism metabolic process	GO:0044712	single-organism catabolic process	NA	0.005	0.025	0.036	0.036	NA	0.007	0.009	0.004	0.005	NA	1.396	1.39	1.692	1.418	NA	1.692	1.115	0.989	1.096
NA	1	0.466	0	0.019	NA	0.835	1	1	1	Biological Process	metabolic process//single-organism process	primary metabolic process//single-organism metabolic process//organic substance metabolic process	GO:0006629	lipid metabolic process	NA	0.003	0.019	0.031	0.032	NA	0.004	0.005	0.003	0.003	NA	0.898	1.097	1.447	1.263	NA	1.054	0.678	0.772	0.611
NA	1	0.037	0.145	0.843	NA	1	1	1	NA	Biological Process	metabolic process//single-organism process	single-organism metabolic process	GO:0019748	secondary metabolic process	NA	0.004	0.024	0.026	0.025	NA	0.003	0.004	0.002	NA	NA	0.951	1.375	1.227	0.982	NA	0.705	0.449	0.526	NA
NA	NA	0.167	0.001	0	0.056	0.194	0.797	1	0.983	Biological Process	metabolic process//single-organism process	single-organism metabolic process	GO:0042440	pigment metabolic process	NA	NA	0.029	0.05	0.081	0.004	0.01	0.01	0.002	0.006	NA	NA	1.645	2.341	3.225	11.942	2.524	1.285	0.502	1.283
NA	1	1	0.352	0	0.973	1	1	1	1	Biological Process	metabolic process//single-organism process	single-organism metabolic process	GO:0044281	small molecule metabolic process	NA	0.001	0.014	0.023	0.035	0	0.003	0.005	0.003	0.004	NA	0.361	0.811	1.066	1.404	0.565	0.788	0.571	0.664	0.769
NA	1	0.037	0.001	0.141	NA	1	1	0.779	1	Biological Process	metabolic process//single-organism process	single-organism metabolic process	GO:0044723	single-organism carbohydrate metabolic process	NA	0.002	0.024	0.031	0.03	NA	0.004	0.006	0.005	0.003	NA	0.485	1.341	1.475	1.202	NA	0.898	0.724	1.116	0.634
NA	NA	0.005	0.006	0.474	NA	NA	NA	0.196	NA	Biological Process	metabolic process//single-organism process	single-organism metabolic process	GO:0045730	respiratory burst	NA	NA	0.3	0.3	0.1	NA	NA	NA	0.1	NA	NA	NA	16.952	14.076	3.977	NA	NA	NA	24.127	NA
0.014	1	0.761	0	0	0.842	1	1	0.861	1	Biological Process	metabolic process//single-organism process	single-organism metabolic process	GO:0055114	oxidation-reduction process	0.001	0.003	0.018	0.028	0.032	0	0.004	0.008	0.004	0.004	2.68	0.771	1.012	1.293	1.278	0.939	0.913	0.99	1.026	0.891
NA	NA	0.145	0	0.878	NA	NA	1	0.173	0.907	Biological Process	metabolic process//single-organism process	single-organism metabolic process	GO:0070085	glycosylation	NA	NA	0.031	0.059	0.024	NA	NA	0.005	0.012	0.007	NA	NA	1.728	2.76	0.936	NA	NA	0.582	2.839	1.452
NA	1	1	0.761	0	NA	0.726	1	1	1	Biological Process	metabolic process//single-organism process	single-organism metabolic process	GO:1901657	glycosyl compound metabolic process	NA	0.001	0.014	0.021	0.055	NA	0.006	0.006	0.001	0.003	NA	0.367	0.791	0.986	2.172	NA	1.36	0.693	0.338	0.576
NA	0.609	0.021	0.008	0.048	0.546	0.347	1	1	1	Biological Process	multicellular organismal process//developmental process//regulation of biological process	regulation of multicellular organismal process//regulation of developmental process	GO:2000026	regulation of multicellular organismal development	NA	0.006	0.031	0.037	0.038	0.001	0.007	0.008	0.001	0.003	NA	1.606	1.732	1.725	1.503	2.934	1.736	1.01	0.246	0.63
NA	NA	0.003	0.82	1	NA	NA	0.552	NA	NA	Biological Process	multicellular organismal process//developmental process//single-organism process	single-multicellular organism process//anatomical structure morphogenesis//single-organism developmental process	GO:0001763	morphogenesis of a branching structure	NA	NA	0.082	0.02	0.01	NA	NA	0.02	NA	NA	NA	NA	4.613	0.958	0.406	NA	NA	2.523	NA	NA
NA	0.305	0.001	0	0	0.973	0.03	0.043	0.283	1	Biological Process	multicellular organismal process//developmental process//single-organism process	single-multicellular organism process//single-organism developmental process//anatomical structure development	GO:0007275	multicellular organism development	NA	0.005	0.024	0.032	0.036	0	0.006	0.011	0.005	0.005	NA	1.375	1.38	1.5	1.422	0.471	1.553	1.358	1.305	0.944
NA	0.626	0.07	0.031	0.164	NA	0.975	1	NA	NA	Biological Process	multicellular organismal process//single-organism process//regulation of biological process	single-multicellular organism process//regulation of multicellular organismal process//negative regulation of biological process	GO:0051241	negative regulation of multicellular organismal process	NA	0.009	0.042	0.051	0.047	NA	0.005	0.009	NA	NA	NA	2.437	2.365	2.401	1.85	NA	1.13	1.15	NA	NA
NA	0.305	0.009	0	0	0.857	0.002	0.001	0.56	0.508	Biological Process	multicellular organismal process//single-organism process	single-multicellular organism process	GO:0009791	post-embryonic development	NA	0.006	0.025	0.034	0.043	0	0.009	0.015	0.005	0.006	NA	1.529	1.424	1.586	1.723	0.882	2.089	1.823	1.26	1.327
NA	0.051	0	0	0.003	NA	0.313	0.001	0.138	0.562	Biological Process	multicellular organismal process//single-organism process	single-multicellular organism process	GO:0009845	seed germination	NA	0.019	0.061	0.076	0.065	NA	0.011	0.038	0.015	0.011	NA	4.981	3.438	3.568	2.571	NA	2.77	4.701	3.67	2.347
NA	NA	0.113	0.018	0.029	NA	NA	NA	0.241	0.357	Biological Process	multicellular organismal process//single-organism process	single-multicellular organism process	GO:0010232	vascular transport	NA	NA	0.133	0.2	0.2	NA	NA	NA	0.067	0.067	NA	NA	7.534	9.384	7.955	NA	NA	NA	16.085	13.714
NA	NA	0.008	0	NA	NA	NA	NA	NA	NA	Biological Process	multicellular organismal process//single-organism process	single-multicellular organism process	GO:0043480	pigment accumulation in tissues	NA	NA	0.667	1	NA	NA	NA	NA	NA	NA	NA	NA	37.672	46.921	NA	NA	NA	NA	NA	NA
NA	NA	0.633	0.174	NA	NA	0	0	0.446	1	Biological Process	multi-organism process	interspecies interaction between organisms	GO:0035821	modification of morphology or physiology of other organism	NA	NA	0.025	0.043	NA	NA	0.11	0.117	0.012	0.006	NA	NA	1.387	2.015	NA	NA	26.817	14.411	2.96	1.262
NA	NA	NA	0	NA	NA	NA	NA	NA	NA	Biological Process	multi-organism process	interspecies interaction between organisms	GO:0051702	interaction with symbiont	NA	NA	NA	1	NA	NA	NA	NA	NA	NA	NA	NA	NA	46.921	NA	NA	NA	NA	NA	NA
NA	0.999	0	0	0.019	NA	0.216	0.707	0.24	1	Biological Process	multi-organism process	response to other organism	GO:0009617	response to bacterium	NA	0.005	0.045	0.051	0.044	NA	0.009	0.011	0.009	0.002	NA	1.187	2.561	2.41	1.742	NA	2.201	1.307	2.187	0.311
NA	0.075	0.121	0.003	0.043	0.001	0	0	0.076	0.329	Biological Process	multi-organism process	response to other organism	GO:0009620	response to fungus	NA	0.011	0.028	0.042	0.041	0.006	0.046	0.046	0.011	0.01	NA	2.932	1.581	1.969	1.613	16.068	11.208	5.706	2.7	2.014
NA	0.596	0.048	0.001	0.116	NA	NA	NA	0.099	NA	Biological Process	multi-organism process	response to other organism	GO:0009624	response to nematode	NA	0.021	0.085	0.149	0.085	NA	NA	NA	0.043	NA	NA	5.575	4.809	6.988	3.385	NA	NA	NA	10.267	NA
NA	NA	0	0	NA	NA	NA	NA	0.001	NA	Biological Process	multi-organism process	response to other organism	GO:0052173	response to defenses of other organism involved in symbiotic interaction	NA	NA	1	1	NA	NA	NA	NA	0.667	NA	NA	NA	56.507	46.921	NA	NA	NA	NA	160.85	NA
NA	NA	0	0	NA	NA	NA	NA	0.001	NA	Biological Process	multi-organism process	response to other organism	GO:0075136	response to host	NA	NA	1	1	NA	NA	NA	NA	0.667	NA	NA	NA	56.507	46.921	NA	NA	NA	NA	160.85	NA
NA	0.417	0.006	0	0.007	0.054	0	0	0.234	0.903	Biological Process	multi-organism process	response to other organism	GO:0098542	defense response to other organism	NA	0.007	0.031	0.041	0.039	0.002	0.025	0.027	0.007	0.006	NA	1.755	1.724	1.92	1.568	6.411	5.963	3.312	1.795	1.224
NA	NA	NA	0	NA	NA	NA	NA	NA	NA	Biological Process	positive regulation of biological process//multi-organism process	positive regulation of multi-organism process	GO:0048524	positive regulation of viral process	NA	NA	NA	1	NA	NA	NA	NA	NA	NA	NA	NA	NA	46.921	NA	NA	NA	NA	NA	NA
NA	NA	NA	NA	0.017	NA	NA	NA	NA	NA	Biological Process	positive regulation of biological process	positive regulation of transport	GO:0034764	positive regulation of transmembrane transport	NA	NA	NA	NA	0.25	NA	NA	NA	NA	NA	NA	NA	NA	NA	9.943	NA	NA	NA	NA	NA
NA	NA	0.029	0.587	0.259	NA	NA	NA	0.297	NA	Biological Process	positive regulation of biological process//response to stimulus	positive regulation of response to stimulus	GO:1901002	positive regulation of response to salt stress	NA	NA	0.15	0.05	0.1	NA	NA	NA	0.05	NA	NA	NA	8.476	2.346	3.977	NA	NA	NA	12.064	NA
NA	0.517	0.077	0.02	NA	NA	NA	NA	0.005	NA	Biological Process	positive regulation of biological process//response to stimulus	positive regulation of response to stimulus	GO:1902584	positive regulation of response to water deprivation	NA	0.032	0.097	0.129	NA	NA	NA	NA	0.097	NA	NA	8.452	5.468	6.054	NA	NA	NA	NA	23.349	NA
NA	NA	0	0	0	NA	NA	NA	0.207	NA	Biological Process	positive regulation of biological process//response to stimulus	positive regulation of response to stimulus	GO:1902884	positive regulation of response to oxidative stress	NA	NA	0.636	0.636	0.818	NA	NA	NA	0.091	NA	NA	NA	35.959	29.859	32.542	NA	NA	NA	21.934	NA
NA	NA	0.002	0.003	0.422	NA	NA	NA	0.39	NA	Biological Process	positive regulation of biological process//response to stimulus	positive regulation of response to stimulus//response to external stimulus	GO:0032103	positive regulation of response to external stimulus	NA	NA	0.161	0.161	0.065	NA	NA	NA	0.032	NA	NA	NA	9.114	7.568	2.566	NA	NA	NA	7.783	NA
NA	0.626	0.059	0.221	0.017	NA	NA	NA	NA	NA	Biological Process	regulation of biological process//localization	regulation of localization	GO:0051049	regulation of transport	NA	0.008	0.035	0.033	0.05	NA	NA	NA	NA	NA	NA	1.98	1.993	1.536	2.004	NA	NA	NA	NA	NA
NA	NA	NA	0.041	0.688	NA	NA	NA	NA	NA	Biological Process	regulation of biological process//multi-organism process	regulation of multi-organism process	GO:0043903	regulation of symbiosis, encompassing mutualism through parasitism	NA	NA	NA	0.143	0.048	NA	NA	NA	NA	NA	NA	NA	NA	6.703	1.894	NA	NA	NA	NA	NA
NA	NA	0	0.014	NA	NA	NA	NA	NA	NA	Biological Process	regulation of biological process	regulation of circadian rhythm	GO:0010378	temperature compensation of the circadian clock	NA	NA	0.75	0.5	NA	NA	NA	NA	NA	NA	NA	NA	42.381	23.46	NA	NA	NA	NA	NA	NA
NA	NA	0.416	0.012	0.267	NA	NA	NA	NA	NA	Biological Process	regulation of biological process	regulation of homeostatic process	GO:2000021	regulation of ion homeostasis	NA	NA	0.047	0.116	0.07	NA	NA	NA	NA	NA	NA	NA	2.628	5.456	2.775	NA	NA	NA	NA	NA
NA	0.999	0	0	0.023	0.334	1	1	0.005	1	Biological Process	regulation of biological process//response to stimulus	positive regulation of biological process//regulation of response to stimulus	GO:0048584	positive regulation of response to stimulus	NA	0.005	0.061	0.063	0.049	0.002	0.002	0.002	0.02	0.002	NA	1.278	3.446	2.975	1.94	7.005	0.592	0.302	4.708	0.502
NA	NA	0.005	0.031	0.688	NA	NA	NA	0.824	NA	Biological Process	regulation of biological process//response to stimulus	regulation of response to stimulus//response to external stimulus	GO:0032101	regulation of response to external stimulus	NA	NA	0.069	0.062	0.031	NA	NA	NA	0.008	NA	NA	NA	3.912	2.887	1.224	NA	NA	NA	1.856	NA
NA	0.626	0	0	0	NA	NA	1	0.04	1	Biological Process	regulation of biological process//response to stimulus	regulation of response to stimulus//response to stress	GO:0080134	regulation of response to stress	NA	0.007	0.052	0.06	0.057	NA	NA	0.002	0.013	0.003	NA	1.75	2.924	2.82	2.258	NA	NA	0.206	3.222	0.687
NA	NA	NA	NA	NA	NA	0	0	NA	NA	Biological Process	reproduction//cellular component organization or biogenesis	reproductive process//cellular component biogenesis	GO:0010344	seed oilbody biogenesis	NA	NA	NA	NA	NA	NA	0.429	0.357	NA	NA	NA	NA	NA	NA	NA	NA	104.076	44.155	NA	NA
NA	0.318	0.016	0	0	0.842	0.029	0.009	0.329	0.6	Biological Process	reproduction	reproductive process	GO:0003006	developmental process involved in reproduction	NA	0.006	0.025	0.033	0.042	0	0.008	0.014	0.006	0.006	NA	1.555	1.42	1.556	1.68	1.002	1.865	1.683	1.432	1.292
NA	NA	0.02	0.027	NA	NA	NA	NA	0.413	0.584	Biological Process	reproduction	reproductive process	GO:0048359	mucilage metabolic process involved in seed coat development	NA	NA	0.118	0.118	NA	NA	NA	NA	0.029	0.029	NA	NA	6.648	5.52	NA	NA	NA	NA	7.096	6.05
NA	NA	NA	NA	NA	NA	0	0.028	NA	NA	Biological Process	reproduction	reproductive process	GO:0048497	maintenance of floral organ identity	NA	NA	NA	NA	NA	NA	0.231	0.154	NA	NA	NA	NA	NA	NA	NA	NA	56.041	19.021	NA	NA
NA	0.075	0.04	0.447	0.943	NA	NA	1	0.207	NA	Biological Process	reproduction	reproductive process	GO:0048573	photoperiodism, flowering	NA	0.021	0.047	0.031	0.021	NA	NA	0.005	0.016	NA	NA	5.459	2.649	1.466	0.829	NA	NA	0.644	3.77	NA
NA	NA	NA	NA	NA	NA	0	0.001	NA	NA	Biological Process	reproductive process//developmental process	developmental process involved in reproduction//abscission	GO:0010227	floral organ abscission	NA	NA	NA	NA	NA	NA	0.25	0.25	NA	NA	NA	NA	NA	NA	NA	NA	60.711	30.908	NA	NA
NA	NA	0.035	0.054	0.778	NA	NA	NA	0.612	0.847	Biological Process	reproductive process//developmental process	developmental process involved in reproduction//anatomical structure development	GO:0010214	seed coat development	NA	NA	0.076	0.076	0.03	NA	NA	NA	0.015	0.015	NA	NA	4.281	3.555	1.205	NA	NA	NA	3.656	3.117
NA	0.626	0.049	0.001	0	0.842	0.011	0.011	0.56	0.873	Biological Process	reproductive process//developmental process	developmental process involved in reproduction//anatomical structure development	GO:0048608	reproductive structure development	NA	0.005	0.024	0.033	0.044	0	0.008	0.014	0.005	0.006	NA	1.304	1.362	1.526	1.735	1.099	2.045	1.703	1.293	1.181
NA	0.005	0.02	0.061	0.736	NA	NA	0.202	0.005	0.285	Biological Process	reproductive process//developmental process	developmental process involved in reproduction	GO:0010228	vegetative to reproductive phase transition of meristem	NA	0.02	0.039	0.039	0.027	NA	NA	0.017	0.02	0.012	NA	5.138	2.216	1.84	1.072	NA	NA	2.121	4.731	2.521
NA	NA	1	1	0	NA	0.004	0.011	1	1	Biological Process	reproductive process//developmental process//single-organism process	developmental process involved in reproduction//single organism reproductive process	GO:0009793	embryo development ending in seed dormancy	NA	NA	0.009	0.015	0.06	NA	0.013	0.018	0.002	0.004	NA	NA	0.49	0.712	2.373	NA	3.161	2.28	0.523	0.892
NA	NA	NA	0.344	0.043	NA	0.378	0.634	0.404	NA	Biological Process	reproductive process//developmental process//single-organism process	developmental process involved in reproduction//single organism reproductive process	GO:0009835	fruit ripening	NA	NA	NA	0.061	0.121	NA	0.03	0.03	0.03	NA	NA	NA	NA	2.844	4.821	NA	7.359	3.746	7.311	NA
NA	NA	0.101	0.015	0.578	NA	NA	NA	NA	NA	Biological Process	reproductive process//developmental process//single-organism process	developmental process involved in reproduction//single organism reproductive process	GO:0010198	synergid death	NA	NA	0.143	0.214	0.071	NA	NA	NA	NA	NA	NA	NA	8.072	10.054	2.841	NA	NA	NA	NA	NA
NA	NA	0.909	0.007	0.131	NA	NA	0.661	0.804	1	Biological Process	reproductive process//developmental process//single-organism process	developmental process involved in reproduction//single organism reproductive process//multicellular organismal reproductive process	GO:0010431	seed maturation	NA	NA	0.016	0.074	0.057	NA	NA	0.016	0.008	0.008	NA	NA	0.926	3.461	2.282	NA	NA	2.027	1.978	1.686
NA	1	1	0.456	0	NA	0.001	0.006	1	1	Biological Process	reproductive process//developmental process//single-organism process	single organism reproductive process//single-organism developmental process	GO:0048316	seed development	NA	0.001	0.013	0.025	0.056	NA	0.013	0.017	0.002	0.005	NA	0.208	0.762	1.153	2.208	NA	3.081	2.157	0.574	0.979
NA	NA	0.984	0.112	0.027	NA	NA	0.47	0.703	0.903	Biological Process	reproductive process//multicellular organismal process//developmental process//single-organism process	developmental process involved in reproduction//single organism reproductive process//multicellular organismal reproductive process//single-multicellular organism process//dormancy process//single-organism developmental process	GO:0010162	seed dormancy process	NA	NA	0.012	0.06	0.083	NA	NA	0.024	0.012	0.012	NA	NA	0.673	2.793	3.314	NA	NA	2.944	2.872	2.449
NA	NA	0.213	0.092	0.048	NA	NA	0.797	NA	NA	Biological Process	reproductive process//negative regulation of biological process	negative regulation of reproductive process	GO:0009910	negative regulation of flower development	NA	NA	0.057	0.075	0.094	NA	NA	0.019	NA	NA	NA	NA	3.199	3.541	3.752	NA	NA	2.333	NA	NA
NA	NA	0	0.014	NA	NA	NA	NA	NA	NA	Biological Process	reproductive process//positive regulation of biological process//response to stimulus	positive regulation of reproductive process//positive regulation of response to stimulus	GO:0048578	positive regulation of long-day photoperiodism, flowering	NA	NA	0.75	0.5	NA	NA	NA	NA	NA	NA	NA	NA	42.381	23.46	NA	NA	NA	NA	NA	NA
NA	0.749	0.782	0.294	0.003	NA	NA	NA	NA	0.907	Biological Process	reproductive process//regulation of biological process	regulation of reproductive process	GO:0080050	regulation of seed development	NA	0.011	0.022	0.045	0.101	NA	NA	NA	NA	0.011	NA	2.944	1.27	2.109	4.022	NA	NA	NA	NA	2.311
NA	1	0.046	0.008	0.457	0.598	0.409	1	1	1	Biological Process	reproductive process//single-organism process	single organism reproductive process	GO:0090567	reproductive shoot system development	NA	0.003	0.028	0.035	0.029	0.001	0.006	0.007	0.002	0.004	NA	0.848	1.554	1.632	1.158	2.324	1.572	0.9	0.39	0.832
NA	NA	0.035	0.038	NA	NA	NA	NA	NA	NA	Biological Process	reproductive process//single-organism process	single organism reproductive process//multicellular organismal reproductive process	GO:0080001	mucilage extrusion from seed coat	NA	NA	0.286	0.286	NA	NA	NA	NA	NA	NA	NA	NA	16.145	13.406	NA	NA	NA	NA	NA	NA
0	0	0	0	0	NA	0	0	0	0	Biological Process	response to stimulus	response to abiotic stimulus	GO:0009266	response to temperature stimulus	0.012	0.105	0.164	0.187	0.14	NA	0.042	0.141	0.117	0.063	44.129	27.414	9.273	8.785	5.563	NA	10.163	17.428	28.166	12.914
NA	0.001	0	0	0	NA	0.658	0	0	0	Biological Process	response to stimulus	response to abiotic stimulus	GO:0009314	response to radiation	NA	0.012	0.045	0.052	0.058	NA	0.005	0.027	0.015	0.018	NA	3.117	2.54	2.419	2.313	NA	1.284	3.35	3.668	3.671
NA	0.951	0.022	0	0	NA	0	0	0	0	Biological Process	response to stimulus	response to abiotic stimulus	GO:0009415	response to water	NA	0.005	0.034	0.067	0.069	NA	0.034	0.06	0.02	0.034	NA	1.284	1.939	3.143	2.73	NA	8.333	7.475	4.731	7.059
NA	0.99	0.033	0	0.806	NA	0.871	1	NA	NA	Biological Process	response to stimulus	response to abiotic stimulus	GO:0009629	response to gravity	NA	0.007	0.053	0.086	0.026	NA	0.007	0.007	NA	NA	NA	1.735	2.994	4.04	1.054	NA	1.608	0.819	NA	NA
NA	0.216	0	0	0	NA	0	0	0	0	Biological Process	response to stimulus	response to chemical	GO:0001101	response to acid chemical	NA	0.007	0.04	0.05	0.045	NA	0.014	0.027	0.011	0.013	NA	1.765	2.258	2.36	1.786	NA	3.38	3.386	2.709	2.679
0	0.999	0	0	0	NA	0.578	1	0.149	1	Biological Process	response to stimulus	response to chemical	GO:0009636	response to toxic substance	0.02	0.005	0.06	0.082	0.07	NA	0.007	0.007	0.012	0.002	72.491	1.304	3.374	3.852	2.77	NA	1.812	0.923	3.001	0.512
0	0	0	0	0	0.709	0.003	0	0	0.064	Biological Process	response to stimulus	response to chemical	GO:0010033	response to organic substance	0.002	0.01	0.039	0.045	0.042	0	0.008	0.019	0.012	0.008	6.453	2.611	2.215	2.088	1.682	1.272	1.882	2.382	2.778	1.549
0	0	0	0	0	NA	0	0	0	0	Biological Process	response to stimulus	response to chemical	GO:0010035	response to inorganic substance	0.006	0.023	0.059	0.08	0.086	NA	0.02	0.053	0.034	0.029	21.878	5.901	3.309	3.769	3.434	NA	4.74	6.59	8.151	6.023
NA	NA	1	0.492	0	NA	NA	NA	1	NA	Biological Process	response to stimulus	response to chemical	GO:0042493	response to drug	NA	NA	0.007	0.028	0.08	NA	NA	NA	0.003	NA	NA	NA	0.395	1.312	3.199	NA	NA	NA	0.844	NA
0	0	0	0	0	NA	NA	0	0	0	Biological Process	response to stimulus	response to chemical	GO:0046685	response to arsenic-containing substance	0.216	0.459	0.459	0.459	0.432	NA	NA	0.432	0.486	0.189	787.602	120.386	25.963	21.558	17.199	NA	NA	53.463	117.377	38.919
0	0	0	0	0	NA	0	0	0	0	Biological Process	response to stimulus	response to chemical	GO:1901700	response to oxygen-containing compound	0.003	0.015	0.049	0.058	0.054	NA	0.012	0.032	0.02	0.015	10.218	3.859	2.754	2.715	2.162	NA	2.98	3.945	4.907	3.174
NA	0.559	0	0	0	0.609	0	0	0.047	0.873	Biological Process	response to stimulus	response to endogenous stimulus	GO:0009725	response to hormone	NA	0.005	0.032	0.039	0.039	0.001	0.009	0.017	0.007	0.006	NA	1.319	1.781	1.815	1.559	1.522	2.252	2.162	1.726	1.144
NA	1	0.001	0.019	0.231	0.759	1	1	0.699	1	Biological Process	response to stimulus	response to endogenous stimulus	GO:0071495	cellular response to endogenous stimulus	NA	0.004	0.03	0.03	0.03	0	0.003	0.007	0.005	0.003	NA	0.975	1.682	1.419	1.202	1.336	0.791	0.863	1.234	0.67
NA	1	0.165	0.002	1	NA	0.965	1	NA	NA	Biological Process	response to stimulus	response to external stimulus	GO:0009606	tropism	NA	0.005	0.038	0.07	0.005	NA	0.005	0.005	NA	NA	NA	1.409	2.127	3.279	0.214	NA	1.306	0.665	NA	NA
NA	NA	0.097	0	0.389	NA	0.397	1	NA	1	Biological Process	response to stimulus	response to external stimulus	GO:0009991	response to extracellular stimulus	NA	NA	0.036	0.061	0.036	NA	0.01	0.003	NA	0.003	NA	NA	2.012	2.885	1.416	NA	2.358	0.4	NA	0.666
NA	NA	0.322	0	0.225	NA	0.261	1	NA	1	Biological Process	response to stimulus	response to external stimulus	GO:0071496	cellular response to external stimulus	NA	NA	0.03	0.073	0.043	NA	0.013	0.004	NA	0.004	NA	NA	1.698	3.423	1.707	NA	3.127	0.531	NA	0.883
NA	0.305	0	0	0	0.018	0	0	0.108	1	Biological Process	response to stimulus	response to external stimulus//response to biotic stimulus	GO:0043207	response to external biotic stimulus	NA	0.007	0.034	0.047	0.043	0.002	0.022	0.024	0.008	0.005	NA	1.794	1.899	2.219	1.708	7.149	5.44	2.924	1.952	1.024
NA	0.517	0.778	0.112	0.66	0	0	0	0.842	1	Biological Process	response to stimulus	response to stress	GO:0006952	defense response	NA	0.005	0.018	0.025	0.026	0.003	0.015	0.015	0.004	0.003	NA	1.312	1.014	1.184	1.029	8.387	3.647	1.857	1.057	0.644
0	0	0	0	0	0.066	0.309	0	0	0	Biological Process	response to stimulus	response to stress	GO:0006979	response to oxidative stress	0.005	0.018	0.045	0.053	0.065	0.002	0.007	0.028	0.025	0.014	19.65	4.77	2.515	2.468	2.575	5.81	1.638	3.418	6.02	2.913
0	0	0	0	0	NA	0	0	0	0	Biological Process	response to stimulus	response to stress	GO:0009408	response to heat	0.026	0.213	0.299	0.306	0.197	NA	0.031	0.237	0.232	0.126	94.951	55.88	16.872	14.343	7.823	NA	7.481	29.297	56.031	25.836
NA	0.014	0	0	0	NA	0	0	0	0.024	Biological Process	response to stimulus	response to stress	GO:0009409	response to cold	NA	0.016	0.055	0.09	0.096	NA	0.051	0.065	0.024	0.016	NA	4.278	3.114	4.213	3.815	NA	12.39	8.074	5.909	3.359
NA	0.949	0.021	0	0	NA	0	0	0	0	Biological Process	response to stimulus	response to stress	GO:0009414	response to water deprivation	NA	0.005	0.035	0.068	0.07	NA	0.033	0.06	0.02	0.035	NA	1.304	1.968	3.19	2.77	NA	8.055	7.381	4.801	7.164
NA	NA	0.192	0.174	0.001	NA	0.059	0.719	0.984	NA	Biological Process	response to stimulus	response to stress	GO:0009611	response to wounding	NA	NA	0.029	0.033	0.058	NA	0.013	0.011	0.004	NA	NA	NA	1.632	1.564	2.298	NA	3.238	1.374	1.072	NA
0	NA	0.881	0.001	0.934	NA	NA	0.228	NA	NA	Biological Process	response to stimulus	response to stress	GO:0009635	response to herbicide	0.167	NA	0.021	0.146	0.021	NA	NA	0.042	NA	NA	607.11	NA	1.177	6.843	0.829	NA	NA	5.151	NA	NA
NA	0.732	0	0	0	NA	NA	0.975	0.006	0.903	Biological Process	response to stimulus	response to stress	GO:0035966	response to topologically incorrect protein	NA	0.012	0.19	0.25	0.19	NA	NA	0.012	0.048	0.012	NA	3.119	10.763	11.73	7.576	NA	NA	1.472	11.489	2.449
NA	NA	0.013	0	0.411	NA	0.222	1	NA	1	Biological Process	response to stimulus	response to stress	GO:0042594	response to starvation	NA	NA	0.051	0.074	0.037	NA	0.014	0.005	NA	0.005	NA	NA	2.891	3.492	1.48	NA	3.389	0.575	NA	0.957
0.055	0	0	0	0	NA	0.048	0	0	0	Biological Process	response to stimulus	response to stress//response to abiotic stimulus	GO:0006970	response to osmotic stress	0.002	0.028	0.067	0.083	0.073	NA	0.011	0.038	0.036	0.03	8.622	7.442	3.812	3.887	2.918	NA	2.587	4.682	8.566	6.086
NA	1	0.303	0	0	0.749	0.276	1	1	1	Biological Process	single-organism process//localization	single-organism localization	GO:0044765	single-organism transport	NA	0.002	0.02	0.032	0.037	0	0.006	0.007	0.003	0.003	NA	0.483	1.133	1.488	1.465	1.175	1.342	0.835	0.691	0.631
NA	NA	0.013	0	NA	NA	NA	NA	NA	NA	Biological Process	single-organism process//response to stimulus	pigmentation//response to external stimulus	GO:0043476	pigment accumulation	NA	NA	0.5	0.75	NA	NA	NA	NA	NA	NA	NA	NA	28.254	35.191	NA	NA	NA	NA	NA	NA
NA	1	0.002	0	0	1	1	1	1	1	Cellular Component	cell//cell part	cell part//cell periphery	GO:0005886	plasma membrane	NA	0.002	0.022	0.032	0.033	0	0.003	0.006	0.004	0.004	NA	0.561	1.243	1.481	1.301	0.473	0.76	0.754	0.855	0.864
NA	1	0.401	0	0.802	0.001	0	0	1	1	Cellular Component	cell//cell part	cell part//cell periphery	GO:0030312	external encapsulating structure	NA	0.002	0.02	0.032	0.025	0.002	0.012	0.016	0.002	0.002	NA	0.433	1.138	1.518	0.998	6.637	2.886	1.918	0.478	0.407
NA	0.626	0	0	1	0.598	1	0.594	0.01	0.584	Cellular Component	cell//cell part	cell part//endomembrane system	GO:0042175	nuclear outer membrane-endoplasmic reticulum membrane network	NA	0.006	0.041	0.056	0.022	0.001	0.001	0.01	0.011	0.007	NA	1.476	2.318	2.605	0.864	2.311	0.195	1.293	2.717	1.489
0	0	0	0	0	1	1	0	0	0	Cellular Component	cell//cell part	cell part//intracellular	GO:0044424	intracellular part	0.001	0.005	0.02	0.025	0.032	0	0.004	0.01	0.006	0.007	1.932	1.268	1.153	1.151	1.256	0.762	0.889	1.218	1.356	1.427
0	0	0	0	0	1	1	0	0	0	Cellular Component	cell	cell part	GO:0005622	intracellular	0.001	0.005	0.02	0.025	0.032	0	0.004	0.01	0.006	0.007	1.92	1.267	1.155	1.152	1.257	0.757	0.883	1.214	1.355	1.426
NA	1	0	0	0.01	0.842	0.436	0.807	0.204	0.063	Cellular Component	cell	cell part	GO:0012505	endomembrane system	NA	0.003	0.028	0.041	0.031	0	0.005	0.009	0.006	0.007	NA	0.845	1.595	1.946	1.239	0.927	1.215	1.057	1.362	1.46
NA	1	0.171	0.004	0	0.973	1	0.231	0.063	0.04	Cellular Component	cell	cell part	GO:0031975	envelope	NA	0.003	0.021	0.028	0.052	0	0.004	0.01	0.007	0.008	NA	0.672	1.183	1.333	2.082	0.614	0.882	1.268	1.598	1.582
NA	1	0.01	0	0.002	0.06	0.13	0.905	1	1	Cellular Component	cell	cell part	GO:0071944	cell periphery	NA	0.002	0.021	0.03	0.029	0.001	0.005	0.008	0.003	0.004	NA	0.625	1.178	1.41	1.172	2.092	1.238	1.015	0.783	0.804
NA	1	0.005	0	0	NA	0.79	0.046	0.006	0.001	Cellular Component	cell junction	cell-cell junction	GO:0009506	plasmodesma	NA	0.003	0.025	0.035	0.038	NA	0.005	0.012	0.008	0.01	NA	0.896	1.433	1.658	1.508	NA	1.107	1.48	1.994	2.052
NA	1	0.001	0	0	NA	0.033	1	1	1	Cellular Component	cell//membrane//cell part	cell part//plasma membrane//membrane part	GO:0044459	plasma membrane part	NA	0.002	0.028	0.045	0.044	NA	0.008	0.007	0.003	0.002	NA	0.61	1.579	2.113	1.76	NA	1.885	0.816	0.656	0.479
NA	0.606	0	0	0.506	0.491	0.018	0.175	0	0.111	Cellular Component	cell part	endomembrane system	GO:0005783	endoplasmic reticulum	NA	0.005	0.042	0.065	0.027	0.001	0.008	0.011	0.011	0.008	NA	1.339	2.392	3.048	1.089	2.096	1.95	1.399	2.642	1.652
NA	1	0.021	0	0	NA	0.937	0.91	1	0.293	Cellular Component	cell part	endomembrane system	GO:0005794	Golgi apparatus	NA	0.002	0.025	0.033	0.037	NA	0.004	0.008	0.003	0.007	NA	0.592	1.387	1.531	1.49	NA	1.02	1.038	0.779	1.462
NA	1	0.394	0	0.794	0.001	0	0	1	1	Cellular Component	cell part	external encapsulating structure	GO:0005618	cell wall	NA	0.002	0.02	0.032	0.025	0.002	0.012	0.015	0.002	0.002	NA	0.434	1.141	1.522	1	6.653	2.893	1.882	0.399	0.408
0	0	0	0	0	0.732	0.965	0	0	0	Cellular Component	cell part	intracellular part	GO:0005737	cytoplasm	0.001	0.005	0.022	0.027	0.036	0	0.004	0.01	0.007	0.006	2.346	1.369	1.26	1.274	1.433	1.028	0.995	1.23	1.619	1.336
0	1	1	0.811	0	0.334	1	0	0.984	0	Cellular Component	cell part	intracellular part	GO:0009579	thylakoid	0.002	0.001	0.011	0.021	0.057	0.001	0.004	0.015	0.004	0.012	8.955	0.286	0.602	0.974	2.249	2.354	0.862	1.824	0.989	2.472
NA	NA	0.044	0	NA	NA	NA	NA	0.042	NA	Cellular Component	cell part	intracellular part	GO:0031501	mannosyltransferase complex	NA	NA	0.125	0.25	NA	NA	NA	NA	0.083	NA	NA	NA	7.063	11.73	NA	NA	NA	NA	20.106	NA
NA	NA	NA	NA	0.04	NA	NA	NA	NA	NA	Cellular Component	cell part	intracellular part	GO:0034708	methyltransferase complex	NA	NA	NA	NA	0.125	NA	NA	NA	NA	NA	NA	NA	NA	NA	4.972	NA	NA	NA	NA	NA
0	0	0	0	0	1	1	0	0	0	Cellular Component	cell part	intracellular part	GO:0043229	intracellular organelle	0	0.005	0.02	0.024	0.032	0	0.004	0.01	0.005	0.007	1.816	1.211	1.151	1.14	1.284	0.694	0.851	1.184	1.269	1.455
0	1	1	1	0	0.277	1	0.132	1	0.413	Cellular Component	cell part	intracellular part	GO:0044436	thylakoid part	0.003	0.001	0.008	0.017	0.043	0.001	0.003	0.011	0.003	0.007	10.001	0.24	0.448	0.787	1.699	2.629	0.815	1.395	0.736	1.381
0.168	0.549	0	0	0	0.423	1	0.047	0	0	Cellular Component	cell part	intracellular part	GO:0044444	cytoplasmic part	0	0.004	0.021	0.026	0.037	0	0.004	0.009	0.005	0.006	1.373	1.07	1.167	1.203	1.483	1.203	0.977	1.101	1.324	1.323
NA	0.252	0.014	0.024	1	NA	0.619	0.91	NA	NA	Cellular Component	extracellular region	extracellular region part	GO:0031012	extracellular matrix	NA	0.027	0.081	0.081	0.014	NA	0.014	0.014	NA	NA	NA	7.082	4.582	3.804	0.537	NA	3.282	1.671	NA	NA
NA	NA	NA	NA	0	NA	NA	NA	NA	NA	Cellular Component	macromolecular complex	catalytic complex	GO:0031429	box H/ACA snoRNP complex	NA	NA	NA	NA	0.5	NA	NA	NA	NA	NA	NA	NA	NA	NA	19.887	NA	NA	NA	NA	NA
NA	NA	NA	NA	0.002	NA	NA	NA	NA	NA	Cellular Component	macromolecular complex	catalytic complex	GO:1903600	glutaminase complex	NA	NA	NA	NA	0.5	NA	NA	NA	NA	NA	NA	NA	NA	NA	19.887	NA	NA	NA	NA	NA
NA	NA	0.037	0.056	0.01	NA	NA	NA	NA	NA	Cellular Component	macromolecular complex	catalytic complex	GO:1904949	ATPase complex	NA	NA	0.075	0.075	0.104	NA	NA	NA	NA	NA	NA	NA	4.217	3.502	4.155	NA	NA	NA	NA	NA
NA	NA	NA	0.073	0	NA	NA	NA	NA	NA	Cellular Component	macromolecular complex//cell part	protein complex//intracellular part	GO:0009368	endopeptidase Clp complex	NA	NA	NA	0.111	0.259	NA	NA	NA	NA	NA	NA	NA	NA	5.213	10.312	NA	NA	NA	NA	NA
NA	NA	NA	0.557	0.639	NA	NA	0.047	NA	NA	Cellular Component	macromolecular complex//cell part	protein complex//intracellular part	GO:0030076	light-harvesting complex	NA	NA	NA	0.056	0.056	NA	NA	0.111	NA	NA	NA	NA	NA	2.607	2.21	NA	NA	13.737	NA	NA
NA	NA	NA	NA	0	NA	NA	NA	NA	NA	Cellular Component	macromolecular complex//cell part	protein complex//intracellular part	GO:0030956	glutamyl-tRNA(Gln) amidotransferase complex	NA	NA	NA	NA	0.583	NA	NA	NA	NA	NA	NA	NA	NA	NA	23.201	NA	NA	NA	NA	NA
NA	1	1	1	0	0.842	1	1	1	1	Cellular Component	macromolecular complex//cell part	ribonucleoprotein complex//intracellular part	GO:0030529	intracellular ribonucleoprotein complex	NA	0.003	0.013	0.013	0.037	0	0.001	0.003	0.003	0.005	NA	0.799	0.756	0.588	1.468	0.973	0.329	0.398	0.654	0.975
NA	NA	0	0	NA	NA	NA	NA	NA	NA	Cellular Component	macromolecular complex	protein complex	GO:0018444	translation release factor complex	NA	NA	1	1	NA	NA	NA	NA	NA	NA	NA	NA	56.507	46.921	NA	NA	NA	NA	NA	NA
NA	NA	NA	NA	0.025	NA	NA	NA	NA	NA	Cellular Component	macromolecular complex	protein complex	GO:0030896	checkpoint clamp complex	NA	NA	NA	NA	0.214	NA	NA	NA	NA	NA	NA	NA	NA	NA	8.523	NA	NA	NA	NA	NA
NA	NA	NA	NA	0.011	NA	NA	NA	NA	NA	Cellular Component	macromolecular complex	protein complex	GO:0034455	t-UTP complex	NA	NA	NA	NA	0.667	NA	NA	NA	NA	NA	NA	NA	NA	NA	26.516	NA	NA	NA	NA	NA
NA	NA	NA	0.425	NA	NA	NA	NA	NA	0.01	Cellular Component	macromolecular complex	protein complex	GO:0034457	Mpp10 complex	NA	NA	NA	0.091	NA	NA	NA	NA	NA	0.182	NA	NA	NA	4.266	NA	NA	NA	NA	NA	37.403
NA	NA	NA	NA	NA	NA	0.03	0.085	NA	NA	Cellular Component	macromolecular complex	protein complex	GO:0035267	NuA4 histone acetyltransferase complex	NA	NA	NA	NA	NA	NA	0.08	0.08	NA	NA	NA	NA	NA	NA	NA	NA	19.428	9.891	NA	NA
NA	0.003	0.008	0.014	0.775	NA	NA	0.871	0.029	NA	Cellular Component	macromolecular complex	protein complex	GO:0089701	U2AF	NA	0.062	0.092	0.092	0.031	NA	NA	0.015	0.046	NA	NA	16.124	5.216	4.331	1.224	NA	NA	1.902	11.136	NA
NA	0.937	0.155	0.008	0	NA	0	0	0.878	0	Cellular Component	macromolecular complex	protein-DNA complex//DNA packaging complex	GO:0000786	nucleosome	NA	0.005	0.026	0.038	0.053	NA	0.019	0.152	0.005	0.197	NA	1.254	1.487	1.796	2.093	NA	4.648	18.782	1.154	40.602
NA	NA	0.788	0.052	0	0.125	0.202	0.161	0.226	0.907	Cellular Component	membrane//cell part	membrane part//oxidoreductase complex	GO:0009654	photosystem II oxygen evolving complex	NA	NA	0.022	0.067	0.133	0.011	0.022	0.033	0.022	0.011	NA	NA	1.256	3.128	5.303	31.912	5.397	4.121	5.362	2.286
NA	0.626	0	0	1	0.598	1	0.591	0.01	0.584	Cellular Component	membrane//cell part	nuclear outer membrane-endoplasmic reticulum membrane network//membrane part	GO:0005789	endoplasmic reticulum membrane	NA	0.006	0.041	0.056	0.022	0.001	0.001	0.01	0.011	0.007	NA	1.479	2.324	2.611	0.866	2.316	0.196	1.296	2.724	1.493
0.212	1	0.963	0.915	0.187	0.856	1	0.001	1	0	Cellular Component	membrane-enclosed lumen//organelle//organelle part//cell part	organelle lumen//intracellular organelle//intracellular part	GO:0070013	intracellular organelle lumen	0.001	0.003	0.017	0.02	0.028	0	0.002	0.012	0.003	0.015	2.212	0.676	0.944	0.955	1.123	0.872	0.479	1.521	0.843	3.124
0	NA	1	1	1	0.358	0.965	0.807	1	1	Cellular Component	membrane//macromolecular complex	membrane part//protein complex	GO:0098796	membrane protein complex	0.002	NA	0.009	0.018	0.021	0.001	0.004	0.009	0.001	0.005	8.385	NA	0.506	0.84	0.844	2.204	0.994	1.075	0.247	0.947
NA	NA	0.729	0.003	0.143	NA	NA	NA	NA	0.562	Cellular Component	membrane//membrane part	endoplasmic reticulum membrane	GO:0030867	rough endoplasmic reticulum membrane	NA	NA	0.033	0.167	0.1	NA	NA	NA	NA	0.033	NA	NA	1.884	7.82	3.977	NA	NA	NA	NA	6.857
NA	NA	0.009	0.092	NA	NA	NA	NA	NA	NA	Cellular Component	membrane//membrane part	endoplasmic reticulum membrane//membrane part	GO:0000506	glycosylphosphatidylinositol-N-acetylglucosaminyltransferase (GPI-GnT) complex	NA	NA	0.25	0.167	NA	NA	NA	NA	NA	NA	NA	NA	14.127	7.82	NA	NA	NA	NA	NA	NA
NA	NA	0.001	0	NA	NA	NA	NA	0.004	NA	Cellular Component	membrane//membrane part	endoplasmic reticulum membrane//membrane part	GO:0031502	dolichyl-phosphate-mannose-protein mannosyltransferase complex	NA	NA	0.5	1	NA	NA	NA	NA	0.333	NA	NA	NA	28.254	46.921	NA	NA	NA	NA	80.425	NA
NA	NA	NA	0	0.225	NA	NA	NA	NA	NA	Cellular Component	membrane//membrane part	endoplasmic reticulum membrane//membrane protein complex	GO:0005787	signal peptidase complex	NA	NA	NA	0.333	0.111	NA	NA	NA	NA	NA	NA	NA	NA	15.64	4.419	NA	NA	NA	NA	NA
0.857	1	0	0	1	0.602	0.054	1	1	1	Cellular Component	membrane	membrane part	GO:0031224	intrinsic component of membrane	0	0.003	0.021	0.025	0.025	0	0.005	0.007	0.004	0.004	0.988	0.758	1.206	1.172	0.978	1.104	1.148	0.864	0.906	0.777
0	NA	1	0.628	0.778	0.591	1	0.001	1	0.296	Cellular Component	membrane//membrane part	photosynthetic membrane//membrane protein complex	GO:0009521	photosystem	0.008	NA	0.005	0.023	0.025	0.001	0.003	0.02	0.002	0.009	28.808	NA	0.298	1.072	1.014	2.524	0.64	2.499	0.424	1.808
NA	NA	0.027	0.209	0.833	NA	0.002	0.004	0.37	NA	Cellular Component	membrane//organelle//organelle part//membrane part	organelle membrane//organelle part//intrinsic component of membrane	GO:0031300	intrinsic component of organelle membrane	NA	NA	0.043	0.036	0.025	NA	0.025	0.032	0.011	NA	NA	NA	2.422	1.676	0.994	NA	6.071	3.974	2.585	NA
NA	0.937	1	0.392	0.01	0.496	0.855	0.817	1	1	Cellular Component	membrane//organelle part	organelle membrane	GO:0042170	plastid membrane	NA	0.005	0.011	0.026	0.043	0.001	0.005	0.01	0.004	0.002	NA	1.249	0.606	1.23	1.707	3.423	1.158	1.179	0.863	0.49
NA	1	0	0	0	NA	0.671	0.019	0.724	0.001	Cellular Component	membrane//organelle part	organelle membrane	GO:0098588	bounding membrane of organelle	NA	0.001	0.031	0.045	0.04	NA	0.005	0.013	0.005	0.01	NA	0.254	1.75	2.105	1.579	NA	1.175	1.596	1.168	2.058
NA	1	0.004	0	0	NA	0.006	1	1	1	Cellular Component	membrane part//cell part	intrinsic component of membrane//plasma membrane part	GO:0031226	intrinsic component of plasma membrane	NA	0.002	0.028	0.049	0.045	NA	0.009	0.008	0.003	0.003	NA	0.488	1.58	2.296	1.798	NA	2.263	0.979	0.787	0.575
0.857	1	0	0	1	0.598	0.146	1	1	1	Cellular Component	membrane part	intrinsic component of membrane	GO:0016021	integral component of membrane	0	0.003	0.021	0.025	0.025	0	0.005	0.007	0.004	0.004	0.994	0.763	1.204	1.164	0.975	1.111	1.116	0.849	0.911	0.781
NA	0.884	0.384	0.003	0.577	NA	0.004	0.029	0.16	0.558	Cellular Component	membrane part	intrinsic component of membrane	GO:0031225	anchored component of membrane	NA	0.005	0.022	0.038	0.028	NA	0.013	0.017	0.009	0.008	NA	1.272	1.262	1.777	1.12	NA	3.065	2.041	2.108	1.598
NA	NA	0.051	0.005	NA	NA	NA	NA	NA	NA	Cellular Component	membrane part	membrane protein complex	GO:0000813	ESCRT I complex	NA	NA	0.222	0.333	NA	NA	NA	NA	NA	NA	NA	NA	12.557	15.64	NA	NA	NA	NA	NA	NA
NA	NA	0.555	0.025	0.041	NA	NA	NA	NA	NA	Cellular Component	membrane part	membrane protein complex	GO:0005785	signal recognition particle receptor complex	NA	NA	0.059	0.176	0.176	NA	NA	NA	NA	NA	NA	NA	3.324	8.28	7.019	NA	NA	NA	NA	NA
NA	NA	NA	NA	NA	NA	NA	0.004	NA	NA	Cellular Component	membrane part	membrane protein complex	GO:0009538	photosystem I reaction center	NA	NA	NA	NA	NA	NA	NA	0.158	NA	NA	NA	NA	NA	NA	NA	NA	NA	19.521	NA	NA
NA	NA	NA	0.03	NA	NA	NA	NA	NA	NA	Cellular Component	membrane part	membrane protein complex	GO:0031205	endoplasmic reticulum Sec complex	NA	NA	NA	0.333	NA	NA	NA	NA	NA	NA	NA	NA	NA	15.64	NA	NA	NA	NA	NA	NA
NA	NA	0.037	0.056	0.01	NA	NA	NA	NA	NA	Cellular Component	membrane part	transmembrane transporter complex	GO:0098533	ATPase dependent transmembrane transport complex	NA	NA	0.075	0.075	0.104	NA	NA	NA	NA	NA	NA	NA	4.217	3.502	4.155	NA	NA	NA	NA	NA
0	1	1	1	0	0.269	1	0.095	1	0.335	Cellular Component	membrane	photosynthetic membrane	GO:0042651	thylakoid membrane	0.003	0.001	0.008	0.017	0.04	0.001	0.003	0.012	0.003	0.007	10.313	0.247	0.462	0.797	1.589	2.71	0.84	1.439	0.759	1.424
NA	1	0	0	0	NA	0.118	0	0.724	0	Cellular Component	membrane	whole membrane	GO:0005774	vacuolar membrane	NA	0.001	0.041	0.061	0.044	NA	0.008	0.022	0.005	0.016	NA	0.341	2.316	2.87	1.76	NA	1.896	2.735	1.256	3.346
NA	NA	1	1	0.015	NA	NA	NA	NA	NA	Cellular Component	membrane	whole membrane	GO:0030660	Golgi-associated vesicle membrane	NA	NA	0.005	0.011	0.066	NA	NA	NA	NA	NA	NA	NA	0.309	0.513	2.608	NA	NA	NA	NA	NA
NA	NA	NA	NA	0.673	NA	NA	NA	NA	0.001	Cellular Component	membrane	whole membrane	GO:0032578	aleurone grain membrane	NA	NA	NA	NA	0.05	NA	NA	NA	NA	0.15	NA	NA	NA	NA	1.989	NA	NA	NA	NA	30.857
NA	NA	NA	0.677	0	NA	NA	NA	NA	NA	Cellular Component	nucleoid	plastid nucleoid	GO:0009508	plastid chromosome	NA	NA	NA	0.029	0.243	NA	NA	NA	NA	NA	NA	NA	NA	1.341	9.659	NA	NA	NA	NA	NA
NA	NA	NA	NA	0	NA	NA	NA	NA	NA	Cellular Component	nucleoid	plastid nucleoid	GO:0042644	chloroplast nucleoid	NA	NA	NA	NA	0.324	NA	NA	NA	NA	NA	NA	NA	NA	NA	12.899	NA	NA	NA	NA	NA
0.016	1	0.909	0.003	0	0.973	1	0	0.985	0	Cellular Component	organelle//cell part	intracellular organelle//organelle part//intracellular part	GO:0044446	intracellular organelle part	0.001	0.002	0.017	0.024	0.037	0	0.003	0.012	0.004	0.012	2.083	0.599	0.987	1.141	1.48	0.758	0.748	1.43	0.987	2.452
0	0	0	0	0	1	1	0	0	0	Cellular Component	organelle	membrane-bounded organelle//intracellular organelle	GO:0043231	intracellular membrane-bounded organelle	0.001	0.005	0.021	0.025	0.033	0	0.003	0.01	0.005	0.007	1.871	1.244	1.173	1.159	1.296	0.715	0.82	1.193	1.303	1.489
NA	1	0.216	0	0.212	0.973	0.834	0.567	1	0.334	Cellular Component	organelle	membrane-bounded organelle//organelle part	GO:0031090	organelle membrane	NA	0.001	0.02	0.03	0.028	0	0.004	0.009	0.004	0.006	NA	0.305	1.145	1.41	1.123	0.477	1.048	1.129	0.921	1.298
0.774	1	1	1	0	1	0.54	0	1	0	Cellular Component	organelle	non-membrane-bounded organelle//intracellular organelle	GO:0043232	intracellular non-membrane-bounded organelle	0	0.002	0.013	0.016	0.037	0	0.005	0.018	0.002	0.022	1.255	0.481	0.727	0.749	1.48	0.33	1.144	2.258	0.526	4.56
NA	1	0.167	0.004	0	0.973	1	0.293	0.088	0.039	Cellular Component	organelle//organelle part//cell part	membrane-bounded organelle//intracellular organelle part//envelope	GO:0031967	organelle envelope	NA	0.003	0.021	0.028	0.052	0	0.004	0.01	0.006	0.008	NA	0.673	1.186	1.336	2.087	0.615	0.884	1.244	1.55	1.586
0.212	1	0.963	0.915	0.187	0.856	1	0.001	1	0	Cellular Component	organelle	organelle part	GO:0043233	organelle lumen	0.001	0.003	0.017	0.02	0.028	0	0.002	0.012	0.003	0.015	2.212	0.676	0.944	0.955	1.123	0.872	0.479	1.521	0.843	3.124
0	1	0.895	0.032	0	0.358	1	0.482	0.493	0.584	Cellular Component	organelle//organelle part	membrane-bounded organelle//intracellular organelle part	GO:0031984	organelle subcompartment	0.001	0.002	0.017	0.026	0.037	0.001	0.003	0.009	0.005	0.006	5.463	0.524	0.979	1.22	1.458	1.914	0.688	1.154	1.206	1.2
NA	NA	0.171	0.008	0.852	NA	NA	NA	0.695	NA	Cellular Component	organelle part	intracellular organelle part	GO:0031970	organelle envelope lumen	NA	NA	0.051	0.089	0.025	NA	NA	NA	0.013	NA	NA	NA	2.861	4.158	1.007	NA	NA	NA	3.054	NA
NA	1	0.86	0.261	0.086	NA	0.009	0	1	0	Cellular Component	organelle part	intracellular organelle part	GO:0044427	chromosomal part	NA	0.002	0.017	0.026	0.034	NA	0.01	0.079	0.002	0.103	NA	0.653	0.986	1.229	1.339	NA	2.422	9.789	0.602	21.29
0.487	1	0.837	0.88	1	NA	1	0.009	1	0	Cellular Component	organelle part	intracellular organelle part	GO:0044428	nuclear part	0	0.003	0.018	0.021	0.024	NA	0.001	0.012	0.004	0.015	1.689	0.891	0.996	0.965	0.941	NA	0.3	1.433	0.895	2.989
NA	1	0.403	0.285	0.022	NA	1	1	0.984	1	Cellular Component	organelle part	intracellular organelle part	GO:0044431	Golgi apparatus part	NA	0.002	0.021	0.026	0.036	NA	0.003	0.004	0.004	0.002	NA	0.473	1.189	1.213	1.435	NA	0.73	0.52	1.016	0.371
NA	0.436	0	0	0.959	0.225	1	0.141	0.001	0.057	Cellular Component	organelle part	intracellular organelle part	GO:0044432	endoplasmic reticulum part	NA	0.007	0.043	0.062	0.023	0.001	0.002	0.013	0.012	0.01	NA	1.73	2.405	2.892	0.905	4.214	0.535	1.633	3.009	2.113
0	1	0.893	0.002	0	0.598	1	0.068	0.118	0	Cellular Component	organelle part	intracellular organelle part	GO:0044435	plastid part	0.001	0.002	0.017	0.028	0.075	0	0.003	0.011	0.006	0.009	5.425	0.564	0.982	1.312	2.982	1.426	0.804	1.33	1.437	1.838
NA	1	0	0	0	NA	0.118	0	0.724	0	Cellular Component	organelle part	intracellular organelle part	GO:0044437	vacuolar part	NA	0.001	0.041	0.061	0.044	NA	0.008	0.022	0.005	0.016	NA	0.341	2.316	2.87	1.76	NA	1.896	2.735	1.256	3.346
NA	NA	0.012	0.396	1	NA	NA	0.406	0.183	NA	Cellular Component	organelle part	intrinsic component of organelle membrane	GO:0031228	intrinsic component of Golgi membrane	NA	NA	0.085	0.042	0.014	NA	NA	0.028	0.028	NA	NA	NA	4.775	1.983	0.56	NA	NA	3.483	6.796	NA
NA	NA	0.027	0.209	0.833	NA	0.002	0.004	0.37	NA	Cellular Component	organelle part	intrinsic component of organelle membrane	GO:0031301	integral component of organelle membrane	NA	NA	0.043	0.036	0.025	NA	0.025	0.032	0.011	NA	NA	NA	2.422	1.676	0.994	NA	6.071	3.974	2.585	NA
NA	NA	0.826	0.164	0.02	NA	NA	0.182	NA	NA	Cellular Component	organelle part	intrinsic component of organelle membrane	GO:0031350	intrinsic component of plastid membrane	NA	NA	0.024	0.073	0.122	NA	NA	0.049	NA	NA	NA	NA	1.378	3.433	4.85	NA	NA	6.031	NA	NA
NA	NA	0.511	0.775	NA	NA	0	0.032	0.852	NA	Cellular Component	organelle part//membrane part	intrinsic component of organelle membrane//mitochondrial membrane part	GO:0098573	intrinsic component of mitochondrial membrane	NA	NA	0.029	0.022	NA	NA	0.05	0.036	0.007	NA	NA	NA	1.626	1.013	NA	NA	12.23	4.447	1.736	NA
NA	NA	NA	NA	0.025	NA	NA	NA	NA	NA	Cellular Component	organelle part	organellar ribosome	GO:0000315	organellar large ribosomal subunit	NA	NA	NA	NA	0.061	NA	NA	NA	NA	NA	NA	NA	NA	NA	2.411	NA	NA	NA	NA	NA
NA	NA	NA	NA	0	NA	NA	NA	NA	NA	Cellular Component	organelle part	organellar ribosome	GO:0009547	plastid ribosome	NA	NA	NA	NA	1	NA	NA	NA	NA	NA	NA	NA	NA	NA	39.773	NA	NA	NA	NA	NA
NA	0.592	0.188	0.088	0	NA	NA	1	0.254	1	Cellular Component	virion	virion part	GO:0019028	viral capsid	NA	0.008	0.031	0.039	0.097	NA	NA	0.008	0.011	0.006	NA	2.183	1.727	1.825	3.867	NA	NA	1.03	2.681	1.143
NA	0.561	0.373	0.276	0	NA	NA	1	0.225	1	Cellular Component	virion//virion part	virion part//viral capsid	GO:0019013	viral nucleocapsid	NA	0.009	0.027	0.033	0.089	NA	NA	0.009	0.012	0.006	NA	2.326	1.505	1.527	3.53	NA	NA	1.097	2.855	1.217
NA	NA	0.267	0.003	0	NA	NA	NA	NA	NA	Molecular Function	antioxidant activity	peroxidase activity	GO:0004602	glutathione peroxidase activity	NA	NA	0.069	0.172	0.276	NA	NA	NA	NA	NA	NA	NA	3.897	8.09	10.972	NA	NA	NA	NA	NA
NA	NA	0.307	0.11	NA	NA	NA	0.015	0.005	0.005	Molecular Function	antioxidant activity	peroxidase activity	GO:0016688	L-ascorbate peroxidase activity	NA	NA	0.061	0.091	NA	NA	NA	0.091	0.091	0.091	NA	NA	3.425	4.266	NA	NA	NA	11.239	21.934	18.701
NA	NA	NA	NA	NA	NA	NA	0.043	NA	NA	Molecular Function	binding	alkene binding	GO:0051740	ethylene binding	NA	NA	NA	NA	NA	NA	NA	0.118	NA	NA	NA	NA	NA	NA	NA	NA	NA	14.545	NA	NA
NA	NA	0.867	0.217	0.187	NA	0	0	NA	NA	Molecular Function	binding	carbohydrate derivative binding	GO:0008061	chitin binding	NA	NA	0.018	0.035	0.042	NA	0.099	0.074	NA	NA	NA	NA	0.998	1.658	1.687	NA	24.027	9.174	NA	NA
NA	1	0	0.102	0.001	1	1	1	1	1	Molecular Function	binding	carbohydrate derivative binding	GO:0032553	ribonucleotide binding	NA	0.004	0.022	0.023	0.029	0	0.001	0.005	0.004	0.003	NA	0.931	1.248	1.082	1.15	0.265	0.258	0.559	0.912	0.712
NA	0.305	0.403	0.353	0.389	NA	0.002	0	0.99	0	Molecular Function	binding	chromatin binding	GO:0031490	chromatin DNA binding	NA	0.014	0.029	0.033	0.038	NA	0.029	0.21	0.005	0.219	NA	3.743	1.614	1.564	1.515	NA	6.938	25.904	1.149	45.061
NA	0.314	0.428	0.372	0.411	NA	0.002	0	0.992	0	Molecular Function	binding	chromatin binding//macromolecular complex binding	GO:0031491	nucleosome binding	NA	0.014	0.028	0.033	0.037	NA	0.028	0.205	0.005	0.214	NA	3.656	1.577	1.528	1.48	NA	6.777	25.302	1.122	44.013
NA	1	1	0.669	0.009	0.009	0.131	1	0.824	0.873	Molecular Function	binding	cofactor binding	GO:0030170	pyridoxal phosphate binding	NA	0.002	0.005	0.023	0.048	0.005	0.011	0.007	0.005	0.007	NA	0.462	0.299	1.076	1.894	15.196	2.57	0.872	1.277	1.451
NA	0.129	0	0	0.033	0.159	0.834	0.006	0	0	Molecular Function	binding	drug binding//organic cyclic compound binding//heterocyclic compound binding	GO:0005527	macrolide binding	NA	0.023	0.105	0.098	0.068	0.008	0.008	0.045	0.053	0.053	NA	5.91	5.948	4.586	2.691	21.595	1.826	5.577	12.699	10.827
NA	NA	0.534	0.027	NA	NA	NA	NA	NA	NA	Molecular Function	binding	fatty acid derivative binding//sulfur compound binding	GO:0000062	fatty-acyl-CoA binding	NA	NA	0.037	0.093	NA	NA	NA	NA	NA	NA	NA	NA	2.093	4.345	NA	NA	NA	NA	NA	NA
NA	NA	0.125	0.15	0.041	NA	NA	NA	NA	NA	Molecular Function	binding	hormone binding	GO:0010011	auxin binding	NA	NA	0.118	0.118	0.176	NA	NA	NA	NA	NA	NA	NA	6.648	5.52	7.019	NA	NA	NA	NA	NA
NA	1	0	0.022	0	1	1	1	1	1	Molecular Function	binding	ion binding	GO:0043168	anion binding	NA	0.004	0.022	0.024	0.029	0	0.001	0.005	0.004	0.004	NA	0.932	1.252	1.106	1.158	0.594	0.311	0.583	0.918	0.749
NA	0.697	0.012	0.079	0.424	NA	NA	1	0.706	0.959	Molecular Function	binding	lipid binding	GO:0005543	phospholipid binding	NA	0.007	0.039	0.037	0.033	NA	NA	0.009	0.007	0.007	NA	1.713	2.216	1.738	1.3	NA	NA	1.077	1.577	1.345
NA	NA	1	0.883	0.009	NA	0.981	NA	NA	0.441	Molecular Function	binding	macromolecular complex binding	GO:0043021	ribonucleoprotein complex binding	NA	NA	0.009	0.018	0.064	NA	0.005	NA	NA	0.014	NA	NA	0.518	0.861	2.554	NA	1.114	NA	NA	2.831
NA	1	0.364	0.01	0.268	0.491	1	0.797	0.234	0.281	Molecular Function	binding	metal cluster binding	GO:0051536	iron-sulfur cluster binding	NA	0.004	0.023	0.038	0.033	0.001	0.002	0.01	0.009	0.01	NA	0.96	1.311	1.776	1.311	3.507	0.593	1.208	2.062	2.009
0.996	1	1	1	1	1	1	0.797	1	0	Molecular Function	binding	organic cyclic compound binding//heterocyclic compound binding	GO:0003676	nucleic acid binding	0	0.003	0.013	0.014	0.02	0	0.002	0.008	0.003	0.008	0.751	0.91	0.724	0.662	0.791	0.423	0.415	1.023	0.71	1.563
NA	NA	0.125	0.003	0.005	NA	NA	NA	NA	NA	Molecular Function	binding	organic cyclic compound binding//heterocyclic compound binding	GO:0043546	molybdopterin cofactor binding	NA	NA	0.118	0.235	0.235	NA	NA	NA	NA	NA	NA	NA	6.648	11.04	9.358	NA	NA	NA	NA	NA
0	1	0.059	0.013	0.949	0.41	0.815	0.817	1	1	Molecular Function	binding	organic cyclic compound binding//heterocyclic compound binding	GO:0046906	tetrapyrrole binding	0.002	0.002	0.022	0.028	0.024	0.001	0.004	0.009	0.003	0.003	7.653	0.428	1.266	1.303	0.947	2.011	1.077	1.068	0.676	0.672
NA	1	1	0.669	0.009	0.009	0.131	1	0.824	0.873	Molecular Function	binding	organic cyclic compound binding//heterocyclic compound binding	GO:0070279	vitamin B6 binding	NA	0.002	0.005	0.023	0.048	0.005	0.011	0.007	0.005	0.007	NA	0.462	0.299	1.076	1.894	15.196	2.57	0.872	1.277	1.451
NA	1	0	0.003	0	1	1	1	0.984	1	Molecular Function	binding	organic cyclic compound binding//heterocyclic compound binding	GO:1901265	nucleoside phosphate binding	NA	0.003	0.023	0.024	0.03	0	0.001	0.005	0.004	0.004	NA	0.898	1.276	1.135	1.187	0.347	0.235	0.583	0.992	0.755
NA	1	0.001	0.01	0.301	NA	0.834	1	1	1	Molecular Function	binding	pattern binding//carbohydrate binding	GO:0030247	polysaccharide binding	NA	0.001	0.032	0.033	0.03	NA	0.005	0.006	0.001	0.001	NA	0.173	1.83	1.551	1.209	NA	1.124	0.735	0.159	0.136
NA	0.376	0.002	0.007	0	NA	1	0.175	0.008	0.134	Molecular Function	binding	protein binding	GO:0005516	calmodulin binding	NA	0.009	0.041	0.043	0.059	NA	0.002	0.016	0.016	0.012	NA	2.331	2.313	2.004	2.335	NA	0.432	1.98	3.864	2.562
NA	1	1	1	0.642	NA	1	0.069	1	0	Molecular Function	binding	protein binding	GO:0008092	cytoskeletal protein binding	NA	0.001	0.002	0.01	0.027	NA	0.001	0.016	0.001	0.02	NA	0.298	0.129	0.48	1.086	NA	0.276	1.969	0.274	4.213
NA	0	0	0	0	NA	NA	0	0	0.122	Molecular Function	binding	protein binding	GO:0031072	heat shock protein binding	NA	0.052	0.139	0.157	0.122	NA	NA	0.078	0.061	0.026	NA	13.67	7.862	7.344	4.842	NA	NA	9.676	14.686	5.366
NA	NA	0.919	0.689	1	NA	1	0	1	0	Molecular Function	binding	protein binding	GO:0042393	histone binding	NA	NA	0.015	0.023	0.004	NA	0.004	0.042	0.004	0.058	NA	NA	0.873	1.087	0.154	NA	0.938	5.251	0.932	11.914
0.365	0.004	0	0	0.002	0.018	0.001	0	0	0.033	Molecular Function	binding	protein binding	GO:0042802	identical protein binding	0.001	0.015	0.048	0.055	0.048	0.004	0.016	0.029	0.021	0.013	4.844	3.833	2.705	2.558	1.904	11.458	3.875	3.617	5.134	2.736
NA	NA	0.801	0.034	0	NA	NA	0.661	NA	NA	Molecular Function	binding	protein binding	GO:0044183	protein binding involved in protein folding	NA	NA	0.027	0.108	0.297	NA	NA	0.027	NA	NA	NA	NA	1.527	5.073	11.825	NA	NA	3.341	NA	NA
NA	1	1	1	1	0.973	0.745	0	1	0	Molecular Function	binding	protein binding	GO:0046983	protein dimerization activity	NA	0.002	0.009	0.012	0.013	0	0.004	0.024	0.002	0.029	NA	0.435	0.526	0.577	0.529	0.477	1.09	2.938	0.481	5.915
0.212	0	0	0	0	NA	NA	0	0	0	Molecular Function	binding	protein binding	GO:0051082	unfolded protein binding	0.002	0.042	0.159	0.208	0.123	NA	NA	0.076	0.056	0.034	8.928	10.917	9.002	9.775	4.874	NA	NA	9.394	13.601	7.059
0	0	0	0	0	NA	0.09	0	0	0	Molecular Function	binding	protein binding	GO:0051087	chaperone binding	0.022	0.101	0.261	0.283	0.181	NA	0.022	0.13	0.13	0.101	79.188	26.581	14.741	13.26	7.205	NA	5.279	16.126	31.471	20.87
NA	0	0.002	0.002	0.389	NA	NA	0	0	0	Molecular Function	binding	protein binding	GO:0070678	preprotein binding	NA	0.429	0.429	0.429	0.143	NA	NA	0.429	0.429	0.429	NA	112.292	24.217	20.109	5.682	NA	NA	52.986	103.403	88.164
NA	1	0	0.003	0	1	1	1	0.984	1	Molecular Function	binding	small molecule binding	GO:0000166	nucleotide binding	NA	0.003	0.023	0.024	0.03	0	0.001	0.005	0.004	0.004	NA	0.898	1.276	1.135	1.187	0.347	0.235	0.583	0.992	0.755
NA	1	1	0.689	0.011	0.017	0.282	1	0.988	1	Molecular Function	binding	small molecule binding	GO:0019842	vitamin binding	NA	0.001	0.006	0.022	0.044	0.004	0.008	0.007	0.004	0.006	NA	0.362	0.313	1.038	1.76	11.917	2.015	0.855	1.001	1.138
NA	0.124	0.015	0.33	0.686	NA	NA	1	0.824	NA	Molecular Function	binding	small molecule binding	GO:0043178	alcohol binding	NA	0.023	0.062	0.039	0.031	NA	NA	0.008	0.008	NA	NA	6.093	3.504	1.819	1.233	NA	NA	0.958	1.87	NA
NA	NA	0.949	0.922	0.001	NA	NA	1	NA	NA	Molecular Function	binding	small molecule binding//organic cyclic compound binding//carbohydrate derivative binding//heterocyclic compound binding	GO:0001882	nucleoside binding	NA	NA	0.016	0.019	0.043	NA	NA	0.001	NA	NA	NA	NA	0.902	0.892	1.694	NA	NA	0.094	NA	NA
NA	NA	NA	NA	0.043	NA	NA	0.007	NA	NA	Molecular Function	catalytic activity	deaminase activity	GO:0004126	cytidine deaminase activity	NA	NA	NA	NA	0.333	NA	NA	0.333	NA	NA	NA	NA	NA	NA	13.258	NA	NA	41.211	NA	NA
NA	1	1	1	1	0.071	0	0.114	1	1	Molecular Function	catalytic activity	hydrolase activity	GO:0008233	peptidase activity	NA	0.004	0.015	0.019	0.022	0.001	0.009	0.01	0.004	0.004	NA	0.93	0.831	0.904	0.868	2.914	2.217	1.296	0.898	0.73
NA	1	0.555	0	0.225	0.003	0	0	1	1	Molecular Function	catalytic activity	hydrolase activity	GO:0016798	hydrolase activity, acting on glycosyl bonds	NA	0.002	0.02	0.037	0.03	0.002	0.024	0.018	0.004	0.004	NA	0.418	1.104	1.721	1.189	6.871	5.81	2.218	0.866	0.902
NA	NA	0.595	0.006	0.057	NA	NA	1	0.984	1	Molecular Function	catalytic activity	hydrolase activity	GO:0016810	hydrolase activity, acting on carbon-nitrogen (but not peptide) bonds	NA	NA	0.022	0.046	0.044	NA	NA	0.007	0.004	0.002	NA	NA	1.239	2.161	1.744	NA	NA	0.813	1.058	0.451
NA	0.524	0.001	0.003	0.054	0.272	1	0.173	0.005	0.007	Molecular Function	catalytic activity	isomerase activity	GO:0016859	cis-trans isomerase activity	NA	0.01	0.055	0.055	0.049	0.003	0.003	0.02	0.023	0.023	NA	2.56	3.129	2.598	1.943	9.355	0.791	2.416	5.501	4.691
NA	NA	0.99	0.921	0	0.023	0.262	1	NA	0.897	Molecular Function	catalytic activity	isomerase activity	GO:0016866	intramolecular transferase activity	NA	NA	0.013	0.017	0.103	0.009	0.013	0.009	NA	0.009	NA	NA	0.724	0.802	4.079	24.548	3.113	1.057	NA	1.758
NA	NA	0.811	0.505	0	NA	0.03	1	0.274	0.847	Molecular Function	catalytic activity	ligase activity	GO:0016879	ligase activity, forming carbon-nitrogen bonds	NA	NA	0.019	0.027	0.067	NA	0.016	0.005	0.011	0.008	NA	NA	1.06	1.258	2.666	NA	3.906	0.663	2.587	1.655
NA	NA	1	0.7	0.001	NA	1	1	1	1	Molecular Function	catalytic activity	lyase activity	GO:0016830	carbon-carbon lyase activity	NA	NA	0.008	0.022	0.044	NA	0.002	0.004	0.003	0.005	NA	NA	0.461	1.022	1.769	NA	0.441	0.449	0.657	0.933
NA	NA	0.725	0.645	0.028	NA	1	1	0.819	1	Molecular Function	catalytic activity	lyase activity	GO:0016835	carbon-oxygen lyase activity	NA	NA	0.019	0.023	0.041	NA	0.001	0.005	0.005	0.004	NA	NA	1.085	1.081	1.63	NA	0.311	0.633	1.236	0.79
NA	1	0	0.003	0.368	NA	1	1	1	1	Molecular Function	catalytic activity	oxidoreductase activity	GO:0004497	monooxygenase activity	NA	0.003	0.031	0.031	0.028	NA	0.004	0.007	0.003	0.001	NA	0.678	1.733	1.474	1.132	NA	0.897	0.822	0.802	0.228
0	NA	0.811	0	NA	NA	NA	NA	NA	NA	Molecular Function	catalytic activity	oxidoreductase activity	GO:0010242	oxygen evolving activity	0.237	NA	0.026	0.184	NA	NA	NA	NA	NA	NA	862.735	NA	1.487	8.643	NA	NA	NA	NA	NA	NA
NA	NA	1	0.497	0.015	NA	0.904	1	1	1	Molecular Function	catalytic activity	oxidoreductase activity	GO:0016614	oxidoreductase activity, acting on CH-OH group of donors	NA	NA	0.01	0.024	0.04	NA	0.005	0.008	0.002	0.002	NA	NA	0.559	1.14	1.575	NA	1.093	1.002	0.434	0.37
NA	0.001	0	0	0	0.584	1	0	0	0.003	Molecular Function	catalytic activity	oxidoreductase activity	GO:0016627	oxidoreductase activity, acting on the CH-CH group of donors	NA	0.014	0.04	0.06	0.061	0.001	0.004	0.026	0.018	0.014	NA	3.653	2.258	2.834	2.44	2.669	0.903	3.217	4.26	2.868
NA	NA	0.388	0	0	NA	NA	NA	NA	NA	Molecular Function	catalytic activity	oxidoreductase activity	GO:0016661	oxidoreductase activity, acting on other nitrogenous compounds as donors	NA	NA	0.05	0.225	0.275	NA	NA	NA	NA	NA	NA	NA	2.825	10.557	10.938	NA	NA	NA	NA	NA
NA	1	0.001	0	0.006	NA	1	1	1	0.457	Molecular Function	catalytic activity	oxidoreductase activity	GO:0016667	oxidoreductase activity, acting on a sulfur group of donors	NA	0.002	0.044	0.052	0.05	NA	0.002	0.004	0.004	0.01	NA	0.528	2.506	2.46	2.005	NA	0.49	0.499	0.973	2.074
NA	1	1	0.661	1	0.033	0.072	0.362	1	1	Molecular Function	catalytic activity	oxidoreductase activity	GO:0016684	oxidoreductase activity, acting on peroxide as acceptor	NA	0.001	0.014	0.022	0.02	0.003	0.009	0.012	0.004	0.004	NA	0.246	0.794	1.055	0.783	8.075	2.276	1.506	0.904	0.771
NA	1	0.001	0.023	0.097	NA	1	1	1	1	Molecular Function	catalytic activity	oxidoreductase activity	GO:0016705	oxidoreductase activity, acting on paired donors, with incorporation or reduction of molecular oxygen	NA	0.002	0.028	0.029	0.031	NA	0.003	0.006	0.003	0.001	NA	0.643	1.564	1.348	1.24	NA	0.766	0.693	0.676	0.216
NA	NA	0.617	0.63	0.001	NA	NA	NA	0.593	0.844	Molecular Function	catalytic activity	oxidoreductase activity	GO:0016721	oxidoreductase activity, acting on superoxide radicals as acceptor	NA	NA	0.032	0.032	0.127	NA	NA	NA	0.016	0.016	NA	NA	1.794	1.49	5.051	NA	NA	NA	3.83	3.265
NA	NA	0.002	0.02	0.152	NA	NA	0.618	0.39	0.57	Molecular Function	catalytic activity	oxidoreductase activity	GO:0016730	oxidoreductase activity, acting on iron-sulfur proteins as donors	NA	NA	0.161	0.129	0.097	NA	NA	0.032	0.032	0.032	NA	NA	9.114	6.054	3.849	NA	NA	3.988	7.783	6.636
NA	NA	0.121	0.021	0.604	NA	NA	NA	NA	NA	Molecular Function	catalytic activity	radical SAM enzyme activity	GO:0016992	lipoate synthase activity	NA	NA	0.125	0.188	0.062	NA	NA	NA	NA	NA	NA	NA	7.063	8.798	2.486	NA	NA	NA	NA	NA
NA	1	1	0.899	0	0.74	1	1	1	0.481	Molecular Function	catalytic activity	transferase activity	GO:0016741	transferase activity, transferring one-carbon groups	NA	0.001	0.015	0.02	0.044	0.001	0.002	0.003	0.002	0.007	NA	0.266	0.86	0.928	1.755	1.456	0.369	0.313	0.367	1.46
NA	1	0.002	0	0.394	0.879	1	1	0.254	1	Molecular Function	catalytic activity	transferase activity	GO:0016757	transferase activity, transferring glycosyl groups	NA	0.003	0.026	0.031	0.028	0	0.002	0.007	0.006	0.004	NA	0.744	1.475	1.478	1.106	0.815	0.551	0.807	1.438	0.876
NA	NA	0.992	0.183	0.035	0.001	0.263	0.718	1	0.168	Molecular Function	catalytic activity	transferase activity	GO:0016769	transferase activity, transferring nitrogenous groups	NA	NA	0.013	0.038	0.055	0.013	0.013	0.013	0.004	0.017	NA	NA	0.721	1.797	2.2	36.665	3.1	1.578	1.027	3.502
NA	1	0	0.78	0.045	1	1	1	1	1	Molecular Function	catalytic activity	transferase activity	GO:0016772	transferase activity, transferring phosphorus-containing groups	NA	0.002	0.023	0.021	0.028	0	0.001	0.003	0.002	0.002	NA	0.505	1.277	0.991	1.123	0.426	0.288	0.33	0.536	0.411
0.365	0.027	0.909	1	1	NA	1	1	0.85	1	Molecular Function	catalytic activity	transferase activity	GO:0019787	ubiquitin-like protein transferase activity	0.001	0.007	0.017	0.014	0.012	NA	0.001	0.004	0.004	0.002	1.98	1.709	0.973	0.672	0.461	NA	0.352	0.515	1.049	0.41
NA	NA	0.013	0.014	0.02	NA	NA	NA	0.099	0.123	Molecular Function	metallochaperone activity	copper chaperone activity	GO:0016532	superoxide dismutase copper chaperone activity	NA	NA	0.5	0.5	0.5	NA	NA	NA	0.25	0.25	NA	NA	28.254	23.46	19.887	NA	NA	NA	60.319	51.429
NA	0.809	1	1	1	0	0	0	1	1	Molecular Function	molecular function regulator	enzyme regulator activity	GO:0004857	enzyme inhibitor activity	NA	0.005	0.011	0.014	0.007	0.008	0.048	0.038	0.002	0.005	NA	1.289	0.602	0.654	0.293	23.542	11.545	4.662	0.593	1.012
NA	0.034	0	0.004	0.131	NA	NA	0.062	0	0.166	Molecular Function	molecular function regulator	enzyme regulator activity	GO:0008047	enzyme activator activity	NA	0.021	0.064	0.06	0.047	NA	NA	0.026	0.034	0.017	NA	5.623	3.638	2.819	1.878	NA	NA	3.184	8.284	3.532
NA	0.029	0	0	0.025	NA	NA	0.004	0	0.039	Molecular Function	molecular function regulator	enzyme regulator activity	GO:0060589	nucleoside-triphosphatase regulator activity	NA	0.022	0.085	0.071	0.058	NA	NA	0.036	0.036	0.022	NA	5.849	4.793	3.351	2.308	NA	NA	4.415	8.617	4.592
NA	NA	1	1	1	0	0	0	1	0.699	Molecular Function	molecular function regulator	enzyme regulator activity	GO:0061134	peptidase regulator activity	NA	NA	0.006	0.011	0.008	0.013	0.083	0.064	0.003	0.008	NA	NA	0.354	0.514	0.311	35.957	20.142	7.933	0.755	1.61
NA	NA	0.985	1	1	NA	0.045	0.899	NA	NA	Molecular Function	molecular transducer activity	receptor activity	GO:0099600	transmembrane receptor activity	NA	NA	0.013	0.013	0.003	NA	0.017	0.01	NA	NA	NA	NA	0.753	0.626	0.133	NA	4.047	1.236	NA	NA
NA	NA	1	1	NA	NA	0.035	0.853	NA	NA	Molecular Function	signal transducer activity	signaling receptor activity	GO:0004888	transmembrane signaling receptor activity	NA	NA	0.011	0.011	NA	NA	0.018	0.011	NA	NA	NA	NA	0.605	0.503	NA	NA	4.336	1.325	NA	NA
NA	NA	NA	NA	NA	NA	NA	0.043	NA	NA	Molecular Function	signal transducer activity	signaling receptor activity	GO:0038199	ethylene receptor activity	NA	NA	NA	NA	NA	NA	NA	0.118	NA	NA	NA	NA	NA	NA	NA	NA	NA	14.545	NA	NA
NA	0.676	0.009	0.915	0.013	NA	NA	1	1	1	Molecular Function	signal transducer activity	signal transducer activity, downstream of receptor	GO:0004702	signal transducer, downstream of receptor, with serine/threonine kinase activity	NA	0.007	0.041	0.018	0.05	NA	NA	0.007	0.002	0.005	NA	1.782	2.306	0.851	1.984	NA	NA	0.841	0.547	0.933
NA	NA	0.677	NA	0	NA	NA	NA	NA	NA	Molecular Function	transcription factor activity, protein binding	transcription factor activity, core RNA polymerase binding	GO:0000996	core DNA-dependent RNA polymerase binding promoter specificity activity	NA	NA	0.04	NA	0.28	NA	NA	NA	NA	NA	NA	NA	2.26	NA	11.137	NA	NA	NA	NA	NA
0.001	0.68	0.401	0.345	0.196	NA	NA	0.483	0.196	0.922	Molecular Function	transcription factor activity, protein binding	transcription factor activity, transcription factor binding	GO:0003712	transcription cofactor activity	0.007	0.007	0.025	0.029	0.038	NA	NA	0.014	0.011	0.007	24.613	1.77	1.4	1.374	1.523	NA	NA	1.671	2.717	1.39
NA	NA	NA	NA	0.043	NA	NA	NA	NA	NA	Molecular Function	transporter activity	carbohydrate derivative transporter activity	GO:0015119	hexose phosphate transmembrane transporter activity	NA	NA	NA	NA	0.333	NA	NA	NA	NA	NA	NA	NA	NA	NA	13.258	NA	NA	NA	NA	NA
NA	1	0	0	0	NA	0.076	1	1	1	Molecular Function	transporter activity	carbohydrate transporter activity	GO:0015144	carbohydrate transmembrane transporter activity	NA	0.003	0.057	0.088	0.07	NA	0.011	0.006	0.003	0.003	NA	0.836	3.244	4.116	2.791	NA	2.711	0.789	0.77	0.656
NA	NA	0.021	0.15	0.627	NA	NA	NA	NA	NA	Molecular Function	transporter activity	L-serine transporter activity	GO:0015194	L-serine transmembrane transporter activity	NA	NA	0.176	0.118	0.059	NA	NA	NA	NA	NA	NA	NA	9.972	5.52	2.34	NA	NA	NA	NA	NA
NA	NA	0.123	0.019	0.709	NA	NA	NA	NA	NA	Molecular Function	transporter activity	substrate-specific transporter activity	GO:0005319	lipid transporter activity	NA	NA	0.041	0.058	0.029	NA	NA	NA	NA	NA	NA	NA	2.313	2.744	1.163	NA	NA	NA	NA	NA
NA	NA	1	0.616	0.384	NA	0.012	0.635	1	1	Molecular Function	transporter activity	substrate-specific transporter activity	GO:0015197	peptide transporter activity	NA	NA	0.01	0.024	0.034	NA	0.017	0.012	0.002	0.002	NA	NA	0.551	1.144	1.358	NA	4.146	1.508	0.588	0.502
NA	NA	1	0.639	0	NA	NA	NA	1	NA	Molecular Function	transporter activity	transmembrane transporter activity//drug transporter activity	GO:0015238	drug transmembrane transporter activity	NA	NA	0.009	0.024	0.095	NA	NA	NA	0.003	NA	NA	NA	0.518	1.148	3.771	NA	NA	NA	0.738	NA
NA	NA	0.011	0.065	0.529	NA	NA	NA	NA	NA	Molecular Function	transporter activity	transmembrane transporter activity	GO:0015562	efflux transmembrane transporter activity	NA	NA	0.086	0.071	0.043	NA	NA	NA	NA	NA	NA	NA	4.843	3.351	1.705	NA	NA	NA	NA	NA
NA	1	0.002	0	0.016	NA	0.002	0.073	0.743	1	Molecular Function	transporter activity	transmembrane transporter activity	GO:0022803	passive transmembrane transporter activity	NA	0.003	0.038	0.058	0.043	NA	0.015	0.017	0.006	0.003	NA	0.735	2.14	2.698	1.729	NA	3.747	2.081	1.354	0.577
NA	NA	1	0.002	0	0.842	0.834	1	1	1	Molecular Function	transporter activity	transmembrane transporter activity	GO:0022804	active transmembrane transporter activity	NA	NA	0.016	0.031	0.046	0	0.004	0.002	0.002	0.001	NA	NA	0.891	1.464	1.813	0.985	1.082	0.212	0.496	0.212
NA	0.653	0	0	0.006	NA	0.074	0.421	0.621	1	Molecular Function	transporter activity	transmembrane transporter activity	GO:1901618	organic hydroxy compound transmembrane transporter activity	NA	0.009	0.087	0.139	0.065	NA	0.017	0.017	0.009	0.004	NA	2.278	4.914	6.528	2.594	NA	4.223	2.15	2.098	0.894
NA	NA	NA	0.647	0.03	NA	NA	NA	NA	NA	Molecular Function	transporter activity	transmembrane transporter activity	GO:1901682	sulfur compound transmembrane transporter activity	NA	NA	NA	0.031	0.092	NA	NA	NA	NA	NA	NA	NA	NA	1.444	3.671	NA	NA	NA	NA	NA
NA	1	0.21	0	0	0.709	0.378	1	1	1	Molecular Function	transporter activity	transmembrane transporter activity//substrate-specific transporter activity	GO:0022891	substrate-specific transmembrane transporter activity	NA	0.001	0.021	0.034	0.037	0	0.005	0.006	0.002	0.002	NA	0.231	1.173	1.595	1.457	1.268	1.287	0.71	0.586	0.409
NA	NA	0.856	NA	0	NA	NA	NA	NA	NA	Molecular Function	transporter activity	xenobiotic transporter activity	GO:0008559	xenobiotic-transporting ATPase activity	NA	NA	0.022	NA	0.178	NA	NA	NA	NA	NA	NA	NA	1.256	NA	7.071	NA	NA	NA	NA	NA

## Sheet: KEGG enrichment
Table S16. The KEGG enrichment analysis of DEGs. Heatmap showing the q-value significance of enriched KEGG pathways for DEGs. The cells with yellow border represent the pathways were only enriched in up-regulated genes, and the cells with blue border represent the pathways were only enriched in down-regulated genes. The cells without colour border represent the pathways were commonly enriched in …														Enrichment Factor										Enrichment Foldchange
5m_L	10m_L	30m_L	1h_L	4h_L	5m_G	10m_G	30m_G	1h_G	4h_G	Pathway Hierarchy1	Pathway Hierarchy2	KEGG Pathway	Pathway ID	5m_L	10m_L	30m_L	1h_L	4h_L	5m_G	10m_G	30m_G	1h_G	4h_G	5m_L	10m_L	30m_L	1h_L	4h_L	5m_G	10m_G	30m_G	1h_G	4h_G
NA	0.081	0.217	0.079	0.353	NA	0.656	0	0.029	0	Cellular Processes	Cell growth and death	Necroptosis	ko04217	NA	0.015	0.037	0.05	0.046	NA	0.007	0.069	0.02	0.065	NA	2.66	1.679	1.728	1.345	NA	1.654	5.974	2.952	7.308
NA	0.019	0	0.036	0.111	NA	0.904	0.292	0.004	0.168	Cellular Processes	Cellular community - eukaryotes	Tight junction	ko04530	NA	0.024	0.084	0.064	0.06	NA	0.004	0.028	0.032	0.028	NA	4.221	3.84	2.225	1.778	NA	1.021	2.419	4.858	3.157
NA	0	0	0.048	0.019	NA	0.904	1	0.029	0.321	Cellular Processes	Transport and catabolism	Endocytosis	ko04144	NA	0.021	0.05	0.047	0.055	NA	0.003	0.017	0.017	0.017	NA	3.614	2.254	1.62	1.624	NA	0.699	1.421	2.496	1.854
NA	NA	1	1	0.019	NA	0.626	1	NA	1	Cellular Processes	Transport and catabolism	Peroxisome	ko04146	NA	NA	0.01	0.026	0.064	NA	0.008	0.003	NA	0.003	NA	NA	0.467	0.888	1.892	NA	1.955	0.221	NA	0.288
NA	NA	1	1	0.032	NA	0.869	NA	1	1	Environmental Information Processing	Signal transduction	Calcium signaling pathway	ko04020	NA	NA	0.021	0.011	0.075	NA	0.005	NA	0.011	0.011	NA	NA	0.974	0.37	2.21	NA	1.359	NA	1.617	1.201		1	0.8	0.6	0.4	0.2
NA	0	0	0	0.038	NA	0.636	0.001	0	0.008	Environmental Information Processing	Signal transduction	MAPK signaling pathway	ko04010	NA	0.052	0.112	0.116	0.069	NA	0.009	0.052	0.047	0.039	NA	9.061	5.102	4.031	2.036	NA	2.191	4.451	7.169	4.357		0.995	0.795	0.595	0.395	0.195
NA	1	0.037	0.905	0.433	NA	0.904	1	0.647	1	Environmental Information Processing	Signal transduction	mTOR signaling pathway	ko04150	NA	0.003	0.049	0.033	0.046	NA	0.003	0.003	0.013	0.01	NA	0.574	2.239	1.136	1.355	NA	0.833	0.282	1.983	1.105		0.99	0.79	0.59	0.39	0.19
NA	1	0	0.048	0.014	NA	NA	NA	1	1	Environmental Information Processing	Signal transduction	Phospholipase D signaling pathway	ko04072	NA	0.005	0.075	0.065	0.079	NA	NA	NA	0.005	0.005	NA	0.819	3.404	2.266	2.345	NA	NA	NA	0.707	0.525		0.985	0.785	0.585	0.385	0.185
NA	0.033	0	0.003	0.83	NA	0.904	0.292	0.004	0.316	Environmental Information Processing	Signal transduction	PI3K-Akt signaling pathway	ko04151	NA	0.019	0.072	0.066	0.037	NA	0.003	0.024	0.027	0.021	NA	3.253	3.261	2.297	1.096	NA	0.674	2.054	4.011	2.383		0.98	0.78	0.58	0.38	0.18
0	0	0	0	0	0.514	0	0	0	0	Genetic Information Processing	Folding, sorting and degradation	Protein processing in endoplasmic reticulum	ko04141	0.015	0.102	0.155	0.18	0.094	0.001	0.019	0.113	0.115	0.076	22.931	17.893	7.05	6.248	2.772	1.715	4.815	9.712	17.437	8.511		0.975	0.775	0.575	0.375	0.175
NA	1	0.034	0.025	0.709	NA	0.904	0.292	0.962	1	Genetic Information Processing	Folding, sorting and degradation	RNA degradation	ko03018	NA	0.002	0.042	0.053	0.038	NA	0.004	0.022	0.009	0.011	NA	0.318	1.9	1.823	1.125	NA	0.922	1.874	1.372	1.223		0.97	0.77	0.57	0.37	0.17
NA	0	0	0	0.163	NA	0.952	0.292	0	0.316	Genetic Information Processing	Transcription	Spliceosome	ko03040	NA	0.024	0.06	0.065	0.045	NA	0.002	0.019	0.024	0.016	NA	4.184	2.742	2.266	1.318	NA	0.528	1.609	3.611	1.749		0.965	0.765	0.565	0.365	0.165
NA	NA	1	1	0.024	NA	0.904	1	NA	1	Genetic Information Processing	Translation	Aminoacyl-tRNA biosynthesis	ko00970	NA	NA	0.003	0.008	0.064	NA	0.003	0.003	NA	0.003	NA	NA	0.127	0.289	1.891	NA	0.708	0.24	NA	0.313		0.96	0.76	0.56	0.36	0.16
NA	NA	1	1	0.039	NA	0.925	1	1	1	Genetic Information Processing	Translation	Ribosome biogenesis in eukaryotes	ko03008	NA	NA	0.008	0.013	0.057	NA	0.002	0.004	0.002	0.008	NA	NA	0.386	0.44	1.688	NA	0.538	0.365	0.32	0.952		0.955	0.755	0.555	0.355	0.155
NA	NA	1	1	0.004	NA	NA	NA	NA	1	Metabolism	Amino acid metabolism	Arginine and proline metabolism	ko00330	NA	NA	0.015	0.029	0.08	NA	NA	NA	NA	0.004	NA	NA	0.665	1.011	2.37	NA	NA	NA	NA	0.41		0.95	0.75	0.55	0.35	0.15
NA	1	1	0.626	0.01	NA	0.904	1	1	1	Metabolism	Amino acid metabolism	Cysteine and methionine metabolism	ko00270	NA	0.007	0.021	0.036	0.062	NA	0.004	0.007	0.005	0.004	NA	1.247	0.972	1.232	1.838	NA	0.904	0.613	0.807	0.4		0.945	0.745	0.545	0.345	0.145
NA	NA	NA	NA	0.003	NA	NA	NA	NA	NA	Metabolism	Amino acid metabolism	Lysine biosynthesis	ko00300	NA	NA	NA	NA	0.161	NA	NA	NA	NA	NA	NA	NA	NA	NA	4.744	NA	NA	NA	NA	NA		0.94	0.74	0.54	0.34	0.14
NA	0.781	1	1	0.029	NA	0.904	1	NA	NA	Metabolism	Amino acid metabolism	Phenylalanine metabolism	ko00360	NA	0.011	0.014	0.025	0.067	NA	0.004	0.004	NA	NA	NA	1.844	0.639	0.851	1.968	NA	0.892	0.302	NA	NA		0.935	0.735	0.535	0.335	0.135
NA	0.003	0.001	0.002	0.014	NA	NA	0.292	0.009	NA	Metabolism	Biosynthesis of other secondary metabolites	Flavone and flavonol biosynthesis	ko00944	NA	0.065	0.129	0.145	0.129	NA	NA	0.048	0.065	NA	NA	11.302	5.874	5.027	3.808	NA	NA	4.164	9.755	NA		0.93	0.73	0.53	0.33	0.13
NA	NA	NA	NA	0.024	NA	NA	NA	NA	NA	Metabolism	Biosynthesis of other secondary metabolites	Monobactam biosynthesis	ko00261	NA	NA	NA	NA	0.14	NA	NA	NA	NA	NA	NA	NA	NA	NA	4.118	NA	NA	NA	NA	NA		0.925	0.725	0.525	0.325	0.125
NA	1	1	1	0.002	NA	0	0.292	1	1	Metabolism	Carbohydrate metabolism	Amino sugar and nucleotide sugar metabolism	ko00520	NA	0.003	0.024	0.028	0.065	NA	0.028	0.021	0.003	0.001	NA	0.52	1.081	0.976	1.927	NA	7.164	1.788	0.449	0.167		0.92	0.72	0.52	0.32	0.12
NA	NA	1	0.811	0.029	NA	0.347	0.292	0.206	0.316	Metabolism	Carbohydrate metabolism	Ascorbate and aldarate metabolism	ko00053	NA	NA	0.027	0.038	0.077	NA	0.016	0.033	0.022	0.027	NA	NA	1.244	1.325	2.258	NA	4.166	2.822	3.305	3.068		0.915	0.715	0.515	0.315	0.115
NA	1	0.013	0.12	0.907	0.344	0.626	1	0.271	1	Metabolism	Carbohydrate metabolism	Galactose metabolism	ko00052	NA	0.005	0.043	0.045	0.035	0.002	0.007	0.017	0.013	0.007	NA	0.873	1.966	1.553	1.03	3.458	1.689	1.43	2.009	0.746		0.91	0.71	0.51	0.31	0.11
NA	NA	1	0	0.131	NA	0.904	1	1	1	Metabolism	Carbohydrate metabolism	Pentose phosphate pathway	ko00030	NA	NA	0.023	0.086	0.059	NA	0.004	0.004	0.004	0.004	NA	NA	1.067	2.976	1.729	NA	0.993	0.336	0.591	0.439		0.905	0.705	0.505	0.305	0.105
NA	NA	1	0.428	0.003	NA	NA	1	NA	NA	Metabolism	Carbohydrate metabolism	Pyruvate metabolism	ko00620	NA	NA	0.019	0.041	0.072	NA	NA	0.002	NA	NA	NA	NA	0.876	1.415	2.129	NA	NA	0.207	NA	NA		0.9	0.7	0.5	0.3	0.1
NA	NA	1	0.048	0.018	NA	0.904	1	NA	1	Metabolism	Energy metabolism	Carbon fixation in photosynthetic organisms	ko00710	NA	NA	0.018	0.054	0.065	NA	0.003	0.003	NA	0.005	NA	NA	0.826	1.884	1.912	NA	0.658	0.223	NA	0.582		0.895	0.695	0.495	0.295	0.095
0	NA	1	1	1	0.138	0.857	1	1	1	Metabolism	Energy metabolism	Photosynthesis	ko00195	0.005	NA	0.007	0.014	0.009	0.002	0.004	0.014	0.004	0.005	8.487	NA	0.305	0.486	0.27	3.808	1.085	1.207	0.553	0.548		0.89	0.69	0.49	0.29	0.09
NA	NA	1	1	1	0.008	0.053	1	NA	NA	Metabolism	Glycan biosynthesis and metabolism	Glycosaminoglycan degradation	ko00531	NA	NA	0.029	0.029	0.014	0.029	0.043	0.014	NA	NA	NA	NA	1.32	1.004	0.428	60.347	11.049	1.247	NA	NA		0.885	0.685	0.485	0.285	0.085
NA	1	0.16	0.106	0.003	NA	0.636	1	0.011	1	Metabolism	Lipid metabolism	Arachidonic acid metabolism	ko00590	NA	0.014	0.072	0.087	0.145	NA	0.014	0.029	0.058	0.014	NA	2.539	3.299	3.012	4.278	NA	3.683	2.494	8.765	1.628		0.88	0.68	0.48	0.28	0.08
NA	1	0.092	0.025	1	0.21	0.687	1	0.948	1	Metabolism	Lipid metabolism	Glycerolipid metabolism	ko00561	NA	0.007	0.046	0.064	0.029	0.004	0.007	0.018	0.011	0.007	NA	1.251	2.114	2.226	0.843	7.436	1.815	1.537	1.62	0.802		0.875	0.675	0.475	0.275	0.075
NA	NA	0.293	0.025	0.026	NA	0.869	1	1	1	Metabolism	Lipid metabolism	Glycerophospholipid metabolism	ko00564	NA	NA	0.035	0.055	0.06	NA	0.004	0.002	0.004	0.004	NA	NA	1.615	1.92	1.767	NA	1.127	0.191	0.671	0.498		0.87	0.67	0.47	0.27	0.07
NA	NA	1	0.905	0.014	0.141	0.443	1	NA	NA	Metabolism	Lipid metabolism	Sphingolipid metabolism	ko00600	NA	NA	0.014	0.035	0.092	0.007	0.014	0.007	NA	NA	NA	NA	0.641	1.219	2.702	14.662	3.579	0.606	NA	NA		0.865	0.665	0.465	0.265	0.065
NA	NA	1	0.562	0.353	0.035	0.626	1	1	1	Metabolism	Metabolism of cofactors and vitamins	Porphyrin and chlorophyll metabolism	ko00860	NA	NA	0.024	0.043	0.052	0.009	0.009	0.014	0.005	0.014	NA	NA	1.079	1.477	1.539	19.734	2.409	1.224	0.717	1.597		0.86	0.66	0.46	0.26	0.06
NA	NA	0.782	0.599	0.003	NA	0.403	1	1	0.27	Metabolism	Metabolism of cofactors and vitamins	Thiamine metabolism	ko00730	NA	NA	0.038	0.048	0.124	NA	0.019	0.019	0.01	0.038	NA	NA	1.734	1.649	3.654	NA	4.841	1.639	1.44	4.278		0.855	0.655	0.455	0.255	0.055
NA	NA	0.495	0.048	0.015	NA	0.882	1	NA	NA	Metabolism	Metabolism of cofactors and vitamins	Ubiquinone and other terpenoid-quinone biosynthesis	ko00130	NA	NA	0.037	0.065	0.078	NA	0.005	0.005	NA	NA	NA	NA	1.678	2.234	2.312	NA	1.171	0.397	NA	NA		0.85	0.65	0.45	0.25	0.05
NA	0.781	1	0.501	0.023	NA	NA	NA	NA	NA	Metabolism	Metabolism of cofactors and vitamins	Vitamin B6 metabolism	ko00750	NA	0.024	0.024	0.071	0.143	NA	NA	NA	NA	NA	NA	4.171	1.084	2.474	4.216	NA	NA	NA	NA	NA		0.845	0.645	0.445	0.245	0.045
NA	1	0.009	0	0.216	NA	0.656	1	0.435	1	Metabolism	Metabolism of other amino acids	Glutathione metabolism	ko00480	NA	0.003	0.043	0.065	0.046	NA	0.006	0.009	0.012	0.004	NA	0.515	1.942	2.241	1.346	NA	1.495	0.759	1.779	0.495		0.84	0.64	0.44	0.24	0.04
NA	NA	0.512	0.091	0.013	NA	NA	NA	NA	NA	Metabolism	Metabolism of terpenoids and polyketides	Geraniol degradation	ko00281	NA	NA	0.167	0.333	0.5	NA	NA	NA	NA	NA	NA	NA	7.588	11.544	14.758	NA	NA	NA	NA	NA		0.835	0.635	0.435	0.235	0.035
NA	NA	1	0.57	0.018	NA	NA	NA	NA	1	Metabolism	Metabolism of terpenoids and polyketides	Terpenoid backbone biosynthesis	ko00900	NA	NA	0.025	0.041	0.074	NA	NA	NA	NA	0.004	NA	NA	1.124	1.425	2.186	NA	NA	NA	NA	0.462		0.83	0.63	0.43	0.23	0.03
NA	NA	1	0.82	0.002	NA	0.906	1	1	1	Metabolism	Overview	Biosynthesis of amino acids	ko01230	NA	NA	0.015	0.032	0.058	NA	0.003	0.004	0.001	0.003	NA	NA	0.679	1.098	1.707	NA	0.711	0.321	0.141	0.314		0.825	0.625	0.425	0.225	0.025
NA	NA	1	0.159	0.013	NA	0.948	1	1	1	Metabolism	Overview	Carbon metabolism	ko01200	NA	NA	0.012	0.039	0.051	NA	0.002	0.005	0.001	0.002	NA	NA	0.538	1.337	1.512	NA	0.601	0.407	0.119	0.265		0.82	0.62	0.42	0.22	0.02
NA	NA	0.073	0.021	0.157	NA	0.626	1	NA	NA	Metabolism	Overview	Degradation of aromatic compounds	ko01220	NA	NA	0.091	0.127	0.091	NA	0.018	0.018	NA	NA	NA	NA	4.139	4.408	2.683	NA	4.621	1.565	NA	NA		0.815	0.615	0.415	0.215	0.015
																																			0.81	0.61	0.41	0.21	0.01
																																			0.805	0.605	0.405	0.205	0.005
																																							0
																																			up-regulated
																																			down-regulated
