# Supplementary material for: Hybrid sequencing reveals insight into heat sensing and signaling of bread wheat
Source: Plant J. 2019 Apr 23;98(6):1015–32. doi: 10.1111/tpj.14299 (PMC6850178; doi:10.1111/tpj.14299)
Supplement: Supplementary file 18 — Table S17. The KEGG and GO enrichment analysis of DEG clusters in leaves and grain. [file TPJ-98-1015-s018.xls]

## Sheet: GO_enrichment_cluster_leaves
Table S17. The GO enrichment analysis of DEG clusters of leaves, in each of which genes have similar expression profiles. Heatmap showing the q-value significance of enriched GO terms. "NA" represent the terms were not enriched in relative time points. The cluster number has been defined in Figure S14.														Enrichment Factor									Enrichment Foldchange
cluster_1	cluster_2	cluster_3	cluster_4	cluster_5	cluster_6	cluster_7	cluster_8	cluster_9	GO Term (Lev1)	GO Term (Lev2)	GO Term (Lev3)	GO ID (Lev4)	GO Term (Lev4)	cluster_1	cluster_2	cluster_3	cluster_4	cluster_5	cluster_6	cluster_7	cluster_8	cluster_9	cluster_1	cluster_2	cluster_3	cluster_4	cluster_5	cluster_6	cluster_7	cluster_8	cluster_9
0.873	0.871	0.577	0.307	0.567	NA	0.015	0.69	NA	Biological Process	biological regulation	regulation of biological process	GO:0002682	regulation of immune system process	0.005	0.005	0.014	0.014	0.009	NA	0.024	0.009	NA	0.802	0.889	1.777	3.109	1.642	NA	5.462	1.177	NA
0.054	0.034	0.082	0.669	0.873	NA	0.752	0.113	NA	Biological Process	biological regulation	regulation of biological process	GO:0032879	regulation of localization	0.018	0.018	0.02	0.007	0.004	NA	0.004	0.018	NA	3.02	3.35	2.511	1.464	0.773	NA	1.029	2.217	NA		1	0.8	0.6	0.4	0.2
0.592	NA	NA	0.113	0.826	NA	0.049	NA	NA	Biological Process	biological regulation	regulation of biological process	GO:0043900	regulation of multi-organism process	0.01	NA	NA	0.02	0.005	NA	0.02	NA	NA	1.726	NA	NA	4.463	0.884	NA	4.704	NA	NA		0.995	0.795	0.595	0.395	0.195
0.589	0.928	0.88	0.113	0	0.474	0.178	0.9	0.763	Biological Process	biological regulation	regulation of biological process	GO:0048518	positive regulation of biological process	0.007	0.004	0.008	0.008	0.015	0.003	0.007	0.007	0.001	1.17	0.834	0.988	1.837	2.568	1.374	1.594	0.859	1.025		0.99	0.79	0.59	0.39	0.19
0.674	0.755	1	0.964	0.746	0.002	0.248	1	0.551	Biological Process	biological regulation	regulation of biological process	GO:0048519	negative regulation of biological process	0.006	0.006	0.007	0.004	0.006	0.006	0.006	0.005	0.001	1.056	1.054	0.819	0.887	0.974	2.48	1.367	0.659	1.295		0.985	0.785	0.585	0.385	0.185
0.533	0.706	0.194	0.222	0	1	0.026	0.089	0.545	Biological Process	biological regulation	regulation of biological process	GO:0048583	regulation of response to stimulus	0.008	0.006	0.013	0.008	0.017	0.002	0.01	0.014	0.002	1.301	1.155	1.634	1.85	2.932	0.611	2.305	1.719	1.596		0.98	0.78	0.58	0.38	0.18
0.863	0.124	1	1	0.012	0.034	0.208	0.286	NA	Biological Process	biological regulation	regulation of biological process	GO:0050793	regulation of developmental process	0.005	0.01	0.005	0.001	0.012	0.006	0.007	0.011	NA	0.872	1.813	0.644	0.282	2.121	2.559	1.634	1.36	NA		0.975	0.775	0.575	0.375	0.175
0.058	NA	0.739	0.045	NA	NA	NA	0.067	NA	Biological Process	biological regulation	regulation of biological process//regulation of biological quality	GO:0032844	regulation of homeostatic process	0.048	NA	0.016	0.048	NA	NA	NA	0.048	NA	8.054	NA	1.984	10.413	NA	NA	NA	5.912	NA		0.97	0.77	0.57	0.37	0.17
NA	NA	0.831	0.08	0.213	0.01	NA	0.113	NA	Biological Process	biological regulation	regulation of biological quality	GO:0031647	regulation of protein stability	NA	NA	0.012	0.036	0.024	0.036	NA	0.036	NA	NA	NA	1.488	7.81	4.125	14.186	NA	4.434	NA		0.965	0.765	0.565	0.365	0.165
1	1	1	0.587	0.58	0.193	0.039	0.429	0.001	Biological Process	biological regulation	regulation of biological quality	GO:0042592	homeostatic process	0.004	0.004	0.004	0.005	0.006	0.004	0.007	0.009	0.003	0.603	0.795	0.557	1.17	1.082	1.506	1.593	1.135	3.237		0.96	0.76	0.56	0.36	0.16
0.425	NA	1	0.058	NA	0.076	0.198	0.05	0.06	Biological Process	biological regulation	regulation of biological quality	GO:0051235	maintenance of location	0.013	NA	0.004	0.022	NA	0.013	0.013	0.027	0.009	2.255	NA	0.555	4.859	NA	5.296	3.073	3.311	9.219		0.955	0.755	0.555	0.355	0.155
0.586	0.808	1	0.769	0.001	0	0.02	0.286	0	Biological Process	biological regulation	regulation of biological quality	GO:0090066	regulation of anatomical structure size	0.009	0.006	0.006	0.006	0.027	0.021	0.018	0.015	0.036	1.538	1.137	0.757	1.325	4.725	8.426	4.19	1.881	37.714		0.95	0.75	0.55	0.35	0.15
0.589	0.561	1	0.77	0	NA	0.915	0.492	NA	Biological Process	biological regulation	regulation of molecular function	GO:0044093	positive regulation of molecular function	0.009	0.009	0.003	0.006	0.03	NA	0.003	0.012	NA	1.519	1.685	0.374	1.309	5.187	NA	0.69	1.487	NA		0.945	0.745	0.545	0.345	0.145
0.886	0.626	1	1	0.004	0.48	0.476	0.212	0.815	Biological Process	biological regulation	regulation of molecular function	GO:0050790	regulation of catalytic activity	0.005	0.007	0.005	0.003	0.015	0.004	0.006	0.013	0.001	0.815	1.265	0.602	0.632	2.671	1.531	1.332	1.555	0.999		0.94	0.74	0.54	0.34	0.14
NA	NA	0.003	NA	NA	NA	NA	NA	NA	Biological Process	cellular component organization or biogenesis	cellular component biogenesis	GO:0017126	nucleologenesis	NA	NA	0.667	NA	NA	NA	NA	NA	NA	NA	NA	83.319	NA	NA	NA	NA	NA	NA		0.935	0.735	0.535	0.335	0.135
0	1	0.777	1	0.002	0.474	1	0.487	NA	Biological Process	cellular component organization or biogenesis	cellular component biogenesis	GO:0022613	ribonucleoprotein complex biogenesis	0.021	0.004	0.008	0.002	0.012	0.003	0.001	0.009	NA	3.577	0.714	1.057	0.37	2.125	1.344	0.292	1.155	NA		0.93	0.73	0.53	0.33	0.13
0.082	0.018	0.16	0.424	NA	NA	0.656	0.033	NA	Biological Process	cellular component organization or biogenesis	cellular component biogenesis	GO:0070589	cellular component macromolecule biosynthetic process	0.028	0.035	0.028	0.014	NA	NA	0.007	0.035	NA	4.798	6.653	3.545	3.102	NA	NA	1.635	4.402	NA		0.925	0.725	0.525	0.325	0.125
NA	0.837	1	NA	NA	NA	NA	0.018	NA	Biological Process	cellular process	cell cycle process	GO:0032506	cytokinetic process	NA	0.006	0.006	NA	NA	NA	NA	0.036	NA	NA	1.137	0.757	NA	NA	NA	NA	4.514	NA		0.92	0.72	0.52	0.32	0.12
1	0.026	1	0.691	0.014	0.036	0.015	0.278	1	Biological Process	cellular process//cellular component organization or biogenesis	cellular component organization//cellular component biogenesis	GO:0022607	cellular component assembly	0.004	0.009	0.005	0.005	0.01	0.005	0.008	0.01	0.001	0.678	1.705	0.601	1.11	1.667	1.911	1.786	1.228	0.554		0.915	0.715	0.515	0.315	0.115
0.988	0.002	1	0.62	0.225	0.667	0	0.727	0.082	Biological Process	cellular process//cellular component organization or biogenesis	cellular component organization	GO:0006325	chromatin organization	0.004	0.014	0.004	0.006	0.008	0.003	0.012	0.008	0.003	0.671	2.551	0.496	1.239	1.472	1.125	2.873	0.985	2.938		0.91	0.71	0.51	0.31	0.11
0.633	0.022	0.876	0.92	NA	NA	0.796	NA	NA	Biological Process	cellular process//cellular component organization or biogenesis	cellular component organization	GO:0010256	endomembrane system organization	0.009	0.026	0.009	0.004	NA	NA	0.004	NA	NA	1.49	4.959	1.101	0.963	NA	NA	1.015	NA	NA		0.905	0.705	0.505	0.305	0.105
0.999	0.162	1	0.511	0.004	0.014	0.004	0.337	1	Biological Process	cellular process//cellular component organization or biogenesis	cellular component organization	GO:0043933	macromolecular complex subunit organization	0.004	0.008	0.005	0.006	0.011	0.005	0.009	0.01	0.001	0.718	1.479	0.644	1.26	1.839	2.168	2.027	1.205	0.629		0.9	0.7	0.5	0.3	0.1
NA	NA	NA	NA	0.001	NA	NA	0.097	NA	Biological Process	cellular process//detoxification	cellular detoxification	GO:0046294	formaldehyde catabolic process	NA	NA	NA	NA	0.667	NA	NA	0.333	NA	NA	NA	NA	NA	115.506	NA	NA	41.382	NA		0.895	0.695	0.495	0.295	0.095
0.526	NA	0.245	NA	0	NA	NA	0.005	NA	Biological Process	cellular process//detoxification	cellular detoxification	GO:0098869	cellular oxidant detoxification	0.022	NA	0.044	NA	0.222	NA	NA	0.089	NA	3.759	NA	5.555	NA	38.502	NA	NA	11.035	NA		0.89	0.69	0.49	0.29	0.09
0.63	0.776	0.911	0.525	0.923	NA	0.899	0.007	0.474	Biological Process	cellular process//developmental process//single-organism process	single-organism cellular process//single-organism developmental process	GO:0048869	cellular developmental process	0.007	0.006	0.008	0.006	0.005	NA	0.004	0.015	0.002	1.12	1.051	0.955	1.337	0.794	NA	0.822	1.897	1.585		0.885	0.685	0.485	0.285	0.085
NA	NA	NA	0.123	0.433	NA	0	NA	NA	Biological Process	cellular process//positive regulation of biological process	positive regulation of cellular process	GO:0010942	positive regulation of cell death	NA	NA	NA	0.047	0.023	NA	0.116	NA	NA	NA	NA	NA	10.171	4.029	NA	26.8	NA	NA		0.88	0.68	0.48	0.28	0.08
NA	NA	NA	NA	0	NA	NA	0.02	NA	Biological Process	cellular process//positive regulation of biological process	positive regulation of cellular process	GO:1900409	positive regulation of cellular response to oxidative stress	NA	NA	NA	NA	0.7	NA	NA	0.2	NA	NA	NA	NA	NA	121.281	NA	NA	24.829	NA		0.875	0.675	0.475	0.275	0.075
0.106	NA	NA	0.424	0	0	NA	0.017	NA	Biological Process	cellular process	protein folding	GO:0006458	'de novo' protein folding	0.062	NA	NA	0.031	0.375	0.125	NA	0.094	NA	10.571	NA	NA	6.833	64.972	49.651	NA	11.639	NA		0.87	0.67	0.47	0.27	0.07
0	0	0.642	0.123	0	0.259	0.06	0.153	NA	Biological Process	cellular process	protein folding	GO:0042026	protein refolding	0.14	0.116	0.023	0.047	0.163	0.023	0.047	0.047	NA	23.601	21.817	2.906	10.171	28.205	9.237	10.72	5.774	NA		0.865	0.665	0.465	0.265	0.065
0.165	0.04	0.551	0.268	0	0	0.003	0.028	NA	Biological Process	cellular process	protein folding	GO:0061077	chaperone-mediated protein folding	0.021	0.026	0.016	0.016	0.078	0.052	0.031	0.031	NA	3.524	4.886	1.953	3.417	13.536	20.688	7.202	3.88	NA		0.86	0.66	0.46	0.26	0.06
0.357	0.025	1	NA	1	1	1	1	NA	Biological Process	cellular process//regulation of biological process//cellular component organization or biogenesis	cellular component organization//regulation of cellular process	GO:0051128	regulation of cellular component organization	0.01	0.014	0.004	NA	0.003	0.001	0.002	0.004	NA	1.609	2.578	0.528	NA	0.549	0.42	0.487	0.525	NA		0.855	0.655	0.455	0.255	0.055
0.117	NA	NA	0.01	NA	NA	NA	0.117	NA	Biological Process	cellular process//regulation of biological process//localization	regulation of cellular process//regulation of localization	GO:0061088	regulation of sequestering of zinc ion	0.057	NA	NA	0.086	NA	NA	NA	0.057	NA	9.665	NA	NA	18.743	NA	NA	NA	7.094	NA		0.85	0.65	0.45	0.25	0.05
0.476	0.803	0.049	0.77	NA	NA	0.64	0.244	0.259	Biological Process	cellular process//regulation of biological process	regulation of cellular process	GO:0010119	regulation of stomatal movement	0.015	0.007	0.037	0.007	NA	NA	0.007	0.022	0.007	2.506	1.39	4.629	1.62	NA	NA	1.707	2.759	7.683		0.845	0.645	0.445	0.245	0.045
0.599	0.862	1	0.037	0.544	0.002	0.001	0.66	NA	Biological Process	cellular process//regulation of biological process	regulation of cellular process	GO:0010941	regulation of cell death	0.01	0.005	0.005	0.025	0.01	0.025	0.035	0.01	NA	1.691	0.938	0.625	5.467	1.733	9.93	8.067	1.241	NA		0.84	0.64	0.44	0.24	0.04
0.842	0.837	0.821	0.403	0.004	0.394	0.003	0.146	NA	Biological Process	cellular process//regulation of biological process	regulation of cellular process	GO:0045454	cell redox homeostasis	0.005	0.005	0.009	0.009	0.019	0.005	0.018	0.016	NA	0.889	0.986	1.094	1.915	3.338	2.087	4.036	1.957	NA		0.835	0.635	0.435	0.235	0.035
0.064	0.013	NA	NA	NA	NA	NA	0.483	NA	Biological Process	cellular process//regulation of biological process	regulation of cellular process	GO:0060627	regulation of vesicle-mediated transport	0.031	0.039	NA	NA	NA	NA	NA	0.016	NA	5.327	7.387	NA	NA	NA	NA	NA	1.955	NA		0.83	0.63	0.43	0.23	0.03
0.711	0.035	0.911	0.359	0	NA	0.221	0.018	NA	Biological Process	cellular process//regulation of biological process	regulation of cellular process	GO:0080135	regulation of cellular response to stress	0.009	0.035	0.009	0.018	0.105	NA	0.018	0.044	NA	1.484	6.583	1.096	3.836	18.238	NA	4.043	5.445	NA		0.825	0.625	0.425	0.225	0.025
0.467	0.86	1	1	0.622	0.026	0.025	1	0.332	Biological Process	cellular process//regulation of biological process	regulation of cellular process//negative regulation of biological process	GO:0048523	negative regulation of cellular process	0.008	0.005	0.006	0.003	0.006	0.006	0.008	0.004	0.002	1.286	0.923	0.783	0.685	1.085	2.309	1.958	0.555	1.855		0.82	0.62	0.42	0.22	0.02
0.617	0.777	1	0.403	0.001	0.783	0.153	0.967	NA	Biological Process	cellular process//regulation of biological process	regulation of cellular process//positive regulation of biological process	GO:0048522	positive regulation of cellular process	0.007	0.006	0.006	0.007	0.014	0.002	0.007	0.006	NA	1.158	1.051	0.778	1.497	2.48	0.989	1.721	0.773	NA		0.815	0.615	0.415	0.215	0.015
0.231	0.375	0.408	NA	0.053	NA	0.069	0.727	0	Biological Process	cellular process//response to stimulus	cell communication//cellular response to stimulus	GO:0031668	cellular response to extracellular stimulus	0.017	0.013	0.017	NA	0.022	NA	0.017	0.009	0.017	2.916	2.426	2.155	NA	3.734	NA	3.974	1.07	17.882		0.81	0.61	0.41	0.21	0.01
0.706	0.934	0.734	NA	0.421	0.112	0.256	0.037	NA	Biological Process	cellular process//response to stimulus	cellular response to stimulus//response to abiotic stimulus	GO:0071214	cellular response to abiotic stimulus	0.007	0.004	0.011	NA	0.011	0.011	0.011	0.026	NA	1.239	0.687	1.373	NA	1.904	4.365	2.533	3.183	NA		0.805	0.605	0.405	0.205	0.005
NA	NA	NA	NA	NA	0.014	0.25	NA	NA	Biological Process	cellular process//response to stimulus	cellular response to stimulus//response to biotic stimulus	GO:0071216	cellular response to biotic stimulus	NA	NA	NA	NA	NA	0.074	0.037	NA	NA	NA	NA	NA	NA	NA	29.423	8.536	NA	NA						0
0.168	0.808	0.006	0.56	0	0.763	0.002	0	0.684	Biological Process	cellular process//response to stimulus	cellular response to stimulus//response to chemical	GO:0070887	cellular response to chemical stimulus	0.009	0.005	0.014	0.006	0.013	0.003	0.01	0.016	0.001	1.511	1.006	1.787	1.25	2.229	0.994	2.224	1.997	1.112
0.567	0.245	0.005	0.824	0.457	1	0.256	0.004	1	Biological Process	cellular process//signaling//single-organism process//regulation of biological process//response to stimulus	cell communication//regulation of cellular process//cellular response to stimulus//single organism signaling	GO:0007165	signal transduction	0.007	0.007	0.012	0.005	0.007	0.001	0.005	0.012	0	1.111	1.3	1.55	0.997	1.138	0.29	1.261	1.54	0.189
NA	NA	NA	NA	NA	0.001	0.089	NA	NA	Biological Process	cellular process	signal transduction	GO:0006984	ER-nucleus signaling pathway	NA	NA	NA	NA	NA	0.333	0.167	NA	NA	NA	NA	NA	NA	NA	132.402	38.413	NA	NA
0.593	NA	0.753	NA	NA	NA	NA	0.016	NA	Biological Process	cellular process	signal transduction	GO:0007602	phototransduction	0.015	NA	0.015	NA	NA	NA	NA	0.061	NA	2.563	NA	1.894	NA	NA	NA	NA	7.524	NA
0.098	1	0.082	0.587	0.238	1	0.009	0.057	1	Biological Process	cellular process	signal transduction	GO:0009755	hormone-mediated signaling pathway	0.01	0.004	0.013	0.006	0.008	0	0.01	0.013	0	1.709	0.722	1.624	1.263	1.417	0.191	2.218	1.613	0.499
NA	0.396	0.62	NA	0.686	NA	0.015	0.795	NA	Biological Process	cellular process	signal transduction	GO:0009863	salicylic acid mediated signaling pathway	NA	0.016	0.016	NA	0.008	NA	0.032	0.008	NA	NA	3.002	2	NA	1.386	NA	7.375	0.993	NA
0.663	NA	0.849	NA	0.622	NA	NA	0	NA	Biological Process	cellular process	signal transduction	GO:0010017	red or far-red light signaling pathway	0.011	NA	0.011	NA	0.011	NA	NA	0.077	NA	1.859	NA	1.373	NA	1.904	NA	NA	9.55	NA
0.672	0.282	0.037	0.926	0.512	NA	0.656	0.036	NA	Biological Process	cellular process	signal transduction	GO:0035556	intracellular signal transduction	0.006	0.008	0.015	0.004	0.007	NA	0.005	0.014	NA	1.093	1.543	1.836	0.899	1.222	NA	1.083	1.751	NA
0.586	0.808	1	0.769	0.001	0	0.02	0.286	0	Biological Process	cellular process//single-organism process//cellular component organization or biogenesis	cellular component organization//single-organism cellular process	GO:0032535	regulation of cellular component size	0.009	0.006	0.006	0.006	0.027	0.021	0.018	0.015	0.036	1.538	1.137	0.757	1.325	4.725	8.426	4.19	1.881	37.714
0.476	0	0.906	0.362	0.996	NA	0.684	0.388	NA	Biological Process	cellular process//single-organism process	single-organism cellular process	GO:0006486	protein glycosylation	0.011	0.029	0.008	0.011	0.003	NA	0.005	0.013	NA	1.78	5.431	0.987	2.302	0.456	NA	1.213	1.634	NA
NA	0.902	0.085	0.62	0.335	NA	0.805	0.006	0.006	Biological Process	cellular process//single-organism process	single-organism cellular process	GO:0009110	vitamin biosynthetic process	NA	0.004	0.026	0.009	0.013	NA	0.004	0.034	0.013	NA	0.805	3.218	1.877	2.231	NA	0.989	4.263	13.354
0.633	0.065	0.079	0.338	0.593	0.016	0.198	0.128	0.366	Biological Process	cellular process//single-organism process	single-organism cellular process	GO:0010118	stomatal movement	0.009	0.022	0.027	0.013	0.009	0.018	0.013	0.022	0.004	1.503	4.169	3.333	2.916	1.54	7.061	3.073	2.759	4.61
0.017	NA	0.947	NA	0.041	0.153	NA	0.029	0.027	Biological Process	cellular process//single-organism process	single-organism cellular process	GO:0015995	chlorophyll biosynthetic process	0.037	NA	0.007	NA	0.029	0.015	NA	0.037	0.015	6.218	NA	0.919	NA	5.096	5.841	NA	4.564	15.252
NA	NA	0.734	NA	0.511	0	0.014	0.587	NA	Biological Process	cellular process//single-organism process	single-organism cellular process	GO:0015996	chlorophyll catabolic process	NA	NA	0.018	NA	0.018	0.07	0.053	0.018	NA	NA	NA	2.193	NA	3.04	27.874	12.13	2.178	NA
0.812	0.663	0.967	0.749	0.92	NA	0.581	0.036	0.684	Biological Process	cellular process//single-organism process	single-organism cellular process	GO:0016049	cell growth	0.006	0.007	0.007	0.006	0.004	NA	0.006	0.018	0.001	0.932	1.292	0.861	1.205	0.716	NA	1.27	2.223	1.429
0.931	0.185	0.808	0.001	0.001	0	0	0	0	Biological Process	cellular process//single-organism process	single-organism cellular process	GO:0019725	cellular homeostasis	0.005	0.009	0.008	0.013	0.015	0.01	0.016	0.02	0.009	0.765	1.698	1.05	2.827	2.576	4.108	3.725	2.488	9.386
1	1	1	1	0.61	0.336	1	1	0.002	Biological Process	cellular process//single-organism process	single-organism cellular process	GO:0022900	electron transport chain	0.001	0.003	0.003	0.001	0.006	0.004	0.003	0.004	0.004	0.144	0.558	0.319	0.279	1.104	1.519	0.588	0.475	3.967
0.092	0.769	0.003	0.97	0.701	0.83	0.309	0.452	NA	Biological Process	cellular process//single-organism process	single-organism cellular process	GO:0034637	cellular carbohydrate biosynthetic process	0.013	0.006	0.021	0.004	0.006	0.002	0.007	0.011	NA	2.215	1.117	2.678	0.781	1.031	0.946	1.646	1.33	NA
NA	0.048	NA	0.385	0.686	NA	NA	NA	NA	Biological Process	cellular process//single-organism process	single-organism cellular process	GO:0036503	ERAD pathway	NA	0.032	NA	0.016	0.008	NA	NA	NA	NA	NA	5.956	NA	3.471	1.375	NA	NA	NA	NA
0.357	NA	0.014	NA	0.254	NA	NA	0.041	NA	Biological Process	cellular process//single-organism process	single-organism cellular process	GO:0042168	heme metabolic process	0.021	NA	0.052	NA	0.021	NA	NA	0.041	NA	3.487	NA	6.442	NA	3.572	NA	NA	5.119	NA
NA	NA	0.245	NA	0.1	NA	NA	0.032	0	Biological Process	cellular process//single-organism process	single-organism cellular process	GO:0042723	thiamine-containing compound metabolic process	NA	NA	0.044	NA	0.044	NA	NA	0.067	0.067	NA	NA	5.555	NA	7.7	NA	NA	8.276	69.143
NA	0.421	NA	NA	NA	NA	0.274	0.018	NA	Biological Process	cellular process//single-organism process	single-organism cellular process	GO:0042816	vitamin B6 metabolic process	NA	0.03	NA	NA	NA	NA	0.03	0.091	NA	NA	5.686	NA	NA	NA	NA	6.984	11.286	NA
0.834	NA	1	0.593	1	NA	1	0.036	0.054	Biological Process	developmental process	anatomical structure development	GO:0048468	cell development	0.005	NA	0.002	0.007	0.002	NA	0.002	0.02	0.005	0.9	NA	0.222	1.551	0.307	NA	0.409	2.421	5.517
0	0.07	0.455	1	0.003	0.222	0.011	0	0.35	Biological Process	developmental process	anatomical structure development	GO:0048731	system development	0.012	0.008	0.01	0.003	0.01	0.004	0.008	0.015	0.002	1.97	1.567	1.202	0.554	1.798	1.508	1.809	1.823	1.575
0.683	0.862	0.427	NA	0.055	0.493	0.016	0.463	0.522	Biological Process	developmental process	anatomical structure morphogenesis	GO:0010016	shoot system morphogenesis	0.007	0.005	0.014	NA	0.017	0.005	0.017	0.012	0.002	1.2	0.887	1.773	NA	2.867	1.878	3.814	1.467	2.452
0.605	0.131	0.755	1	0.686	0.985	0.298	0.037	0.655	Biological Process	developmental process	anatomical structure morphogenesis	GO:1905392	plant organ morphogenesis	0.008	0.012	0.009	0.002	0.006	0.002	0.008	0.019	0.002	1.307	2.32	1.159	0.338	1.071	0.614	1.781	2.303	1.603
0.882	0.717	0.798	0.647	0.649	NA	0.747	0.003	0.529	Biological Process	developmental process//growth	anatomical structure morphogenesis//developmental growth	GO:0060560	developmental growth involved in morphogenesis	0.005	0.007	0.009	0.007	0.007	NA	0.005	0.028	0.002	0.779	1.297	1.152	1.512	1.198	NA	1.062	3.433	2.39
NA	0.01	NA	NA	0.493	0.008	NA	0.338	NA	Biological Process	developmental process//negative regulation of biological process	negative regulation of developmental process//negative regulation of multicellular organismal process	GO:0048581	negative regulation of post-embryonic development	NA	0.034	NA	NA	0.011	0.023	NA	0.017	NA	NA	6.47	NA	NA	1.991	9.131	NA	2.14	NA
NA	0.025	NA	NA	0.622	0.019	NA	0.508	NA	Biological Process	developmental process//regulation of biological process	regulation of developmental process//negative regulation of biological process	GO:0051093	negative regulation of developmental process	NA	0.025	NA	NA	0.008	0.017	NA	0.013	NA	NA	4.691	NA	NA	1.444	6.62	NA	1.552	NA
NA	NA	NA	NA	NA	NA	NA	0.028	NA	Biological Process	developmental process//single-organism process	anatomical structure morphogenesis//single-organism developmental process	GO:0007164	establishment of tissue polarity	NA	NA	NA	NA	NA	NA	NA	0.154	NA	NA	NA	NA	NA	NA	NA	NA	19.1	NA
NA	0.837	0.734	NA	0.063	0.038	0.697	0.592	NA	Biological Process	developmental process//single-organism process	anatomical structure morphogenesis//single-organism developmental process	GO:0048532	anatomical structure arrangement	NA	0.006	0.012	NA	0.025	0.019	0.006	0.012	NA	NA	1.158	1.543	NA	4.278	7.356	1.423	1.533	NA
NA	NA	NA	NA	NA	NA	NA	0.025	NA	Biological Process	developmental process//single-organism process	anatomical structure morphogenesis//single-organism developmental process	GO:0048729	tissue morphogenesis	NA	NA	NA	NA	NA	NA	NA	0.167	NA	NA	NA	NA	NA	NA	NA	NA	20.691	NA
NA	NA	0.668	NA	0.102	NA	NA	0.001	NA	Biological Process	developmental process//single-organism process	single-organism developmental process//anatomical structure development	GO:0042335	cuticle development	NA	NA	0.022	NA	0.043	NA	NA	0.109	NA	NA	NA	2.717	NA	7.533	NA	NA	13.494	NA
0.583	NA	0.821	0.998	0.005	0.042	0.057	0.888	0.001	Biological Process	developmental process//single-organism process	single-organism developmental process	GO:0007568	aging	0.009	NA	0.009	0.003	0.025	0.012	0.015	0.006	0.012	1.561	NA	1.154	0.673	4.265	4.889	3.546	0.764	12.765
0.81	0.034	1	NA	0.769	NA	NA	0.019	0.474	Biological Process	developmental process//single-organism process	single-organism developmental process	GO:0010015	root morphogenesis	0.006	0.02	0.006	NA	0.006	NA	NA	0.025	0.003	0.956	3.71	0.706	NA	0.979	NA	NA	3.156	2.93
0.977	0.99	1	0.781	0.548	0.785	0.352	0	0.473	Biological Process	developmental process//single-organism process	single-organism developmental process	GO:0021700	developmental maturation	0.003	0.003	0.003	0.006	0.009	0.003	0.009	0.043	0.003	0.486	0.539	0.359	1.257	1.494	1.141	1.987	5.351	2.98
0.346	0.024	0.807	0.892	0.915	1	0.747	0.048	0.772	Biological Process	developmental process//single-organism process	single-organism developmental process	GO:0048364	root development	0.01	0.014	0.009	0.004	0.004	0.001	0.004	0.016	0.001	1.639	2.626	1.076	0.942	0.746	0.428	0.992	2.005	1.116
0.303	0.414	0.522	1	0.001	0.49	0.081	0.094	0.136	Biological Process	developmental process//single-organism process	single-organism developmental process	GO:0048367	shoot system development	0.009	0.007	0.01	0.001	0.013	0.003	0.008	0.012	0.002	1.451	1.341	1.251	0.208	2.23	1.325	1.758	1.539	2.472
0.567	NA	NA	0.238	0.786	NA	NA	0.005	0.304	Biological Process	growth	cell growth//developmental growth	GO:0048588	developmental cell growth	0.012	NA	NA	0.017	0.006	NA	NA	0.04	0.006	1.955	NA	NA	3.792	1.001	NA	NA	5.023	5.995
0.711	0.373	0.911	NA	0.665	0.018	NA	NA	NA	Biological Process	growth	developmental growth	GO:0035266	meristem growth	0.009	0.018	0.009	NA	0.009	0.026	NA	NA	NA	1.484	3.292	1.096	NA	1.52	10.453	NA	NA	NA
NA	NA	NA	NA	NA	0.084	NA	NA	0	Biological Process	growth	developmental growth	GO:0080186	developmental vegetative growth	NA	NA	NA	NA	NA	0.111	NA	NA	0.222	NA	NA	NA	NA	NA	44.134	NA	NA	230.477
NA	NA	NA	NA	NA	0.256	NA	NA	0.003	Biological Process	growth//regulation of biological process	regulation of growth//positive regulation of biological process	GO:0045927	positive regulation of growth	NA	NA	NA	NA	NA	0.025	NA	NA	0.05	NA	NA	NA	NA	NA	9.93	NA	NA	51.857
NA	NA	NA	0	NA	NA	NA	NA	NA	Biological Process	immune system process	immune effector process	GO:0002679	respiratory burst involved in defense response	NA	NA	NA	1	NA	NA	NA	NA	NA	NA	NA	NA	218.666	NA	NA	NA	NA	NA
0.854	0.86	0.551	0.268	0.529	NA	0.012	0.651	NA	Biological Process	immune system process//regulation of biological process//response to stimulus	regulation of immune system process//immune response//regulation of response to stimulus	GO:0050776	regulation of immune response	0.005	0.005	0.016	0.016	0.01	NA	0.026	0.01	NA	0.876	0.972	1.943	3.399	1.795	NA	5.971	1.286	NA
0.183	0.605	0.016	0.581	0.832	0.609	NA	0.946	NA	Biological Process	localization	cellular localization	GO:0051640	organelle localization	0.02	0.01	0.034	0.01	0.005	0.005	NA	0.005	NA	3.333	1.849	4.31	2.154	0.853	1.957	NA	0.612	NA
0.202	0.162	0.001	0.725	0.001	1	0.153	0	0.371	Biological Process	localization	establishment of localization	GO:0006810	transport	0.007	0.007	0.011	0.005	0.008	0.002	0.005	0.013	0.001	1.205	1.23	1.403	1.039	1.448	0.748	1.227	1.566	1.274
0.2	0.001	0.411	0.938	0.049	0.171	0.547	0.46	NA	Biological Process	localization	establishment of localization	GO:0045184	establishment of protein localization	0.009	0.013	0.01	0.004	0.01	0.005	0.005	0.01	NA	1.538	2.389	1.307	0.895	1.733	1.806	1.153	1.186	NA
0.117	0.837	0.006	0.506	0.78	0.558	NA	0.893	NA	Biological Process	localization	establishment of localization	GO:0051656	establishment of organelle localization	0.024	0.006	0.042	0.012	0.006	0.006	NA	0.006	NA	4.027	1.117	5.207	2.603	1.031	2.364	NA	0.739	NA
0.216	0.018	0.16	0.62	0.567	0.099	0.288	0.61	NA	Biological Process	localization	macromolecule localization//cellular localization	GO:0070727	cellular macromolecule localization	0.009	0.011	0.012	0.006	0.007	0.005	0.006	0.009	NA	1.56	2.115	1.537	1.232	1.154	2.035	1.417	1.081	NA
0.142	0.727	0.922	0.966	0.199	0.026	NA	NA	NA	Biological Process	localization	macromolecule localization	GO:0006403	RNA localization	0.019	0.007	0.007	0.004	0.015	0.015	NA	NA	NA	3.144	1.395	0.929	0.813	2.576	5.906	NA	NA	NA
0.237	0	0.404	0.645	0.092	0.243	0.541	0.278	NA	Biological Process	localization	macromolecule localization	GO:0008104	protein localization	0.009	0.014	0.01	0.005	0.009	0.004	0.005	0.01	NA	1.477	2.576	1.3	1.182	1.586	1.652	1.15	1.291	NA
NA	NA	NA	0.142	NA	0.295	0.353	0.185	0.004	Biological Process	localization	maintenance of location	GO:0019915	lipid storage	NA	NA	NA	0.04	NA	0.02	0.02	0.04	0.04	NA	NA	NA	8.747	NA	7.944	4.61	4.966	41.486
NA	NA	NA	NA	NA	0.01	0.221	NA	NA	Biological Process	localization	maintenance of location	GO:0051208	sequestering of calcium ion	NA	NA	NA	NA	NA	0.095	0.048	NA	NA	NA	NA	NA	NA	NA	37.829	10.975	NA	NA
NA	NA	NA	NA	0.01	NA	0.055	NA	NA	Biological Process	metabolic process	biosynthetic process	GO:1903409	reactive oxygen species biosynthetic process	NA	NA	NA	NA	0.075	NA	0.05	NA	NA	NA	NA	NA	NA	12.994	NA	11.524	NA	NA
0.583	0.976	0.614	0.762	NA	NA	0.904	0.029	NA	Biological Process	metabolic process	biosynthetic process//hormone metabolic process	GO:0042446	hormone biosynthetic process	0.009	0.003	0.012	0.006	NA	NA	0.003	0.025	NA	1.571	0.581	1.548	1.354	NA	NA	0.714	3.075	NA
0.605	1	0.797	1	0.02	1	1	0.868	1	Biological Process	metabolic process	biosynthetic process//organic substance metabolic process	GO:1901576	organic substance biosynthetic process	0.006	0.004	0.008	0.003	0.007	0.002	0.004	0.008	0.001	1.03	0.843	1.008	0.746	1.182	0.836	0.859	0.969	0.661
0.517	1	0.991	1	0.022	1	1	0.957	1	Biological Process	metabolic process//cellular process	biosynthetic process//cellular metabolic process	GO:0044249	cellular biosynthetic process	0.006	0.004	0.008	0.003	0.007	0.002	0.004	0.008	0.001	1.055	0.812	0.968	0.733	1.185	0.879	0.819	0.949	0.661
1	1	1	1	0.236	0.043	0.186	0.751	0	Biological Process	metabolic process//cellular process	cellular metabolic process	GO:0006091	generation of precursor metabolites and energy	0.003	0.003	0.005	0.002	0.008	0.005	0.006	0.008	0.005	0.521	0.578	0.63	0.429	1.31	1.89	1.42	0.973	4.936
1	1	1	1	1	0.333	0.808	1	0.045	Biological Process	metabolic process//cellular process	cellular metabolic process	GO:0006575	cellular modified amino acid metabolic process	0.003	0.002	0.004	0.001	0.003	0.004	0.004	0.005	0.003	0.587	0.465	0.496	0.325	0.602	1.576	0.915	0.677	3.087
0.002	1	1	1	1	1	1	1	1	Biological Process	metabolic process//cellular process	cellular metabolic process	GO:0006725	cellular aromatic compound metabolic process	0.007	0.004	0.007	0.003	0.004	0.002	0.003	0.007	0	1.249	0.739	0.834	0.692	0.704	0.752	0.737	0.863	0.515
0.949	1	0.364	1	0.567	0.162	0.24	0.195	0.002	Biological Process	metabolic process//cellular process	cellular metabolic process	GO:0006790	sulfur compound metabolic process	0.005	0.002	0.01	0.003	0.006	0.004	0.006	0.011	0.004	0.792	0.338	1.306	0.63	1.124	1.718	1.412	1.342	3.737
0.008	0.112	0	0.349	1	1	1	0.001	1	Biological Process	metabolic process//cellular process	cellular metabolic process	GO:0006793	phosphorus metabolic process	0.008	0.007	0.013	0.005	0.004	0	0.003	0.011	0.001	1.334	1.223	1.606	1.154	0.71	0.148	0.701	1.326	0.644
NA	0.109	NA	NA	NA	NA	NA	0.022	NA	Biological Process	metabolic process//cellular process	cellular metabolic process	GO:0010191	mucilage metabolic process	NA	0.054	NA	NA	NA	NA	NA	0.081	NA	NA	10.142	NA	NA	NA	NA	NA	10.066	NA
1	1	0.911	1	0.164	0.036	0.747	0.624	0	Biological Process	metabolic process//cellular process	cellular metabolic process	GO:0015979	photosynthesis	0.003	0.002	0.008	0.002	0.009	0.006	0.004	0.009	0.009	0.505	0.32	0.96	0.373	1.478	2.203	0.983	1.059	9.734
0	0.837	1	1	1	1	1	1	1	Biological Process	metabolic process//cellular process	cellular metabolic process	GO:0044260	cellular macromolecule metabolic process	0.007	0.005	0.008	0.004	0.004	0.002	0.003	0.007	0.001	1.232	0.991	0.944	0.839	0.768	0.689	0.675	0.84	0.54
0.165	0.768	0.049	0.52	0.829	1	0.142	0.497	NA	Biological Process	metabolic process//cellular process	cellular metabolic process	GO:0044262	cellular carbohydrate metabolic process	0.01	0.006	0.015	0.006	0.005	0.001	0.008	0.01	NA	1.719	1.073	1.826	1.389	0.881	0.505	1.757	1.183	NA
0.001	1	1	1	1	1	1	1	1	Biological Process	metabolic process//cellular process	cellular metabolic process	GO:0046483	heterocycle metabolic process	0.008	0.004	0.007	0.003	0.004	0.002	0.003	0.007	0.001	1.271	0.765	0.835	0.702	0.701	0.803	0.747	0.849	0.566
0.095	0.988	0.002	1	0.003	0.014	0.075	0	0.003	Biological Process	metabolic process//cellular process	cellular metabolic process	GO:0051186	cofactor metabolic process	0.011	0.004	0.018	0.003	0.013	0.007	0.008	0.025	0.004	1.84	0.72	2.239	0.7	2.328	2.795	1.917	3.098	4.645
1	1	0.41	0.977	0	1	0.089	0.617	NA	Biological Process	metabolic process//cellular process	cellular metabolic process	GO:0072593	reactive oxygen species metabolic process	0.003	0.003	0.012	0.004	0.02	0.001	0.009	0.009	NA	0.454	0.503	1.453	0.782	3.409	0.355	2.062	1.11	NA
0.713	0.86	1	1	0.769	0.042	0.057	1	0.38	Biological Process	metabolic process//cellular process//negative regulation of biological process	negative regulation of metabolic process//cellular metabolic process//negative regulation of cellular process	GO:0031324	negative regulation of cellular metabolic process	0.006	0.005	0.006	0.003	0.005	0.006	0.009	0.004	0.002	1.029	0.914	0.761	0.665	0.949	2.418	1.964	0.453	1.894
0.019	1	1	1	1	1	1	1	1	Biological Process	metabolic process//cellular process	nitrogen compound metabolic process//cellular metabolic process	GO:0034641	cellular nitrogen compound metabolic process	0.007	0.004	0.006	0.003	0.005	0.002	0.003	0.007	0.001	1.177	0.748	0.756	0.608	0.923	0.84	0.709	0.811	0.694
0.736	0.837	1	0.489	0.001	0.556	0.279	0.759	NA	Biological Process	metabolic process//cellular process//positive regulation of biological process	positive regulation of metabolic process//cellular metabolic process//positive regulation of cellular process	GO:0031325	positive regulation of cellular metabolic process	0.006	0.005	0.003	0.007	0.016	0.003	0.007	0.008	NA	1.014	0.964	0.428	1.498	2.818	1.36	1.579	0.957	NA
0.017	1	0	1	0.001	1	0.001	0	1	Biological Process	metabolic process//cellular process//single-organism process	cellular metabolic process//organic substance metabolic process//single-organism cellular process	GO:0006082	organic acid metabolic process	0.009	0.004	0.014	0.004	0.01	0.002	0.008	0.013	0.001	1.53	0.727	1.696	0.777	1.707	0.642	1.824	1.664	0.67
0.019	0.755	0.321	0.71	0.213	0.72	0.265	0.108	NA	Biological Process	metabolic process//cellular process//single-organism process	cellular metabolic process//organic substance metabolic process//single-organism cellular process	GO:0042180	cellular ketone metabolic process	0.025	0.007	0.018	0.007	0.014	0.004	0.011	0.021	NA	4.184	1.326	2.208	1.545	2.449	1.404	2.443	2.632	NA
NA	NA	0.947	NA	0.009	NA	0.261	0.102	NA	Biological Process	metabolic process//cellular process//single-organism process	cellular metabolic process//single-organism cellular process	GO:0006730	one-carbon metabolic process	NA	NA	0.007	NA	0.036	NA	0.014	0.029	NA	NA	NA	0.906	NA	6.277	NA	3.34	3.598	NA
NA	1	0.572	0.62	0.829	0.243	0.243	0.623	0	Biological Process	metabolic process//cellular process//single-organism process	cellular metabolic process//single-organism cellular process	GO:0009404	toxin metabolic process	NA	0.002	0.012	0.007	0.005	0.007	0.01	0.01	0.012	NA	0.455	1.517	1.592	0.841	2.892	2.238	1.205	12.587
0.559	0.13	0.05	0.477	0.11	0.831	0.422	0.048	0.031	Biological Process	metabolic process//cellular process//single-organism process	cellular metabolic process//single-organism cellular process	GO:0044255	cellular lipid metabolic process	0.007	0.008	0.013	0.006	0.009	0.002	0.005	0.012	0.003	1.171	1.546	1.565	1.297	1.485	0.916	1.215	1.514	2.735
0.183	0.506	0.003	0.725	0.012	0.736	0.004	0	NA	Biological Process	metabolic process//cellular process//single-organism process	cellular metabolic process//single-organism metabolic process//organic substance metabolic process//single-organism cellular process	GO:0006081	cellular aldehyde metabolic process	0.017	0.01	0.033	0.007	0.023	0.003	0.023	0.04	NA	2.791	1.858	4.125	1.443	4.003	1.311	5.325	4.917	NA
0.567	0.849	1	0.835	NA	NA	0.73	0.022	NA	Biological Process	metabolic process	hormone metabolic process	GO:0016131	brassinosteroid metabolic process	0.011	0.006	0.006	0.006	NA	NA	0.006	0.034	NA	1.911	1.06	0.706	1.235	NA	NA	1.302	4.208	NA
0	1	1	1	1	NA	NA	0.841	NA	Biological Process	metabolic process	methylation	GO:0043414	macromolecule methylation	0.025	0.002	0.006	0.002	0.001	NA	NA	0.007	NA	4.154	0.439	0.731	0.511	0.203	NA	NA	0.871	NA
0.679	0.802	0.915	0.966	0.882	0.493	0.039	1	0.464	Biological Process	metabolic process//negative regulation of biological process	biosynthetic process//negative regulation of metabolic process	GO:0009890	negative regulation of biosynthetic process	0.007	0.006	0.007	0.004	0.005	0.004	0.01	0.002	0.002	1.1	1.046	0.929	0.813	0.805	1.477	2.356	0.231	1.928
NA	NA	NA	NA	NA	NA	0.015	NA	0.048	Biological Process	metabolic process//negative regulation of biological process	catabolic process//negative regulation of metabolic process	GO:0009895	negative regulation of catabolic process	NA	NA	NA	NA	NA	NA	0.125	NA	0.062	NA	NA	NA	NA	NA	NA	28.81	NA	64.822
0.007	NA	NA	NA	NA	NA	NA	NA	NA	Biological Process	metabolic process//negative regulation of biological process	negative regulation of metabolic process	GO:0045912	negative regulation of carbohydrate metabolic process	0.333	NA	NA	NA	NA	NA	NA	NA	NA	56.379	NA	NA	NA	NA	NA	NA	NA	NA
NA	0.828	0.968	NA	0	NA	0.001	NA	NA	Biological Process	metabolic process	nitrogen compound metabolic process	GO:0071941	nitrogen cycle metabolic process	NA	0.007	0.007	NA	0.054	NA	0.041	NA	NA	NA	1.268	0.844	NA	9.365	NA	9.344	NA	NA
0.017	0.862	0.139	0.276	0.254	NA	0.381	0.418	0	Biological Process	metabolic process	nitrogen compound metabolic process	GO:0097164	ammonium ion metabolic process	0.03	0.005	0.025	0.015	0.015	NA	0.01	0.015	0.02	5.1	0.943	3.14	3.296	2.612	NA	2.316	1.872	20.847
NA	NA	NA	NA	0	NA	0.002	NA	NA	Biological Process	metabolic process	nitrogen compound metabolic process	GO:2001057	reactive nitrogen species metabolic process	NA	NA	NA	NA	0.07	NA	0.043	NA	NA	NA	NA	NA	NA	12.053	NA	10.021	NA	NA
0.961	0.86	0.009	1	0.539	NA	0.329	0.765	NA	Biological Process	metabolic process	organic substance metabolic process	GO:0009812	flavonoid metabolic process	0.004	0.005	0.017	0.003	0.007	NA	0.006	0.008	NA	0.709	0.917	2.095	0.611	1.21	NA	1.449	0.954	NA
NA	NA	0.266	NA	0.004	0.111	0.053	0.059	NA	Biological Process	metabolic process	organic substance metabolic process	GO:0018904	ether metabolic process	NA	NA	0.027	NA	0.045	0.018	0.027	0.036	NA	NA	NA	3.408	NA	7.875	7.222	6.286	4.514	NA
0	0.723	1	1	1	1	1	1	1	Biological Process	metabolic process	organic substance metabolic process	GO:0043170	macromolecule metabolic process	0.007	0.005	0.008	0.004	0.005	0.002	0.003	0.007	0.001	1.189	1.011	0.962	0.848	0.815	0.759	0.719	0.902	0.58
0.019	NA	0.175	NA	0.06	NA	0.156	0.006	NA	Biological Process	metabolic process	organic substance metabolic process	GO:0046500	S-adenosylmethionine metabolic process	0.047	NA	0.035	NA	0.035	NA	0.024	0.059	NA	7.959	NA	4.411	NA	6.115	NA	5.423	7.303	NA
0.003	1	1	1	1	1	1	1	1	Biological Process	metabolic process	organic substance metabolic process	GO:1901360	organic cyclic compound metabolic process	0.007	0.004	0.007	0.003	0.004	0.002	0.003	0.007	0.001	1.238	0.756	0.853	0.713	0.714	0.77	0.73	0.882	0.542
0.931	0.255	0.694	0.293	0.528	1	0.081	0	NA	Biological Process	metabolic process	organic substance metabolic process	GO:1901615	organic hydroxy compound metabolic process	0.004	0.01	0.01	0.009	0.007	0.001	0.01	0.026	NA	0.721	1.8	1.199	1.865	1.293	0.423	2.211	3.176	NA
NA	NA	NA	NA	0	NA	NA	0.098	NA	Biological Process	metabolic process//positive regulation of biological process	positive regulation of metabolic process	GO:0051353	positive regulation of oxidoreductase activity	NA	NA	NA	NA	0.233	NA	NA	0.067	NA	NA	NA	NA	NA	40.427	NA	NA	8.276	NA
NA	NA	0.577	0.897	0.113	NA	0.001	0.956	NA	Biological Process	metabolic process	primary metabolic process	GO:0006099	tricarboxylic acid cycle	NA	NA	0.014	0.005	0.019	NA	0.033	0.005	NA	NA	NA	1.777	1.036	3.285	NA	7.646	0.588	NA
0.001	1	1	1	1	1	1	1	1	Biological Process	metabolic process	primary metabolic process	GO:0006139	nucleobase-containing compound metabolic process	0.008	0.004	0.006	0.003	0.004	0.002	0.003	0.006	0	1.284	0.775	0.782	0.699	0.623	0.661	0.714	0.794	0.311
0	1	0.001	1	0.457	1	0.367	0.094	1	Biological Process	metabolic process	primary metabolic process	GO:0006520	cellular amino acid metabolic process	0.017	0.003	0.017	0.002	0.007	0.001	0.006	0.012	0	2.905	0.537	2.147	0.417	1.24	0.569	1.32	1.54	0.495
0.485	0.018	0.241	1	0.78	1	1	0.292	0.878	Biological Process	metabolic process	primary metabolic process	GO:0019538	protein metabolic process	0.006	0.007	0.009	0.004	0.006	0.002	0.003	0.009	0.001	1.059	1.225	1.098	0.913	0.982	0.803	0.619	1.066	0.928
0.452	0.79	0.002	0.53	0.039	1	0	0.011	0.667	Biological Process	metabolic process	primary metabolic process//organic substance metabolic process	GO:0005975	carbohydrate metabolic process	0.007	0.005	0.013	0.005	0.008	0.002	0.009	0.012	0.001	1.177	1.012	1.609	1.18	1.447	0.76	2.005	1.469	1.083
NA	NA	NA	NA	0	NA	NA	0.139	NA	Biological Process	metabolic process//regulation of biological process	regulation of metabolic process	GO:0051341	regulation of oxidoreductase activity	NA	NA	NA	NA	0.175	NA	NA	0.05	NA	NA	NA	NA	NA	30.32	NA	NA	6.207	NA
0.815	0.837	0.967	0.898	0.983	0.036	0.288	1	0.568	Biological Process	metabolic process//regulation of biological process	regulation of metabolic process//negative regulation of biological process	GO:0009892	negative regulation of metabolic process	0.006	0.005	0.007	0.004	0.004	0.006	0.006	0.004	0.001	0.938	0.961	0.907	0.933	0.739	2.204	1.377	0.53	1.328
0.796	0.862	1	0.56	0	0.59	0.335	0.623	NA	Biological Process	metabolic process//regulation of biological process	regulation of metabolic process//positive regulation of biological process	GO:0009893	positive regulation of metabolic process	0.006	0.005	0.005	0.006	0.018	0.003	0.006	0.009	NA	0.949	0.903	0.601	1.403	3.057	1.274	1.479	1.095	NA
0.46	1	0	1	0.004	1	0.048	0.004	0.284	Biological Process	metabolic process//single-organism process	biosynthetic process//single-organism metabolic process	GO:0044711	single-organism biosynthetic process	0.007	0.004	0.013	0.003	0.009	0.001	0.006	0.011	0.001	1.136	0.748	1.636	0.722	1.479	0.543	1.39	1.413	1.417
0.49	0.13	0.947	0.362	0.143	0.153	0.19	0.001	0.001	Biological Process	metabolic process//single-organism process	catabolic process//single-organism metabolic process	GO:0044712	single-organism catabolic process	0.007	0.009	0.007	0.007	0.009	0.005	0.007	0.016	0.004	1.248	1.615	0.922	1.434	1.491	1.791	1.511	1.984	4.251
0.577	0.022	0.077	0.112	0.087	0.848	0.54	0.092	0.151	Biological Process	metabolic process//single-organism process	primary metabolic process//single-organism metabolic process//organic substance metabolic process	GO:0006629	lipid metabolic process	0.007	0.009	0.011	0.007	0.008	0.002	0.005	0.011	0.002	1.12	1.671	1.427	1.548	1.425	0.907	1.106	1.361	1.895
1	1	0.038	0.8	0.11	1	0.387	0.286	0.265	Biological Process	metabolic process//single-organism process	single-organism metabolic process	GO:0019748	secondary metabolic process	0.003	0.001	0.013	0.005	0.009	0.001	0.005	0.01	0.002	0.491	0.273	1.634	1.032	1.51	0.577	1.255	1.262	1.883
0.027	1	0.111	NA	0.004	0.011	0.001	0.034	0.184	Biological Process	metabolic process//single-organism process	single-organism metabolic process	GO:0042440	pigment metabolic process	0.019	0.002	0.019	NA	0.021	0.012	0.021	0.021	0.004	3.165	0.39	2.338	NA	3.602	4.955	4.792	2.581	4.312
0.312	1	0.002	1	0.001	1	0.002	0	0.956	Biological Process	metabolic process//single-organism process	single-organism metabolic process	GO:0044281	small molecule metabolic process	0.007	0.004	0.012	0.003	0.009	0.001	0.007	0.012	0.001	1.181	0.757	1.438	0.645	1.534	0.547	1.587	1.538	0.816
0.571	0.506	0.003	0.966	0.302	1	0.01	0.071	0.786	Biological Process	metabolic process//single-organism process	single-organism metabolic process	GO:0044723	single-organism carbohydrate metabolic process	0.007	0.006	0.014	0.004	0.007	0.002	0.008	0.012	0.001	1.147	1.215	1.772	0.876	1.282	0.612	1.918	1.454	0.959
NA	NA	NA	0	NA	NA	NA	0.204	NA	Biological Process	metabolic process//single-organism process	single-organism metabolic process	GO:0045730	respiratory burst	NA	NA	NA	0.3	NA	NA	NA	0.1	NA	NA	NA	NA	65.6	NA	NA	NA	12.415	NA
0.985	1	0.008	1	0	0.007	0.001	0.021	0	Biological Process	metabolic process//single-organism process	single-organism metabolic process	GO:0055114	oxidation-reduction process	0.005	0.003	0.011	0.004	0.009	0.004	0.007	0.01	0.002	0.871	0.521	1.328	0.787	1.572	1.591	1.583	1.279	2.374
0.533	0	0.947	0.419	1	NA	0.747	0.465	NA	Biological Process	metabolic process//single-organism process	single-organism metabolic process	GO:0070085	glycosylation	0.009	0.033	0.007	0.009	0.002	NA	0.005	0.012	NA	1.592	6.181	0.882	2.058	0.408	NA	1.085	1.461	NA
0.165	1	0.562	0.578	0.757	1	0.124	0.033	0.684	Biological Process	metabolic process//single-organism process	single-organism metabolic process	GO:1901657	glycosyl compound metabolic process	0.013	0.003	0.011	0.007	0.006	0.001	0.01	0.018	0.001	2.132	0.526	1.4	1.531	0.971	0.556	2.26	2.26	1.453
NA	NA	NA	NA	0.433	NA	0.681	0.284	0	Biological Process	metabolic process//single-organism process	single-organism metabolic process//organic substance metabolic process	GO:0015977	carbon fixation	NA	NA	NA	NA	0.013	NA	0.007	0.02	0.026	NA	NA	NA	NA	2.28	NA	1.516	2.45	27.293
0.855	0.109	1	1	0.012	0.054	0.023	0.111	NA	Biological Process	multicellular organismal process//developmental process//regulation of biological process	regulation of multicellular organismal process//regulation of developmental process	GO:2000026	regulation of multicellular organismal development	0.005	0.011	0.005	0.002	0.014	0.007	0.011	0.014	NA	0.864	2.108	0.638	0.447	2.478	2.84	2.59	1.775	NA
0	0.113	0.794	1	0.014	0.02	0.05	0	0.551	Biological Process	multicellular organismal process//developmental process//single-organism process	single-multicellular organism process//single-organism developmental process//anatomical structure development	GO:0007275	multicellular organism development	0.011	0.007	0.008	0.003	0.009	0.004	0.006	0.014	0.001	1.803	1.384	1.025	0.717	1.506	1.758	1.474	1.71	1.19
NA	0.018	NA	NA	0.567	0.014	NA	0.46	NA	Biological Process	multicellular organismal process//single-organism process//regulation of biological process	single-multicellular organism process//regulation of multicellular organismal process//negative regulation of biological process	GO:0051241	negative regulation of multicellular organismal process	NA	0.028	NA	NA	0.009	0.019	NA	0.014	NA	NA	5.236	NA	NA	1.612	7.39	NA	1.732	NA
0	0.205	0.734	1	0.01	0	0.026	0.001	1	Biological Process	multicellular organismal process//single-organism process	single-multicellular organism process	GO:0009791	post-embryonic development	0.013	0.008	0.009	0.002	0.01	0.007	0.008	0.015	0.001	2.13	1.441	1.075	0.47	1.757	2.685	1.77	1.869	0.637
NA	0.429	1	0.961	0.398	0	0.245	0	NA	Biological Process	multicellular organismal process//single-organism process	single-multicellular organism process	GO:0009845	seed germination	NA	0.011	0.004	0.004	0.011	0.027	0.011	0.049	NA	NA	2.14	0.475	0.831	1.976	10.572	2.629	6.137	NA
NA	NA	NA	0.033	0.213	NA	NA	0.269	NA	Biological Process	multicellular organismal process//single-organism process	single-multicellular organism process	GO:0010232	vascular transport	NA	NA	NA	0.133	0.067	NA	NA	0.067	NA	NA	NA	NA	29.155	11.551	NA	NA	8.276	NA
0.002	NA	0.144	NA	NA	NA	NA	NA	NA	Biological Process	multicellular organismal process//single-organism process	single-multicellular organism process	GO:0043480	pigment accumulation in tissues	0.667	NA	0.333	NA	NA	NA	NA	NA	NA	112.759	NA	41.659	NA	NA	NA	NA	NA	NA
NA	NA	0.999	0.017	NA	NA	0.699	NA	NA	Biological Process	multi-organism process	interspecies interaction between organisms	GO:0035821	modification of morphology or physiology of other organism	NA	NA	0.006	0.031	NA	NA	0.006	NA	NA	NA	NA	0.767	6.708	NA	NA	1.414	NA	NA
0.864	NA	1	0.007	NA	0.256	0.757	0.946	NA	Biological Process	multi-organism process	interspecies interaction between organisms	GO:0044403	symbiosis, encompassing mutualism through parasitism	0.005	NA	0.005	0.03	NA	0.01	0.005	0.005	NA	0.833	NA	0.616	6.463	NA	3.913	1.135	0.612	NA
NA	NA	NA	0	NA	NA	NA	NA	NA	Biological Process	multi-organism process	interspecies interaction between organisms	GO:0051702	interaction with symbiont	NA	NA	NA	1	NA	NA	NA	NA	NA	NA	NA	NA	218.666	NA	NA	NA	NA	NA
0.674	0.721	NA	NA	NA	0.436	NA	NA	0.015	Biological Process	multi-organism process	response to other organism	GO:0009615	response to virus	0.01	0.01	NA	NA	NA	0.01	NA	NA	0.02	1.708	1.895	NA	NA	NA	4.012	NA	NA	20.952
0.49	1	0.121	0.339	0.225	0.036	0.191	0.004	0.077	Biological Process	multi-organism process	response to other organism	GO:0009617	response to bacterium	0.009	0.003	0.017	0.009	0.011	0.009	0.009	0.023	0.005	1.533	0.567	2.077	1.982	1.832	3.6	2.089	2.813	4.7
0.8	1	0.845	0.074	0.457	0.482	0.004	0.018	NA	Biological Process	multi-organism process	response to other organism	GO:0009620	response to fungus	0.006	0.001	0.008	0.013	0.008	0.004	0.015	0.02	NA	0.946	0.262	1.049	2.752	1.454	1.667	3.546	2.431	NA
NA	NA	NA	0.002	NA	NA	0.055	NA	NA	Biological Process	multi-organism process	response to other organism	GO:0052173	response to defenses of other organism involved in symbiotic interaction	NA	NA	NA	0.667	NA	NA	0.333	NA	NA	NA	NA	NA	145.777	NA	NA	76.826	NA	NA
NA	NA	NA	0.002	NA	NA	0.055	NA	NA	Biological Process	multi-organism process	response to other organism	GO:0075136	response to host	NA	NA	NA	0.667	NA	NA	0.333	NA	NA	NA	NA	NA	145.777	NA	NA	76.826	NA	NA
0.467	1	0.546	0.144	0.097	0.175	0.016	0.014	0.551	Biological Process	multi-organism process	response to other organism	GO:0098542	defense response to other organism	0.008	0.003	0.01	0.009	0.01	0.005	0.01	0.016	0.001	1.384	0.558	1.302	1.952	1.805	2.069	2.401	2.032	1.543
NA	0.756	0.908	0.725	0.004	NA	0.579	0.429	NA	Biological Process	negative regulation of biological process//response to stimulus	negative regulation of response to stimulus	GO:0031348	negative regulation of defense response	NA	0.009	0.009	0.009	0.045	NA	0.009	0.018	NA	NA	1.69	1.126	1.97	7.804	NA	2.076	2.237	NA
NA	NA	NA	0	NA	NA	NA	NA	NA	Biological Process	positive regulation of biological process//multi-organism process	positive regulation of multi-organism process	GO:0048524	positive regulation of viral process	NA	NA	NA	1	NA	NA	NA	NA	NA	NA	NA	NA	218.666	NA	NA	NA	NA	NA
0.519	NA	0.049	NA	NA	NA	NA	NA	NA	Biological Process	positive regulation of biological process	positive regulation of cellular protein localization	GO:0090316	positive regulation of intracellular protein transport	0.023	NA	0.07	NA	NA	NA	NA	NA	NA	3.933	NA	8.719	NA	NA	NA	NA	NA	NA
0.519	NA	0.049	NA	NA	NA	NA	NA	NA	Biological Process	positive regulation of biological process	positive regulation of transport	GO:0032388	positive regulation of intracellular transport	0.023	NA	0.07	NA	NA	NA	NA	NA	NA	3.933	NA	8.719	NA	NA	NA	NA	NA	NA
0.277	NA	0.044	NA	NA	NA	NA	NA	NA	Biological Process	positive regulation of biological process	positive regulation of transport	GO:0034764	positive regulation of transmembrane transport	0.083	NA	0.167	NA	NA	NA	NA	NA	NA	14.095	NA	20.83	NA	NA	NA	NA	NA	NA
0.519	NA	0.049	NA	NA	NA	NA	NA	NA	Biological Process	positive regulation of biological process	positive regulation of transport//positive regulation of establishment of protein localization	GO:0051222	positive regulation of protein transport	0.023	NA	0.07	NA	NA	NA	NA	NA	NA	3.933	NA	8.719	NA	NA	NA	NA	NA	NA
0.73	NA	0.623	0.134	0.686	NA	0.015	NA	NA	Biological Process	positive regulation of biological process//response to stimulus	positive regulation of response to stimulus	GO:0031349	positive regulation of defense response	0.008	NA	0.016	0.024	0.008	NA	0.032	NA	NA	1.342	NA	1.984	5.206	1.375	NA	7.317	NA	NA
NA	NA	NA	NA	0.349	0.216	NA	NA	0.002	Biological Process	positive regulation of biological process//response to stimulus	positive regulation of response to stimulus	GO:1902584	positive regulation of response to water deprivation	NA	NA	NA	NA	0.032	0.032	NA	NA	0.065	NA	NA	NA	NA	5.589	12.813	NA	NA	66.913
NA	NA	NA	NA	0	0.099	NA	0.022	NA	Biological Process	positive regulation of biological process//response to stimulus	positive regulation of response to stimulus	GO:1902884	positive regulation of response to oxidative stress	NA	NA	NA	NA	0.636	0.091	NA	0.182	NA	NA	NA	NA	NA	110.256	36.11	NA	22.572	NA
0.452	0.087	NA	0.419	0.005	NA	0.265	NA	NA	Biological Process	positive regulation of biological process//response to stimulus	positive regulation of response to stimulus//response to external stimulus	GO:0032103	positive regulation of response to external stimulus	0.032	0.065	NA	0.032	0.097	NA	0.032	NA	NA	5.456	12.105	NA	7.054	16.767	NA	7.435	NA	NA
0.179	0.022	0.05	NA	0.822	NA	0.706	0.255	NA	Biological Process	regulation of biological process//localization	regulation of localization	GO:0051049	regulation of transport	0.015	0.02	0.023	NA	0.005	NA	0.005	0.015	NA	2.556	3.781	2.833	NA	0.873	NA	1.161	1.876	NA
0.357	NA	NA	0.003	NA	NA	NA	NA	NA	Biological Process	regulation of biological process//multi-organism process	regulation of multi-organism process	GO:0043903	regulation of symbiosis, encompassing mutualism through parasitism	0.048	NA	NA	0.143	NA	NA	NA	NA	NA	8.054	NA	NA	31.238	NA	NA	NA	NA	NA
NA	NA	NA	0	NA	NA	0.255	NA	NA	Biological Process	regulation of biological process//multi-organism process	regulation of multi-organism process//positive regulation of biological process	GO:0043902	positive regulation of multi-organism process	NA	NA	NA	0.143	NA	NA	0.036	NA	NA	NA	NA	NA	31.238	NA	NA	8.231	NA	NA
0.519	NA	0.049	NA	NA	NA	NA	NA	NA	Biological Process	regulation of biological process	positive regulation of biological process	GO:1903829	positive regulation of cellular protein localization	0.023	NA	0.07	NA	NA	NA	NA	NA	NA	3.933	NA	8.719	NA	NA	NA	NA	NA	NA
0.519	NA	0.049	NA	NA	NA	NA	NA	NA	Biological Process	regulation of biological process	positive regulation of biological process	GO:1904951	positive regulation of establishment of protein localization	0.023	NA	0.07	NA	NA	NA	NA	NA	NA	3.933	NA	8.719	NA	NA	NA	NA	NA	NA
0.046	NA	NA	NA	NA	NA	NA	NA	NA	Biological Process	regulation of biological process	regulation of cellular component biogenesis	GO:0090069	regulation of ribosome biogenesis	0.118	NA	NA	NA	NA	NA	NA	NA	NA	19.899	NA	NA	NA	NA	NA	NA	NA	NA
NA	NA	NA	0.124	0.002	NA	NA	NA	NA	Biological Process	regulation of biological process	regulation of circadian rhythm	GO:0010378	temperature compensation of the circadian clock	NA	NA	NA	0.25	0.5	NA	NA	NA	NA	NA	NA	NA	54.667	86.629	NA	NA	NA	NA
0.163	NA	NA	0.018	NA	NA	NA	0.029	NA	Biological Process	regulation of biological process	regulation of homeostatic process	GO:2000021	regulation of ion homeostasis	0.047	NA	NA	0.07	NA	NA	NA	0.07	NA	7.867	NA	NA	15.256	NA	NA	NA	8.661	NA
0.33	0.86	0.572	0.223	0	0.489	0.243	0.969	0.15	Biological Process	regulation of biological process//response to stimulus	positive regulation of biological process//regulation of response to stimulus	GO:0048584	positive regulation of response to stimulus	0.012	0.005	0.012	0.012	0.034	0.005	0.01	0.005	0.005	2.063	0.915	1.524	2.667	5.916	1.938	2.249	0.606	5.059
0.714	NA	NA	0.749	0.68	NA	0.014	NA	NA	Biological Process	regulation of biological process//response to stimulus	regulation of response to stimulus//response to biotic stimulus	GO:0002831	regulation of response to biotic stimulus	0.008	NA	NA	0.008	0.008	NA	0.033	NA	NA	1.409	NA	NA	1.822	1.444	NA	7.683	NA	NA
0.467	0.406	NA	0.77	0.035	NA	0.016	NA	NA	Biological Process	regulation of biological process//response to stimulus	regulation of response to stimulus//response to external stimulus	GO:0032101	regulation of response to external stimulus	0.015	0.015	NA	0.008	0.031	NA	0.031	NA	NA	2.602	2.887	NA	1.682	5.331	NA	7.092	NA	NA
0.699	0.506	0.252	0.268	0	0.652	0.004	0.05	0.246	Biological Process	regulation of biological process//response to stimulus	regulation of response to stimulus//response to stress	GO:0080134	regulation of response to stress	0.007	0.008	0.015	0.01	0.028	0.003	0.017	0.018	0.003	1.129	1.566	1.878	2.19	4.917	1.326	3.848	2.28	3.463
0.971	0.185	1	1	0.087	0.651	0.025	0.165	NA	Biological Process	reproduction//biological regulation	reproductive process//regulation of biological process	GO:2000241	regulation of reproductive process	0.003	0.012	0.003	0.002	0.014	0.003	0.014	0.015	NA	0.573	2.226	0.424	0.371	2.349	1.346	3.125	1.894	NA
NA	0.988	1	0.552	0.148	0.783	0.346	0.005	NA	Biological Process	reproduction//multicellular organismal process	reproductive process//multicellular organism reproduction	GO:0048609	multicellular organismal reproductive process	NA	0.003	0.003	0.009	0.015	0.003	0.009	0.029	NA	NA	0.545	0.363	1.907	2.518	1.155	2.01	3.609	NA
0	0.17	0.639	0.983	0.017	0.111	0.093	0.004	1	Biological Process	reproduction	reproductive process	GO:0003006	developmental process involved in reproduction	0.014	0.008	0.009	0.004	0.01	0.005	0.007	0.014	0	2.302	1.506	1.134	0.84	1.754	1.802	1.609	1.777	0.362
0.001	0.644	0.967	1	0.395	0.542	1	0.092	1	Biological Process	reproduction	reproductive process	GO:0044702	single organism reproductive process	0.011	0.006	0.007	0.002	0.007	0.003	0.003	0.011	0	1.919	1.11	0.925	0.539	1.196	1.175	0.739	1.378	0.256
NA	0.1	NA	NA	NA	NA	NA	0.019	NA	Biological Process	reproduction	reproductive process	GO:0048359	mucilage metabolic process involved in seed coat development	NA	0.059	NA	NA	NA	NA	NA	0.088	NA	NA	11.037	NA	NA	NA	NA	NA	10.954	NA
0.854	NA	NA	0.863	0.529	0.59	0.003	0.933	NA	Biological Process	reproduction	reproductive process	GO:0048573	photoperiodism, flowering	0.005	NA	NA	0.005	0.01	0.005	0.031	0.005	NA	0.881	NA	NA	1.139	1.805	2.069	7.202	0.647	NA
NA	0.21	0.753	NA	NA	NA	NA	0.002	NA	Biological Process	reproductive process//developmental process	developmental process involved in reproduction//anatomical structure development	GO:0010214	seed coat development	NA	0.03	0.015	NA	NA	NA	NA	0.076	NA	NA	5.686	1.894	NA	NA	NA	NA	9.405	NA
0	0.102	0.632	1	0.017	0.066	0.05	0.005	1	Biological Process	reproductive process//developmental process	developmental process involved in reproduction//anatomical structure development	GO:0048608	reproductive structure development	0.014	0.009	0.009	0.002	0.01	0.005	0.008	0.015	0	2.33	1.651	1.148	0.502	1.79	1.976	1.764	1.805	0.397
0.861	0.261	NA	0.62	0.222	0.831	0.002	1	NA	Biological Process	reproductive process//developmental process	developmental process involved in reproduction	GO:0010228	vegetative to reproductive phase transition of meristem	0.005	0.012	NA	0.007	0.012	0.002	0.022	0.002	NA	0.829	2.299	NA	1.608	2.123	0.974	5.084	0.304	NA
0	0.682	0.673	1	0.134	0.424	1	0.204	NA	Biological Process	reproductive process//developmental process//single-organism process	developmental process involved in reproduction//single organism reproductive process	GO:0009793	embryo development ending in seed dormancy	0.025	0.007	0.01	0.001	0.011	0.004	0.001	0.013	NA	4.219	1.221	1.22	0.237	1.879	1.723	0.25	1.616	NA
NA	0.776	NA	0.37	0.338	0.48	0.062	0.022	NA	Biological Process	reproductive process//developmental process//single-organism process	developmental process involved in reproduction//single organism reproductive process//multicellular organismal reproductive process	GO:0010431	seed maturation	NA	0.008	NA	0.016	0.016	0.008	0.025	0.041	NA	NA	1.538	NA	3.585	2.84	3.256	5.667	5.088	NA
0	0.52	0.669	1	0.111	0.259	0.662	0.002	NA	Biological Process	reproductive process//developmental process//single-organism process	single organism reproductive process//single-organism developmental process	GO:0048316	seed development	0.019	0.007	0.01	0.002	0.01	0.005	0.005	0.019	NA	3.219	1.339	1.189	0.347	1.786	1.89	1.097	2.363	NA
0.046	NA	NA	NA	NA	NA	NA	NA	NA	Biological Process	reproductive process	meiotic cell cycle process	GO:0000707	meiotic DNA recombinase assembly	0.118	NA	NA	NA	NA	NA	NA	NA	NA	19.899	NA	NA	NA	NA	NA	NA	NA	NA
NA	0.678	NA	0.647	0.213	NA	0.153	0.028	NA	Biological Process	reproductive process//multicellular organismal process//developmental process//single-organism process	developmental process involved in reproduction//single organism reproductive process//multicellular organismal reproductive process//single-multicellular organism process//dormancy process//single-organism developmental process	GO:0010162	seed dormancy process	NA	0.012	NA	0.012	0.024	NA	0.024	0.048	NA	NA	2.234	NA	2.603	4.125	NA	5.488	5.912	NA
NA	0.033	NA	NA	NA	NA	NA	0.196	NA	Biological Process	reproductive process//negative regulation of biological process	negative regulation of reproductive process	GO:0009910	negative regulation of flower development	NA	0.057	NA	NA	NA	NA	NA	0.038	NA	NA	10.62	NA	NA	NA	NA	NA	4.685	NA
NA	NA	NA	0.124	0.002	NA	NA	NA	NA	Biological Process	reproductive process//positive regulation of biological process//response to stimulus	positive regulation of reproductive process//positive regulation of response to stimulus	GO:0048578	positive regulation of long-day photoperiodism, flowering	NA	NA	NA	0.25	0.5	NA	NA	NA	NA	NA	NA	NA	54.667	86.629	NA	NA	NA	NA
0.653	0.692	0.845	NA	0.228	NA	0.034	0.125	NA	Biological Process	reproductive process//regulation of biological process	regulation of reproductive process	GO:0080050	regulation of seed development	0.011	0.011	0.011	NA	0.022	NA	0.034	0.034	NA	1.9	2.108	1.404	NA	3.893	NA	7.769	4.185	NA
NA	NA	NA	NA	NA	NA	NA	0.011	NA	Biological Process	reproductive process//single-organism process	single organism reproductive process//multicellular organismal reproductive process	GO:0080001	mucilage extrusion from seed coat	NA	NA	NA	NA	NA	NA	NA	0.286	NA	NA	NA	NA	NA	NA	NA	NA	35.471	NA
0.617	0.065	0.794	NA	NA	NA	NA	0.022	NA	Biological Process	response to stimulus	response to abiotic stimulus//detection of stimulus	GO:0009582	detection of abiotic stimulus	0.013	0.04	0.013	NA	NA	NA	NA	0.053	NA	2.255	7.505	1.666	NA	NA	NA	NA	6.621	NA
0.218	0.506	1	0	0	0	0	0.005	0	Biological Process	response to stimulus	response to abiotic stimulus	GO:0009266	response to temperature stimulus	0.011	0.008	0.004	0.024	0.022	0.086	0.033	0.02	0.021	1.863	1.446	0.551	5.298	3.816	34.121	7.615	2.461	21.702
0.082	0.47	0.677	0.477	0.001	0	0.001	0	0	Biological Process	response to stimulus	response to abiotic stimulus	GO:0009314	response to radiation	0.011	0.007	0.009	0.007	0.015	0.016	0.013	0.021	0.007	1.9	1.364	1.156	1.445	2.519	6.301	2.894	2.626	7.54
0.711	0.988	0.085	0.824	0.099	0	0.029	0.005	0	Biological Process	response to stimulus	response to abiotic stimulus	GO:0009415	response to water	0.007	0.003	0.018	0.005	0.013	0.028	0.013	0.023	0.013	1.105	0.613	2.246	1.072	2.265	11.033	3.013	2.84	13.557
NA	NA	0.668	NA	0.457	NA	NA	0.033	0.117	Biological Process	response to stimulus	response to abiotic stimulus	GO:0080167	response to karrikin	NA	NA	0.022	NA	0.022	NA	NA	0.065	0.022	NA	NA	2.717	NA	3.766	NA	NA	8.097	22.547
0.462	0.16	0.099	0.119	0.178	0	0	0	0	Biological Process	response to stimulus	response to chemical	GO:0001101	response to acid chemical	0.008	0.009	0.013	0.008	0.009	0.012	0.015	0.02	0.007	1.291	1.601	1.571	1.767	1.478	4.637	3.415	2.453	6.986
0.998	0.86	0.394	0.62	0	0.005	0.041	0.033	0	Biological Process	response to stimulus	response to chemical	GO:0009636	response to toxic substance	0.002	0.005	0.015	0.007	0.035	0.015	0.015	0.022	0.022	0.421	0.933	1.865	1.632	6.034	5.928	3.44	2.779	23.22
0.567	0.088	0.175	0.076	0	0	0	0	0	Biological Process	response to stimulus	response to chemical	GO:0010033	response to organic substance	0.007	0.008	0.011	0.007	0.012	0.008	0.012	0.015	0.004	1.124	1.496	1.328	1.598	2.11	3.078	2.858	1.814	3.904
0.457	1	0.144	0.343	0	0	0.004	0	0	Biological Process	response to stimulus	response to chemical	GO:0010035	response to inorganic substance	0.008	0.003	0.014	0.008	0.02	0.03	0.012	0.027	0.011	1.397	0.563	1.689	1.642	3.512	11.928	2.768	3.355	10.901
0.528	NA	0.008	0.966	0.45	NA	0.267	0.215	NA	Biological Process	response to stimulus	response to chemical	GO:0042493	response to drug	0.01	NA	0.031	0.003	0.01	NA	0.01	0.017	NA	1.774	NA	3.933	0.765	1.817	NA	2.418	2.17	NA
NA	NA	NA	0.113	NA	0	0.05	NA	0.002	Biological Process	response to stimulus	response to chemical	GO:0046685	response to arsenic-containing substance	NA	NA	NA	0.054	NA	0.297	0.054	NA	0.054	NA	NA	NA	11.82	NA	118.088	12.458	NA	56.062
0.472	0.234	0.055	0.082	0.001	0	0	0	0	Biological Process	response to stimulus	response to chemical	GO:1901700	response to oxygen-containing compound	0.007	0.008	0.013	0.008	0.012	0.015	0.014	0.021	0.007	1.245	1.447	1.578	1.763	2.065	5.989	3.313	2.612	7.273
0.39	0.363	0.182	0.169	0.001	0.259	0	0	0	Biological Process	response to stimulus	response to endogenous stimulus	GO:0009725	response to hormone	0.007	0.007	0.011	0.007	0.011	0.004	0.012	0.016	0.004	1.255	1.292	1.357	1.506	1.928	1.473	2.747	1.973	3.846
0.122	0.967	0.11	0.62	0.281	1	0.003	0.05	1	Biological Process	response to stimulus	response to endogenous stimulus	GO:0071495	cellular response to endogenous stimulus	0.01	0.004	0.013	0.006	0.008	0	0.01	0.013	0	1.652	0.785	1.569	1.22	1.37	0.185	2.358	1.617	0.482
0.617	0.065	0.794	NA	NA	NA	NA	0.022	NA	Biological Process	response to stimulus	response to external stimulus//detection of stimulus	GO:0009581	detection of external stimulus	0.013	0.04	0.013	NA	NA	NA	NA	0.053	NA	2.255	7.505	1.666	NA	NA	NA	NA	6.621	NA
0.357	0.516	0.572	0.489	0.046	NA	0.146	0.647	0.001	Biological Process	response to stimulus	response to external stimulus	GO:0009991	response to extracellular stimulus	0.013	0.01	0.013	0.01	0.019	NA	0.013	0.01	0.013	2.189	1.822	1.618	2.123	3.364	NA	2.984	1.205	13.426
0.233	0.375	0.41	NA	0.054	NA	0.07	0.728	0	Biological Process	response to stimulus	response to external stimulus	GO:0071496	cellular response to external stimulus	0.017	0.013	0.017	NA	0.021	NA	0.017	0.009	0.017	2.904	2.416	2.146	NA	3.718	NA	3.957	1.066	17.805
0.179	1	0.473	0.124	0.061	0.083	0.004	0	0.169	Biological Process	response to stimulus	response to external stimulus//response to biotic stimulus	GO:0043207	response to external biotic stimulus	0.01	0.003	0.011	0.009	0.011	0.006	0.011	0.019	0.002	1.684	0.584	1.322	1.905	1.833	2.225	2.582	2.395	2.582
1	1	0.2	0.386	0.365	0.848	0.288	0.02	1	Biological Process	response to stimulus	response to stress	GO:0006952	defense response	0.004	0.004	0.01	0.006	0.007	0.002	0.005	0.012	0.001	0.635	0.744	1.303	1.277	1.193	0.911	1.25	1.476	0.649
1	1	0.456	0.824	0	0	0.001	0	0.003	Biological Process	response to stimulus	response to stress	GO:0006979	response to oxidative stress	0.003	0.002	0.011	0.005	0.02	0.017	0.013	0.02	0.005	0.57	0.38	1.348	1.032	3.388	6.696	2.953	2.428	4.895
0.998	0.706	1	0	0.842	0	0	0.094	0	Biological Process	response to stimulus	response to stress	GO:0009408	response to heat	0.002	0.007	0.002	0.04	0.005	0.166	0.052	0.019	0.026	0.401	1.334	0.296	8.809	0.821	65.887	12.015	2.354	27.035
0.08	0.777	1	0.317	0	0	0.004	0.084	0	Biological Process	response to stimulus	response to stress	GO:0009409	response to cold	0.016	0.006	0.006	0.01	0.037	0.024	0.018	0.018	0.016	2.761	1.149	0.765	2.231	6.365	9.727	4.233	2.28	16.933
0.706	0.986	0.079	0.824	0.093	0	0.027	0.005	0	Biological Process	response to stimulus	response to stress	GO:0009414	response to water deprivation	0.007	0.003	0.018	0.005	0.013	0.028	0.013	0.023	0.013	1.122	0.622	2.28	1.088	2.299	11.198	3.058	2.882	13.76
0.889	NA	1	0.889	0.493	0.008	0	0.011	0.543	Biological Process	response to stimulus	response to stress	GO:0009611	response to wounding	0.004	NA	0.004	0.004	0.009	0.013	0.024	0.024	0.002	0.752	NA	0.555	0.972	1.54	5.296	5.634	3.035	2.305
NA	NA	NA	NA	0.464	0	0.346	NA	0	Biological Process	response to stimulus	response to stress	GO:0009635	response to herbicide	NA	NA	NA	NA	0.021	0.083	0.021	NA	0.104	NA	NA	NA	NA	3.61	33.1	4.802	NA	108.036
NA	0.277	NA	0.268	0	0.001	0.487	0.028	NA	Biological Process	response to stimulus	response to stress	GO:0035966	response to topologically incorrect protein	NA	0.024	NA	0.024	0.143	0.048	0.012	0.048	NA	NA	4.467	NA	5.206	24.751	18.915	2.744	5.912	NA
0.198	0.349	1	0.317	0.042	NA	0.186	0.46	0	Biological Process	response to stimulus	response to stress	GO:0042594	response to starvation	0.019	0.014	0.005	0.014	0.023	NA	0.014	0.014	0.019	3.147	2.618	0.581	3.051	4.029	NA	3.216	1.732	19.296
0.05	0.301	0.328	0.124	0.276	0	0	0.048	0	Biological Process	response to stimulus	response to stress//response to abiotic stimulus	GO:0006970	response to osmotic stress	0.014	0.009	0.013	0.011	0.009	0.031	0.021	0.017	0.009	2.402	1.776	1.627	2.329	1.64	12.222	4.91	2.057	9.819
0.85	1	0.15	0.282	0.016	0.866	0.393	0	1	Biological Process	single-organism process//localization	single-organism localization	GO:0044765	single-organism transport	0.006	0.004	0.011	0.006	0.009	0.002	0.005	0.015	0.001	0.934	0.806	1.33	1.342	1.56	0.894	1.179	1.905	0.637
0.003	NA	0.177	NA	NA	NA	NA	NA	NA	Biological Process	single-organism process//response to stimulus	pigmentation//response to external stimulus	GO:0043476	pigment accumulation	0.5	NA	0.25	NA	NA	NA	NA	NA	NA	84.569	NA	31.245	NA	NA	NA	NA	NA	NA
0.958	0.128	0	0.134	0.74	1	0.005	0	0.022	Cellular Component	cell//cell part	cell part//cell periphery	GO:0005886	plasma membrane	0.005	0.007	0.012	0.006	0.006	0.002	0.006	0.013	0.002	0.892	1.252	1.483	1.279	0.985	0.851	1.462	1.626	1.795
1	0.565	0.876	1	0.012	0.456	0.142	0.204	0.742	Cellular Component	cell//cell part	cell part//cell periphery	GO:0030312	external encapsulating structure	0.004	0.006	0.008	0.002	0.01	0.003	0.007	0.011	0.001	0.67	1.177	0.99	0.505	1.773	1.311	1.522	1.312	1.027
1	0	1	0.005	0.523	0.256	0.01	1	NA	Cellular Component	cell//cell part	cell part//endomembrane system	GO:0042175	nuclear outer membrane-endoplasmic reticulum membrane network	0.003	0.026	0.003	0.013	0.007	0.005	0.011	0.005	NA	0.544	4.83	0.402	2.815	1.254	1.917	2.596	0.599	NA
0.586	NA	NA	NA	NA	NA	0.002	NA	NA	Cellular Component	cell//cell part	cell part//external encapsulating structure	GO:0044462	external encapsulating structure part	0.016	NA	NA	NA	NA	NA	0.065	NA	NA	2.728	NA	NA	NA	NA	NA	14.869	NA	NA
0	0	0.066	0.001	0	0	0	0	0	Cellular Component	cell//cell part	cell part//intracellular	GO:0044424	intracellular part	0.007	0.006	0.009	0.005	0.008	0.004	0.005	0.009	0.001	1.213	1.167	1.071	1.16	1.307	1.538	1.174	1.177	1.554
0	0	0.083	0	0	0	0	0	0	Cellular Component	cell	cell part	GO:0005622	intracellular	0.007	0.006	0.009	0.005	0.008	0.004	0.005	0.009	0.001	1.219	1.167	1.066	1.161	1.313	1.528	1.175	1.173	1.544
0.491	0	0.223	0.001	0.151	0.001	0	0.562	0.429	Cellular Component	cell	cell part	GO:0012505	endomembrane system	0.007	0.012	0.01	0.008	0.007	0.005	0.009	0.009	0.001	1.146	2.331	1.25	1.835	1.286	2.051	1.971	1.062	1.339
0.985	0.971	1	0.783	0	0	0.396	0.001	0.001	Cellular Component	cell	cell part	GO:0031975	envelope	0.005	0.004	0.006	0.005	0.022	0.006	0.005	0.013	0.003	0.795	0.842	0.774	1.028	3.887	2.546	1.182	1.671	3.103
1	0.524	0	0.357	0.531	0.958	0.014	0	0.092	Cellular Component	cell	cell part	GO:0071944	cell periphery	0.005	0.006	0.011	0.005	0.006	0.002	0.006	0.012	0.001	0.829	1.081	1.398	1.158	1.055	0.894	1.358	1.447	1.511
0.122	0.102	0.003	0.593	0.356	0.191	0.224	0.01	0.062	Cellular Component	cell junction	cell-cell junction	GO:0009506	plasmodesma	0.009	0.008	0.014	0.005	0.007	0.004	0.006	0.013	0.002	1.494	1.551	1.745	1.184	1.234	1.585	1.379	1.627	2.365
NA	NA	NA	NA	0.01	NA	NA	NA	NA	Cellular Component	cell//macromolecular complex	cell part//protein complex	GO:0009344	nitrite reductase complex [NAD(P)H]	NA	NA	NA	NA	0.2	NA	NA	NA	NA	NA	NA	NA	NA	34.652	NA	NA	NA	NA
NA	NA	NA	NA	NA	NA	NA	0.025	NA	Cellular Component	cell//macromolecular complex	cell part//protein complex	GO:0019008	molybdopterin synthase complex	NA	NA	NA	NA	NA	NA	NA	0.167	NA	NA	NA	NA	NA	NA	NA	NA	20.691	NA
0.617	0.608	0.003	0.822	0.009	0.424	0.01	0	0	Cellular Component	cell//membrane//cell part	cell part//plasma membrane//membrane part	GO:0044459	plasma membrane part	0.007	0.006	0.015	0.005	0.011	0.003	0.009	0.018	0.005	1.116	1.165	1.892	1.019	1.883	1.388	2.058	2.265	5.637
0.288	0	0.632	0.339	1	NA	NA	0.185	NA	Cellular Component	cell part	endomembrane system	GO:0005768	endosome	0.01	0.019	0.01	0.008	0.001	NA	NA	0.013	NA	1.708	3.601	1.262	1.767	0.175	NA	NA	1.63	NA
1	0	1	0	0.03	0	0	0.497	0.13	Cellular Component	cell part	endomembrane system	GO:0005783	endoplasmic reticulum	0.003	0.017	0.005	0.014	0.01	0.009	0.014	0.009	0.002	0.556	3.15	0.684	3.033	1.707	3.624	3.112	1.133	2.271
0.039	0.08	0.001	0.098	0.125	0.59	0.106	0.582	0.757	Cellular Component	cell part	endomembrane system	GO:0005794	Golgi apparatus	0.01	0.009	0.015	0.008	0.008	0.003	0.007	0.009	0.001	1.694	1.636	1.897	1.695	1.455	1.155	1.563	1.083	1.005
1	0.562	0.876	1	0.012	0.454	0.141	0.204	0.742	Cellular Component	cell part	external encapsulating structure	GO:0005618	cell wall	0.004	0.006	0.008	0.002	0.01	0.003	0.007	0.011	0.001	0.672	1.18	0.993	0.507	1.777	1.314	1.525	1.315	1.03
0.567	NA	NA	NA	NA	NA	0.002	NA	NA	Cellular Component	cell part	external encapsulating structure part	GO:0044426	cell wall part	0.018	NA	NA	NA	NA	NA	0.073	NA	NA	3.075	NA	NA	NA	NA	NA	16.762	NA	NA
0.961	0.034	1	1	1	NA	1	1	NA	Cellular Component	cell part	intracellular part	GO:0000151	ubiquitin ligase complex	0.005	0.009	0.002	0.002	0.002	NA	0.001	0	NA	0.796	1.71	0.257	0.386	0.306	NA	0.203	0.037	NA
0	0	0	0	0	0	0	0	0	Cellular Component	cell part	intracellular part	GO:0005737	cytoplasm	0.008	0.007	0.009	0.006	0.009	0.005	0.005	0.01	0.002	1.295	1.272	1.183	1.322	1.488	1.848	1.266	1.291	2.004
1	1	1	1	0	0	0.21	0.019	0	Cellular Component	cell part	intracellular part	GO:0009579	thylakoid	0.003	0.001	0.007	0.001	0.025	0.008	0.006	0.013	0.006	0.508	0.102	0.853	0.299	4.259	3.255	1.385	1.56	6.233
0.72	0.018	0.755	NA	0.457	NA	NA	0.838	NA	Cellular Component	cell part	intracellular part	GO:0031248	protein acetyltransferase complex	0.007	0.024	0.01	NA	0.01	NA	NA	0.007	NA	1.158	4.498	1.284	NA	1.78	NA	NA	0.85	NA
0.001	NA	NA	NA	NA	NA	NA	NA	NA	Cellular Component	cell part	intracellular part	GO:0034708	methyltransferase complex	0.125	NA	NA	NA	NA	NA	NA	NA	NA	21.142	NA	NA	NA	NA	NA	NA	NA	NA
0	0.018	0.018	0.001	0	0	0.004	0	0	Cellular Component	cell part	intracellular part	GO:0043229	intracellular organelle	0.007	0.006	0.009	0.005	0.008	0.004	0.005	0.009	0.002	1.239	1.125	1.097	1.176	1.382	1.488	1.149	1.178	1.583
1	1	1	1	0	0.043	0.265	0.795	0	Cellular Component	cell part	intracellular part	GO:0044436	thylakoid part	0.002	0	0.006	0.002	0.02	0.005	0.006	0.008	0.005	0.361	0.057	0.801	0.334	3.436	1.939	1.336	0.947	5.695
0	0.001	0	0	0	0	0.028	0	0	Cellular Component	cell part	intracellular part	GO:0044444	cytoplasmic part	0.008	0.007	0.01	0.006	0.009	0.004	0.005	0.011	0.002	1.357	1.222	1.233	1.273	1.622	1.564	1.149	1.308	2.042
NA	NA	NA	NA	NA	0.004	NA	NA	NA	Cellular Component	cell part	oxidoreductase complex	GO:0005960	glycine cleavage complex	NA	NA	NA	NA	NA	0.167	NA	NA	NA	NA	NA	NA	NA	NA	66.201	NA	NA	NA
0.812	1	1	NA	0.92	1	0.376	0.708	0.02	Cellular Component	extracellular region	extracellular region part	GO:0005615	extracellular space	0.006	0.001	0.006	NA	0.004	0.001	0.007	0.008	0.006	0.931	0.258	0.688	NA	0.715	0.546	1.585	1.025	5.706
NA	NA	0.794	0.065	0.044	NA	NA	0.094	NA	Cellular Component	extracellular region	extracellular region part	GO:0031012	extracellular matrix	NA	NA	0.014	0.041	0.041	NA	NA	0.041	NA	NA	NA	1.689	8.865	7.024	NA	NA	5.033	NA
0	NA	NA	NA	NA	NA	NA	0.003	NA	Cellular Component	macromolecular complex	catalytic complex	GO:0031429	box H/ACA snoRNP complex	0.312	NA	NA	NA	NA	NA	NA	0.188	NA	52.856	NA	NA	NA	NA	NA	NA	23.278	NA
NA	NA	NA	NA	NA	NA	NA	0	NA	Cellular Component	macromolecular complex	catalytic complex	GO:1903600	glutaminase complex	NA	NA	NA	NA	NA	NA	NA	0.5	NA	NA	NA	NA	NA	NA	NA	NA	62.074	NA
NA	0.213	0	NA	NA	NA	NA	0.623	NA	Cellular Component	macromolecular complex	catalytic complex	GO:1904949	ATPase complex	NA	0.03	0.104	NA	NA	NA	NA	0.015	NA	NA	5.601	13.057	NA	NA	NA	NA	1.853	NA
0.277	0.008	1	1	1	NA	1	1	NA	Cellular Component	macromolecular complex	catalytic complex	GO:1990234	transferase complex	0.008	0.009	0.004	0.002	0.002	NA	0.001	0.002	NA	1.301	1.764	0.454	0.467	0.407	NA	0.197	0.265	NA
0.047	NA	NA	NA	NA	NA	NA	NA	NA	Cellular Component	macromolecular complex//cell part	protein complex//intracellular part	GO:0009330	DNA topoisomerase complex (ATP-hydrolyzing)	0.053	NA	NA	NA	NA	NA	NA	NA	NA	8.902	NA	NA	NA	NA	NA	NA	NA	NA
NA	NA	NA	NA	0.049	NA	0.03	0	NA	Cellular Component	macromolecular complex//cell part	protein complex//intracellular part	GO:0009368	endopeptidase Clp complex	NA	NA	NA	NA	0.074	NA	0.074	0.185	NA	NA	NA	NA	NA	12.834	NA	17.072	22.99	NA
0.277	NA	0	NA	NA	NA	NA	0.025	NA	Cellular Component	macromolecular complex//cell part	protein complex//intracellular part	GO:0030956	glutamyl-tRNA(Gln) amidotransferase complex	0.083	NA	0.333	NA	NA	NA	NA	0.167	NA	14.095	NA	41.659	NA	NA	NA	NA	20.691	NA
0.072	1	1	1	0	0.001	0.935	0.973	0.684	Cellular Component	macromolecular complex//cell part	ribonucleoprotein complex//intracellular part	GO:0030529	intracellular ribonucleoprotein complex	0.008	0.003	0.006	0.002	0.015	0.005	0.004	0.007	0.001	1.432	0.54	0.719	0.333	2.611	2.152	0.859	0.862	1.054
NA	0.034	NA	NA	NA	NA	NA	NA	NA	Cellular Component	macromolecular complex	protein complex	GO:0000776	kinetochore	NA	0.056	NA	NA	NA	NA	NA	NA	NA	NA	10.424	NA	NA	NA	NA	NA	NA	NA
NA	NA	NA	0	NA	NA	NA	NA	NA	Cellular Component	macromolecular complex	protein complex	GO:0018444	translation release factor complex	NA	NA	NA	1	NA	NA	NA	NA	NA	NA	NA	NA	218.666	NA	NA	NA	NA	NA
0.036	NA	NA	NA	NA	NA	NA	NA	NA	Cellular Component	macromolecular complex	protein complex	GO:0030689	Noc complex	0.133	NA	NA	NA	NA	NA	NA	NA	NA	22.552	NA	NA	NA	NA	NA	NA	NA	NA
0.001	NA	NA	NA	NA	NA	NA	NA	NA	Cellular Component	macromolecular complex	protein complex	GO:0030896	checkpoint clamp complex	0.214	NA	NA	NA	NA	NA	NA	NA	NA	36.244	NA	NA	NA	NA	NA	NA	NA	NA
0.002	NA	NA	NA	NA	NA	NA	NA	NA	Cellular Component	macromolecular complex	protein complex	GO:0034455	t-UTP complex	0.667	NA	NA	NA	NA	NA	NA	NA	NA	112.759	NA	NA	NA	NA	NA	NA	NA	NA
NA	NA	NA	NA	0.296	NA	0.025	NA	NA	Cellular Component	macromolecular complex	protein complex	GO:0045298	tubulin complex	NA	NA	NA	NA	0.042	NA	0.083	NA	NA	NA	NA	NA	NA	7.219	NA	19.206	NA	NA
0.021	NA	NA	NA	NA	NA	NA	NA	NA	Cellular Component	macromolecular complex	protein complex	GO:0070545	PeBoW complex	0.182	NA	NA	NA	NA	NA	NA	NA	NA	30.752	NA	NA	NA	NA	NA	NA	NA	NA
0.248	NA	NA	NA	NA	0.353	0	NA	NA	Cellular Component	macromolecular complex	protein complex	GO:0089701	U2AF	0.031	NA	NA	NA	NA	0.015	0.077	NA	NA	5.204	NA	NA	NA	NA	6.111	17.729	NA	NA
1	0.29	1	0.07	0.021	0.188	0	0.306	0.03	Cellular Component	macromolecular complex	protein-DNA complex//DNA packaging complex	GO:0000786	nucleosome	0.001	0.01	0.002	0.012	0.014	0.006	0.026	0.012	0.005	0.202	1.795	0.299	2.616	2.487	2.376	6.065	1.485	4.962
NA	0.695	0.194	0.67	0.066	NA	0.035	0.696	0.013	Cellular Component	membrane//cell part	membrane part//oxidoreductase complex	GO:0009654	photosystem II oxygen evolving complex	NA	0.011	0.033	0.011	0.033	NA	0.033	0.011	0.022	NA	2.085	4.166	2.43	5.775	NA	7.683	1.379	23.048
1	0	1	0.005	0.522	0.256	0.01	1	NA	Cellular Component	membrane//cell part	nuclear outer membrane-endoplasmic reticulum membrane network//membrane part	GO:0005789	endoplasmic reticulum membrane	0.003	0.026	0.003	0.013	0.007	0.005	0.011	0.005	NA	0.546	4.842	0.403	2.821	1.258	1.922	2.602	0.601	NA
0.004	1	1	1	0.649	0	0.459	0.698	0.476	Cellular Component	membrane-enclosed lumen//organelle//organelle part//cell part	organelle lumen//intracellular organelle//intracellular part	GO:0070013	intracellular organelle lumen	0.009	0.004	0.004	0.003	0.006	0.005	0.005	0.008	0.001	1.592	0.769	0.531	0.764	1.026	2.171	1.12	0.999	1.26
1	0.934	1	1	0.622	0.949	0.872	1	0	Cellular Component	membrane//macromolecular complex	membrane part//protein complex	GO:0098796	membrane protein complex	0.001	0.005	0.006	0.003	0.006	0.002	0.004	0.005	0.004	0.173	0.864	0.767	0.671	1.063	0.813	0.884	0.572	4.509
NA	0.109	0.003	NA	NA	NA	NA	0.918	NA	Cellular Component	membrane//macromolecular complex	membrane part//transporter complex	GO:1902495	transmembrane transporter complex	NA	0.022	0.043	NA	NA	NA	NA	0.005	NA	NA	4.079	5.434	NA	NA	NA	NA	0.675	NA
NA	0.012	NA	NA	0.005	NA	0.036	NA	NA	Cellular Component	membrane//membrane part	endoplasmic reticulum membrane	GO:0030867	rough endoplasmic reticulum membrane	NA	0.1	NA	NA	0.1	NA	0.067	NA	NA	NA	18.762	NA	NA	17.326	NA	15.365	NA	NA
NA	0.024	NA	0.263	NA	NA	NA	NA	NA	Cellular Component	membrane//membrane part	endoplasmic reticulum membrane//membrane part	GO:0000506	glycosylphosphatidylinositol-N-acetylglucosaminyltransferase (GPI-GnT) complex	NA	0.167	NA	0.083	NA	NA	NA	NA	NA	NA	31.271	NA	18.222	NA	NA	NA	NA	NA
NA	0.01	NA	0.006	NA	NA	0.089	0.153	NA	Cellular Component	membrane//membrane part	endoplasmic reticulum membrane//membrane part	GO:0031502	dolichyl-phosphate-mannose-protein mannosyltransferase complex	NA	0.333	NA	0.333	NA	NA	0.167	0.167	NA	NA	62.541	NA	72.889	NA	NA	38.413	20.691	NA
NA	0.304	NA	0.319	0.001	NA	NA	0.294	NA	Cellular Component	membrane//membrane part	endoplasmic reticulum membrane//membrane protein complex	GO:0005787	signal peptidase complex	NA	0.056	NA	0.056	0.167	NA	NA	0.056	NA	NA	10.424	NA	12.148	28.876	NA	NA	6.897	NA
1	0.009	0	0	1	1	0.066	0.028	0.139	Cellular Component	membrane	membrane part	GO:0031224	intrinsic component of membrane	0.005	0.006	0.01	0.006	0.005	0.002	0.005	0.009	0.001	0.872	1.192	1.294	1.32	0.928	0.701	1.131	1.117	1.219
NA	1	1	1	0.665	0.098	0.265	1	0	Cellular Component	membrane//membrane part	photosynthetic membrane//membrane protein complex	GO:0009521	photosystem	NA	0.001	0.003	0.002	0.006	0.006	0.007	0.005	0.014	NA	0.165	0.329	0.384	1.066	2.443	1.62	0.655	14.582
0.63	1	0.843	0.824	0.004	0.078	0.686	0.582	0.366	Cellular Component	membrane//organelle part	organelle membrane	GO:0042170	plastid membrane	0.007	0.002	0.008	0.005	0.017	0.007	0.005	0.01	0.002	1.21	0.447	1.043	1.043	2.891	2.841	1.099	1.184	2.472
0.45	0	0	0.001	0.063	0.099	0.107	0.195	0.012	Cellular Component	membrane//organelle part	organelle membrane	GO:0098588	bounding membrane of organelle	0.007	0.014	0.016	0.01	0.009	0.005	0.007	0.011	0.003	1.255	2.543	1.976	2.258	1.565	1.794	1.562	1.322	3.012
0.713	0.553	0.078	0.725	0.007	0.394	0.002	0	0	Cellular Component	membrane part//cell part	intrinsic component of membrane//plasma membrane part	GO:0031226	intrinsic component of plasma membrane	0.006	0.007	0.013	0.005	0.012	0.004	0.011	0.02	0.007	1.025	1.224	1.631	1.121	2.018	1.481	2.47	2.488	6.766
NA	NA	NA	NA	0.049	NA	NA	NA	0.074	Cellular Component	membrane part//cell part	membrane protein complex//intracellular part	GO:0010598	NAD(P)H dehydrogenase complex (plastoquinone)	NA	NA	NA	NA	0.074	NA	NA	NA	0.037	NA	NA	NA	NA	12.834	NA	NA	NA	38.413
0.926	0.723	0.005	NA	0.405	NA	NA	1	NA	Cellular Component	membrane part//cell part	plasma membrane part//membrane protein complex	GO:0098797	plasma membrane protein complex	0.004	0.008	0.034	NA	0.011	NA	NA	0.004	NA	0.636	1.411	4.229	NA	1.954	NA	NA	0.467	NA
1	0.013	0	0	1	1	0.105	0.036	0.169	Cellular Component	membrane part	intrinsic component of membrane	GO:0016021	integral component of membrane	0.005	0.006	0.01	0.006	0.005	0.002	0.005	0.009	0.001	0.873	1.182	1.299	1.328	0.918	0.705	1.117	1.113	1.203
NA	0.018	NA	0.222	NA	NA	NA	NA	NA	Cellular Component	membrane part	membrane protein complex	GO:0000813	ESCRT I complex	NA	0.222	NA	0.111	NA	NA	NA	NA	NA	NA	41.694	NA	24.296	NA	NA	NA	NA	NA
NA	0.003	NA	NA	0.001	NA	NA	NA	NA	Cellular Component	membrane part	membrane protein complex	GO:0005785	signal recognition particle receptor complex	NA	0.176	NA	NA	0.176	NA	NA	NA	NA	NA	33.11	NA	NA	30.575	NA	NA	NA	NA
NA	NA	NA	NA	NA	NA	0.004	NA	NA	Cellular Component	membrane part	membrane protein complex	GO:0031205	endoplasmic reticulum Sec complex	NA	NA	NA	NA	NA	NA	0.333	NA	NA	NA	NA	NA	NA	NA	NA	76.826	NA	NA
NA	NA	NA	NA	NA	NA	0.011	NA	NA	Cellular Component	membrane part	membrane protein complex	GO:0071256	translocon complex	NA	NA	NA	NA	NA	NA	0.154	NA	NA	NA	NA	NA	NA	NA	NA	35.458	NA	NA
NA	0.213	0	NA	NA	NA	NA	0.623	NA	Cellular Component	membrane part	transmembrane transporter complex	GO:0098533	ATPase dependent transmembrane transport complex	NA	0.03	0.104	NA	NA	NA	NA	0.015	NA	NA	5.601	13.057	NA	NA	NA	NA	1.853	NA
1	1	1	1	0	0.036	0.242	1	0	Cellular Component	membrane	photosynthetic membrane	GO:0042651	thylakoid membrane	0.002	0	0.005	0.002	0.02	0.005	0.006	0.005	0.006	0.372	0.059	0.629	0.344	3.488	1.999	1.377	0.664	5.872
0.855	0	0.096	0.003	0.012	0	0.02	0.068	0	Cellular Component	membrane	whole membrane	GO:0005774	vacuolar membrane	0.005	0.016	0.014	0.012	0.012	0.009	0.01	0.014	0.006	0.88	2.93	1.708	2.703	2.142	3.618	2.249	1.696	6.073
NA	0.013	0.3	0.268	NA	NA	NA	0.651	NA	Cellular Component	membrane	whole membrane	GO:0010008	endosome membrane	NA	0.031	0.021	0.015	NA	NA	NA	0.01	NA	NA	5.803	2.577	3.381	NA	NA	NA	1.28	NA
0.324	NA	0.003	NA	NA	NA	NA	0.185	NA	Cellular Component	membrane	whole membrane	GO:0030660	Golgi-associated vesicle membrane	0.016	NA	0.044	NA	NA	NA	NA	0.022	NA	2.773	NA	5.464	NA	NA	NA	NA	2.714	NA
0.467	0.692	0.011	0.645	NA	NA	NA	0.301	NA	Cellular Component	membrane	whole membrane	GO:0030662	coated vesicle membrane	0.012	0.008	0.033	0.008	NA	NA	NA	0.016	NA	2.063	1.525	4.064	1.778	NA	NA	NA	2.019	NA
0.605	NA	0.121	NA	0	NA	NA	0	NA	Cellular Component	nucleoid	plastid nucleoid	GO:0009508	plastid chromosome	0.014	NA	0.043	NA	0.086	NA	NA	0.1	NA	2.416	NA	5.356	NA	14.851	NA	NA	12.415	NA
0	NA	0	NA	0.395	NA	NA	0.465	NA	Cellular Component	nucleoid	plastid nucleoid	GO:0042644	chloroplast nucleoid	0.135	NA	0.135	NA	0.027	NA	NA	0.027	NA	22.857	NA	16.889	NA	4.683	NA	NA	3.355	NA
0.083	0.376	1	0.879	0	0	0.062	0.102	0	Cellular Component	organelle//cell part	intracellular organelle//organelle part//intracellular part	GO:0044446	intracellular organelle part	0.007	0.006	0.007	0.004	0.011	0.005	0.005	0.009	0.003	1.19	1.098	0.912	0.981	1.989	1.834	1.206	1.136	2.6
0.088	0.003	0.131	0.272	1	NA	NA	0.197	NA	Cellular Component	organelle	intracellular organelle	GO:0097708	intracellular vesicle	0.011	0.014	0.013	0.008	0.001	NA	NA	0.012	NA	1.918	2.659	1.683	1.705	0.123	NA	NA	1.496	NA
0.098	0.002	0.16	0.307	1	NA	NA	0.159	NA	Cellular Component	organelle	membrane-bounded organelle	GO:0031982	vesicle	0.011	0.014	0.013	0.008	0.001	NA	NA	0.012	NA	1.866	2.717	1.638	1.659	0.119	NA	NA	1.541	NA
0	0.004	0.009	0	0	0	0.001	0	0	Cellular Component	organelle	membrane-bounded organelle//intracellular organelle	GO:0043231	intracellular membrane-bounded organelle	0.007	0.006	0.009	0.005	0.008	0.004	0.005	0.009	0.002	1.253	1.151	1.107	1.195	1.392	1.509	1.18	1.179	1.631
0.895	0.012	0.401	0.018	0.192	0.319	0.491	1	0.09	Cellular Component	organelle	membrane-bounded organelle//organelle part	GO:0031090	organelle membrane	0.005	0.009	0.009	0.007	0.007	0.003	0.005	0.007	0.002	0.899	1.62	1.183	1.634	1.266	1.319	1.11	0.845	1.894
0.002	1	1	1	0	0.01	0.159	0.46	0.184	Cellular Component	organelle	non-membrane-bounded organelle//intracellular organelle	GO:0043232	intracellular non-membrane-bounded organelle	0.009	0.004	0.005	0.003	0.013	0.004	0.006	0.009	0.001	1.535	0.668	0.589	0.653	2.249	1.688	1.271	1.084	1.549
0.984	0.969	1	0.781	0	0	0.393	0.001	0.001	Cellular Component	organelle//organelle part//cell part	membrane-bounded organelle//intracellular organelle part//envelope	GO:0031967	organelle envelope	0.005	0.004	0.006	0.005	0.022	0.006	0.005	0.013	0.003	0.797	0.844	0.776	1.03	3.896	2.552	1.184	1.675	3.109
0.004	1	1	1	0.649	0	0.459	0.698	0.476	Cellular Component	organelle	organelle part	GO:0043233	organelle lumen	0.009	0.004	0.004	0.003	0.006	0.005	0.005	0.008	0.001	1.592	0.769	0.531	0.764	1.026	2.171	1.12	0.999	1.26
0.928	0.059	1	0.608	0	0.006	0.057	0.905	0	Cellular Component	organelle//organelle part	membrane-bounded organelle//intracellular organelle part	GO:0031984	organelle subcompartment	0.005	0.008	0.007	0.005	0.013	0.005	0.006	0.007	0.003	0.874	1.469	0.854	1.13	2.223	1.92	1.459	0.91	3.284
1	1	1	1	0	0.071	0.472	1	0.304	Cellular Component	organelle part	intracellular organelle part	GO:0044391	ribosomal subunit	0.003	0.002	0.002	0.001	0.016	0.005	0.005	0.004	0.002	0.52	0.384	0.213	0.299	2.721	1.899	1.18	0.466	1.77
0.884	0.305	1	0.542	0.32	0.59	0	0.8	0.06	Cellular Component	organelle part	intracellular organelle part	GO:0044427	chromosomal part	0.005	0.008	0.004	0.006	0.008	0.003	0.014	0.007	0.003	0.844	1.521	0.545	1.363	1.404	1.238	3.161	0.929	3.233
0.003	0.47	1	1	1	0.014	0.248	1	0.473	Cellular Component	organelle part	intracellular organelle part	GO:0044428	nuclear part	0.01	0.006	0.004	0.003	0.004	0.004	0.005	0.007	0.001	1.621	1.16	0.483	0.642	0.643	1.78	1.247	0.844	1.282
0.003	0.043	0.007	0.065	1	NA	0.978	0.582	NA	Cellular Component	organelle part	intracellular organelle part	GO:0044431	Golgi apparatus part	0.014	0.011	0.016	0.01	0.002	NA	0.003	0.009	NA	2.339	2.031	2.029	2.104	0.417	NA	0.693	1.12	NA
1	0	1	0	0.614	0.001	0.004	1	NA	Cellular Component	organelle part	intracellular organelle part	GO:0044432	endoplasmic reticulum part	0.003	0.023	0.003	0.016	0.007	0.01	0.012	0.005	NA	0.496	4.405	0.367	3.529	1.144	3.788	2.706	0.638	NA
0.33	0.135	0.017	0.765	NA	NA	NA	0.465	NA	Cellular Component	organelle part	intracellular organelle part	GO:0044433	cytoplasmic vesicle part	0.011	0.013	0.023	0.006	NA	NA	NA	0.011	NA	1.908	2.469	2.819	1.233	NA	NA	NA	1.4	NA
0.157	1	0.003	1	0	0	0.288	0	0	Cellular Component	organelle part	intracellular organelle part	GO:0044435	plastid part	0.008	0.002	0.012	0.003	0.028	0.008	0.005	0.019	0.006	1.343	0.373	1.551	0.76	4.788	3.155	1.22	2.301	6.522
0.855	0	0.096	0.003	0.012	0	0.02	0.068	0	Cellular Component	organelle part	intracellular organelle part	GO:0044437	vacuolar part	0.005	0.016	0.014	0.012	0.012	0.009	0.01	0.014	0.006	0.88	2.93	1.708	2.703	2.142	3.618	2.249	1.696	6.073
0.017	NA	0.81	NA	0.101	NA	NA	NA	NA	Cellular Component	organelle part	organellar ribosome	GO:0000315	organellar large ribosomal subunit	0.03	NA	0.01	NA	0.02	NA	NA	NA	NA	5.125	NA	1.262	NA	3.5	NA	NA	NA	NA
NA	NA	NA	NA	0	0.043	NA	NA	NA	Cellular Component	organelle part	organellar ribosome	GO:0009547	plastid ribosome	NA	NA	NA	NA	0.75	0.25	NA	NA	NA	NA	NA	NA	NA	129.944	99.301	NA	NA	NA
0.001	0.837	0.3	0.8	0.077	0.003	0.37	0.002	NA	Cellular Component	virion	virion part	GO:0019028	viral capsid	0.028	0.006	0.017	0.006	0.017	0.017	0.008	0.031	NA	4.698	1.042	2.083	1.215	2.888	6.62	1.921	3.793	NA
0.001	0.988	0.442	1	0.063	0.002	0.337	0.015	NA	Cellular Component	virion//virion part	virion part//viral capsid	GO:0019013	viral nucleocapsid	0.03	0.003	0.015	0.003	0.018	0.018	0.009	0.027	NA	5.004	0.555	1.849	0.647	3.076	7.051	2.046	3.306	NA
NA	NA	NA	NA	0	NA	0.003	0.095	NA	Molecular Function	antioxidant activity	peroxidase activity	GO:0004602	glutathione peroxidase activity	NA	NA	NA	NA	0.207	NA	0.103	0.069	NA	NA	NA	NA	NA	35.847	NA	23.842	8.562	NA
0.931	NA	0.739	0.966	0.033	NA	0.863	0.108	NA	Molecular Function	binding	carbohydrate derivative binding	GO:0008061	chitin binding	0.004	NA	0.011	0.004	0.021	NA	0.004	0.021	NA	0.598	NA	1.325	0.773	3.673	NA	0.814	2.632	NA
0	0.23	0	0.824	1	0.423	1	0.555	1	Molecular Function	binding	carbohydrate derivative binding	GO:0032553	ribonucleotide binding	0.008	0.006	0.012	0.005	0.004	0.003	0.003	0.008	0.001	1.404	1.142	1.476	0.998	0.727	1.117	0.723	1.031	0.526
NA	0.871	0.843	0.588	0.111	NA	0.015	NA	NA	Molecular Function	binding	chromatin binding	GO:0031490	chromatin DNA binding	NA	0.005	0.01	0.01	0.019	NA	0.024	NA	NA	NA	0.893	1.19	2.083	3.3	NA	5.488	NA	NA
NA	0.875	0.846	0.593	0.118	NA	0.016	NA	NA	Molecular Function	binding	chromatin binding//macromolecular complex binding	GO:0031491	nucleosome binding	NA	0.005	0.009	0.009	0.019	NA	0.023	NA	NA	NA	0.873	1.163	2.034	3.223	NA	5.36	NA	NA
0.025	0.828	0.522	0.8	0.145	NA	0.628	0.379	1	Molecular Function	binding	cofactor binding	GO:0050662	coenzyme binding	0.012	0.005	0.01	0.005	0.009	NA	0.005	0.01	0.001	1.978	0.997	1.262	1.046	1.566	NA	1.103	1.254	0.551
NA	0.056	NA	0.77	0.131	0.026	0.001	0.814	NA	Molecular Function	binding	drug binding//organic cyclic compound binding//heterocyclic compound binding	GO:0005527	macrolide binding	NA	0.03	NA	0.008	0.023	0.023	0.045	0.008	NA	NA	5.643	NA	1.644	3.908	8.96	10.397	0.933	NA
0.002	NA	NA	NA	NA	NA	NA	0.042	NA	Molecular Function	binding	hormone binding	GO:0010011	auxin binding	0.176	NA	NA	NA	NA	NA	NA	0.118	NA	29.848	NA	NA	NA	NA	NA	NA	14.606	NA
NA	NA	NA	NA	0.622	0.434	0.008	0.72	0.201	Molecular Function	binding	hormone binding	GO:0010427	abscisic acid binding	NA	NA	NA	NA	0.01	0.01	0.041	0.01	0.01	NA	NA	NA	NA	1.786	4.095	9.504	1.28	10.692
0	0.157	0	0.824	1	0.336	1	0.534	1	Molecular Function	binding	ion binding	GO:0043168	anion binding	0.009	0.006	0.012	0.005	0.005	0.003	0.004	0.008	0	1.448	1.156	1.463	0.995	0.795	1.133	0.81	1.032	0.515
0.574	0.037	0.502	0.07	1	0.277	0.503	NA	NA	Molecular Function	binding	lipid binding	GO:0005543	phospholipid binding	0.009	0.017	0.013	0.015	0.002	0.007	0.007	NA	NA	1.474	3.27	1.634	3.335	0.377	2.596	1.506	NA	NA
NA	NA	NA	NA	0.633	0.438	0.009	0.727	0.204	Molecular Function	binding	lipid binding	GO:0019840	isoprenoid binding	NA	NA	NA	NA	0.01	0.01	0.04	0.01	0.01	NA	NA	NA	NA	1.733	3.972	9.219	1.241	10.371
1	0.86	0.927	0.338	0	0.815	0.048	0.201	0.731	Molecular Function	binding	metal cluster binding	GO:0051536	iron-sulfur cluster binding	0.001	0.005	0.007	0.009	0.021	0.002	0.011	0.013	0.001	0.207	0.916	0.916	1.869	3.596	0.97	2.533	1.667	1.266
NA	NA	NA	NA	0.001	NA	0.015	NA	NA	Molecular Function	binding	organic cyclic compound binding//heterocyclic compound binding	GO:0043546	molybdopterin cofactor binding	NA	NA	NA	NA	0.176	NA	0.118	NA	NA	NA	NA	NA	NA	30.575	NA	27.115	NA	NA
1	1	0.211	1	0.349	0.831	0.024	0.269	0.011	Molecular Function	binding	organic cyclic compound binding//heterocyclic compound binding	GO:0046906	tetrapyrrole binding	0.003	0.002	0.011	0.003	0.007	0.002	0.007	0.01	0.003	0.434	0.35	1.313	0.715	1.213	0.927	1.668	1.217	2.663
0	0.084	0	0.71	1	0.424	1	0.362	1	Molecular Function	binding	organic cyclic compound binding//heterocyclic compound binding	GO:1901265	nucleoside phosphate binding	0.008	0.006	0.012	0.005	0.005	0.003	0.003	0.009	0.001	1.432	1.188	1.441	1.032	0.845	1.105	0.79	1.061	0.586
0.65	0.887	0.001	1	0.799	NA	0.265	0.004	0.956	Molecular Function	binding	pattern binding//carbohydrate binding	GO:0030247	polysaccharide binding	0.007	0.005	0.019	0.001	0.005	NA	0.007	0.017	0.001	1.118	0.868	2.395	0.289	0.916	NA	1.523	2.133	0.685
0.357	0.96	0.508	0.001	0.073	NA	0.008	0.504	NA	Molecular Function	binding	protein binding	GO:0005516	calmodulin binding	0.011	0.004	0.012	0.021	0.014	NA	0.016	0.011	NA	1.806	0.668	1.557	4.669	2.466	NA	3.691	1.325	NA
0.713	0.374	0.572	0.005	0	0	NA	0.067	NA	Molecular Function	binding	protein binding	GO:0031072	heat shock protein binding	0.009	0.017	0.017	0.043	0.061	0.052	NA	0.035	NA	1.471	3.263	2.174	9.507	10.546	20.724	NA	4.318	NA
NA	0.024	0.991	0.208	NA	NA	NA	NA	NA	Molecular Function	binding	protein binding	GO:0032182	ubiquitin-like protein binding	NA	0.032	0.006	0.019	NA	NA	NA	NA	NA	NA	5.937	0.791	4.152	NA	NA	NA	NA	NA
0.022	0.934	0.122	0.268	0.025	0.006	0.03	0.046	NA	Molecular Function	binding	protein binding	GO:0042802	identical protein binding	0.016	0.004	0.016	0.009	0.015	0.011	0.012	0.017	NA	2.699	0.749	1.994	2.035	2.534	4.226	2.758	2.146	NA
0.001	NA	0.037	NA	0.077	0.248	NA	0.126	NA	Molecular Function	binding	protein binding	GO:0044183	protein binding involved in protein folding	0.108	NA	0.081	NA	0.054	0.027	NA	0.054	NA	18.285	NA	10.133	NA	9.365	10.735	NA	6.711	NA
0.09	0.01	0.753	0	0	0	0.005	0.083	NA	Molecular Function	binding	protein binding	GO:0051082	unfolded protein binding	0.017	0.022	0.01	0.034	0.051	0.081	0.02	0.02	NA	2.902	4.139	1.225	7.503	8.918	32.127	4.519	2.434	NA
0.485	0.808	NA	0.161	0	0	0	0	NA	Molecular Function	binding	protein binding	GO:0051087	chaperone binding	0.014	0.007	NA	0.022	0.087	0.051	0.072	0.065	NA	2.451	1.36	NA	4.754	15.066	20.148	16.701	8.097	NA
NA	NA	NA	NA	NA	0	NA	NA	NA	Molecular Function	binding	protein binding	GO:0070678	preprotein binding	NA	NA	NA	NA	NA	0.429	NA	NA	NA	NA	NA	NA	NA	NA	170.231	NA	NA	NA
0	0.084	0	0.71	1	0.424	1	0.362	1	Molecular Function	binding	small molecule binding	GO:0000166	nucleotide binding	0.008	0.006	0.012	0.005	0.005	0.003	0.003	0.009	0.001	1.432	1.188	1.441	1.032	0.845	1.105	0.79	1.061	0.586
0.407	1	0.295	1	0.049	NA	0.579	0.293	NA	Molecular Function	binding	small molecule binding	GO:0019842	vitamin binding	0.01	0.003	0.014	0.003	0.014	NA	0.006	0.012	NA	1.638	0.519	1.729	0.605	2.396	NA	1.275	1.545	NA
0.653	0.833	0.928	NA	0.778	0.056	0.018	1	0.592	Molecular Function	binding	small molecule binding	GO:0043177	organic acid binding	0.007	0.005	0.007	NA	0.005	0.009	0.015	0.004	0.002	1.23	1.023	0.909	NA	0.945	3.611	3.352	0.451	1.886
0.202	NA	0.634	NA	0.694	0.49	0.016	0.49	0.251	Molecular Function	binding	small molecule binding	GO:0043178	alcohol binding	0.023	NA	0.016	NA	0.008	0.008	0.031	0.016	0.008	3.933	NA	1.938	NA	1.343	3.079	7.147	1.925	8.04
0.526	0.875	0.484	0.153	0.174	0.652	0.007	0.278	1	Molecular Function	catalytic activity	hydrolase activity	GO:0016798	hydrolase activity, acting on glycosyl bonds	0.007	0.005	0.01	0.008	0.008	0.003	0.009	0.01	0	1.214	0.898	1.246	1.657	1.451	1.109	2.114	1.287	0.414
0.713	0.516	0.981	1	0.003	0.866	0.982	0	0.545	Molecular Function	catalytic activity	hydrolase activity	GO:0016810	hydrolase activity, acting on carbon-nitrogen (but not peptide) bonds	0.007	0.009	0.007	0.002	0.022	0.002	0.002	0.037	0.002	1.113	1.646	0.822	0.48	3.8	0.871	0.505	4.628	2.274
0.998	0.228	0.485	0.898	0.692	1	0.756	0.001	NA	Molecular Function	catalytic activity	hydrolase activity	GO:0017171	serine hydrolase activity	0.003	0.009	0.011	0.004	0.006	0.001	0.004	0.02	NA	0.572	1.746	1.375	0.925	1.026	0.336	0.975	2.521	NA
NA	0.294	NA	0.489	0.246	0.144	0.015	0.137	0.439	Molecular Function	catalytic activity	isomerase activity	GO:0016859	cis-trans isomerase activity	NA	0.013	NA	0.01	0.013	0.01	0.02	0.02	0.003	NA	2.445	NA	2.137	2.257	3.881	4.504	2.426	3.378
NA	0.717	0.914	0.961	0.186	0.334	0.009	0.185	0.394	Molecular Function	catalytic activity	isomerase activity	GO:0016860	intramolecular oxidoreductase activity	NA	0.008	0.008	0.004	0.015	0.008	0.023	0.019	0.004	NA	1.438	0.958	0.838	2.655	3.044	5.298	2.378	3.974
0	NA	0.208	0.62	0.055	NA	NA	0.497	NA	Molecular Function	catalytic activity	isomerase activity	GO:0016866	intramolecular transferase activity	0.047	NA	0.021	0.009	0.021	NA	NA	0.013	NA	7.951	NA	2.67	1.869	3.702	NA	NA	1.592	NA
0.025	1	0.205	NA	NA	NA	NA	0.885	NA	Molecular Function	catalytic activity	ligase activity	GO:0016875	ligase activity, forming carbon-oxygen bonds	0.019	0.002	0.017	NA	NA	NA	NA	0.006	NA	3.218	0.397	2.114	NA	NA	NA	NA	0.787	NA
0.844	NA	1	NA	0.805	NA	NA	0.025	NA	Molecular Function	catalytic activity	ligase activity	GO:0016877	ligase activity, forming carbon-sulfur bonds	0.005	NA	0.005	NA	0.005	NA	NA	0.033	NA	0.929	NA	0.687	NA	0.952	NA	NA	4.093	NA
0.021	0.215	0.002	1	0.788	0.814	0.941	0.371	NA	Molecular Function	catalytic activity	ligase activity	GO:0016879	ligase activity, forming carbon-nitrogen bonds	0.021	0.013	0.032	0.003	0.005	0.003	0.003	0.013	NA	3.628	2.515	4.021	0.586	0.929	1.065	0.618	1.664	NA
0.986	1	1	0.849	0.529	1	0.084	0.015	0	Molecular Function	catalytic activity	lyase activity	GO:0016830	carbon-carbon lyase activity	0.004	0.002	0.006	0.005	0.007	0.001	0.009	0.017	0.012	0.614	0.341	0.794	0.992	1.258	0.36	2.091	2.14	12.235
0.886	0.652	1	0.614	NA	NA	0.792	0.05	NA	Molecular Function	catalytic activity	lyase activity	GO:0016840	carbon-nitrogen lyase activity	0.004	0.009	0.004	0.009	NA	NA	0.004	0.027	NA	0.755	1.675	0.558	1.952	NA	NA	1.029	3.325	NA
0.931	1	0.001	1	0.254	1	0.47	0.003	0.452	Molecular Function	catalytic activity	oxidoreductase activity	GO:0004497	monooxygenase activity	0.005	0.003	0.016	0.004	0.008	0.001	0.005	0.015	0.001	0.813	0.555	1.986	0.808	1.345	0.44	1.192	1.835	1.533
NA	NA	NA	NA	NA	0	0.298	NA	0	Molecular Function	catalytic activity	oxidoreductase activity	GO:0010242	oxygen evolving activity	NA	NA	NA	NA	NA	0.105	0.026	NA	0.132	NA	NA	NA	NA	NA	41.811	6.065	NA	136.467
0.378	1	0.121	0.975	0.537	NA	0.047	0.088	NA	Molecular Function	catalytic activity	oxidoreductase activity	GO:0016614	oxidoreductase activity, acting on CH-OH group of donors	0.009	0.003	0.014	0.004	0.007	NA	0.01	0.014	NA	1.522	0.507	1.8	0.787	1.248	NA	2.282	1.788	NA
0.476	1	0.167	0.403	0.09	0	0.018	0.012	0	Molecular Function	catalytic activity	oxidoreductase activity	GO:0016627	oxidoreductase activity, acting on the CH-CH group of donors	0.008	0.003	0.014	0.007	0.011	0.022	0.011	0.018	0.007	1.415	0.523	1.742	1.626	1.932	8.86	2.57	2.192	7.711
NA	NA	NA	NA	0	NA	0	0.487	NA	Molecular Function	catalytic activity	oxidoreductase activity	GO:0016661	oxidoreductase activity, acting on other nitrogenous compounds as donors	NA	NA	NA	NA	0.2	NA	0.125	0.025	NA	NA	NA	NA	NA	34.652	NA	28.81	3.104	NA
0.605	0.375	0.733	0.319	0.043	0.32	0.012	0.003	0.192	Molecular Function	catalytic activity	oxidoreductase activity	GO:0016667	oxidoreductase activity, acting on a sulfur group of donors	0.008	0.01	0.01	0.01	0.016	0.006	0.016	0.026	0.004	1.364	1.891	1.26	2.204	2.794	2.402	3.717	3.254	4.182
NA	1	1	0.966	0.022	0.936	0.144	0.79	NA	Molecular Function	catalytic activity	oxidoreductase activity	GO:0016684	oxidoreductase activity, acting on peroxide as acceptor	NA	0.001	0.007	0.004	0.013	0.002	0.008	0.007	NA	NA	0.176	0.82	0.82	2.273	0.745	1.944	0.931	NA
0.873	1	0	0.92	0.138	1	0.337	0.025	1	Molecular Function	catalytic activity	oxidoreductase activity	GO:0016705	oxidoreductase activity, acting on paired donors, with incorporation or reduction of molecular oxygen	0.005	0.003	0.016	0.004	0.008	0.001	0.006	0.013	0	0.889	0.526	2.058	0.919	1.457	0.278	1.292	1.609	0.363
NA	NA	NA	NA	NA	0.216	NA	0.001	NA	Molecular Function	catalytic activity	oxidoreductase activity	GO:0016730	oxidoreductase activity, acting on iron-sulfur proteins as donors	NA	NA	NA	NA	NA	0.032	NA	0.129	NA	NA	NA	NA	NA	NA	12.813	NA	16.019	NA
0	0.911	0.12	0.943	0.843	NA	0.903	0.46	0.476	Molecular Function	catalytic activity	transferase activity	GO:0016741	transferase activity, transferring one-carbon groups	0.024	0.005	0.013	0.004	0.005	NA	0.004	0.01	0.002	4.031	0.856	1.584	0.887	0.879	NA	0.818	1.196	1.578
0.567	0.01	0	0.143	0.66	1	0.122	0.727	NA	Molecular Function	catalytic activity	transferase activity	GO:0016757	transferase activity, transferring glycosyl groups	0.007	0.01	0.015	0.007	0.006	0.001	0.007	0.008	NA	1.152	1.863	1.915	1.551	1.032	0.225	1.504	0.986	NA
0	0.029	0	0.511	1	1	1	0.115	NA	Molecular Function	catalytic activity	transferase activity	GO:0016772	transferase activity, transferring phosphorus-containing groups	0.009	0.007	0.014	0.005	0.004	0	0.002	0.009	NA	1.541	1.334	1.805	1.118	0.642	0.147	0.563	1.177	NA
0.904	0.003	1	0.898	1	1	1	1	NA	Molecular Function	catalytic activity	transferase activity	GO:0019787	ubiquitin-like protein transferase activity	0.005	0.009	0.005	0.004	0.002	0.001	0.002	0.004	NA	0.889	1.767	0.657	0.951	0.408	0.36	0.418	0.517	NA
NA	NA	NA	NA	0.002	NA	NA	NA	NA	Molecular Function	metallochaperone activity	copper chaperone activity	GO:0016532	superoxide dismutase copper chaperone activity	NA	NA	NA	NA	0.5	NA	NA	NA	NA	NA	NA	NA	NA	86.629	NA	NA	NA	NA
0.647	0.375	0.639	0.62	0.335	0.652	0.006	0.497	0.374	Molecular Function	molecular function regulator	enzyme regulator activity	GO:0008047	enzyme activator activity	0.009	0.013	0.013	0.009	0.013	0.004	0.026	0.013	0.004	1.452	2.416	1.609	1.877	2.231	1.705	5.935	1.598	4.451
NA	NA	NA	NA	0.66	0.464	0.011	0.755	0.222	Molecular Function	molecular function regulator	enzyme regulator activity	GO:0019208	phosphatase regulator activity	NA	NA	NA	NA	0.009	0.009	0.036	0.009	0.009	NA	NA	NA	NA	1.575	3.611	8.381	1.129	9.429
0.633	0.16	0.874	0.614	0.592	0.645	0.005	0.018	NA	Molecular Function	molecular function regulator	enzyme regulator activity	GO:0060589	nucleoside-triphosphatase regulator activity	0.009	0.018	0.009	0.009	0.009	0.004	0.027	0.031	NA	1.51	3.35	1.116	1.952	1.547	1.773	6.173	3.88	NA
0	0.005	0.079	0.063	NA	NA	NA	0.492	NA	Molecular Function	signal transducer activity	signal transducer activity, downstream of receptor	GO:0004702	signal transducer, downstream of receptor, with serine/threonine kinase activity	0.027	0.023	0.02	0.016	NA	NA	NA	0.011	NA	4.602	4.255	2.551	3.471	NA	NA	NA	1.408	NA
0.08	NA	0.113	NA	0.044	NA	0.242	NA	NA	Molecular Function	transcription factor activity, protein binding	transcription factor activity, core RNA polymerase binding	GO:0000996	core DNA-dependent RNA polymerase binding promoter specificity activity	0.08	NA	0.08	NA	0.08	NA	0.04	NA	NA	13.531	NA	9.998	NA	13.861	NA	9.219	NA	NA
NA	NA	NA	NA	NA	NA	0.022	NA	NA	Molecular Function	transcription factor activity, protein binding	transcription factor activity, transcription factor binding	GO:0001134	transcription factor activity, transcription factor recruiting	NA	NA	NA	NA	NA	NA	0.042	NA	NA	NA	NA	NA	NA	NA	NA	9.603	NA	NA
0.374	0.875	0.815	0.88	0.869	0.029	0.747	0.497	NA	Molecular Function	transcription factor activity, protein binding	transcription factor activity, transcription factor binding	GO:0003712	transcription cofactor activity	0.011	0.005	0.009	0.005	0.005	0.011	0.005	0.011	NA	1.905	0.845	1.126	0.985	0.78	4.473	1.038	1.398	NA
NA	NA	NA	0.026	NA	NA	0.353	NA	NA	Molecular Function	transporter activity	carbohydrate derivative transporter activity	GO:0005338	nucleotide-sugar transmembrane transporter activity	NA	NA	NA	0.06	NA	NA	0.02	NA	NA	NA	NA	NA	13.12	NA	NA	4.61	NA	NA
NA	NA	NA	NA	NA	NA	NA	0.008	NA	Molecular Function	transporter activity	carbohydrate derivative transporter activity	GO:0015119	hexose phosphate transmembrane transporter activity	NA	NA	NA	NA	NA	NA	NA	0.333	NA	NA	NA	NA	NA	NA	NA	NA	41.382	NA
NA	NA	NA	NA	NA	NA	NA	0.022	NA	Molecular Function	transporter activity	carbohydrate derivative transporter activity	GO:0015120	phosphoglycerate transmembrane transporter activity	NA	NA	NA	NA	NA	NA	NA	0.182	NA	NA	NA	NA	NA	NA	NA	NA	22.572	NA
0.873	0.373	0.094	0.824	0	0.009	0.002	0	0	Molecular Function	transporter activity	carbohydrate transporter activity	GO:0015144	carbohydrate transmembrane transporter activity	0.005	0.01	0.018	0.005	0.022	0.011	0.018	0.033	0.019	0.809	1.795	2.193	1.046	3.869	4.435	4.043	4.158	19.85
NA	NA	NA	NA	0.022	NA	NA	0.286	NA	Molecular Function	transporter activity	L-serine transporter activity	GO:0015194	L-serine transmembrane transporter activity	NA	NA	NA	NA	0.118	NA	NA	0.059	NA	NA	NA	NA	NA	20.383	NA	NA	7.303	NA
0.567	0.027	0.739	0.512	NA	NA	NA	0.329	NA	Molecular Function	transporter activity	substrate-specific transporter activity	GO:0005319	lipid transporter activity	0.012	0.029	0.012	0.012	NA	NA	NA	0.018	NA	1.978	5.486	1.462	2.557	NA	NA	NA	2.178	NA
0.011	NA	0	0.998	0.523	NA	0.323	0.286	NA	Molecular Function	transporter activity	transmembrane transporter activity//drug transporter activity	GO:0015238	drug transmembrane transporter activity	0.024	NA	0.04	0.003	0.009	NA	0.009	0.015	NA	4.138	NA	4.969	0.669	1.59	NA	2.114	1.898	NA
0.276	NA	0.028	NA	NA	NA	NA	0.629	NA	Molecular Function	transporter activity	transmembrane transporter activity	GO:0015562	efflux transmembrane transporter activity	0.029	NA	0.057	NA	NA	NA	NA	0.014	NA	4.833	NA	7.142	NA	NA	NA	NA	1.774	NA
0.798	0.648	0.283	0.124	0.28	0.015	0.359	0.286	0	Molecular Function	transporter activity	transmembrane transporter activity	GO:0022803	passive transmembrane transporter activity	0.006	0.007	0.014	0.011	0.01	0.01	0.007	0.013	0.017	0.949	1.316	1.753	2.453	1.701	3.9	1.616	1.567	17.455
0.213	0.941	0	1	0.084	NA	0.067	0	1	Molecular Function	transporter activity	transmembrane transporter activity	GO:0022804	active transmembrane transporter activity	0.009	0.004	0.018	0.003	0.009	NA	0.007	0.016	0	1.45	0.836	2.271	0.675	1.544	NA	1.659	2	0.356
0.889	0.664	1	0.343	0.014	0	0.02	0.137	0	Molecular Function	transporter activity	transmembrane transporter activity	GO:1901618	organic hydroxy compound transmembrane transporter activity	0.004	0.009	0.004	0.013	0.026	0.03	0.022	0.022	0.052	0.735	1.632	0.543	2.852	4.52	12.089	5.01	2.699	54.112
NA	NA	NA	NA	0.033	NA	NA	0.071	NA	Molecular Function	transporter activity	transmembrane transporter activity	GO:1901682	sulfur compound transmembrane transporter activity	NA	NA	NA	NA	0.046	NA	NA	0.046	NA	NA	NA	NA	NA	7.997	NA	NA	5.73	NA
0.961	1	0.021	0.362	0.047	1	0.062	0	0.001	Molecular Function	transporter activity	transmembrane transporter activity//substrate-specific transporter activity	GO:0022891	substrate-specific transmembrane transporter activity	0.005	0.004	0.012	0.006	0.009	0.002	0.007	0.017	0.003	0.821	0.663	1.517	1.303	1.492	0.614	1.526	2.055	3.205
0	NA	0.006	NA	NA	NA	NA	NA	NA	Molecular Function	transporter activity	xenobiotic transporter activity	GO:0008559	xenobiotic-transporting ATPase activity	0.111	NA	0.089	NA	NA	NA	NA	NA	NA	18.793	NA	11.109	NA	NA	NA	NA	NA	NA

## Sheet: KEGG_enrichment_cluster_leaves
Table S17. The KEGG enrichment analysis of DEG clusters of leaves, in each of which genes have similar expression profiles. Heatmap showing the q-value significance of enriched KEGG pathways. "NA" represent the terms were not enriched in relative time points. The cluster number has been defined in Figure S14.													Enrichment Factor									Enrichment Foldchange
cluster_1	cluster_2	cluster_3	cluster_4	cluster_5	cluster_6	cluster_7	cluster_8	cluster_9	Pathway Hierarchy1	Pathway Hierarchy2	KEGG Pathway	Pathway ID	cluster_1	cluster_2	cluster_3	cluster_4	cluster_5	cluster_6	cluster_7	cluster_8	cluster_9	cluster_1	cluster_2	cluster_3	cluster_4	cluster_5	cluster_6	cluster_7	cluster_8	cluster_9
0.954	0.139	0.777	NA	0.648	0.992	0.311	1	0.003	Cellular Processes	Cell growth and death	Apoptosis	ko04210	0.004	0.021	0.008	NA	0.013	0.004	0.017	0.004	0.017	0.588	3.517	1.02	NA	1.53	0.861	2.455	0.412	9.437
0.954	0.908	0.605	0.797	1	0	0.515	1	0.08	Cellular Processes	Cell growth and death	Necroptosis	ko04217	0.004	0.007	0.011	0.007	0.004	0.028	0.011	0.007	0.007	0.61	1.094	1.322	1.198	0.529	5.804	1.591	0.64	3.669		1	0.8	0.6	0.4	0.2
0.954	0.418	0.777	0.159	0.143	NA	0.001	0.652	NA	Cellular Processes	Cellular community - eukaryotes	Tight junction	ko04530	0.004	0.016	0.008	0.02	0.024	NA	0.036	0.016	NA	0.565	2.701	0.979	3.697	2.938	NA	5.302	1.581	NA		0.995	0.795	0.595	0.395	0.195
0.031	0.251	NA	NA	0.911	NA	NA	0.537	NA	Cellular Processes	Transport and catabolism	Autophagy - other eukaryotes	ko04136	0.042	0.025	NA	NA	0.008	NA	NA	0.025	NA	5.858	4.203	NA	NA	1.016	NA	NA	2.461	NA		0.99	0.79	0.59	0.39	0.19
0.954	0.54	0.251	0.309	1	0.025	0.085	1	0.076	Cellular Processes	Transport and catabolism	Endocytosis	ko04144	0.006	0.01	0.015	0.011	0.006	0.014	0.015	0.007	0.006	0.774	1.619	1.845	2.026	0.671	2.831	2.22	0.677	3.102		0.985	0.785	0.585	0.385	0.185
0.994	1	0.818	NA	1	0.992	0.99	1	0.003	Cellular Processes	Transport and catabolism	Lysosome	ko04142	0.002	0.002	0.007	NA	0.005	0.002	0.002	0.005	0.012	0.339	0.405	0.881	NA	0.588	0.496	0.353	0.474	6.794		0.98	0.78	0.58	0.38	0.18
0.661	0.556	NA	NA	0.878	0	0.019	0.002	0.003	Environmental Information Processing	Signal transduction	MAPK signaling pathway	ko04010	0.013	0.013	NA	NA	0.009	0.043	0.03	0.013	0.017	1.818	2.174	NA	NA	1.051	8.872	4.426	1.273	9.722		0.975	0.775	0.575	0.375	0.175
0.959	0.944	0.049	0.614	1	NA	0.737	1	NA	Environmental Information Processing	Signal transduction	NF-kappa B signaling pathway	ko04064	0.004	0.006	0.023	0.008	0.004	NA	0.008	0.004	NA	0.577	1.036	2.754	1.512	0.501	NA	1.205	0.404	NA		0.97	0.77	0.57	0.37	0.17
NA	0.007	NA	NA	0.878	NA	NA	NA	NA	Environmental Information Processing	Signal transduction	Notch signaling pathway	ko04330	NA	0.05	NA	NA	0.01	NA	NA	NA	NA	NA	8.322	NA	NA	1.207	NA	NA	NA	NA		0.965	0.765	0.565	0.365	0.165
0.062	0	0.237	0.037	1	NA	0.482	0.958	NA	Environmental Information Processing	Signal transduction	Phospholipase D signaling pathway	ko04072	0.028	0.042	0.023	0.028	0.005	NA	0.014	0.009	NA	3.942	7.07	2.849	5.162	0.57	NA	2.056	0.92	NA		0.96	0.76	0.56	0.36	0.16
0.954	0.198	0.777	0.325	0.886	0	0.902	0.778	NA	Environmental Information Processing	Signal transduction	PI3K-Akt signaling pathway	ko04151	0.005	0.016	0.008	0.013	0.008	0.04	0.005	0.013	NA	0.746	2.675	0.97	2.442	0.97	8.189	0.778	1.305	NA		0.955	0.755	0.555	0.355	0.155
NA	0.54	0.383	1	0.038	0.367	0.87	0.844	NA	Genetic Information Processing	Folding, sorting and degradation	Protein export	ko03060	NA	0.013	0.016	0.003	0.029	0.013	0.006	0.013	NA	NA	2.142	1.941	0.586	3.494	2.622	0.934	1.254	NA		0.95	0.75	0.55	0.35	0.15
0.998	0.003	1	0	1	0	0	1	0	Genetic Information Processing	Folding, sorting and degradation	Protein processing in endoplasmic reticulum	ko04141	0.003	0.016	0.005	0.023	0.006	0.086	0.036	0.004	0.014	0.463	2.631	0.603	4.247	0.703	17.802	5.317	0.405	7.896		0.945	0.745	0.545	0.345	0.145
0.035	0.028	1	0.399	1	0.992	0.778	1	NA	Genetic Information Processing	Folding, sorting and degradation	RNA degradation	ko03018	0.02	0.018	0.004	0.011	0.004	0.004	0.007	0.007	NA	2.807	3.051	0.443	2.005	0.443	0.747	1.065	0.714	NA		0.94	0.74	0.54	0.34	0.14
0.84	1	1	0.107	1	0.001	0.001	0.844	0.134	Genetic Information Processing	Transcription	Spliceosome	ko03040	0.007	0.002	0.004	0.012	0.006	0.016	0.02	0.011	0.004	1.022	0.349	0.506	2.294	0.76	3.206	2.894	1.124	2.342		0.935	0.735	0.535	0.335	0.135
0.002	1	0.011	NA	NA	NA	NA	1	NA	Genetic Information Processing	Translation	Aminoacyl-tRNA biosynthesis	ko00970	0.031	0.003	0.031	NA	NA	NA	NA	0.006	NA	4.308	0.468	3.736	NA	NA	NA	NA	0.548	NA		0.93	0.73	0.53	0.33	0.13
0.002	0.922	0.483	1	1	0.992	NA	0.642	NA	Genetic Information Processing	Translation	Ribosome biogenesis in eukaryotes	ko03008	0.028	0.006	0.013	0.002	0.002	0.002	NA	0.015	NA	3.872	1.068	1.55	0.39	0.258	0.436	NA	1.46	NA		0.925	0.725	0.525	0.325	0.125
0.999	1	1	1	0	0.992	NA	1	NA	Genetic Information Processing	Translation	Ribosome	ko03010	0.003	0.001	0.001	0	0.024	0.003	NA	0.005	NA	0.406	0.121	0.176	0.066	2.948	0.594	NA	0.497	NA		0.92	0.72	0.52	0.32	0.12
0	NA	0.123	NA	NA	NA	NA	NA	NA	Metabolism	Amino acid metabolism	Lysine biosynthesis	ko00300	0.107	NA	0.054	NA	NA	NA	NA	NA	NA	15.064	NA	6.531	NA	NA	NA	NA	NA	NA		0.915	0.715	0.515	0.315	0.115
0.883	1	0.697	0.797	0.369	NA	0.42	0.022	NA	Metabolism	Amino acid metabolism	Phenylalanine metabolism	ko00360	0.007	0.004	0.011	0.007	0.018	NA	0.014	0.035	NA	0.987	0.59	1.283	1.292	2.139	NA	2.059	3.453	NA		0.91	0.71	0.51	0.31	0.11
0.03	NA	NA	0.634	NA	NA	NA	NA	NA	Metabolism	Amino acid metabolism	Valine, leucine and isoleucine biosynthesis	ko00290	0.059	NA	NA	0.015	NA	NA	NA	NA	NA	8.271	NA	NA	2.708	NA	NA	NA	NA	NA		0.905	0.705	0.505	0.305	0.105
NA	0.72	NA	0.614	0.006	NA	0.685	0.891	NA	Metabolism	Biosynthesis of other secondary metabolites	Flavone and flavonol biosynthesis	ko00944	NA	0.016	NA	0.016	0.081	NA	0.016	0.016	NA	NA	2.711	NA	2.97	9.832	NA	2.366	1.587	NA		0.9	0.7	0.5	0.3	0.1
0.954	1	0.485	1	0.001	NA	0.405	0.972	NA	Metabolism	Biosynthesis of other secondary metabolites	Flavonoid biosynthesis	ko00941	0.005	0.003	0.013	0.003	0.034	NA	0.013	0.008	NA	0.734	0.439	1.592	0.481	4.138	NA	1.915	0.771	NA		0.895	0.695	0.495	0.295	0.095
0	NA	NA	NA	NA	NA	NA	NA	NA	Metabolism	Biosynthesis of other secondary metabolites	Monobactam biosynthesis	ko00261	0.14	NA	NA	NA	NA	NA	NA	NA	NA	19.619	NA	NA	NA	NA	NA	NA	NA	NA		0.89	0.69	0.49	0.29	0.09
0.84	0.588	0.483	0.84	0.164	0.992	0.768	0.004	NA	Metabolism	Carbohydrate metabolism	Amino sugar and nucleotide sugar metabolism	ko00520	0.007	0.009	0.012	0.006	0.016	0.001	0.007	0.028	NA	1.043	1.497	1.447	1.093	1.99	0.305	1.088	2.774	NA		0.885	0.685	0.485	0.285	0.085
0.954	0.54	0.755	NA	1	0.992	0.515	0.373	0.008	Metabolism	Carbohydrate metabolism	Fructose and mannose metabolism	ko00051	0.006	0.012	0.009	NA	0.003	0.003	0.012	0.02	0.012	0.822	1.966	1.069	NA	0.356	0.602	1.716	2.014	6.595		0.88	0.68	0.48	0.28	0.08
0.954	0.54	0.974	0.107	0.986	0.368	0.034	0.859	NA	Metabolism	Carbohydrate metabolism	Galactose metabolism	ko00052	0.005	0.01	0.005	0.015	0.007	0.01	0.018	0.012	NA	0.701	1.676	0.608	2.753	0.81	2.051	2.681	1.144	NA		0.875	0.675	0.475	0.275	0.075
0.954	0.588	0.041	NA	0.684	0.992	0.182	0.029	0.004	Metabolism	Carbohydrate metabolism	Pentose phosphate pathway	ko00030	0.004	0.012	0.031	NA	0.012	0.004	0.02	0.035	0.016	0.549	1.97	3.81	NA	1.429	0.804	2.865	3.46	8.81		0.87	0.67	0.47	0.27	0.07
NA	NA	0.485	NA	0.372	0.992	0.021	0.007	0	Metabolism	Energy metabolism	Carbon fixation in photosynthetic organisms	ko00710	NA	NA	0.013	NA	0.016	0.005	0.023	0.034	0.021	NA	NA	1.579	NA	1.895	1.066	3.42	3.315	11.686		0.865	0.665	0.465	0.265	0.065
NA	1	NA	1	1	0.992	0.99	1	0.001	Metabolism	Energy metabolism	Photosynthesis	ko00195	NA	0.002	NA	0.001	0.004	0.002	0.004	0.003	0.007	NA	0.308	NA	0.225	0.446	0.502	0.537	0.3	3.782		0.86	0.66	0.46	0.26	0.06
0.954	0.985	0.02	NA	1	NA	0.042	0.958	NA	Metabolism	Energy metabolism	Sulfur metabolism	ko00920	0.005	0.005	0.036	NA	0.005	NA	0.027	0.009	NA	0.636	0.761	4.413	NA	0.552	NA	3.983	0.891	NA		0.855	0.655	0.455	0.255	0.055
0.464	0	NA	0.543	NA	NA	NA	0.891	NA	Metabolism	Glycan biosynthesis and metabolism	N-Glycan biosynthesis	ko00510	0.019	0.052	NA	0.013	NA	NA	NA	0.013	NA	2.739	8.733	NA	2.391	NA	NA	NA	1.278	NA		0.85	0.65	0.45	0.25	0.05
0.464	0.028	NA	0.884	NA	NA	NA	NA	NA	Metabolism	Glycan biosynthesis and metabolism	Various types of N-glycan biosynthesis	ko00513	0.02	0.034	NA	0.007	NA	NA	NA	NA	NA	2.869	5.718	NA	1.253	NA	NA	NA	NA	NA		0.845	0.645	0.445	0.245	0.045
0.83	0.755	0.708	0.634	0.143	NA	0	0.921	NA	Metabolism	Lipid metabolism	Arachidonic acid metabolism	ko00590	0.014	0.014	0.014	0.014	0.043	NA	0.087	0.014	NA	2.038	2.436	1.767	2.668	5.301	NA	12.756	1.426	NA		0.84	0.64	0.44	0.24	0.04
0.062	0.003	0.318	0.413	0.85	NA	0.83	0.749	0.08	Metabolism	Lipid metabolism	Glycerophospholipid metabolism	ko00564	0.02	0.024	0.016	0.011	0.009	NA	0.007	0.013	0.007	2.806	4.1	1.892	2.041	1.081	NA	0.976	1.309	3.751		0.835	0.635	0.435	0.235	0.035
NA	0.588	0.832	NA	0.648	NA	0.034	0.364	NA	Metabolism	Lipid metabolism	Linoleic acid metabolism	ko00591	NA	0.014	0.007	NA	0.014	NA	0.036	0.029	NA	NA	2.402	0.871	NA	1.742	NA	5.239	2.812	NA		0.83	0.63	0.43	0.23	0.03
0.014	0.588	0.099	0.879	NA	0.992	NA	0.987	NA	Metabolism	Lipid metabolism	Sphingolipid metabolism	ko00600	0.042	0.014	0.035	0.007	NA	0.007	NA	0.007	NA	5.941	2.368	4.293	1.297	NA	1.449	NA	0.693	NA		0.825	0.625	0.425	0.225	0.025
0.84	0.849	0.293	0.433	0.276	NA	NA	0.208	0.003	Metabolism	Metabolism of cofactors and vitamins	Thiamine metabolism	ko00730	0.01	0.01	0.029	0.019	0.029	NA	NA	0.038	0.029	1.339	1.601	3.483	3.507	3.483	NA	NA	3.749	16.11		0.82	0.62	0.42	0.22	0.02
0.626	0.985	0.049	0.653	0.868	0.986	0.743	0.035	NA	Metabolism	Metabolism of cofactors and vitamins	Ubiquinone and other terpenoid-quinone biosynthesis	ko00130	0.014	0.005	0.032	0.009	0.009	0.009	0.009	0.037	NA	1.944	0.775	3.933	1.697	1.124	1.897	1.352	3.628	NA		0.815	0.615	0.415	0.215	0.015
NA	0.588	0.574	NA	0.252	NA	0.575	0.022	NA	Metabolism	Metabolism of cofactors and vitamins	Vitamin B6 metabolism	ko00750	NA	0.024	0.024	NA	0.048	NA	0.024	0.095	NA	NA	4.003	2.903	NA	5.806	NA	3.493	9.373	NA		0.81	0.61	0.41	0.21	0.01
0.994	0.588	0.123	0.84	0.385	0.298	0.063	0.208	0.004	Metabolism	Metabolism of other amino acids	Glutathione metabolism	ko00480	0.003	0.009	0.018	0.006	0.013	0.01	0.016	0.019	0.009	0.414	1.483	2.151	1.083	1.614	2.119	2.373	1.882	4.975		0.805	0.605	0.405	0.205	0.005
NA	NA	0.263	0.272	NA	NA	NA	0.002	NA	Metabolism	Metabolism of terpenoids and polyketides	Geraniol degradation	ko00281	NA	NA	0.167	0.167	NA	NA	NA	0.5	NA	NA	NA	20.319	30.687	NA	NA	NA	49.21	NA						0
NA	0.82	0.011	0.723	0.648	0.992	0.544	0.649	0.397	Metabolism	Metabolism of terpenoids and polyketides	Terpenoid backbone biosynthesis	ko00900	NA	0.008	0.037	0.008	0.012	0.004	0.012	0.016	0.004	NA	1.384	4.515	1.515	1.505	0.847	1.811	1.62	2.32
0.192	1	0.041	1	0.121	0.992	0.182	0.228	0.592	Metabolism	Overview	Biosynthesis of amino acids	ko01230	0.013	0.004	0.018	0.001	0.016	0.002	0.012	0.017	0.002	1.836	0.627	2.161	0.172	1.933	0.384	1.779	1.653	1.052
0.994	1	0.01	1	0.196	0.992	0.01	0.1	0.005	Metabolism	Overview	Carbon metabolism	ko01200	0.004	0.003	0.02	0.001	0.013	0.003	0.016	0.018	0.006	0.554	0.53	2.402	0.145	1.633	0.649	2.312	1.784	3.555

## Sheet: GO_enrichment_cluster_grain
Table S17. The GO enrichment analysis of DEG clusters of grain, in each of which genes have similar expression profiles. Heatmap showing the q-value significance of enriched GO terms. "NA" represent the terms were not enriched in relative time points. The cluster number has been defined in Figure S15.														Enrichment Factor									Enrichment Foldchange
cluster_1	cluster_2	cluster_3	cluster_4	cluster_5	cluster_6	cluster_7	cluster_8	cluster_9	GO Term (Lev1)	GO Term (Lev2)	GO Term (Lev3)	GO ID (Lev4)	GO Term (Lev4)	cluster_1	cluster_2	cluster_3	cluster_4	cluster_5	cluster_6	cluster_7	cluster_8	cluster_9	cluster_1	cluster_2	cluster_3	cluster_4	cluster_5	cluster_6	cluster_7	cluster_8	cluster_9
1	0.9	0.071	0.155	1	1	0.254	1	0.011	Biological Process	biological regulation	regulation of biological process	GO:0019222	regulation of metabolic process	0.001	0.002	0.003	0.002	0.001	0.001	0.002	0	0.002	0.775	1.033	1.372	1.292	0.858	0.469	1.26	0.622	1.691
0.066	NA	NA	0.855	NA	0.047	NA	NA	0.664	Biological Process	biological regulation	regulation of biological process	GO:0040008	regulation of growth	0.005	NA	NA	0.002	NA	0.007	NA	NA	0.002	6.111	NA	NA	0.926	NA	4.927	NA	NA	1.72		1	0.8	0.6	0.4	0.2
0.038	1	0.07	0.003	0.029	0.891	0	0.356	0	Biological Process	biological regulation	regulation of biological process	GO:0048519	negative regulation of biological process	0.002	0.001	0.004	0.005	0.004	0.002	0.01	0.001	0.007	2.869	0.294	2.021	2.772	2.381	1.084	6.023	2.59	7.267		0.995	0.795	0.595	0.395	0.195
1	0.875	0.149	0.389	1	1	0.45	1	0.032	Biological Process	biological regulation	regulation of biological process	GO:0050794	regulation of cellular process	0.001	0.002	0.003	0.002	0.001	0.001	0.002	0	0.002	0.813	1.104	1.255	1.132	0.787	0.461	1.156	0.489	1.501		0.99	0.79	0.59	0.39	0.19
NA	NA	NA	NA	NA	NA	NA	NA	0	Biological Process	biological regulation	regulation of biological quality	GO:0001505	regulation of neurotransmitter levels	NA	NA	NA	NA	NA	NA	NA	NA	1	NA	NA	NA	NA	NA	NA	NA	NA	969.799		0.985	0.785	0.585	0.385	0.185
0	NA	NA	0.578	0.031	0.023	0.724	0.026	0.376	Biological Process	biological regulation	regulation of biological quality	GO:0051235	maintenance of location	0.031	NA	NA	0.004	0.013	0.013	0.004	0.009	0.004	35.742	NA	NA	2.321	8.474	9.262	2.766	24.584	4.31		0.98	0.78	0.58	0.38	0.18
0.487	0.923	0.78	NA	0.014	NA	0.868	NA	NA	Biological Process	biological regulation	regulation of biological quality	GO:0090066	regulation of anatomical structure size	0.003	0.003	0.003	NA	0.012	NA	0.003	NA	NA	3.481	1.428	1.509	NA	7.703	NA	1.886	NA	NA		0.975	0.775	0.575	0.375	0.175
0	0.899	NA	0	0	NA	0.047	0.009	0	Biological Process	biological regulation	regulation of molecular function	GO:0044092	negative regulation of molecular function	0.011	0.004	NA	0.02	0.013	NA	0.007	0.006	0.024	12.741	1.742	NA	10.618	8.223	NA	4.601	15.337	23.304		0.97	0.77	0.57	0.37	0.17
0.003	0.94	0.408	0	0.011	NA	0.255	0.049	0	Biological Process	biological regulation	regulation of molecular function	GO:0050790	regulation of catalytic activity	0.006	0.002	0.004	0.011	0.007	NA	0.004	0.003	0.013	6.641	0.908	1.918	5.534	4.286	NA	2.398	7.993	12.146		0.965	0.765	0.565	0.365	0.165
0	0.9	0.491	0.188	0	0.666	0	NA	0	Biological Process	cellular process//cellular component organization or biogenesis	cellular component organization//cellular component biogenesis	GO:0022607	cellular component assembly	0.003	0.002	0.003	0.003	0.005	0.002	0.032	NA	0.007	3.991	1.133	1.33	1.675	3.227	1.299	19.789	NA	7.257		0.96	0.76	0.56	0.36	0.16
0	0.923	0.773	0.09	0	1	0	NA	0	Biological Process	cellular process//cellular component organization or biogenesis	cellular component organization	GO:0006325	chromatin organization	0.006	0.002	0.002	0.005	0.01	0.001	0.078	NA	0.018	7.16	1.068	1.128	2.367	6.121	0.787	48.302	NA	17.583		0.955	0.755	0.555	0.355	0.155
0.01	1	1	0.96	0.18	1	0	1	0	Biological Process	cellular process//cellular component organization or biogenesis	cellular component organization	GO:0006996	organelle organization	0.002	0.001	0.001	0.002	0.002	0.001	0.018	0	0.004	2.301	0.295	0.686	0.785	1.512	0.957	10.908	0.693	4.25		0.95	0.75	0.55	0.35	0.15
0	1	0.898	0.101	0	0.513	0	NA	0	Biological Process	cellular process//cellular component organization or biogenesis	cellular component organization	GO:0043933	macromolecular complex subunit organization	0.004	0.002	0.002	0.004	0.005	0.002	0.036	NA	0.008	4.528	0.714	0.906	1.9	3.469	1.474	22.642	NA	8.234		0.945	0.745	0.545	0.345	0.145
0.074	0.828	0.78	0.068	0.05	NA	1	NA	0.037	Biological Process	cellular process//cellular component organization or biogenesis	cellular component organization	GO:0045229	external encapsulating structure organization	0.003	0.003	0.002	0.004	0.004	NA	0.001	NA	0.003	3.011	1.441	1.087	2.281	2.499	NA	0.544	NA	2.966		0.94	0.74	0.54	0.34	0.14
NA	0.783	0.02	0.343	1	NA	NA	NA	0.713	Biological Process	cellular process//cellular component organization or biogenesis	cell wall organization or biogenesis//cellular component biogenesis	GO:0042546	cell wall biogenesis	NA	0.004	0.009	0.004	0.001	NA	NA	NA	0.001	NA	2.091	4.419	2.317	0.94	NA	NA	NA	1.435		0.935	0.735	0.535	0.335	0.135
0	1	0.817	0.001	0	NA	NA	0.034	0.799	Biological Process	cellular process	cell wall organization or biogenesis	GO:0044036	cell wall macromolecule metabolic process	0.009	0.001	0.002	0.01	0.012	NA	NA	0.003	0.001	10.373	0.532	1.124	5.305	7.89	NA	NA	9.365	1.095		0.93	0.73	0.53	0.33	0.13
0.06	0.785	0.75	0.062	0.037	NA	1	NA	0.029	Biological Process	cellular process	cell wall organization or biogenesis	GO:0071555	cell wall organization	0.003	0.003	0.002	0.005	0.004	NA	0.001	NA	0.003	3.203	1.532	1.157	2.427	2.658	NA	0.578	NA	3.155		0.925	0.725	0.525	0.325	0.125
0.023	0.998	0.491	0.38	0.34	NA	1	NA	0.89	Biological Process	cellular process	cell wall organization or biogenesis	GO:0071669	plant-type cell wall organization or biogenesis	0.004	0.002	0.003	0.003	0.003	NA	0.002	NA	0.001	4.905	0.805	1.701	1.784	2.171	NA	1.063	NA	0.828		0.92	0.72	0.52	0.32	0.12
NA	NA	0.027	NA	NA	NA	NA	NA	NA	Biological Process	cellular process//detoxification	cellular detoxification	GO:0098869	cellular oxidant detoxification	NA	NA	0.044	NA	NA	NA	NA	NA	NA	NA	NA	22.126	NA	NA	NA	NA	NA	NA		0.915	0.715	0.515	0.315	0.115
NA	0.467	0.122	0.94	1	1	NA	NA	0.043	Biological Process	cellular process//developmental process//cellular component organization or biogenesis	cellular component organization//anatomical structure morphogenesis	GO:0032989	cellular component morphogenesis	NA	0.006	0.006	0.001	0.001	0.001	NA	NA	0.005	NA	2.765	2.922	0.613	0.746	0.815	NA	NA	4.553		0.91	0.71	0.51	0.31	0.11
NA	NA	NA	NA	NA	NA	NA	NA	0	Biological Process	cellular process//developmental process//negative regulation of biological process	negative regulation of cellular process//negative regulation of developmental process	GO:0045596	negative regulation of cell differentiation	NA	NA	NA	NA	NA	NA	NA	NA	0.188	NA	NA	NA	NA	NA	NA	NA	NA	181.837		0.905	0.705	0.505	0.305	0.105
NA	NA	NA	NA	NA	NA	NA	NA	0.001	Biological Process	cellular process//developmental process//regulation of biological process	regulation of cellular process//regulation of developmental process	GO:0045595	regulation of cell differentiation	NA	NA	NA	NA	NA	NA	NA	NA	0.037	NA	NA	NA	NA	NA	NA	NA	NA	35.918		0.9	0.7	0.5	0.3	0.1
NA	NA	NA	NA	NA	0.002	NA	NA	NA	Biological Process	cellular process//negative regulation of biological process	negative regulation of cellular process	GO:0060548	negative regulation of cell death	NA	NA	NA	NA	NA	0.036	NA	NA	NA	NA	NA	NA	NA	NA	24.809	NA	NA	NA		0.895	0.695	0.495	0.295	0.095
NA	NA	0.025	NA	NA	0	NA	NA	NA	Biological Process	cellular process//positive regulation of biological process	positive regulation of cellular process	GO:0010942	positive regulation of cell death	NA	NA	0.047	NA	NA	0.07	NA	NA	NA	NA	NA	23.155	NA	NA	48.464	NA	NA	NA		0.89	0.69	0.49	0.29	0.09
NA	0.624	NA	NA	NA	0	NA	NA	NA	Biological Process	cellular process	protein folding	GO:0042026	protein refolding	NA	0.023	NA	NA	NA	0.093	NA	NA	NA	NA	10.957	NA	NA	NA	64.618	NA	NA	NA		0.885	0.685	0.485	0.285	0.085
NA	NA	0.001	NA	NA	0	NA	NA	NA	Biological Process	cellular process	protein folding	GO:0061077	chaperone-mediated protein folding	NA	NA	0.026	NA	NA	0.031	NA	NA	NA	NA	NA	12.964	NA	NA	21.708	NA	NA	NA		0.88	0.68	0.48	0.28	0.08
NA	NA	0.001	NA	NA	0	NA	NA	NA	Biological Process	cellular process//regulation of biological process	regulation of cellular process	GO:0010941	regulation of cell death	NA	NA	0.025	NA	NA	0.03	NA	NA	NA	NA	NA	12.446	NA	NA	20.839	NA	NA	NA		0.875	0.675	0.475	0.275	0.075
NA	NA	0.015	NA	NA	NA	NA	NA	NA	Biological Process	cellular process//regulation of biological process	regulation of cellular process	GO:0080135	regulation of cellular response to stress	NA	NA	0.026	NA	NA	NA	NA	NA	NA	NA	NA	13.101	NA	NA	NA	NA	NA	NA		0.87	0.67	0.47	0.27	0.07
0.006	1	0.078	0	0.003	0.845	0	0.207	0	Biological Process	cellular process//regulation of biological process	regulation of cellular process//negative regulation of biological process	GO:0048523	negative regulation of cellular process	0.004	0.001	0.004	0.007	0.005	0.002	0.013	0.001	0.011	4.11	0.421	2.226	3.737	3.411	1.243	8.349	3.711	10.409		0.865	0.665	0.465	0.265	0.065
NA	NA	NA	NA	0.031	NA	NA	NA	NA	Biological Process	cellular process//response to stimulus	cell communication//cellular response to stimulus	GO:0031668	cellular response to extracellular stimulus	NA	NA	NA	NA	0.013	NA	NA	NA	NA	NA	NA	NA	NA	8.218	NA	NA	NA	NA		0.86	0.66	0.46	0.26	0.06
NA	NA	NA	NA	NA	0	NA	NA	NA	Biological Process	cellular process//response to stimulus	cellular response to stimulus//response to biotic stimulus	GO:0071216	cellular response to biotic stimulus	NA	NA	NA	NA	NA	0.111	NA	NA	NA	NA	NA	NA	NA	NA	77.183	NA	NA	NA		0.855	0.655	0.455	0.255	0.055
NA	NA	NA	NA	NA	0	NA	NA	NA	Biological Process	cellular process	signal transduction	GO:0006984	ER-nucleus signaling pathway	NA	NA	NA	NA	NA	0.5	NA	NA	NA	NA	NA	NA	NA	NA	347.323	NA	NA	NA		0.85	0.65	0.45	0.25	0.05
NA	NA	NA	NA	NA	NA	NA	NA	0.004	Biological Process	cellular process	signal transduction	GO:0007186	G-protein coupled receptor signaling pathway	NA	NA	NA	NA	NA	NA	NA	NA	0.019	NA	NA	NA	NA	NA	NA	NA	NA	18.77		0.845	0.645	0.445	0.245	0.045
NA	NA	NA	0.008	0.38	NA	NA	NA	NA	Biological Process	cellular process	signal transduction	GO:0010017	red or far-red light signaling pathway	NA	NA	NA	0.033	0.011	NA	NA	NA	NA	NA	NA	NA	17.215	6.984	NA	NA	NA	NA		0.84	0.64	0.44	0.24	0.04
NA	NA	0.032	NA	NA	NA	NA	NA	NA	Biological Process	cellular process	signal transduction	GO:0030968	endoplasmic reticulum unfolded protein response	NA	NA	0.04	NA	NA	NA	NA	NA	NA	NA	NA	19.913	NA	NA	NA	NA	NA	NA		0.835	0.635	0.435	0.235	0.035
0.487	0.923	0.78	NA	0.014	NA	0.868	NA	NA	Biological Process	cellular process//single-organism process//cellular component organization or biogenesis	cellular component organization//single-organism cellular process	GO:0032535	regulation of cellular component size	0.003	0.003	0.003	NA	0.012	NA	0.003	NA	NA	3.481	1.428	1.509	NA	7.703	NA	1.886	NA	NA		0.83	0.63	0.43	0.23	0.03
NA	0.172	0.013	NA	NA	NA	NA	NA	NA	Biological Process	cellular process//single-organism process//cellular component organization or biogenesis	cellular component organization//single-organism cellular process	GO:0043062	extracellular structure organization	NA	0.017	0.017	NA	NA	NA	NA	NA	NA	NA	8.158	8.62	NA	NA	NA	NA	NA	NA		0.825	0.625	0.425	0.225	0.025
0.14	NA	NA	NA	0.015	NA	NA	NA	NA	Biological Process	cellular process//single-organism process	single-organism cellular process	GO:0006020	inositol metabolic process	0.023	NA	NA	NA	0.047	NA	NA	NA	NA	26.717	NA	NA	NA	29.559	NA	NA	NA	NA		0.82	0.62	0.42	0.22	0.02
NA	0.923	0.108	NA	NA	0.006	NA	NA	NA	Biological Process	cellular process//single-organism process	single-organism cellular process	GO:0008219	cell death	NA	0.002	0.005	NA	NA	0.006	NA	NA	NA	NA	1.005	2.479	NA	NA	3.952	NA	NA	NA		0.815	0.615	0.415	0.215	0.015
0.078	0.339	0.703	NA	0.031	NA	NA	NA	NA	Biological Process	cellular process//single-organism process	single-organism cellular process	GO:0009110	vitamin biosynthetic process	0.009	0.013	0.004	NA	0.013	NA	NA	NA	NA	9.861	6.066	2.137	NA	8.183	NA	NA	NA	NA		0.81	0.61	0.41	0.21	0.01
NA	0.8	0.003	0.913	1	1	NA	NA	NA	Biological Process	cellular process//single-organism process	single-organism cellular process	GO:0016049	cell growth	NA	0.004	0.011	0.001	0.001	0.001	NA	NA	NA	NA	1.947	5.486	0.719	0.875	0.957	NA	NA	NA		0.805	0.605	0.405	0.205	0.005
NA	NA	NA	0.943	0.794	1	0	NA	0	Biological Process	cellular process//single-organism process	single-organism cellular process	GO:0016458	gene silencing	NA	NA	NA	0.001	0.002	0.001	0.03	NA	0.008	NA	NA	NA	0.588	1.431	0.782	18.921	NA	7.645						0
0.95	0.505	0.273	0.03	0.138	NA	0.298	NA	0.978	Biological Process	cellular process//single-organism process	single-organism cellular process	GO:0019725	cellular homeostasis	0.001	0.005	0.004	0.006	0.004	NA	0.003	NA	0.001	0.743	2.132	1.931	3.038	2.465	NA	2.011	NA	0.627
NA	NA	0.017	NA	NA	NA	NA	NA	NA	Biological Process	cellular process//single-organism process	single-organism cellular process	GO:0036503	ERAD pathway	NA	NA	0.024	NA	NA	NA	NA	NA	NA	NA	NA	11.853	NA	NA	NA	NA	NA	NA
NA	NA	NA	0.366	0.049	NA	NA	NA	NA	Biological Process	cellular process//single-organism process	single-organism cellular process	GO:0042168	heme metabolic process	NA	NA	NA	0.01	0.021	NA	NA	NA	NA	NA	NA	NA	5.383	13.104	NA	NA	NA	NA
NA	0.899	0.408	0.336	1	1	NA	NA	0.004	Biological Process	developmental process	anatomical structure development	GO:0009653	anatomical structure morphogenesis	NA	0.003	0.003	0.003	0.001	0.001	NA	NA	0.004	NA	1.304	1.654	1.735	0.704	0.769	NA	NA	4.296
NA	NA	0.039	0.855	NA	0.956	NA	NA	0.013	Biological Process	developmental process	anatomical structure development	GO:0048468	cell development	NA	NA	0.009	0.002	NA	0.002	NA	NA	0.007	NA	NA	4.413	0.926	NA	1.232	NA	NA	6.878
0.928	0.899	0.824	0.019	0.181	0.53	1	NA	0.138	Biological Process	developmental process	anatomical structure development	GO:0048731	system development	0.001	0.003	0.002	0.004	0.003	0.002	0	NA	0.002	0.873	1.193	1.008	2.247	1.77	1.407	0.158	NA	1.964
NA	1	0.966	0.379	1	1	NA	NA	0.02	Biological Process	developmental process	anatomical structure development	GO:0099402	plant organ development	NA	0.002	0.002	0.003	0.001	0.001	NA	NA	0.004	NA	0.714	0.755	1.583	0.642	0.351	NA	NA	3.43
NA	NA	0.642	NA	NA	NA	NA	NA	0	Biological Process	developmental process	anatomical structure morphogenesis	GO:0090626	plant epidermis morphogenesis	NA	NA	0.005	NA	NA	NA	NA	NA	0.021	NA	NA	2.593	NA	NA	NA	NA	NA	20.204
NA	NA	0.949	0.335	NA	NA	NA	NA	0.02	Biological Process	developmental process	anatomical structure morphogenesis	GO:1905392	plant organ morphogenesis	NA	NA	0.002	0.005	NA	NA	NA	NA	0.006	NA	NA	0.769	2.421	NA	NA	NA	NA	5.996
NA	NA	NA	NA	NA	NA	NA	NA	0.046	Biological Process	developmental process//positive regulation of biological process	positive regulation of developmental process//positive regulation of multicellular organismal process	GO:0048582	positive regulation of post-embryonic development	NA	NA	NA	NA	NA	NA	NA	NA	0.012	NA	NA	NA	NA	NA	NA	NA	NA	11.409
NA	NA	0.709	0.598	NA	NA	NA	NA	0.01	Biological Process	developmental process//regulation of biological process	regulation of developmental process//negative regulation of biological process	GO:0051093	negative regulation of developmental process	NA	NA	0.004	0.004	NA	NA	NA	NA	0.013	NA	NA	2.074	2.176	NA	NA	NA	NA	12.122
NA	NA	NA	NA	NA	NA	NA	NA	0.017	Biological Process	developmental process//single-organism process	single-organism developmental process	GO:0010311	lateral root formation	NA	NA	NA	NA	NA	NA	NA	NA	0.023	NA	NA	NA	NA	NA	NA	NA	NA	22.041
NA	1	0.261	0.94	1	0.038	NA	NA	NA	Biological Process	developmental process//single-organism process	single-organism developmental process	GO:0048589	developmental growth	NA	0.001	0.005	0.001	0.001	0.006	NA	NA	NA	NA	0.566	2.393	0.628	0.764	4.175	NA	NA	NA
NA	NA	0.007	NA	NA	NA	NA	NA	NA	Biological Process	growth	cell growth//developmental growth	GO:0048588	developmental cell growth	NA	NA	0.023	NA	NA	NA	NA	NA	NA	NA	NA	11.511	NA	NA	NA	NA	NA	NA
NA	NA	NA	NA	NA	0	NA	NA	NA	Biological Process	growth	developmental growth	GO:0080186	developmental vegetative growth	NA	NA	NA	NA	NA	0.333	NA	NA	NA	NA	NA	NA	NA	NA	231.549	NA	NA	NA
NA	NA	NA	NA	NA	0	NA	NA	NA	Biological Process	growth//regulation of biological process	regulation of growth//positive regulation of biological process	GO:0045927	positive regulation of growth	NA	NA	NA	NA	NA	0.075	NA	NA	NA	NA	NA	NA	NA	NA	52.098	NA	NA	NA
NA	NA	0.012	NA	NA	NA	NA	NA	NA	Biological Process	immune system process//positive regulation of biological process//response to stimulus	positive regulation of immune system process//immune response//positive regulation of response to stimulus	GO:0050778	positive regulation of immune response	NA	NA	0.031	NA	NA	NA	NA	NA	NA	NA	NA	15.397	NA	NA	NA	NA	NA	NA
NA	NA	0.012	NA	NA	NA	NA	NA	NA	Biological Process	immune system process//regulation of biological process	regulation of immune system process//positive regulation of biological process	GO:0002684	positive regulation of immune system process	NA	NA	0.031	NA	NA	NA	NA	NA	NA	NA	NA	15.397	NA	NA	NA	NA	NA	NA
NA	NA	0.043	NA	NA	NA	NA	NA	NA	Biological Process	immune system process//regulation of biological process//response to stimulus	regulation of immune system process//immune response//regulation of response to stimulus	GO:0050776	regulation of immune response	NA	NA	0.016	NA	NA	NA	NA	NA	NA	NA	NA	7.738	NA	NA	NA	NA	NA	NA
0	0.94	NA	0.45	0.01	0.138	0.477	0	NA	Biological Process	localization	macromolecule localization	GO:0010876	lipid localization	0.024	0.002	NA	0.004	0.01	0.006	0.004	0.014	NA	28.078	0.96	NA	2.127	6.472	4.244	2.535	39.43	NA
0	NA	NA	NA	0.001	0	NA	0.002	NA	Biological Process	localization	maintenance of location	GO:0019915	lipid storage	0.14	NA	NA	NA	0.06	0.06	NA	0.04	NA	160.837	NA	NA	NA	38.132	41.679	NA	110.629	NA
0.678	0.899	0.313	0.048	0.571	1	1	0.439	0.549	Biological Process	metabolic process	catabolic process//organic substance metabolic process	GO:1901575	organic substance catabolic process	0.001	0.002	0.003	0.003	0.002	0.001	0	0.001	0.001	1.14	1.122	1.284	1.606	1.198	0.551	0.123	1.647	1.155
0.881	0.923	1	1	1	0.403	0	NA	0.713	Biological Process	metabolic process//cellular process	cellular metabolic process	GO:0006091	generation of precursor metabolites and energy	0.001	0.002	0.001	0.001	0.001	0.002	0.006	NA	0.001	0.965	1.055	0.418	0.292	0.356	1.556	3.484	NA	1.086
0.617	1	0.785	1	1	NA	0	NA	0.889	Biological Process	metabolic process//cellular process	cellular metabolic process	GO:0015979	photosynthesis	0.001	0.001	0.002	0.001	0.001	NA	0.009	NA	0.001	1.47	0.402	1.062	0.446	0.542	NA	5.841	NA	0.827
0.077	NA	0.047	0.047	0.127	NA	NA	NA	0.885	Biological Process	metabolic process//cellular process	cellular metabolic process	GO:0072593	reactive oxygen species metabolic process	0.004	NA	0.006	0.006	0.004	NA	NA	NA	0.001	4.11	NA	3.117	3.27	2.842	NA	NA	NA	0.867
0.001	1	0.017	0.001	0	1	0	0.116	0	Biological Process	metabolic process//cellular process//negative regulation of biological process	negative regulation of metabolic process//cellular metabolic process//negative regulation of cellular process	GO:0031324	negative regulation of cellular metabolic process	0.005	0.001	0.006	0.008	0.007	0.001	0.018	0.002	0.013	5.594	0.574	3.03	4.132	4.642	0.423	11.363	5.05	12.395
1	0.899	0.069	0.09	1	1	0.217	1	0.005	Biological Process	metabolic process//cellular process//regulation of biological process	regulation of metabolic process//cellular metabolic process//regulation of cellular process	GO:0031323	regulation of cellular metabolic process	0.001	0.002	0.003	0.003	0.001	0.001	0.002	0	0.002	0.817	1.089	1.386	1.361	0.904	0.412	1.29	0.655	1.781
0.484	1	0.042	0.806	0.114	1	0	NA	0	Biological Process	metabolic process//negative regulation of biological process	biosynthetic process//negative regulation of metabolic process	GO:0009890	negative regulation of biosynthetic process	0.002	0.001	0.007	0.002	0.005	0.001	0.024	NA	0.007	2.135	0.438	3.239	0.971	2.953	0.646	15.037	NA	7.21
0.006	1	0.149	0.006	0.003	1	0	0.207	0	Biological Process	metabolic process//negative regulation of biological process	negative regulation of metabolic process	GO:0010605	negative regulation of macromolecule metabolic process	0.004	0.001	0.004	0.006	0.005	0.001	0.014	0.001	0.009	4.083	0.419	1.99	3.016	3.388	0.617	8.57	3.686	9.047
0.001	1	0.149	0.001	0	1	0	0.116	0	Biological Process	metabolic process//negative regulation of biological process	nitrogen compound metabolic process//negative regulation of metabolic process	GO:0051172	negative regulation of nitrogen compound metabolic process	0.005	0.001	0.004	0.008	0.008	0.001	0.019	0.002	0.013	5.876	0.602	2.228	4.341	4.876	0.444	11.936	5.305	13.022
0.896	0.923	1	0.922	1	1	1	0.007	1	Biological Process	metabolic process	nitrogen compound metabolic process//organic substance metabolic process	GO:1901564	organonitrogen compound metabolic process	0.001	0.002	0.001	0.002	0.001	0.001	0.001	0.001	0.001	0.965	0.989	0.679	0.932	0.734	0.547	0.637	1.814	0.738
0.73	0.899	1	1	1	1	1	0.006	0.993	Biological Process	metabolic process	primary metabolic process	GO:0019538	protein metabolic process	0.001	0.002	0.002	0.001	0.001	0.001	0.001	0.001	0.001	1.028	1.062	0.759	0.675	0.611	0.506	0.722	2.016	0.803
0.026	0.467	1	0.057	0.027	1	1	0.794	0.001	Biological Process	metabolic process	primary metabolic process//organic substance metabolic process	GO:0005975	carbohydrate metabolic process	0.002	0.003	0.001	0.003	0.003	0.001	0.001	0.001	0.003	2.399	1.558	0.433	1.817	1.991	0.483	0.541	1.444	2.869
1	0.899	0.171	0.138	1	1	0.254	1	0.004	Biological Process	metabolic process//regulation of biological process	nitrogen compound metabolic process//regulation of metabolic process	GO:0051171	regulation of nitrogen compound metabolic process	0.001	0.002	0.003	0.003	0.001	0	0.002	0	0.002	0.761	1.106	1.289	1.32	0.88	0.335	1.274	0.666	1.81
1	0.9	0.157	0.206	1	1	0.268	1	0.008	Biological Process	metabolic process//regulation of biological process	regulation of metabolic process	GO:0060255	regulation of macromolecule metabolic process	0.001	0.002	0.003	0.002	0.001	0.001	0.002	0	0.002	0.729	1.059	1.291	1.264	0.843	0.4	1.256	0.638	1.733
0.008	1	0.023	0.008	0.004	1	0	0.21	0	Biological Process	metabolic process//regulation of biological process	regulation of metabolic process//negative regulation of biological process	GO:0009892	negative regulation of metabolic process	0.003	0.001	0.005	0.006	0.005	0.001	0.013	0.001	0.009	3.923	0.402	2.55	2.897	3.255	0.593	8.233	3.541	8.692
1	0.899	0.174	0.14	1	1	0.254	1	0.005	Biological Process	metabolic process//regulation of biological process	regulation of metabolic process//primary metabolic process	GO:0080090	regulation of primary metabolic process	0.001	0.002	0.003	0.003	0.001	0	0.002	0	0.002	0.759	1.103	1.285	1.317	0.878	0.334	1.27	0.664	1.805
1	0.9	0.824	0.002	0.916	1	1	NA	0.434	Biological Process	metabolic process//single-organism process	catabolic process//single-organism metabolic process	GO:0044712	single-organism catabolic process	0	0.002	0.002	0.006	0.002	0.001	0.001	NA	0.002	0.471	1.159	1.02	3.21	1.042	0.854	0.51	NA	1.59
0.704	0.9	0.836	0.002	0.023	0.127	1	NA	0.22	Biological Process	multicellular organismal process//developmental process//single-organism process	single-multicellular organism process//single-organism developmental process//anatomical structure development	GO:0007275	multicellular organism development	0.001	0.002	0.002	0.004	0.003	0.002	0	NA	0.002	1.13	1.081	0.979	2.226	1.98	1.708	0.204	NA	1.59
0.211	0.923	0.967	0.039	0.132	0.001	1	NA	0.062	Biological Process	multicellular organismal process//single-organism process	single-multicellular organism process	GO:0009791	post-embryonic development	0.002	0.002	0.002	0.004	0.003	0.005	0	NA	0.002	2.118	1.013	0.765	2.246	1.952	3.201	0.191	NA	2.384
NA	0.9	NA	0.003	NA	0.004	NA	NA	NA	Biological Process	multicellular organismal process//single-organism process	single-multicellular organism process	GO:0009845	seed germination	NA	0.004	NA	0.019	NA	0.015	NA	NA	NA	NA	1.791	NA	9.928	NA	10.565	NA	NA	NA
0	NA	0.156	NA	0.016	NA	0.565	0	0.314	Biological Process	multi-organism process	interspecies interaction between organisms	GO:0035821	modification of morphology or physiology of other organism	0.037	NA	0.012	NA	0.018	NA	0.006	0.055	0.006	42.289	NA	6.108	NA	11.697	NA	3.818	152.709	5.95
0	1	0.186	0.067	0.326	0.253	1	0	0.001	Biological Process	multi-organism process	response to other organism	GO:0009620	response to fungus	0.018	0.001	0.006	0.007	0.004	0.004	0.001	0.014	0.008	20.888	0.659	2.785	3.652	2.667	2.915	0.87	38.681	8.138
NA	NA	0	NA	NA	NA	NA	NA	NA	Biological Process	multi-organism process	response to other organism	GO:0052173	response to defenses of other organism involved in symbiotic interaction	NA	NA	0.667	NA	NA	NA	NA	NA	NA	NA	NA	331.887	NA	NA	NA	NA	NA	NA
NA	NA	0	NA	NA	NA	NA	NA	NA	Biological Process	multi-organism process	response to other organism	GO:0075136	response to host	NA	NA	0.667	NA	NA	NA	NA	NA	NA	NA	NA	331.887	NA	NA	NA	NA	NA	NA
0	1	0.182	0.156	0.431	0.374	1	0	0.135	Biological Process	multi-organism process	response to other organism	GO:0098542	defense response to other organism	0.01	0.001	0.004	0.004	0.003	0.003	0.001	0.007	0.003	11.112	0.351	2.222	2.331	1.891	2.067	0.926	20.578	2.886
NA	NA	0.017	NA	NA	NA	NA	NA	NA	Biological Process	positive regulation of biological process//response to stimulus	positive regulation of response to stimulus	GO:0031349	positive regulation of defense response	NA	NA	0.024	NA	NA	NA	NA	NA	NA	NA	NA	11.853	NA	NA	NA	NA	NA	NA
NA	NA	NA	NA	NA	0	NA	NA	NA	Biological Process	positive regulation of biological process//response to stimulus	positive regulation of response to stimulus	GO:1902584	positive regulation of response to water deprivation	NA	NA	NA	NA	NA	0.097	NA	NA	NA	NA	NA	NA	NA	NA	67.224	NA	NA	NA
0	NA	NA	NA	0	NA	NA	NA	NA	Biological Process	reproduction//cellular component organization or biogenesis	reproductive process//cellular component biogenesis	GO:0010344	seed oilbody biogenesis	0.214	NA	NA	NA	0.214	NA	NA	NA	NA	246.18	NA	NA	NA	136.184	NA	NA	NA	NA
NA	NA	NA	NA	NA	NA	NA	NA	0	Biological Process	reproduction	reproductive process	GO:0048497	maintenance of floral organ identity	NA	NA	NA	NA	NA	NA	NA	NA	0.231	NA	NA	NA	NA	NA	NA	NA	NA	223.8
NA	NA	NA	NA	NA	0.015	NA	NA	NA	Biological Process	reproduction	reproductive process	GO:0048573	photoperiodism, flowering	NA	NA	NA	NA	NA	0.016	NA	NA	NA	NA	NA	NA	NA	NA	10.854	NA	NA	NA
NA	NA	NA	NA	NA	NA	NA	NA	0.032	Biological Process	reproduction//reproductive process//regulation of biological process	reproductive process//regulation of reproductive process//positive regulation of biological process	GO:2000243	positive regulation of reproductive process	NA	NA	NA	NA	NA	NA	NA	NA	0.015	NA	NA	NA	NA	NA	NA	NA	NA	14.583
NA	NA	NA	0.091	0.002	NA	NA	NA	NA	Biological Process	reproductive process//developmental process	developmental process involved in reproduction//abscission	GO:0010227	floral organ abscission	NA	NA	NA	0.083	0.167	NA	NA	NA	NA	NA	NA	NA	43.517	105.921	NA	NA	NA	NA
0.682	0.794	0.858	0.067	0.043	0.138	1	NA	0.138	Biological Process	reproductive process//developmental process	developmental process involved in reproduction//anatomical structure development	GO:0048608	reproductive structure development	0.001	0.003	0.002	0.004	0.004	0.003	0	NA	0.002	1.319	1.442	0.953	2.198	2.432	2.127	0.238	NA	2.227
NA	NA	0.039	NA	NA	NA	NA	NA	NA	Biological Process	reproductive process//developmental process	developmental process involved in reproduction//anatomical structure development	GO:0048868	pollen tube development	NA	NA	0.017	NA	NA	NA	NA	NA	NA	NA	NA	8.297	NA	NA	NA	NA	NA	NA
NA	0.923	0.477	NA	NA	0	NA	NA	NA	Biological Process	reproductive process//developmental process	developmental process involved in reproduction	GO:0010228	vegetative to reproductive phase transition of meristem	NA	0.002	0.005	NA	NA	0.015	NA	NA	NA	NA	1.155	2.44	NA	NA	10.215	NA	NA	NA
NA	0.94	NA	0.806	0.45	0.891	NA	NA	0.046	Biological Process	reproductive process//developmental process	developmental process involved in reproduction	GO:0048437	floral organ development	NA	0.002	NA	0.002	0.004	0.002	NA	NA	0.006	NA	0.986	NA	1.092	2.659	1.453	NA	NA	6.087
NA	NA	NA	0.045	NA	NA	NA	NA	NA	Biological Process	reproductive process//developmental process	developmental process involved in reproduction	GO:0090376	seed trichome differentiation	NA	NA	NA	0.333	NA	NA	NA	NA	NA	NA	NA	NA	174.066	NA	NA	NA	NA	NA
NA	NA	NA	0.045	NA	NA	NA	NA	NA	Biological Process	reproductive process//developmental process	developmental process involved in reproduction	GO:0090377	seed trichome initiation	NA	NA	NA	0.333	NA	NA	NA	NA	NA	NA	NA	NA	174.066	NA	NA	NA	NA	NA
NA	NA	NA	0.045	NA	NA	NA	NA	NA	Biological Process	reproductive process//developmental process	developmental process involved in reproduction	GO:0090378	seed trichome elongation	NA	NA	NA	0.333	NA	NA	NA	NA	NA	NA	NA	NA	174.066	NA	NA	NA	NA	NA
0.161	0.899	NA	0.006	0.023	1	1	NA	NA	Biological Process	reproductive process//developmental process//single-organism process	developmental process involved in reproduction//single organism reproductive process	GO:0009793	embryo development ending in seed dormancy	0.003	0.003	NA	0.009	0.007	0.001	0.001	NA	NA	3.738	1.533	NA	4.531	4.136	0.753	0.675	NA	NA
NA	NA	0.013	NA	NA	NA	NA	NA	NA	Biological Process	reproductive process//developmental process//single-organism process	developmental process involved in reproduction//single organism reproductive process	GO:0009860	pollen tube growth	NA	NA	0.028	NA	NA	NA	NA	NA	NA	NA	NA	13.958	NA	NA	NA	NA	NA	NA
0.279	0.899	NA	0.001	0	1	1	NA	NA	Biological Process	reproductive process//developmental process//single-organism process	single organism reproductive process//single-organism developmental process	GO:0048316	seed development	0.002	0.003	NA	0.009	0.008	0.001	0.001	NA	NA	2.733	1.494	NA	4.555	5.04	0.551	0.493	NA	NA
NA	NA	NA	NA	NA	NA	NA	NA	0.029	Biological Process	reproductive process//positive regulation of biological process	positive regulation of reproductive process	GO:0009911	positive regulation of flower development	NA	NA	NA	NA	NA	NA	NA	NA	0.016	NA	NA	NA	NA	NA	NA	NA	NA	15.769
NA	0.923	0.757	1	0.961	1	NA	NA	0.035	Biological Process	reproductive process//single-organism process	single organism reproductive process	GO:0090567	reproductive shoot system development	NA	0.002	0.002	0.001	0.002	0.001	NA	NA	0.004	NA	1.144	1.208	0.422	1.028	0.562	NA	NA	3.923
0.009	0.7	0	0.021	0	0	NA	0.035	0.806	Biological Process	response to stimulus	response to abiotic stimulus	GO:0009266	response to temperature stimulus	0.006	0.004	0.04	0.008	0.024	0.075	NA	0.003	0.001	6.326	2.075	19.738	4.026	15.398	52.022	NA	9.138	1.068
0.056	0.7	0.005	0.366	1	0	0	NA	0.685	Biological Process	response to stimulus	response to abiotic stimulus	GO:0009314	response to radiation	0.003	0.004	0.007	0.003	0.001	0.008	0.007	NA	0.001	3.797	1.868	3.619	1.726	0.42	5.509	4.524	NA	1.282
0	1	NA	0	0	0	0	NA	0.003	Biological Process	response to stimulus	response to abiotic stimulus	GO:0009415	response to water	0.013	0.002	NA	0.016	0.025	0.016	0.016	NA	0.008	15.017	0.77	NA	8.533	15.577	11.35	10.168	NA	7.923
0	0.303	0.593	0.002	0	0.003	0	NA	0.194	Biological Process	response to stimulus	response to chemical	GO:0001101	response to acid chemical	0.005	0.005	0.003	0.006	0.009	0.005	0.006	NA	0.002	6.19	2.327	1.341	3.283	5.993	3.431	3.912	NA	2.177
0.078	0.303	0	0.049	0.001	0	1	1	0.993	Biological Process	response to stimulus	response to chemical	GO:0010033	response to organic substance	0.002	0.004	0.006	0.004	0.004	0.004	0.001	0	0.001	2.29	1.878	2.756	1.966	2.674	3.076	0.551	1.225	0.644
0	1	0.007	0	0	0	0	0.308	0.012	Biological Process	response to stimulus	response to chemical	GO:0010035	response to inorganic substance	0.008	0.002	0.008	0.01	0.011	0.023	0.008	0.002	0.005	9.487	0.707	3.737	5.097	7.157	15.645	4.672	4.153	4.368
NA	0.573	0	NA	NA	0	NA	0.002	NA	Biological Process	response to stimulus	response to chemical	GO:0046685	response to arsenic-containing substance	NA	0.027	0.108	NA	NA	0.297	NA	0.054	NA	NA	12.733	53.819	NA	NA	206.517	NA	149.498	NA
0	0.303	0.005	0.006	0	0	0.001	0.666	0.343	Biological Process	response to stimulus	response to chemical	GO:1901700	response to oxygen-containing compound	0.005	0.005	0.006	0.005	0.008	0.01	0.005	0.001	0.002	6.042	2.148	2.793	2.746	4.902	7.063	3.055	1.939	1.7
0.034	0.21	0.156	0.027	0	0.473	1	NA	0.942	Biological Process	response to stimulus	response to endogenous stimulus	GO:0009725	response to hormone	0.002	0.005	0.003	0.004	0.005	0.002	0.001	NA	0.001	2.739	2.122	1.714	2.213	3.199	1.472	0.659	NA	0.771
NA	NA	NA	NA	0.031	NA	NA	NA	NA	Biological Process	response to stimulus	response to external stimulus	GO:0071496	cellular response to external stimulus	NA	NA	NA	NA	0.013	NA	NA	NA	NA	NA	NA	NA	NA	8.183	NA	NA	NA	NA
0	0.948	0.297	0.262	0.585	0.252	1	0	0.007	Biological Process	response to stimulus	response to external stimulus//response to biotic stimulus	GO:0043207	response to external biotic stimulus	0.008	0.002	0.004	0.004	0.002	0.003	0.001	0.006	0.004	9.294	0.88	1.859	1.95	1.582	2.161	0.774	17.21	4.224
0	0.976	0.961	0.788	0.014	1	1	0	0.007	Biological Process	response to stimulus	response to stress	GO:0006952	defense response	0.005	0.002	0.002	0.002	0.004	0.001	0.001	0.003	0.003	5.512	0.884	0.831	0.98	2.254	0.58	0.779	8.077	2.63
0.012	1	0	0.356	0.509	0	1	0.332	0.972	Biological Process	response to stimulus	response to stress	GO:0006979	response to oxidative stress	0.004	0.001	0.009	0.003	0.003	0.013	0.001	0.001	0.001	4.648	0.635	4.364	1.761	1.714	9.368	0.839	3.73	0.654
0.034	0.573	0	0.161	NA	0	NA	0.006	0.55	Biological Process	response to stimulus	response to stress	GO:0009408	response to heat	0.007	0.007	0.078	0.007	NA	0.154	NA	0.007	0.002	8.167	3.349	38.93	3.712	NA	106.995	NA	19.662	2.298
0.218	0.94	0.233	0.074	0	0	NA	NA	NA	Biological Process	response to stimulus	response to stress	GO:0009409	response to cold	0.004	0.002	0.006	0.008	0.045	0.014	NA	NA	NA	4.689	0.961	3.048	4.263	28.534	9.924	NA	NA	NA
0	1	NA	0	0	0	0	NA	0.003	Biological Process	response to stimulus	response to stress	GO:0009414	response to water deprivation	0.013	0.002	NA	0.015	0.025	0.017	0.017	NA	0.008	15.242	0.781	NA	7.794	15.809	11.52	10.32	NA	8.041
NA	NA	NA	NA	NA	NA	0.012	NA	NA	Biological Process	response to stimulus	response to stress	GO:0009635	response to herbicide	NA	NA	NA	NA	NA	NA	0.042	NA	NA	NA	NA	NA	NA	NA	NA	25.929	NA	NA
NA	NA	0.001	NA	NA	NA	NA	NA	NA	Biological Process	response to stimulus	response to stress	GO:0035966	response to topologically incorrect protein	NA	NA	0.048	NA	NA	NA	NA	NA	NA	NA	NA	23.706	NA	NA	NA	NA	NA	NA
NA	NA	NA	NA	0.028	NA	NA	NA	NA	Biological Process	response to stimulus	response to stress	GO:0042594	response to starvation	NA	NA	NA	NA	0.014	NA	NA	NA	NA	NA	NA	NA	NA	8.868	NA	NA	NA	NA
0.14	0.923	0	0.047	0.759	0	NA	NA	NA	Biological Process	response to stimulus	response to stress//response to abiotic stimulus	GO:0006970	response to osmotic stress	0.004	0.002	0.015	0.007	0.002	0.02	NA	NA	NA	4.079	1.115	7.659	3.708	1.504	13.975	NA	NA	NA
0.009	0.9	1	0.023	0.095	1	1	0.007	0.019	Cellular Component	cell//cell part	cell part//cell periphery	GO:0030312	external encapsulating structure	0.003	0.002	0.001	0.005	0.003	0.001	0.001	0.002	0.003	3.414	1.089	0.493	2.414	2.098	0.688	0.822	5.478	2.882
0.923	NA	0.012	0.876	NA	0.003	NA	NA	NA	Cellular Component	cell//cell part	cell part//endomembrane system	GO:0042175	nuclear outer membrane-endoplasmic reticulum membrane network	0.001	NA	0.007	0.002	NA	0.006	NA	NA	NA	0.924	NA	3.605	0.84	NA	4.471	NA	NA	NA
0.943	0.172	0	0.915	1	0	0	1	0.464	Cellular Component	cell//cell part	cell part//intracellular	GO:0044424	intracellular part	0.001	0.002	0.003	0.002	0.001	0.002	0.003	0	0.001	0.96	1.162	1.314	0.962	0.935	1.575	1.65	0.477	1.054
0.95	0.21	0	0.94	1	0	0	1	0.493	Cellular Component	cell	cell part	GO:0005622	intracellular	0.001	0.002	0.003	0.002	0.001	0.002	0.003	0	0.001	0.954	1.155	1.325	0.957	0.93	1.575	1.64	0.474	1.048
0.716	1	0.549	0.744	0.759	0.004	0.34	NA	0.081	Cellular Component	cell	cell part	GO:0012505	endomembrane system	0.001	0.002	0.002	0.002	0.002	0.003	0.002	NA	0.002	1.112	0.836	1.205	1.011	1.128	2.242	1.406	NA	1.878
0.678	1	0.014	1	1	0.088	0.141	1	0.55	Cellular Component	cell	cell part	GO:0031975	envelope	0.001	0.002	0.004	0.001	0.001	0.003	0.003	0	0.001	1.227	0.805	2.127	0.558	0.679	1.93	1.729	0.591	1.243
0.371	0.9	1	0.744	0.091	0.901	1	0.482	0.027	Cellular Component	cell	cell part	GO:0071944	cell periphery	0.001	0.002	0.001	0.002	0.002	0.001	0.002	0.001	0.002	1.293	1.029	0.659	1.003	1.431	1.012	0.989	1.465	1.669
0.06	0.573	0.115	1	1	0.839	0.048	0.004	0.087	Cellular Component	cell junction	cell-cell junction	GO:0009506	plasmodesma	0.002	0.003	0.004	0.001	0.001	0.002	0.003	0.002	0.002	2.619	1.611	1.844	0.595	0.543	1.188	2.128	5.517	2.211
0.392	0.9	1	0.893	0.019	NA	1	1	0.057	Cellular Component	cell//membrane//cell part	cell part//plasma membrane//membrane part	GO:0044459	plasma membrane part	0.002	0.002	0.001	0.002	0.004	NA	0.001	0	0.003	1.784	1.097	0.58	0.811	2.714	NA	0.483	1.074	2.635
0.704	1	0.014	0.079	1	0	1	NA	0.97	Cellular Component	cell part	endomembrane system	GO:0005783	endoplasmic reticulum	0.001	0.001	0.005	0.004	0.001	0.007	0.001	NA	0.001	1.258	0.688	2.544	2.096	0.928	4.563	0.681	NA	0.708
0.767	0.7	1	0.893	0.528	1	0.049	NA	0.007	Cellular Component	cell part	endomembrane system	GO:0005794	Golgi apparatus	0.001	0.003	0.001	0.002	0.002	0.001	0.004	NA	0.003	1.113	1.522	0.482	0.843	1.437	0.449	2.211	NA	3.132
0.009	0.9	1	0.023	0.186	1	1	0.007	0.019	Cellular Component	cell part	external encapsulating structure	GO:0005618	cell wall	0.003	0.002	0.001	0.005	0.003	0.001	0.001	0.002	0.003	3.421	1.091	0.494	2.419	1.893	0.69	0.824	5.491	2.888
1	0.042	0	0.94	1	0	0.339	1	0.889	Cellular Component	cell part	intracellular part	GO:0005737	cytoplasm	0.001	0.003	0.003	0.002	0.002	0.003	0.002	0	0.001	0.905	1.273	1.541	0.944	0.955	1.939	1.102	0.495	0.954
0.15	1	0.14	0.645	0.736	1	0	NA	0.202	Cellular Component	cell part	intracellular part	GO:0009579	thylakoid	0.002	0.001	0.004	0.002	0.002	0.001	0.009	NA	0.002	2.197	0.386	1.768	1.141	1.215	0.759	5.609	NA	1.854
NA	NA	0.012	NA	NA	NA	NA	NA	NA	Cellular Component	cell part	intracellular part	GO:0031501	mannosyltransferase complex	NA	NA	0.083	NA	NA	NA	NA	NA	NA	NA	NA	41.486	NA	NA	NA	NA	NA	NA
1	0.573	0	1	1	0	0	1	0.165	Cellular Component	cell part	intracellular part	GO:0043229	intracellular organelle	0.001	0.002	0.003	0.002	0.001	0.002	0.003	0	0.001	0.92	1.096	1.324	0.899	0.883	1.364	1.852	0.46	1.143
0.6	1	0.34	0.666	1	NA	0	NA	0.993	Cellular Component	cell part	intracellular part	GO:0044436	thylakoid part	0.001	0.001	0.003	0.002	0.001	NA	0.007	NA	0.001	1.402	0.287	1.519	1.115	0.776	NA	4.366	NA	0.592
1	0.7	0	0.94	0.801	0	0.032	1	0.477	Cellular Component	cell part	intracellular part	GO:0044444	cytoplasmic part	0.001	0.002	0.003	0.002	0.002	0.002	0.002	0	0.001	0.866	1.105	1.449	0.93	1.025	1.411	1.238	0.348	1.077
NA	NA	NA	NA	NA	NA	0.002	NA	NA	Cellular Component	macromolecular complex//cell part	protein complex//intracellular part	GO:0030076	light-harvesting complex	NA	NA	NA	NA	NA	NA	0.111	NA	NA	NA	NA	NA	NA	NA	NA	69.143	NA	NA
NA	NA	NA	NA	NA	NA	0.068	NA	0.041	Cellular Component	macromolecular complex	protein complex	GO:0034457	Mpp10 complex	NA	NA	NA	NA	NA	NA	0.091	NA	0.091	NA	NA	NA	NA	NA	NA	56.572	NA	88.164
NA	NA	NA	NA	NA	0.001	NA	NA	NA	Cellular Component	macromolecular complex	protein complex	GO:0089701	U2AF	NA	NA	NA	NA	NA	0.046	NA	NA	NA	NA	NA	NA	NA	NA	32.061	NA	NA	NA
0	NA	0.785	0.001	0	0.741	0	NA	0	Cellular Component	macromolecular complex	protein-DNA complex//DNA packaging complex	GO:0000786	nucleosome	0.013	NA	0.002	0.011	0.02	0.002	0.166	NA	0.041	15.116	NA	1.191	5.622	12.923	1.662	103.466	NA	39.442
0.923	NA	0.012	0.876	NA	0.003	NA	NA	NA	Cellular Component	membrane//cell part	nuclear outer membrane-endoplasmic reticulum membrane network//membrane part	GO:0005789	endoplasmic reticulum membrane	0.001	NA	0.007	0.002	NA	0.006	NA	NA	NA	0.926	NA	3.613	0.842	NA	4.482	NA	NA	NA
NA	NA	NA	NA	0.031	NA	NA	NA	NA	Cellular Component	membrane//cell part	outer membrane//external encapsulating structure part	GO:0009279	cell outer membrane	NA	NA	NA	NA	0.25	NA	NA	NA	NA	NA	NA	NA	NA	158.882	NA	NA	NA	NA
0.314	1	0.904	1	1	0.418	0	1	0.003	Cellular Component	membrane-enclosed lumen//organelle//organelle part//cell part	organelle lumen//intracellular organelle//intracellular part	GO:0070013	intracellular organelle lumen	0.001	0.001	0.002	0.001	0.001	0.002	0.011	0	0.003	1.57	0.572	0.907	0.396	0.772	1.371	6.992	0.42	2.503
0.321	1	1	0.915	1	NA	0	1	0.993	Cellular Component	membrane//macromolecular complex	membrane part//protein complex	GO:0098796	membrane protein complex	0.002	0.001	0.001	0.002	0.001	NA	0.006	0	0.001	1.763	0.241	0.637	0.801	0.813	NA	3.501	0.707	0.496
NA	NA	0.001	NA	NA	NA	NA	NA	NA	Cellular Component	membrane//membrane part	endoplasmic reticulum membrane//membrane part	GO:0031502	dolichyl-phosphate-mannose-protein mannosyltransferase complex	NA	NA	0.333	NA	NA	NA	NA	NA	NA	NA	NA	165.943	NA	NA	NA	NA	NA	NA
0.704	0.932	0.566	0.742	0.429	1	1	1	0.045	Cellular Component	membrane	membrane part	GO:0031224	intrinsic component of membrane	0.001	0.002	0.002	0.002	0.002	0.001	0.001	0	0.001	1.039	0.98	1.058	1.004	1.107	0.456	0.816	1.001	1.294
0.243	NA	0.904	0.992	1	NA	0	NA	0.889	Cellular Component	membrane//membrane part	photosynthetic membrane//membrane protein complex	GO:0009521	photosystem	0.003	NA	0.002	0.001	0.001	NA	0.018	NA	0.001	3.029	NA	0.875	0.459	0.558	NA	11.483	NA	0.852
0.329	0.899	0.584	0.451	0.107	0.138	0.007	NA	0.021	Cellular Component	membrane//organelle part	organelle membrane	GO:0098588	bounding membrane of organelle	0.002	0.003	0.003	0.003	0.003	0.003	0.004	NA	0.003	1.854	1.216	1.285	1.348	2.051	2.017	2.61	NA	2.816
0.314	0.899	0.986	0.805	0.006	NA	1	1	0.029	Cellular Component	membrane part//cell part	intrinsic component of membrane//plasma membrane part	GO:0031226	intrinsic component of plasma membrane	0.002	0.003	0.001	0.002	0.005	NA	0.001	0	0.003	2.141	1.317	0.696	0.973	3.258	NA	0.58	1.289	3.163
0.064	0.451	0.09	0.805	0.011	NA	1	0.735	0.21	Cellular Component	membrane part	intrinsic component of membrane	GO:0031225	anchored component of membrane	0.004	0.006	0.006	0.002	0.007	NA	0.001	0.001	0.003	4.462	2.744	2.9	1.014	4.319	NA	0.604	2.685	2.825
0.076	NA	NA	NA	NA	NA	0.002	NA	NA	Cellular Component	membrane part	membrane protein complex	GO:0009538	photosystem I reaction center	0.053	NA	NA	NA	NA	NA	0.105	NA	NA	60.465	NA	NA	NA	NA	NA	65.504	NA	NA
0.567	1	0.302	0.646	1	NA	0	NA	0.99	Cellular Component	membrane	photosynthetic membrane	GO:0042651	thylakoid membrane	0.001	0.001	0.003	0.002	0.001	NA	0.007	NA	0.001	1.446	0.296	1.566	1.15	0.8	NA	4.502	NA	0.61
0.161	1	0.269	0.367	0.021	0.003	0	NA	0.001	Cellular Component	membrane	whole membrane	GO:0005774	vacuolar membrane	0.003	0.001	0.004	0.003	0.005	0.006	0.008	NA	0.005	2.99	0.307	1.943	1.699	3.308	4.068	5.263	NA	5.048
NA	NA	NA	0.008	0.123	NA	NA	NA	NA	Cellular Component	membrane	whole membrane	GO:0032578	aleurone grain membrane	NA	NA	NA	0.1	0.05	NA	NA	NA	NA	NA	NA	NA	52.22	31.776	NA	NA	NA	NA
0.259	1	0.187	0.987	1	0.103	0	1	0	Cellular Component	organelle//cell part	intracellular organelle//organelle part//intracellular part	GO:0044446	intracellular organelle part	0.001	0.001	0.002	0.002	0.001	0.002	0.008	0	0.002	1.314	0.642	1.226	0.85	0.95	1.344	4.708	0.243	2.047
1	0.467	0	0.986	1	0	0	1	0.128	Cellular Component	organelle	membrane-bounded organelle//intracellular organelle	GO:0043231	intracellular membrane-bounded organelle	0.001	0.002	0.003	0.002	0.001	0.002	0.003	0	0.001	0.805	1.122	1.348	0.927	0.871	1.395	1.899	0.387	1.162
0	1	1	1	0.05	0.803	0	1	0	Cellular Component	organelle	non-membrane-bounded organelle//intracellular organelle	GO:0043232	intracellular non-membrane-bounded organelle	0.003	0.001	0.001	0.001	0.003	0.002	0.017	0	0.004	3.562	0.325	0.629	0.72	1.679	1.117	10.435	0.635	4.232
0.678	1	0.013	1	1	0.088	0.141	1	0.55	Cellular Component	organelle//organelle part//cell part	membrane-bounded organelle//intracellular organelle part//envelope	GO:0031967	organelle envelope	0.001	0.002	0.004	0.001	0.001	0.003	0.003	0	0.001	1.23	0.807	2.132	0.559	0.544	1.934	1.732	0.592	1.246
0.314	1	0.904	1	1	0.418	0	1	0.003	Cellular Component	organelle	organelle part	GO:0043233	organelle lumen	0.001	0.001	0.002	0.001	0.001	0.002	0.011	0	0.003	1.57	0.572	0.907	0.396	0.772	1.371	6.992	0.42	2.503
0.881	1	0.058	0.708	1	1	0.001	NA	1	Cellular Component	organelle//organelle part	membrane-bounded organelle//intracellular organelle part	GO:0031984	organelle subcompartment	0.001	0.001	0.003	0.002	0.001	0.001	0.004	NA	0	0.957	0.707	1.742	1.044	0.53	0.926	2.385	NA	0.485
0	NA	1	0.037	0	1	0	NA	0	Cellular Component	organelle part	intracellular organelle part	GO:0044427	chromosomal part	0.007	NA	0.001	0.006	0.011	0.001	0.087	NA	0.021	8.595	NA	0.621	2.93	6.736	0.866	53.926	NA	20.557
0.617	1	1	1	1	0.11	0	1	0.006	Cellular Component	organelle part	intracellular organelle part	GO:0044428	nuclear part	0.001	0.001	0.001	0.001	0.001	0.002	0.011	0	0.002	1.243	0.583	0.616	0.404	0.688	1.718	6.829	0.427	2.398
0.943	NA	0.001	0.9	NA	0	1	NA	NA	Cellular Component	organelle part	intracellular organelle part	GO:0044432	endoplasmic reticulum part	0.001	NA	0.009	0.001	NA	0.007	0.001	NA	NA	0.843	NA	4.383	0.766	NA	5.096	0.457	NA	NA
0.704	0.936	0.002	0.806	1	0.288	0.001	NA	0.653	Cellular Component	organelle part	intracellular organelle part	GO:0044435	plastid part	0.001	0.002	0.004	0.002	0.001	0.002	0.004	NA	0.001	1.141	0.936	2.224	0.951	0.736	1.494	2.368	NA	1.123
0.161	1	0.269	0.367	0.021	0.003	0	NA	0.001	Cellular Component	organelle part	intracellular organelle part	GO:0044437	vacuolar part	0.003	0.001	0.004	0.003	0.005	0.006	0.008	NA	0.005	2.99	0.307	1.943	1.699	3.308	4.068	5.263	NA	5.048
NA	NA	0.429	NA	NA	0.041	NA	NA	NA	Cellular Component	organelle part	intracellular organelle part	GO:0044438	microbody part	NA	NA	0.011	NA	NA	0.022	NA	NA	NA	NA	NA	5.353	NA	NA	14.939	NA	NA	NA
0.036	NA	0.517	0.024	0.489	NA	NA	0.207	NA	Cellular Component	organelle part//membrane part	intrinsic component of organelle membrane//mitochondrial membrane part	GO:0098573	intrinsic component of mitochondrial membrane	0.014	NA	0.007	0.022	0.007	NA	NA	0.007	NA	16.53	NA	3.582	11.27	4.572	NA	NA	19.897	NA
NA	0.923	NA	NA	NA	0.011	0.899	NA	0.505	Cellular Component	virion	virion part	GO:0019028	viral capsid	NA	0.003	NA	NA	NA	0.011	0.003	NA	0.003	NA	1.309	NA	NA	NA	7.718	1.729	NA	2.694
NA	0.923	NA	NA	NA	0.008	0.868	NA	0.488	Cellular Component	virion//virion part	virion part//viral capsid	GO:0019013	viral nucleocapsid	NA	0.003	NA	NA	NA	0.012	0.003	NA	0.003	NA	1.394	NA	NA	NA	8.221	1.841	NA	2.869
NA	NA	0.001	NA	NA	NA	NA	NA	NA	Molecular Function	antioxidant activity	peroxidase activity	GO:0016688	L-ascorbate peroxidase activity	NA	NA	0.091	NA	NA	NA	NA	NA	NA	NA	NA	45.257	NA	NA	NA	NA	NA	NA
NA	NA	NA	0.006	NA	NA	NA	NA	NA	Molecular Function	binding	alkene binding	GO:0051740	ethylene binding	NA	NA	NA	0.118	NA	NA	NA	NA	NA	NA	NA	NA	61.435	NA	NA	NA	NA	NA
0	NA	NA	0	0	NA	NA	0.002	NA	Molecular Function	binding	carbohydrate derivative binding	GO:0008061	chitin binding	0.035	NA	NA	0.028	0.028	NA	NA	0.011	NA	40.595	NA	NA	14.762	17.965	NA	NA	29.319	NA
1	1	1	1	1	0.003	1	1	1	Molecular Function	binding	carbohydrate derivative binding	GO:0032553	ribonucleotide binding	0	0.002	0.002	0	0	0.002	0	0	0	0.106	0.761	0.781	0.241	0.205	1.602	0.086	0.383	0.268
NA	NA	NA	0.008	0	NA	0	NA	0	Molecular Function	binding	chromatin binding	GO:0031490	chromatin DNA binding	NA	NA	NA	0.019	0.029	NA	0.167	NA	0.062	NA	NA	NA	9.947	18.158	NA	103.715	NA	60.035
NA	NA	NA	0.009	0	NA	0	NA	0	Molecular Function	binding	chromatin binding//macromolecular complex binding	GO:0031491	nucleosome binding	NA	NA	NA	0.019	0.028	NA	0.163	NA	0.06	NA	NA	NA	9.715	17.736	NA	101.303	NA	58.639
NA	NA	0.003	NA	NA	0	NA	NA	NA	Molecular Function	binding	drug binding//organic cyclic compound binding//heterocyclic compound binding	GO:0005527	macrolide binding	NA	NA	0.03	NA	NA	0.038	NA	NA	NA	NA	NA	14.972	NA	NA	26.115	NA	NA	NA
1	1	1	1	1	0.002	1	1	1	Molecular Function	binding	ion binding	GO:0043168	anion binding	0	0.002	0.002	0.001	0	0.002	0	0	0	0.143	0.799	0.762	0.302	0.315	1.58	0.077	0.343	0.241
NA	NA	NA	NA	NA	0.024	NA	NA	NA	Molecular Function	binding	lipid binding	GO:0005543	phospholipid binding	NA	NA	NA	NA	NA	0.009	NA	NA	NA	NA	NA	NA	NA	NA	6.054	NA	NA	NA
1	1	1	1	1	1	0	1	0.004	Molecular Function	binding	organic cyclic compound binding//heterocyclic compound binding	GO:0003676	nucleic acid binding	0.001	0.002	0.002	0.002	0.001	0.001	0.005	0	0.002	0.71	0.874	0.836	0.8	0.618	0.532	2.877	0.163	1.513
0.379	1	1	0.085	1	NA	0.041	NA	0.185	Molecular Function	binding	organic cyclic compound binding//heterocyclic compound binding	GO:0046906	tetrapyrrole binding	0.001	0.002	0.001	0.004	0.001	NA	0.003	NA	0.002	1.609	0.77	0.465	1.828	0.593	NA	2.034	NA	1.811
1	1	0.914	1	1	0	1	1	1	Molecular Function	binding	organic cyclic compound binding//heterocyclic compound binding	GO:1901265	nucleoside phosphate binding	0	0.002	0.002	0.001	0	0.002	0	0	0	0.093	0.76	0.944	0.295	0.231	1.681	0.125	0.335	0.235
NA	0.467	0.039	NA	NA	0.171	NA	NA	0.664	Molecular Function	binding	protein binding	GO:0005516	calmodulin binding	NA	0.007	0.009	NA	NA	0.005	NA	NA	0.002	NA	3.353	4.429	NA	NA	3.708	NA	NA	1.726
0.801	NA	1	0.943	NA	1	0	NA	0.413	Molecular Function	binding	protein binding	GO:0008092	cytoskeletal protein binding	0.001	NA	0.001	0.001	NA	0.001	0.022	NA	0.002	1.307	NA	0.566	0.594	NA	0.79	13.451	NA	2.207
NA	NA	NA	0.045	NA	NA	NA	NA	NA	Molecular Function	binding	protein binding	GO:0010313	phytochrome binding	NA	NA	NA	0.333	NA	NA	NA	NA	NA	NA	NA	NA	174.066	NA	NA	NA	NA	NA
NA	0.828	0.015	NA	NA	0	NA	NA	NA	Molecular Function	binding	protein binding	GO:0031072	heat shock protein binding	NA	0.009	0.026	NA	NA	0.052	NA	NA	NA	NA	4.097	12.987	NA	NA	36.242	NA	NA	NA
0.01	NA	0.727	NA	0.04	NA	0	NA	0	Molecular Function	binding	protein binding	GO:0042393	histone binding	0.012	NA	0.004	NA	0.012	NA	0.039	NA	0.019	13.307	NA	1.922	NA	7.361	NA	24.027	NA	18.722
0.743	0.573	0.012	0.075	0.343	0	NA	NA	NA	Molecular Function	binding	protein binding	GO:0042802	identical protein binding	0.001	0.005	0.009	0.007	0.004	0.011	NA	NA	NA	1.528	2.506	4.634	3.472	2.535	7.39	NA	NA	NA
NA	NA	NA	NA	NA	0.005	NA	NA	NA	Molecular Function	binding	protein binding	GO:0043621	protein self-association	NA	NA	NA	NA	NA	0.024	NA	NA	NA	NA	NA	NA	NA	NA	16.539	NA	NA	NA
0.076	1	1	0.379	0.005	1	0	NA	0	Molecular Function	binding	protein binding	GO:0046983	protein dimerization activity	0.002	0.001	0.001	0.002	0.003	0.001	0.024	NA	0.005	2.1	0.705	0.579	1.302	2.218	0.462	14.996	NA	5.319
NA	NA	0	NA	NA	0	0.963	NA	0.549	Molecular Function	binding	protein binding	GO:0051082	unfolded protein binding	NA	NA	0.025	NA	NA	0.056	0.002	NA	0.002	NA	NA	12.202	NA	NA	39.159	1.525	NA	2.377
NA	0.889	0	NA	NA	0	NA	NA	NA	Molecular Function	binding	protein binding	GO:0051087	chaperone binding	NA	0.007	0.08	NA	NA	0.051	NA	NA	NA	NA	3.414	39.682	NA	NA	35.236	NA	NA	NA
NA	NA	NA	NA	NA	0	NA	NA	NA	Molecular Function	binding	protein binding	GO:0070678	preprotein binding	NA	NA	NA	NA	NA	0.429	NA	NA	NA	NA	NA	NA	NA	NA	297.706	NA	NA	NA
1	1	0.914	1	1	0	1	1	1	Molecular Function	binding	small molecule binding	GO:0000166	nucleotide binding	0	0.002	0.002	0.001	0	0.002	0	0	0	0.093	0.76	0.944	0.295	0.231	1.681	0.125	0.335	0.235
NA	NA	NA	0.001	NA	NA	NA	NA	NA	Molecular Function	catalytic activity	deaminase activity	GO:0004126	cytidine deaminase activity	NA	NA	NA	0.333	NA	NA	NA	NA	NA	NA	NA	NA	174.066	NA	NA	NA	NA	NA
0.133	0.9	0.732	0.94	0.288	1	1	0	0.457	Molecular Function	catalytic activity	hydrolase activity	GO:0008233	peptidase activity	0.002	0.002	0.002	0.002	0.002	0	0.002	0.002	0.001	1.943	1.115	1.094	0.795	1.504	0.117	0.947	6.547	1.312
0	0.467	1	0.006	0	NA	1	0.242	0	Molecular Function	catalytic activity	hydrolase activity	GO:0016798	hydrolase activity, acting on glycosyl bonds	0.005	0.004	0.001	0.006	0.008	NA	0.002	0.001	0.006	5.955	1.879	0.397	2.915	4.815	NA	0.992	3.308	5.8
NA	NA	0.026	NA	NA	0.001	NA	NA	NA	Molecular Function	catalytic activity	isomerase activity	GO:0016859	cis-trans isomerase activity	NA	NA	0.013	NA	NA	0.016	NA	NA	NA	NA	NA	6.486	NA	NA	11.313	NA	NA	NA
0.185	NA	NA	0.319	0.029	NA	NA	NA	NA	Molecular Function	catalytic activity	oxidoreductase activity	GO:0016229	steroid dehydrogenase activity	0.015	NA	NA	0.015	0.03	NA	NA	NA	NA	17.147	NA	NA	7.794	18.971	NA	NA	NA	NA
0.886	0.9	0.206	0.806	1	0	NA	NA	0.077	Molecular Function	catalytic activity	oxidoreductase activity	GO:0016627	oxidoreductase activity, acting on the CH-CH group of donors	0.001	0.003	0.005	0.002	0.001	0.013	NA	NA	0.004	1.068	1.314	2.313	0.971	0.591	9.038	NA	NA	3.605
0.015	1	0.686	0.183	0.292	NA	NA	NA	0.871	Molecular Function	catalytic activity	oxidoreductase activity	GO:0016684	oxidoreductase activity, acting on peroxide as acceptor	0.005	0.001	0.003	0.005	0.004	NA	NA	NA	0.001	5.383	0.442	1.4	2.447	2.382	NA	NA	NA	0.909
1	0.042	0.836	1	1	1	1	NA	0.493	Molecular Function	catalytic activity	transferase activity	GO:0016757	transferase activity, transferring glycosyl groups	0	0.006	0.002	0.001	0.001	0.001	0.001	NA	0.001	0.326	2.674	0.989	0.445	0.361	0.591	0.353	NA	1.376
NA	NA	0.047	NA	NA	NA	NA	NA	NA	Molecular Function	metallochaperone activity	copper chaperone activity	GO:0016532	superoxide dismutase copper chaperone activity	NA	NA	0.25	NA	NA	NA	NA	NA	NA	NA	NA	124.457	NA	NA	NA	NA	NA	NA
0	1	1	0	0	NA	0.166	0	0	Molecular Function	molecular function regulator	enzyme regulator activity	GO:0004857	enzyme inhibitor activity	0.007	0.002	0.001	0.011	0.008	NA	0.004	0.009	0.013	8.475	0.772	0.408	5.992	5.209	NA	2.55	24.937	12.719
NA	NA	0	NA	NA	0.16	NA	NA	NA	Molecular Function	molecular function regulator	enzyme regulator activity	GO:0008047	enzyme activator activity	NA	NA	0.026	NA	NA	0.009	NA	NA	NA	NA	NA	12.82	NA	NA	5.963	NA	NA	NA
NA	0.9	0	NA	NA	0.151	NA	NA	NA	Molecular Function	molecular function regulator	enzyme regulator activity	GO:0060589	nucleoside-triphosphatase regulator activity	NA	0.004	0.031	NA	NA	0.009	NA	NA	NA	NA	2.103	15.557	NA	NA	6.202	NA	NA	NA
0	1	NA	0	0	NA	0.076	0	0	Molecular Function	molecular function regulator	enzyme regulator activity	GO:0061134	peptidase regulator activity	0.014	0.002	NA	0.022	0.016	NA	0.006	0.017	0.019	16.181	0.737	NA	11.441	9.946	NA	3.895	47.61	18.212
NA	NA	NA	0.478	NA	NA	NA	NA	0.002	Molecular Function	molecular transducer activity	receptor activity	GO:0038023	signaling receptor activity	NA	NA	NA	0.004	NA	NA	NA	NA	0.01	NA	NA	NA	2.012	NA	NA	NA	NA	9.343
NA	NA	NA	NA	NA	NA	NA	NA	0	Molecular Function	molecular transducer activity	receptor activity	GO:0099600	transmembrane receptor activity	NA	NA	NA	NA	NA	NA	NA	NA	0.017	NA	NA	NA	NA	NA	NA	NA	NA	16.163
NA	NA	NA	NA	NA	NA	NA	NA	0	Molecular Function	signal transducer activity	signaling receptor activity	GO:0004888	transmembrane signaling receptor activity	NA	NA	NA	NA	NA	NA	NA	NA	0.018	NA	NA	NA	NA	NA	NA	NA	NA	17.318
NA	NA	NA	0.006	NA	NA	NA	NA	NA	Molecular Function	signal transducer activity	signaling receptor activity	GO:0038199	ethylene receptor activity	NA	NA	NA	0.118	NA	NA	NA	NA	NA	NA	NA	NA	61.435	NA	NA	NA	NA	NA
NA	NA	0.032	0.262	NA	NA	NA	NA	NA	Molecular Function	transporter activity	carbohydrate derivative transporter activity	GO:0005338	nucleotide-sugar transmembrane transporter activity	NA	NA	0.04	0.02	NA	NA	NA	NA	NA	NA	NA	19.913	10.444	NA	NA	NA	NA	NA
0.033	NA	0.836	0.155	0.858	NA	NA	0.42	NA	Molecular Function	transporter activity	substrate-specific transporter activity	GO:0015197	peptide transporter activity	0.007	NA	0.002	0.007	0.002	NA	NA	0.002	NA	8.406	NA	1.214	3.821	1.55	NA	NA	6.746	NA
0.101	0.794	0.433	0.356	0.031	NA	1	0.586	NA	Molecular Function	transporter activity	transmembrane transporter activity	GO:0022803	passive transmembrane transporter activity	0.004	0.004	0.004	0.004	0.007	NA	0.001	0.001	NA	4.834	1.982	2.095	2.197	4.457	NA	0.873	3.879	NA
0.391	0.9	0.7	NA	0.005	NA	0.733	NA	NA	Molecular Function	transporter activity	transmembrane transporter activity	GO:1901618	organic hydroxy compound transmembrane transporter activity	0.004	0.004	0.004	NA	0.017	NA	0.004	NA	NA	4.995	2.048	2.164	NA	11.053	NA	2.706	NA	NA

## Sheet: KEGG_enrichment_cluster_grain
Table S17. The KEGG enrichment analysis of DEG clusters of grain, in each of which genes have similar expression profiles. Heatmap showing the q-value significance of enriched KEGG pathways. "NA" represent the terms were not enriched in relative time points. The cluster number has been defined in Figure S15.													Enrichment Factor									Enrichment Foldchange
cluster_1	cluster_2	cluster_3	cluster_4	cluster_5	cluster_6	cluster_7	cluster_8	cluster_9	Pathway Hierarchy1	Pathway Hierarchy2	KEGG Pathway	Pathway ID	cluster_1	cluster_2	cluster_3	cluster_4	cluster_5	cluster_6	cluster_7	cluster_8	cluster_9	cluster_1	cluster_2	cluster_3	cluster_4	cluster_5	cluster_6	cluster_7	cluster_8	cluster_9
NA	NA	NA	NA	NA	NA	NA	NA	0.019	Cellular Processes	Cell growth and death	Ferroptosis	ko04216	NA	NA	NA	NA	NA	NA	NA	NA	0.02	NA	NA	NA	NA	NA	NA	NA	NA	12.944
0.412	NA	0.904	0.382	0.242	0.003	0	NA	0	Cellular Processes	Cell growth and death	Necroptosis	ko04217	0.002	NA	0.002	0.007	0.007	0.015	0.059	NA	0.017	2.135	NA	0.804	3.488	4.349	4.67	15.852	NA	11.456		1	0.8	0.6	0.4	0.2
NA	0.937	0.699	0.538	NA	0.001	1	NA	NA	Cellular Processes	Transport and catabolism	Endocytosis	ko04144	NA	0.001	0.004	0.003	NA	0.014	0.001	NA	NA	NA	0.582	1.53	1.474	NA	4.231	0.372	NA	NA		0.995	0.795	0.595	0.395	0.195
0.024	0.937	0.936	0	0.553	NA	NA	0.004	NA	Environmental Information Processing	Signal transduction	MAPK signaling pathway - plant	ko04016	0.006	0.001	0.001	0.022	0.003	NA	NA	0.004	NA	5.885	0.632	0.554	12.017	1.998	NA	NA	12.776	NA		0.99	0.79	0.59	0.39	0.19
NA	0.569	NA	NA	0.586	0	0.867	NA	NA	Environmental Information Processing	Signal transduction	PI3K-Akt signaling pathway	ko04151	NA	0.005	NA	NA	0.003	0.027	0.008	NA	NA	NA	2.243	NA	NA	1.773	8.158	2.154	NA	NA		0.985	0.785	0.585	0.385	0.185
0.336	0.515	1	0	0.911	NA	NA	NA	0.788	Environmental Information Processing	Signal transduction	Plant hormone signal transduction	ko04075	0.002	0.004	0.001	0.009	0.001	NA	NA	NA	0.001	1.859	1.598	0.233	5.063	0.421	NA	NA	NA	0.831		0.98	0.78	0.58	0.38	0.18
0.014	0.356	0	0.703	0.386	0	1	0	NA	Genetic Information Processing	Folding, sorting and degradation	Protein processing in endoplasmic reticulum	ko04141	0.005	0.005	0.027	0.002	0.003	0.085	0.001	0.007	NA	4.864	2.09	10.078	0.883	2.202	26.095	0.223	18.774	NA		0.975	0.775	0.575	0.375	0.175
NA	NA	0.006	NA	NA	0	NA	NA	NA	Genetic Information Processing	Transcription	Spliceosome	ko03040	NA	NA	0.01	NA	NA	0.019	NA	NA	NA	NA	NA	3.85	NA	NA	5.749	NA	NA	NA		0.97	0.77	0.57	0.37	0.17
NA	0.029	0.533	NA	NA	NA	NA	NA	NA	Metabolism	Biosynthesis of other secondary metabolites	Flavone and flavonol biosynthesis	ko00944	NA	0.048	0.016	NA	NA	NA	NA	NA	NA	NA	20.463	5.98	NA	NA	NA	NA	NA	NA		0.965	0.765	0.565	0.365	0.165
0.024	0.992	NA	0.046	0.517	NA	1	NA	0.963	Metabolism	Biosynthesis of other secondary metabolites	Phenylpropanoid biosynthesis	ko00940	0.004	0.001	NA	0.006	0.003	NA	0.001	NA	0.001	3.81	0.273	NA	3.112	1.725	NA	0.175	NA	0.426		0.96	0.76	0.56	0.36	0.16
0.001	NA	0.899	0.1	0.003	NA	NA	0.004	NA	Metabolism	Carbohydrate metabolism	Amino sugar and nucleotide sugar metabolism	ko00520	0.009	NA	0.003	0.007	0.01	NA	NA	0.004	NA	8.761	NA	1.1	3.976	6.941	NA	NA	12.681	NA		0.955	0.755	0.555	0.355	0.155
NA	NA	NA	NA	NA	NA	NA	NA	0.003	Metabolism	Glycan biosynthesis and metabolism	Glycosaminoglycan degradation	ko00531	NA	NA	NA	NA	NA	NA	NA	NA	0.043	NA	NA	NA	NA	NA	NA	NA	NA	28.701		0.95	0.75	0.55	0.35	0.15
NA	NA	NA	NA	NA	NA	NA	NA	0.021	Metabolism	Lipid metabolism	Fatty acid biosynthesis	ko00061	NA	NA	NA	NA	NA	NA	NA	NA	0.016	NA	NA	NA	NA	NA	NA	NA	NA	10.59		0.945	0.745	0.545	0.345	0.145
NA	NA	NA	NA	NA	NA	NA	NA	0.021	Metabolism	Lipid metabolism	Fatty acid degradation	ko00071	NA	NA	NA	NA	NA	NA	NA	NA	0.017	NA	NA	NA	NA	NA	NA	NA	NA	10.941		0.94	0.74	0.54	0.34	0.14
0.272	0.045	0.663	NA	0.458	NA	NA	NA	NA	Metabolism	Metabolism of cofactors and vitamins	Thiamine metabolism	ko00730	0.01	0.029	0.01	NA	0.01	NA	NA	NA	NA	9.373	12.083	3.531	NA	6.365	NA	NA	NA	NA		0.935	0.735	0.535	0.335	0.135
																																0.93	0.73	0.53	0.33	0.13
																																0.925	0.725	0.525	0.325	0.125
																																0.92	0.72	0.52	0.32	0.12
																																0.915	0.715	0.515	0.315	0.115
																																0.91	0.71	0.51	0.31	0.11
																																0.905	0.705	0.505	0.305	0.105
																																0.9	0.7	0.5	0.3	0.1
																																0.895	0.695	0.495	0.295	0.095
																																0.89	0.69	0.49	0.29	0.09
																																0.885	0.685	0.485	0.285	0.085
																																0.88	0.68	0.48	0.28	0.08
																																0.875	0.675	0.475	0.275	0.075
																																0.87	0.67	0.47	0.27	0.07
																																0.865	0.665	0.465	0.265	0.065
																																0.86	0.66	0.46	0.26	0.06
																																0.855	0.655	0.455	0.255	0.055
																																0.85	0.65	0.45	0.25	0.05
																																0.845	0.645	0.445	0.245	0.045
																																0.84	0.64	0.44	0.24	0.04
																																0.835	0.635	0.435	0.235	0.035
																																0.83	0.63	0.43	0.23	0.03
																																0.825	0.625	0.425	0.225	0.025
																																0.82	0.62	0.42	0.22	0.02
																																0.815	0.615	0.415	0.215	0.015
																																0.81	0.61	0.41	0.21	0.01
																																0.805	0.605	0.405	0.205	0.005
																																				0
