# Supplementary material for: Hybrid sequencing reveals insight into heat sensing and signaling of bread wheat
Source: Plant J. 2019 Apr 23;98(6):1015–32. doi: 10.1111/tpj.14299 (PMC6850178; doi:10.1111/tpj.14299)
Supplement: Supplementary file 19 — Table S18. The KEGG and GO enrichment analysis of DSGs. [file TPJ-98-1015-s019.xls]

## Sheet: Kegg.enrichment
Table S18. The KEGG enrichment analysis of DSGs. Heatmap showing the q-value significance of enriched KEGG pathways for DSGs. "NA" represent the pathways were not enriched in relative time points. The “L” and “G” in sample names represent leaf and grain, respectively.														Enrichment Factor										Enrichment Foldchange
5m_L	10_L	30m_L	1h_L	4h_L	5m_G	10m_G	30m_G	1h_G	4h_G	Pathway Hierarchy1	Pathway Hierarchy2	KEGG Pathway	Pathway ID	5m_L	10_L	30m_L	1h_L	4h_L	5m_G	10m_G	30m_G	1h_G	4h_G	5m_L	10_L	30m_L	1h_L	4h_L	5m_G	10m_G	30m_G	1h_G	4h_G
0.43	0.451	0.406	0.048	0.123	0.008	0.001	0.003	0.001	0.002	Cellular Processes	Cell motility	Regulation of actin cytoskeleton	ko04810	0.012	0.012	0.016	0.029	0.025	0.033	0.041	0.037	0.041	0.041	0.99	0.924	0.957	1.811	1.343	2.664	2.71	2.659	3.056	2.306
0.001	0	0.034	0.001	0.002	0.117	0.01	0	0.003	0.008	Cellular Processes	Cellular community - eukaryotes	Tight junction	ko04530	0.04	0.048	0.032	0.044	0.044	0.02	0.032	0.048	0.036	0.036	3.221	3.608	1.868	2.777	2.403	1.625	2.116	3.46	2.684	2.025
0.055	0.064	0.015	0.002	0.107	0.162	0.005	0.062	0.001	0.105	Cellular Processes	Transport and catabolism	Autophagy - other eukaryotes	ko04136	0.033	0.033	0.05	0.058	0.033	0.025	0.05	0.033	0.058	0.033	2.673	2.496	2.907	3.667	1.813	2.023	3.293	2.393	4.331	1.868
0.146	0	0	0	0.003	0.007	0	0.001	0	0	Cellular Processes	Transport and catabolism	Endocytosis	ko04144	0.014	0.029	0.032	0.036	0.028	0.021	0.033	0.025	0.03	0.047	1.103	2.163	1.839	2.248	1.497	1.669	2.174	1.778	2.247	2.621
0.03	0.038	0.56	0.071	0.274	0.011	0.003	0.25	0.737	0.162	Cellular Processes	Transport and catabolism	Lysosome	ko04142	0.022	0.022	0.012	0.022	0.017	0.024	0.029	0.014	0.007	0.019	1.739	1.624	0.701	1.363	0.918	1.95	1.904	1.038	0.537	1.08				1	0.8	0.6	0.4	0.2
0.01	0.111	0.022	0.004	0.005	0.318	0.006	0.349	0.013	0.006	Cellular Processes	Transport and catabolism	Peroxisome	ko04146	0.026	0.018	0.028	0.031	0.033	0.013	0.028	0.013	0.026	0.031	2.056	1.344	1.64	1.934	1.813	1.037	1.857	0.92	1.904	1.724				0.995	0.795	0.595	0.395	0.195
0.819	0.924	0.929	0.742	0.035	0.176	0.146	0.22	0.123	0.162	Cellular Processes	Transport and catabolism	Phagosome	ko04145	0.006	0.004	0.006	0.008	0.025	0.014	0.016	0.014	0.016	0.019	0.495	0.308	0.359	0.517	1.343	1.165	1.084	1.034	1.222	1.038				0.99	0.79	0.59	0.39	0.19
0	0.014	0.379	0.068	0.056	0.049	0	0.003	0.059	0.004	Environmental Information Processing	Signal transduction	AMPK signaling pathway	ko04152	0.034	0.023	0.015	0.021	0.023	0.019	0.034	0.027	0.019	0.03	2.713	1.741	0.86	1.329	1.265	1.54	2.228	1.973	1.413	1.659				0.985	0.785	0.585	0.385	0.185
0.032	0.038	0.19	0.068	0.085	0.033	0.039	0.036	0.169	0.672	Environmental Information Processing	Signal transduction	Apelin signaling pathway	ko04371	0.025	0.025	0.022	0.025	0.025	0.025	0.025	0.025	0.018	0.011	2.041	1.906	1.269	1.6	1.385	2.06	1.676	1.827	1.35	0.611				0.98	0.78	0.58	0.38	0.18
0.31	0.152	0.276	0.607	0.057	0.546	0.159	0.327	0.061	0	Environmental Information Processing	Signal transduction	Calcium signaling pathway	ko04020	0.016	0.021	0.021	0.011	0.032	0.011	0.021	0.016	0.027	0.053	1.287	1.601	1.244	0.672	1.746	0.865	1.409	1.152	1.985	2.997				0.975	0.775	0.575	0.375	0.175
NA	NA	0.264	NA	NA	0.481	0.039	0.497	0.477	0.218	Environmental Information Processing	Signal transduction	ErbB signaling pathway	ko04012	NA	NA	0.036	NA	NA	0.018	0.055	0.018	0.018	0.036	NA	NA	2.114	NA	NA	1.471	3.592	1.305	1.35	2.038				0.97	0.77	0.57	0.37	0.17
0.004	0.248	0.276	0.057	0.009	0.025	0.001	0.004	0.032	0.399	Environmental Information Processing	Signal transduction	FoxO signaling pathway	ko04068	0.031	0.015	0.018	0.025	0.034	0.025	0.037	0.031	0.025	0.015	2.468	1.152	1.073	1.548	1.841	1.992	2.431	2.209	1.828	0.862				0.965	0.765	0.565	0.365	0.165
0.05	0.132	0.584	0.338	0.226	0.115	0.01	0.009	0.027	0.059	Environmental Information Processing	Signal transduction	HIF-1 signaling pathway	ko04066	0.024	0.02	0.012	0.016	0.02	0.02	0.033	0.033	0.028	0.028	1.956	1.522	0.709	1.022	1.106	1.645	2.142	2.335	2.113	1.595				0.96	0.76	0.56	0.36	0.16
0.111	0.004	0.319	0.145	0.018	0.522	0.053	0.603	0.564	0.309	Environmental Information Processing	Signal transduction	MAPK signaling pathway - plant	ko04016	0.015	0.022	0.015	0.016	0.024	0.009	0.018	0.009	0.009	0.015	1.199	1.679	0.869	1.034	1.301	0.726	1.181	0.644	0.666	0.838				0.955	0.755	0.555	0.355	0.155
0.029	0.665	0.003	0.123	0.272	0.616	0.888	0.687	0.656	0.82	Environmental Information Processing	Signal transduction	NF-kappa B signaling pathway	ko04064	0.021	0.008	0.031	0.018	0.016	0.008	0.006	0.008	0.008	0.008	1.647	0.615	1.791	1.162	0.894	0.665	0.406	0.59	0.61	0.46				0.95	0.75	0.55	0.35	0.15
0.32	0.327	0.225	0.374	0.195	0.327	0.342	0.011	0.049	0.428	Environmental Information Processing	Signal transduction	Notch signaling pathway	ko04330	0.02	0.02	0.03	0.02	0.03	0.02	0.02	0.05	0.04	0.02	1.588	1.483	1.727	1.245	1.616	1.602	1.304	3.554	2.941	1.11				0.945	0.745	0.545	0.345	0.145
0.004	0.002	0.078	0.022	0.07	0.165	0.001	0.004	0.055	0.03	Environmental Information Processing	Signal transduction	PI3K-Akt signaling pathway	ko04151	0.029	0.032	0.024	0.027	0.024	0.016	0.034	0.029	0.021	0.027	2.34	2.383	1.388	1.668	1.299	1.288	2.271	2.095	1.576	1.486				0.94	0.74	0.54	0.34	0.14
0.055	0.253	0.415	0.112	0	0.06	0.15	0.031	0.005	0	Environmental Information Processing	Signal transduction	Phosphatidylinositol signaling system	ko04070	0.021	0.015	0.015	0.021	0.048	0.021	0.018	0.024	0.03	0.048	1.696	1.131	0.878	1.33	2.63	1.711	1.194	1.735	2.243	2.709				0.935	0.735	0.535	0.335	0.135
0.36	0	0	0.009	0.002	0.033	0.005	0.004	0.015	0	Environmental Information Processing	Signal transduction	Phospholipase D signaling pathway	ko04072	0.014	0.047	0.051	0.037	0.047	0.028	0.037	0.037	0.033	0.056	1.124	3.499	2.989	2.35	2.542	2.269	2.462	2.684	2.429	3.142				0.93	0.73	0.53	0.33	0.13
0.691	0.667	NA	NA	0.755	0.645	0.042	0.345	0.664	0.755	Environmental Information Processing	Signal transduction	Rap1 signaling pathway	ko04015	0.009	0.009	NA	NA	0.009	0.009	0.038	0.019	0.009	0.009	0.757	0.706	NA	NA	0.513	0.763	2.485	1.355	0.701	0.529				0.925	0.725	0.525	0.325	0.125
0.563	0.064	0.142	0.226	0.056	0.138	0.008	0.327	0.301	0.017	Environmental Information Processing	Signal transduction	Ras signaling pathway	ko04014	0.011	0.027	0.027	0.022	0.032	0.022	0.038	0.016	0.016	0.038	0.867	2.024	1.571	1.359	1.764	1.749	2.492	1.164	1.204	2.12				0.92	0.72	0.52	0.32	0.12
0.023	0	0.055	0.013	0.003	0.015	0	0.052	0.054	0	Environmental Information Processing	Signal transduction	Sphingolipid signaling pathway	ko04071	0.03	0.048	0.03	0.035	0.043	0.03	0.056	0.026	0.026	0.052	2.43	3.565	1.762	2.177	2.355	2.452	3.706	1.865	1.929	2.911				0.915	0.715	0.515	0.315	0.115
0.691	0.667	0.785	0.495	0.795	0.412	0.135	0.003	0.241	0.11	Environmental Information Processing	Signal transduction	TGF-beta signaling pathway	ko04350	0.008	0.008	0.008	0.013	0.008	0.013	0.021	0.038	0.017	0.025	0.671	0.627	0.487	0.789	0.455	1.016	1.378	2.703	1.243	1.407				0.91	0.71	0.51	0.31	0.11
NA	0.259	NA	0.298	NA	0.261	0.035	0.253	0.247	0.054	Environmental Information Processing	Signal transduction	TNF signaling pathway	ko04668	NA	0.056	NA	0.056	NA	0.056	0.111	0.056	0.056	0.111	NA	4.159	NA	3.493	NA	4.495	7.317	3.988	4.125	6.226				0.905	0.705	0.505	0.305	0.105
NA	0.283	0.177	0.335	0.689	0.613	0.001	0.103	0.263	0.002	Environmental Information Processing	Signal transduction	VEGF signaling pathway	ko04370	NA	0.023	0.034	0.023	0.011	0.011	0.069	0.034	0.023	0.069	NA	1.721	2.005	1.445	0.625	0.93	4.542	2.476	1.707	3.865				0.9	0.7	0.5	0.3	0.1
0.831	0.846	0.774	0.541	0.795	0.38	0.03	0.024	0.123	0.026	Environmental Information Processing	Signal transduction	Wnt signaling pathway	ko04310	0.006	0.006	0.009	0.011	0.009	0.011	0.02	0.02	0.015	0.023	0.482	0.45	0.524	0.661	0.49	0.85	1.285	1.401	1.115	1.262				0.895	0.695	0.495	0.295	0.095
0.273	0.067	0.278	0.057	0.151	0.025	0.012	0.07	0.063	0.067	Environmental Information Processing	Signal transduction	cAMP signaling pathway	ko04024	0.015	0.023	0.019	0.027	0.023	0.027	0.031	0.023	0.023	0.027	1.239	1.734	1.122	1.699	1.26	2.187	2.034	1.663	1.72	1.514				0.89	0.69	0.49	0.29	0.09
0.376	0.1	0.348	0.298	0.529	0.037	0.042	0.043	0.097	0.036	Environmental Information Processing	Signal transduction	cGMP - PKG signaling pathway	ko04022	0.014	0.023	0.018	0.018	0.014	0.027	0.027	0.027	0.023	0.032	1.094	1.702	1.057	1.143	0.742	2.207	1.796	1.958	1.688	1.783				0.885	0.685	0.485	0.285	0.085
0.108	0.108	0.247	0.088	0.063	0.186	0.026	0.116	0.107	0.547	Environmental Information Processing	Signal transduction	mTOR signaling pathway	ko04150	0.02	0.02	0.02	0.023	0.026	0.016	0.026	0.02	0.02	0.013	1.578	1.473	1.144	1.443	1.427	1.326	1.727	1.412	1.461	0.735				0.88	0.68	0.48	0.28	0.08
0.112	0.062	0.263	0.323	0.015	0.359	0.427	0.603	0.784	0.375	Genetic Information Processing	Folding, sorting and degradation	Protein export	ko03060	0.019	0.022	0.019	0.016	0.032	0.013	0.013	0.01	0.006	0.016	1.532	1.669	1.111	1.001	1.733	1.031	0.839	0.686	0.473	0.892				0.875	0.675	0.475	0.275	0.075
0.006	0.004	0	0.001	0.002	0.001	0	0	0	0	Genetic Information Processing	Folding, sorting and degradation	Protein processing in endoplasmic reticulum	ko04141	0.017	0.018	0.026	0.022	0.024	0.02	0.022	0.023	0.021	0.034	1.387	1.357	1.533	1.398	1.3	1.6	1.465	1.656	1.59	1.892				0.87	0.67	0.47	0.27	0.07
0.027	0.284	0.061	0.018	0.01	0.091	0.021	0.001	0.058	0.013	Genetic Information Processing	Folding, sorting and degradation	RNA degradation	ko03018	0.02	0.013	0.022	0.024	0.027	0.016	0.022	0.027	0.018	0.025	1.601	0.951	1.266	1.483	1.481	1.322	1.434	1.954	1.348	1.424				0.865	0.665	0.465	0.265	0.065
0.838	0.411	0.009	0.459	0.179	0.045	0.032	0.007	0.001	0.041	Genetic Information Processing	Folding, sorting and degradation	Ubiquitin mediated proteolysis	ko04120	0.006	0.01	0.022	0.011	0.016	0.015	0.017	0.019	0.021	0.019	0.486	0.755	1.291	0.698	0.878	1.225	1.13	1.376	1.573	1.074				0.86	0.66	0.46	0.26	0.06
0.258	0.091	0.044	0.517	0.044	0.079	0.111	0.628	0.169	0.124	Genetic Information Processing	Replication and repair	Nucleotide excision repair	ko03420	0.013	0.018	0.025	0.011	0.025	0.018	0.018	0.009	0.016	0.02	1.074	1.337	1.428	0.702	1.336	1.445	1.176	0.641	1.16	1.126				0.855	0.655	0.455	0.255	0.055
0.127	0.008	0.969	0.338	0.012	0.412	0.292	0.266	0.905	0.61	Genetic Information Processing	Transcription	Basal transcription factors	ko03022	0.02	0.033	0.004	0.016	0.037	0.012	0.016	0.016	0.004	0.012	1.637	2.445	0.237	1.026	1.998	0.991	1.075	1.172	0.303	0.686				0.85	0.65	0.45	0.25	0.05
0.037	0.002	0	0	0	0	0	0	0	0	Genetic Information Processing	Transcription	Spliceosome	ko03040	0.016	0.021	0.039	0.032	0.033	0.035	0.031	0.038	0.025	0.039	1.249	1.555	2.294	2.024	1.808	2.857	2.051	2.758	1.851	2.211				0.845	0.645	0.445	0.245	0.045
0.037	0.008	0.131	0.048	0.003	0	0.003	0.002	0.002	0.006	Genetic Information Processing	Translation	RNA transport	ko03013	0.016	0.02	0.018	0.019	0.027	0.029	0.023	0.023	0.023	0.024	1.318	1.514	1.029	1.192	1.444	2.353	1.499	1.634	1.69	1.346				0.84	0.64	0.44	0.24	0.04
0.106	0.062	0.015	0.006	0	0.049	0.135	0.003	0.006	0.009	Genetic Information Processing	Translation	Ribosome biogenesis in eukaryotes	ko03008	0.017	0.019	0.028	0.028	0.042	0.019	0.017	0.028	0.025	0.028	1.359	1.428	1.601	1.732	2.305	1.543	1.116	1.977	1.888	1.543				0.835	0.635	0.435	0.235	0.035
0.004	0.002	0.025	0	0.051	0	0	0.112	0.029	0	Genetic Information Processing	Translation	mRNA surveillance pathway	ko03015	0.026	0.028	0.026	0.035	0.024	0.03	0.033	0.017	0.022	0.041	2.092	2.116	1.517	2.187	1.301	2.463	2.147	1.249	1.614	2.315				0.83	0.63	0.43	0.23	0.03
0.489	0.152	0.166	0.112	0.036	0.062	0.076	0.031	0.065	0.03	Metabolism	Amino acid metabolism	Alanine, aspartate and glutamate metabolism	ko00250	0.011	0.019	0.023	0.023	0.03	0.023	0.023	0.027	0.023	0.03	0.915	1.423	1.326	1.434	1.655	1.846	1.502	1.911	1.694	1.705				0.825	0.625	0.425	0.225	0.025
0.144	0.025	0.131	0.367	0.052	0.824	0.15	0.565	0.025	0.434	Metabolism	Amino acid metabolism	Arginine biosynthesis	ko00220	0.022	0.034	0.028	0.017	0.034	0.006	0.022	0.011	0.034	0.017	1.792	2.51	1.624	1.054	1.824	0.452	1.472	0.802	2.489	0.939				0.82	0.62	0.42	0.22	0.02
0.05	0.437	0.04	0.048	0.068	0.094	0.077	0.204	0.061	0.166	Metabolism	Amino acid metabolism	Cysteine and methionine metabolism	ko00270	0.018	0.011	0.023	0.021	0.021	0.016	0.018	0.014	0.018	0.018	1.427	0.799	1.345	1.342	1.162	1.296	1.172	1.022	1.321	0.997				0.815	0.615	0.415	0.215	0.015
0.026	0.062	0.04	0.001	0.008	0.359	0.012	0.24	0.058	0.066	Metabolism	Amino acid metabolism	Glycine, serine and threonine metabolism	ko00260	0.025	0.022	0.028	0.038	0.035	0.013	0.028	0.016	0.022	0.025	2.03	1.659	1.656	2.387	1.894	1.024	1.876	1.136	1.645	1.419				0.81	0.61	0.41	0.21	0.01
0.579	NA	0.638	0.091	0.108	0.222	0.064	0.019	0.065	0.306	Metabolism	Amino acid metabolism	Histidine metabolism	ko00340	0.014	NA	0.014	0.042	0.042	0.028	0.042	0.056	0.042	0.028	1.114	NA	0.808	2.62	2.267	2.248	2.744	3.988	3.094	1.557				0.805	0.605	0.405	0.205	0.005
0.166	0.499	0.082	0.002	0.068	0.165	0.497	0.169	0.052	0.067	Metabolism	Amino acid metabolism	Lysine biosynthesis	ko00300	0.036	0.018	0.054	0.089	0.054	0.036	0.018	0.036	0.054	0.054	2.864	1.337	3.115	5.613	2.914	2.89	1.176	2.564	3.978	3.002								0
0.148	0.152	0.276	0.226	0.125	0.06	0.346	0.327	0.061	0.005	Metabolism	Amino acid metabolism	Lysine degradation	ko00310	0.022	0.022	0.022	0.022	0.027	0.027	0.016	0.016	0.027	0.043	1.725	1.61	1.25	1.352	1.462	2.175	1.062	1.158	1.996	2.41
0.214	NA	0.122	0.277	0.615	0.062	0.058	0.063	0.003	0.005	Metabolism	Amino acid metabolism	Valine, leucine and isoleucine biosynthesis	ko00290	0.029	NA	0.044	0.029	0.015	0.044	0.044	0.044	0.074	0.074	2.359	NA	2.565	1.849	0.8	3.57	2.905	3.167	5.46	4.12
0.489	0.252	0.375	0.022	0.183	0.095	0.039	0.001	0.049	0.072	Metabolism	Amino acid metabolism	Valine, leucine and isoleucine degradation	ko00280	0.013	0.02	0.02	0.039	0.026	0.026	0.033	0.052	0.033	0.033	1.048	1.468	1.14	2.465	1.422	2.115	2.152	3.754	2.427	1.831
NA	0.234	NA	NA	NA	NA	0.027	NA	NA	NA	Metabolism	Biosynthesis of other secondary metabolites	Aflatoxin biosynthesis	ko00254	NA	0.067	NA	NA	NA	NA	0.133	NA	NA	NA	NA	4.991	NA	NA	NA	NA	8.78	NA	NA	NA
0.037	NA	0.055	0.048	0.048	NA	0.22	NA	0.237	NA	Metabolism	Biosynthesis of other secondary metabolites	Caffeine metabolism	ko00232	0.125	NA	0.125	0.125	0.125	NA	0.062	NA	0.062	NA	10.024	NA	7.268	7.859	6.8	NA	4.116	NA	4.641	NA
0.321	0.321	0.4	0.081	0.015	NA	NA	NA	NA	NA	Metabolism	Biosynthesis of other secondary metabolites	Novobiocin biosynthesis	ko00401	0.038	0.038	0.038	0.077	0.115	NA	NA	NA	NA	NA	3.084	2.88	2.236	4.836	6.277	NA	NA	NA	NA	NA
0.034	0.144	0.225	NA	0.054	0.033	0.467	0.144	0.144	0.544	Metabolism	Biosynthesis of other secondary metabolites	Streptomycin biosynthesis	ko00521	0.062	0.042	0.042	NA	0.062	0.062	0.021	0.042	0.042	0.021	5.012	3.12	2.423	NA	3.4	5.057	1.372	2.991	3.094	1.167
0.168	0.002	0.009	0.089	0.018	0.099	0.055	0.086	0.204	0.089	Metabolism	Carbohydrate metabolism	Amino sugar and nucleotide sugar metabolism	ko00520	0.013	0.024	0.025	0.018	0.024	0.015	0.018	0.016	0.013	0.019	1.071	1.777	1.467	1.119	1.291	1.2	1.172	1.172	0.992	1.081
0.146	0.316	0	0	0	0	0.025	0	0	0.002	Metabolism	Carbohydrate metabolism	Ascorbate and aldarate metabolism	ko00053	0.022	0.016	0.071	0.071	0.066	0.055	0.033	0.077	0.06	0.049	1.753	1.227	4.13	4.466	3.567	4.421	2.159	5.492	4.463	2.756
0.699	0.357	0.462	0.078	0.226	0.142	0.15	0.362	0.058	0.007	Metabolism	Carbohydrate metabolism	Butanoate metabolism	ko00650	0.009	0.018	0.018	0.035	0.027	0.027	0.027	0.018	0.035	0.053	0.71	1.325	1.029	2.225	1.444	2.148	1.748	1.271	2.628	2.975
0.03	0.072	0.434	0.069	0.023	0.127	0.018	0.152	0.147	0.002	Metabolism	Carbohydrate metabolism	Fructose and mannose metabolism	ko00051	0.023	0.02	0.015	0.023	0.029	0.018	0.026	0.018	0.018	0.035	1.876	1.532	0.85	1.471	1.591	1.42	1.733	1.26	1.303	1.966
0.068	0.34	0.322	0.154	0.226	0.316	0.032	0.25	0.784	0.325	Metabolism	Carbohydrate metabolism	Galactose metabolism	ko00052	0.017	0.012	0.015	0.017	0.017	0.012	0.02	0.013	0.007	0.015	1.332	0.871	0.869	1.044	0.904	0.941	1.313	0.954	0.493	0.838
0.111	0.195	0.873	0.332	0.222	0.099	0.03	0.139	0.049	0.001	Metabolism	Carbohydrate metabolism	Glycolysis / Gluconeogenesis	ko00010	0.015	0.013	0.007	0.013	0.016	0.015	0.019	0.015	0.018	0.028	1.199	1.007	0.435	0.846	0.895	1.209	1.28	1.073	1.332	1.591
0.037	0.301	0.015	0.003	0.015	0.276	0.106	0.1	0.284	0.026	Metabolism	Carbohydrate metabolism	Glyoxylate and dicarboxylate metabolism	ko00630	0.022	0.014	0.03	0.033	0.03	0.014	0.019	0.019	0.014	0.027	1.763	1.028	1.757	2.073	1.644	1.111	1.266	1.381	1.02	1.539
0.026	0.062	0.413	0.048	0	0.008	0.06	0.009	0	0	Metabolism	Carbohydrate metabolism	Inositol phosphate metabolism	ko00562	0.028	0.024	0.016	0.028	0.053	0.033	0.024	0.033	0.049	0.065	2.282	1.826	0.945	1.789	2.875	2.631	1.606	2.335	3.622	3.645
0.027	0.144	0.154	0.056	0.015	0.434	0.319	0.147	0.463	0.13	Metabolism	Carbohydrate metabolism	Pentose phosphate pathway	ko00030	0.027	0.02	0.023	0.027	0.035	0.012	0.016	0.02	0.012	0.023	2.193	1.462	1.363	1.719	1.913	0.948	1.029	1.402	0.87	1.313
0.127	0.038	0.19	0.229	0.015	0.002	0	0.001	0.002	0.002	Metabolism	Carbohydrate metabolism	Pyruvate metabolism	ko00620	0.017	0.022	0.019	0.017	0.029	0.029	0.046	0.031	0.029	0.034	1.349	1.62	1.118	1.058	1.569	2.334	3.008	2.243	2.142	1.886
0.029	0.064	0.472	0.068	0.123	0.005	0	0.025	0.061	0.002	Metabolism	Carbohydrate metabolism	Starch and sucrose metabolism	ko00500	0.016	0.015	0.012	0.017	0.017	0.019	0.028	0.017	0.015	0.024	1.283	1.123	0.698	1.069	0.925	1.537	1.844	1.22	1.114	1.345
0.026	0.004	0.044	0.057	0.019	0.094	0.001	0.026	0.058	0.13	Metabolism	Energy metabolism	Carbon fixation in photosynthetic organisms	ko00710	0.023	0.028	0.026	0.023	0.028	0.018	0.034	0.023	0.021	0.021	1.87	2.134	1.506	1.466	1.55	1.467	2.218	1.674	1.539	1.161
0.273	0.036	0.04	0.112	0.036	0.913	0.764	0.301	0.477	0.641	Metabolism	Energy metabolism	Nitrogen metabolism	ko00910	0.015	0.027	0.03	0.023	0.03	0.004	0.008	0.015	0.011	0.011	1.22	1.993	1.769	1.434	1.655	0.308	0.501	1.092	0.847	0.639
0.005	0.1	0.02	0.071	0.008	0.094	0.018	0.107	0.049	0.09	Metabolism	Energy metabolism	Sulfur metabolism	ko00920	0.036	0.023	0.036	0.027	0.041	0.023	0.032	0.023	0.027	0.027	2.903	1.694	2.105	1.707	2.216	1.831	2.086	1.624	2.016	1.521
0.277	0.275	0.341	0.321	NA	0.278	0.039	NA	NA	0.317	Metabolism	Glycan biosynthesis and metabolism	Glycosphingolipid biosynthesis - ganglio series	ko00604	0.05	0.05	0.05	0.05	NA	0.05	0.1	NA	NA	0.05	4.01	3.743	2.907	3.143	NA	4.046	6.585	NA	NA	2.802
0.109	0.488	0	0.323	0.032	0	0	0	0.241	0.002	Metabolism	Glycan biosynthesis and metabolism	N-Glycan biosynthesis	ko00510	0.026	0.013	0.071	0.019	0.039	0.058	0.058	0.058	0.019	0.052	2.083	0.972	4.153	1.225	2.12	4.729	3.849	4.196	1.447	2.911
0.31	0.662	0.078	0.154	0.186	0.008	0.002	0.122	0.121	0.065	Metabolism	Glycan biosynthesis and metabolism	Other glycan degradation	ko00511	0.021	0.01	0.041	0.031	0.031	0.052	0.062	0.031	0.031	0.041	1.653	0.772	2.398	1.944	1.683	4.171	4.073	2.22	2.297	2.311
0.004	0.038	0	0.001	0.068	0.008	0.001	0.011	0.767	0.006	Metabolism	Glycan biosynthesis and metabolism	Various types of N-glycan biosynthesis	ko00513	0.048	0.034	0.075	0.054	0.034	0.041	0.054	0.041	0.007	0.048	3.819	2.547	4.351	3.421	1.85	3.303	3.584	2.93	0.505	2.668
NA	0.004	0.124	0.088	0.032	NA	NA	0.565	0.536	NA	Metabolism	Lipid metabolism	Arachidonic acid metabolism	ko00590	NA	0.072	0.043	0.043	0.058	NA	NA	0.014	0.014	NA	NA	5.425	2.528	2.733	3.154	NA	NA	1.04	1.076	NA
0.411	0.072	0.055	0.048	0.017	0.176	0.071	0.419	0.189	0.013	Metabolism	Lipid metabolism	Ether lipid metabolism	ko00565	0.015	0.031	0.038	0.038	0.046	0.023	0.031	0.015	0.023	0.046	1.234	2.304	2.236	2.418	2.511	1.867	2.026	1.104	1.714	2.586
0.31	0.029	0.276	0.048	0.245	0.06	0.026	0.327	0.061	0.122	Metabolism	Lipid metabolism	Fatty acid biosynthesis	ko00061	0.016	0.032	0.021	0.032	0.021	0.027	0.032	0.016	0.027	0.027	1.287	2.402	1.244	2.017	1.164	2.163	2.113	1.152	1.985	1.498
0.554	0.312	0.439	0.089	0.43	0.132	0.025	0.062	0.007	0.112	Metabolism	Lipid metabolism	Fatty acid degradation	ko00071	0.011	0.017	0.017	0.028	0.017	0.022	0.033	0.028	0.039	0.028	0.886	1.241	0.964	1.737	0.902	1.788	2.183	1.983	2.872	1.548
0.158	0.083	0.322	0.268	0.009	0.033	0.002	0.039	0.301	0.04	Metabolism	Lipid metabolism	Glycerolipid metabolism	ko00561	0.018	0.021	0.018	0.018	0.036	0.025	0.036	0.025	0.014	0.029	1.432	1.604	1.038	1.123	1.943	2.023	2.352	1.795	1.061	1.601
0.037	0.004	0.001	0.004	0	0.008	0.001	0.052	0.012	0.001	Metabolism	Lipid metabolism	Glycerophospholipid metabolism	ko00564	0.02	0.027	0.035	0.029	0.051	0.024	0.031	0.02	0.024	0.033	1.6	1.992	2.063	1.812	2.774	1.973	2.044	1.433	1.811	1.864
0.773	0.452	0.56	0.495	0.309	0.008	0.032	0.796	NA	0.062	Metabolism	Lipid metabolism	Sphingolipid metabolism	ko00600	0.007	0.014	0.014	0.014	0.021	0.042	0.035	0.007	NA	0.035	0.565	1.055	0.819	0.885	1.149	3.419	2.319	0.506	NA	1.973
0.026	0.072	NA	0.298	0.645	NA	0.578	NA	NA	NA	Metabolism	Metabolism of cofactors and vitamins	Folate biosynthesis	ko00790	0.054	0.041	NA	0.027	0.014	NA	0.014	NA	NA	NA	4.335	3.035	NA	1.699	0.735	NA	0.89	NA	NA	NA
0.037	0.253	0.32	0.296	0.272	NA	NA	NA	NA	NA	Metabolism	Metabolism of cofactors and vitamins	Lipoic acid metabolism	ko00785	0.118	0.059	0.059	0.059	0.059	NA	NA	NA	NA	NA	9.435	4.404	3.42	3.698	3.2	NA	NA	NA	NA	NA
0.053	0.062	0.001	0.078	0.001	0.522	0.536	0.539	0.511	0.61	Metabolism	Metabolism of cofactors and vitamins	Nicotinate and nicotinamide metabolism	ko00760	0.048	0.048	0.095	0.048	0.095	0.016	0.016	0.016	0.016	0.016	3.819	3.565	5.537	2.994	5.181	1.284	1.045	1.14	1.179	0.889
0.504	0.488	0.078	0.002	0.217	0.008	0.49	0.494	0.477	0.065	Metabolism	Metabolism of cofactors and vitamins	One carbon pool by folate	ko00670	0.019	0.019	0.056	0.093	0.037	0.074	0.019	0.019	0.019	0.056	1.485	1.386	3.23	5.821	2.015	5.994	1.219	1.329	1.375	3.113
0.148	0.152	0.114	0.406	0.226	0.359	0.017	0.153	0.018	0.03	Metabolism	Metabolism of cofactors and vitamins	Pantothenate and CoA biosynthesis	ko00770	0.026	0.026	0.035	0.018	0.026	0.018	0.044	0.026	0.044	0.044	2.11	1.97	2.04	1.103	1.432	1.42	2.888	1.889	3.257	2.458
0.01	0.132	0.001	0	0.001	0.657	0.106	0.025	0.071	0.687	Metabolism	Metabolism of other amino acids	Glutathione metabolism	ko00480	0.021	0.015	0.029	0.031	0.031	0.007	0.016	0.019	0.016	0.01	1.651	1.101	1.71	1.942	1.68	0.595	1.065	1.372	1.201	0.577
NA	0.321	0.02	0.013	0.015	0.009	0.056	0.063	0.061	0.373	Metabolism	Metabolism of other amino acids	Phosphonate and phosphinate metabolism	ko00440	NA	0.038	0.115	0.115	0.115	0.115	0.077	0.077	0.077	0.038	NA	2.88	6.709	7.254	6.277	9.336	5.066	5.522	5.712	2.155
NA	NA	0.322	0.577	NA	0.222	0.569	0.567	NA	0.028	Metabolism	Metabolism of other amino acids	Taurine and hypotaurine metabolism	ko00430	NA	NA	0.028	0.014	NA	0.028	0.014	0.014	NA	0.056	NA	NA	1.638	0.885	NA	2.279	0.928	1.011	NA	3.157
0.527	0.526	0.114	0.078	0.387	0.115	0.049	0.133	0.263	0.096	Metabolism	Metabolism of other amino acids	beta-Alanine metabolism	ko00410	0.012	0.012	0.03	0.03	0.018	0.024	0.03	0.024	0.018	0.03	0.955	0.891	1.73	1.871	0.971	1.927	1.96	1.709	1.326	1.668
0.535	0.783	0.276	0.374	0.371	0.408	0.151	0.324	0.017	0.711	Metabolism	Nucleotide metabolism	Purine metabolism	ko00230	0.009	0.007	0.014	0.012	0.013	0.009	0.013	0.011	0.016	0.01	0.683	0.522	0.811	0.73	0.716	0.752	0.867	0.779	1.208	0.564
0.166	NA	0.055	0.406	0.876	0.165	0.106	0.101	0.002	0.018	Metabolism	Overview	2-Oxocarboxylic acid metabolism	ko01210	0.017	NA	0.028	0.014	0.007	0.017	0.021	0.021	0.035	0.031	1.387	NA	1.609	0.87	0.376	1.4	1.367	1.49	2.569	1.745
0	0.038	0.051	0	0.009	0.011	0.006	0.024	0	0	Metabolism	Overview	Biosynthesis of amino acids	ko01230	0.023	0.016	0.019	0.025	0.022	0.017	0.02	0.017	0.023	0.027	1.87	1.187	1.085	1.583	1.218	1.359	1.29	1.205	1.732	1.516
0	0.002	0.001	0	0	0.005	0	0	0.001	0	Metabolism	Overview	Carbon metabolism	ko01200	0.022	0.02	0.024	0.026	0.026	0.017	0.024	0.021	0.02	0.028	1.769	1.475	1.375	1.635	1.415	1.403	1.557	1.527	1.463	1.59

## Sheet: GO enrichment
Table S18. The GO enrichment analysis of DAGs. Heatmap showing the q-value significance of enriched GO terms for DSGs. "NA" represent the terms were not enriched in relative time points. The “L” and “G” in sample names represent leaf and grain, respectively.															Enrichment Factor										Enrichment Foldchange
5m_L	10_L	30m_L	1h_L	4h_L	5m_G	10m_G	30m_G	1h_G	4h_G	GO Term (Lev1)	GO Term (Lev2)	GO Term (Lev3)	GO ID (Lev4)	GO Term (Lev4)	5m_L	10_L	30m_L	1h_L	4h_L	5m_G	10m_G	30m_G	1h_G	4h_G	5m_L	10_L	30m_L	1h_L	4h_L	5m_G	10m_G	30m_G	1h_G	4h_G
0	0.081	0.048	0.022	0.002	0.372	0.462	0.48	0.393	0.02	Biological Process	biological regulation	regulation of biological process	GO:0002682	regulation of immune system process	0.052	0.028	0.038	0.038	0.052	0.014	0.014	0.014	0.014	0.038	6.121	2.997	2.972	3.319	4.053	1.735	1.451	1.537	1.606	3.239
0.581	0.73	0.987	0.779	0.836	0.954	0.965	0.828	0.032	0.57	Biological Process	biological regulation	regulation of biological process	GO:0019222	regulation of metabolic process	0.009	0.009	0.012	0.011	0.012	0.007	0.009	0.009	0.011	0.012	1.017	0.984	0.921	0.97	0.966	0.913	0.918	0.96	1.188	1.014
0.006	0.006	0.013	0.036	0.035	0.025	0	0.003	0.031	0.017	Biological Process	biological regulation	regulation of biological process	GO:0032879	regulation of localization	0.027	0.029	0.033	0.027	0.029	0.022	0.038	0.029	0.022	0.029	3.145	3.058	2.625	2.345	2.256	2.724	3.874	3.136	2.522	2.479
0.149	0.238	0.317	0.467	0.261	0.071	0.593	0.582	0.049	0.635	Biological Process	biological regulation	regulation of biological process	GO:0040008	regulation of growth	0.016	0.016	0.02	0.014	0.02	0.018	0.011	0.011	0.02	0.012	1.874	1.682	1.529	1.242	1.516	2.163	1.086	1.15	2.203	1.06
0.203	0.688	0.457	0.203	0.412	0.03	0.019	0.112	0.361	0.04	Biological Process	biological regulation	regulation of biological process	GO:0043900	regulation of multi-organism process	0.02	0.01	0.02	0.026	0.02	0.031	0.036	0.026	0.015	0.036	2.396	1.075	1.6	2.233	1.587	3.735	3.646	2.757	1.729	3.051
0.001	0.014	0.001	0.001	0.004	0	0.003	0.016	0	0	Biological Process	biological regulation	regulation of biological process	GO:0048518	positive regulation of biological process	0.018	0.017	0.024	0.022	0.022	0.02	0.018	0.016	0.02	0.025	2.088	1.771	1.898	1.903	1.729	2.411	1.866	1.709	2.233	2.153
0	0.023	0.106	0.002	0.002	0	0.001	0	0	0	Biological Process	biological regulation	regulation of biological process	GO:0048519	negative regulation of biological process	0.017	0.015	0.017	0.019	0.021	0.017	0.017	0.017	0.017	0.02	1.943	1.547	1.346	1.667	1.602	2.095	1.785	1.822	1.975	1.734
0.003	0.006	0.001	0.001	0.025	0.006	0.028	0.112	0.03	0	Biological Process	biological regulation	regulation of biological process	GO:0048583	regulation of response to stimulus	0.019	0.02	0.027	0.025	0.022	0.018	0.018	0.015	0.016	0.026	2.258	2.108	2.111	2.155	1.734	2.159	1.806	1.579	1.825	2.235
0.135	0.473	0.355	0.135	0.507	0.071	0.323	0.011	0.03	0.031	Biological Process	biological regulation	regulation of biological process	GO:0050793	regulation of developmental process	0.013	0.011	0.016	0.017	0.014	0.014	0.012	0.017	0.015	0.019	1.513	1.154	1.263	1.467	1.102	1.651	1.25	1.88	1.747	1.652
0.231	0.488	0.687	0.356	0.115	0.401	0.498	0.59	0.002	0.139	Biological Process	biological regulation	regulation of biological process	GO:0050794	regulation of cellular process	0.009	0.01	0.013	0.012	0.014	0.009	0.01	0.009	0.011	0.013	1.085	1.03	0.998	1.049	1.104	1.041	1.02	1.013	1.239	1.096
0.063	0.276	0.017	0.31	0.146	0.514	0.078	0.016	0.064	0	Biological Process	biological regulation	regulation of biological process//regulation of biological quality	GO:0032844	regulation of homeostatic process	0.048	0.032	0.079	0.032	0.048	0.016	0.048	0.063	0.048	0.127	5.591	3.346	6.222	2.779	3.702	1.937	4.861	6.861	5.38	10.85					1	0.8	0.6	0.4	0.2
0.805	0.85	0.168	0.011	0.429	0.009	0.123	0.003	0.035	0.189	Biological Process	biological regulation	regulation of biological quality	GO:0008360	regulation of cell shape	0.007	0.007	0.036	0.05	0.022	0.043	0.029	0.05	0.036	0.029	0.845	0.758	2.82	4.409	1.678	5.267	2.938	5.442	4.064	2.459					0.995	0.795	0.595	0.395	0.195
0.259	0.517	0.25	0.259	0.488	0.226	0.312	0.302	0.428	0.01	Biological Process	biological regulation	regulation of biological quality	GO:0051235	maintenance of location	0.018	0.013	0.027	0.022	0.018	0.018	0.018	0.018	0.013	0.04	2.087	1.405	2.091	1.945	1.382	2.169	1.815	1.921	1.506	3.418					0.99	0.79	0.59	0.39	0.19
0.286	0.533	0.244	0.032	0.288	0.992	0.734	0.531	0.089	0.674	Biological Process	biological regulation	regulation of biological quality	GO:0090066	regulation of anatomical structure size	0.015	0.012	0.024	0.03	0.021	0.003	0.009	0.012	0.021	0.012	1.779	1.278	1.901	2.653	1.649	0.37	0.928	1.31	2.396	1.036					0.985	0.785	0.585	0.385	0.185
NA	NA	NA	NA	NA	NA	NA	NA	0.157	0.02	Biological Process	biological regulation	regulation of biological quality	GO:0097035	regulation of membrane lipid distribution	NA	NA	NA	NA	NA	NA	NA	NA	0.125	0.25	NA	NA	NA	NA	NA	NA	NA	NA	14.122	21.36					0.98	0.78	0.58	0.38	0.18
0.003	0.253	0.037	0.073	0.294	0.014	0.013	0.009	0.002	0.073	Biological Process	biological regulation	regulation of molecular function	GO:0044093	positive regulation of molecular function	0.033	0.018	0.033	0.027	0.021	0.027	0.03	0.03	0.033	0.027	3.867	1.893	2.582	2.359	1.629	3.288	3.056	3.236	3.721	2.302					0.975	0.775	0.575	0.375	0.175
0.014	0.358	0.475	0.231	0.516	0.009	0.012	0.002	0.015	0.082	Biological Process	biological regulation	regulation of molecular function	GO:0050790	regulation of catalytic activity	0.018	0.013	0.015	0.016	0.014	0.018	0.02	0.022	0.018	0.019	2.149	1.32	1.208	1.434	1.123	2.233	2.065	2.395	2.068	1.646					0.97	0.77	0.57	0.37	0.17
0.008	0.017	0.25	0.079	0.318	0.179	0.269	0.141	0.008	0.141	Biological Process	biological regulation//cellular component organization or biogenesis	regulation of biological process//cellular component biogenesis	GO:0044087	regulation of cellular component biogenesis	0.032	0.032	0.025	0.028	0.021	0.018	0.018	0.021	0.032	0.025	3.721	3.34	1.932	2.466	1.643	2.148	1.797	2.283	3.58	2.106					0.965	0.765	0.565	0.365	0.165
0.008	0.094	0.375	0.169	0	0.027	0.193	0.059	0.207	0.249	Biological Process	cellular component organization or biogenesis	cellular component biogenesis	GO:0022613	ribonucleoprotein complex biogenesis	0.015	0.014	0.015	0.015	0.025	0.014	0.013	0.014	0.011	0.014	1.788	1.471	1.194	1.333	1.907	1.652	1.295	1.509	1.29	1.229					0.96	0.76	0.56	0.36	0.16
0.001	0.111	0.025	0.006	0.006	0.173	0.001	0.009	0.006	0	Biological Process	cellular component organization or biogenesis	cellular component biogenesis	GO:0070271	protein complex biogenesis	0.021	0.016	0.023	0.023	0.025	0.012	0.022	0.019	0.019	0.027	2.414	1.647	1.805	2.016	1.918	1.505	2.267	2.044	2.137	2.319					0.955	0.755	0.555	0.355	0.155
0.415	0.006	0.572	0.185	0.526	0.377	NA	0.452	0.112	NA	Biological Process	cellular process	cell cycle checkpoint	GO:0031577	spindle checkpoint	0.028	0.111	0.028	0.056	0.028	0.028	NA	0.028	0.056	NA	3.261	11.711	2.178	4.864	2.16	3.389	NA	3.002	6.276	NA					0.95	0.75	0.55	0.35	0.15
0.286	0.964	0.285	0.295	1	0	0.002	0.34	0.01	0.005	Biological Process	cellular process	cell cycle process	GO:0000910	cytokinesis	0.017	0.004	0.025	0.021	0.004	0.045	0.041	0.017	0.033	0.041	1.941	0.436	1.944	1.809	0.321	5.546	4.218	1.786	3.735	3.531					0.945	0.745	0.545	0.345	0.145
NA	NA	0.297	0.522	0.237	0.028	0.147	0.152	0.027	0.197	Biological Process	cellular process	cell cycle process	GO:0007050	cell cycle arrest	NA	NA	0.048	0.024	0.048	0.071	0.048	0.048	0.071	0.048	NA	NA	3.733	2.084	3.702	8.716	4.861	5.146	8.069	4.069					0.94	0.74	0.54	0.34	0.14
0.069	0.114	0.25	0.163	0.888	0.004	0.22	0.475	0.02	0.058	Biological Process	cellular process	cell cycle process	GO:0007051	spindle organization	0.034	0.034	0.034	0.034	0.008	0.05	0.025	0.017	0.042	0.042	3.947	3.543	2.635	2.943	0.653	6.152	2.574	1.816	4.747	3.59					0.935	0.735	0.535	0.335	0.135
0.253	0.12	0.006	0.013	0.178	0.548	NA	NA	0.018	0.697	Biological Process	cellular process	cell cycle process	GO:0007062	sister chromatid cohesion	0.028	0.042	0.085	0.07	0.042	0.014	NA	NA	0.056	0.014	3.307	4.453	6.625	6.165	3.285	1.719	NA	NA	6.365	1.203					0.93	0.73	0.53	0.33	0.13
NA	NA	NA	NA	NA	0.236	NA	NA	0.036	0.303	Biological Process	cellular process	cell cycle process	GO:0008608	attachment of spindle microtubules to kinetochore	NA	NA	NA	NA	NA	0.062	NA	NA	0.125	0.062	NA	NA	NA	NA	NA	7.626	NA	NA	14.122	5.34					0.925	0.725	0.525	0.325	0.125
0.819	0.099	0.678	0.395	0.483	0.019	0.284	0.076	0.003	0.249	Biological Process	cellular process	cell cycle process	GO:0010564	regulation of cell cycle process	0.007	0.024	0.014	0.017	0.017	0.027	0.017	0.024	0.034	0.021	0.807	2.535	1.078	1.504	1.336	3.354	1.754	2.6	3.882	1.762					0.92	0.72	0.52	0.32	0.12
0.809	0.022	0.924	0.615	0.682	0.778	NA	0.834	0.036	NA	Biological Process	cellular process	cell cycle process	GO:0010948	negative regulation of cell cycle process	0.007	0.043	0.007	0.014	0.014	0.007	NA	0.007	0.035	NA	0.833	4.485	0.556	1.242	1.103	0.865	NA	0.766	4.006	NA					0.915	0.715	0.515	0.315	0.115
0.146	0.886	0.375	0.686	0.954	0.016	0.03	0.613	0.058	0.02	Biological Process	cellular process	cell cycle process	GO:0032506	cytokinetic process	0.024	0.006	0.024	0.012	0.006	0.036	0.036	0.012	0.03	0.042	2.846	0.639	1.901	1.061	0.471	4.437	3.712	1.31	3.423	3.625					0.91	0.71	0.51	0.31	0.11
0.617	0.658	0.757	0.696	0.191	0.004	0.293	0.005	0.09	0.012	Biological Process	cellular process	cell cycle process	GO:0090068	positive regulation of cell cycle process	0.013	0.013	0.013	0.013	0.04	0.067	0.027	0.067	0.04	0.067	1.566	1.405	1.045	1.167	3.11	8.134	2.722	7.204	4.519	5.696					0.905	0.705	0.505	0.305	0.105
0.71	0.048	0.28	0.259	0.634	0.454	0.946	0.582	0.198	1	Biological Process	cellular process	cell cycle process	GO:0098813	nuclear chromosome segregation	0.008	0.025	0.022	0.02	0.014	0.011	0.006	0.011	0.017	0.006	0.987	2.657	1.757	1.717	1.089	1.367	0.572	1.211	1.899	0.479					0.9	0.7	0.5	0.3	0.1
0.076	0.048	0.383	0.247	0.837	0.003	0.126	0.291	0.01	0.109	Biological Process	cellular process	cell cycle process	GO:1903047	mitotic cell cycle process	0.018	0.022	0.018	0.018	0.011	0.025	0.018	0.014	0.023	0.022	2.112	2.275	1.41	1.575	0.839	3.072	1.836	1.555	2.641	1.844					0.895	0.695	0.495	0.295	0.095
0.379	0.766	0.375	0.796	0.859	0.003	0.001	0.001	0.015	0	Biological Process	cellular process	exocytic process	GO:0006904	vesicle docking involved in exocytosis	0.019	0.009	0.028	0.009	0.009	0.056	0.065	0.065	0.047	0.084	2.195	0.985	2.198	0.818	0.727	6.842	6.678	7.07	5.279	7.187					0.89	0.69	0.49	0.29	0.09
0.331	0.415	0.382	0.171	0.998	0.003	0.083	0.251	0.023	0.163	Biological Process	cellular process	microtubule-based process	GO:0000226	microtubule cytoskeleton organization	0.014	0.014	0.02	0.022	0.006	0.031	0.022	0.017	0.025	0.022	1.64	1.472	1.533	1.956	0.434	3.749	2.281	1.811	2.84	1.909					0.885	0.685	0.485	0.285	0.085
0.387	0.423	0.244	0.457	0.178	0.015	0.106	0.002	0	0.146	Biological Process	cellular process	protein folding	GO:0006458	'de novo' protein folding	0.031	0.031	0.062	0.031	0.062	0.094	0.062	0.125	0.156	0.062	3.669	3.294	4.9	2.736	4.859	11.439	6.38	13.508	17.652	5.34					0.88	0.68	0.48	0.28	0.08
0.143	NA	0.023	0.223	0.086	0.419	0.465	0.156	0.138	0.2	Biological Process	cellular process	protein folding	GO:0042026	protein refolding	0.047	NA	0.093	0.047	0.07	0.023	0.023	0.047	0.047	0.047	5.461	NA	7.293	4.072	5.424	2.838	2.374	5.026	5.255	3.974					0.875	0.675	0.475	0.275	0.075
0.631	0.271	0.08	0.097	0.064	0.001	0.018	0	0	0.092	Biological Process	cellular process	protein folding	GO:0061077	chaperone-mediated protein folding	0.01	0.021	0.036	0.031	0.036	0.047	0.036	0.057	0.062	0.031	1.223	2.196	2.858	2.736	2.834	5.72	3.722	6.191	7.061	2.67					0.87	0.67	0.47	0.27	0.07
0.038	0.059	0.393	0.313	0.009	NA	NA	NA	NA	0.303	Biological Process	cellular process	signal transduction	GO:0002764	immune response-regulating signaling pathway	0.125	0.125	0.062	0.062	0.188	NA	NA	NA	NA	0.062	14.677	13.175	4.9	5.471	14.577	NA	NA	NA	NA	5.34					0.865	0.665	0.465	0.265	0.065
0.442	0.482	0.286	0.056	0.013	NA	NA	NA	NA	0.524	Biological Process	cellular process	signal transduction	GO:0030522	intracellular receptor signaling pathway	0.025	0.025	0.05	0.075	0.1	NA	NA	NA	NA	0.025	2.935	2.635	3.92	6.566	7.775	NA	NA	NA	NA	2.136					0.86	0.66	0.46	0.26	0.06
0.014	0.072	0.212	0.458	0	0.001	0	0.138	0.003	0	Biological Process	cellular process	signal transduction	GO:0035556	intracellular signal transduction	0.016	0.015	0.018	0.013	0.029	0.018	0.021	0.014	0.018	0.026	1.863	1.61	1.382	1.132	2.284	2.151	2.159	1.46	1.991	2.259					0.855	0.655	0.455	0.255	0.055
0.063	0.017	0.59	0.011	0.102	0.004	0.001	0	0.003	0.074	Biological Process	cellular process//cellular component organization or biogenesis	cellular component organization	GO:0006996	organelle organization	0.011	0.013	0.013	0.015	0.015	0.012	0.014	0.014	0.013	0.014	1.264	1.346	1.031	1.326	1.197	1.436	1.457	1.556	1.429	1.22					0.85	0.65	0.45	0.25	0.05
0.46	0.328	0.25	0.262	0.327	0.229	0.081	0.076	0.433	0.029	Biological Process	cellular process//cellular component organization or biogenesis	cellular component organization	GO:0010256	endomembrane system organization	0.013	0.018	0.026	0.022	0.022	0.018	0.026	0.026	0.013	0.035	1.552	1.857	2.072	1.928	1.712	2.15	2.698	2.856	1.493	3.011					0.845	0.645	0.445	0.245	0.045
0.009	0.207	0.547	0.171	0.082	0.311	0.026	0.034	0.122	0.008	Biological Process	cellular process//cellular component organization or biogenesis	cellular component organization	GO:0043933	macromolecular complex subunit organization	0.014	0.012	0.014	0.015	0.017	0.01	0.015	0.014	0.012	0.018	1.638	1.278	1.07	1.274	1.344	1.184	1.486	1.475	1.336	1.528					0.84	0.64	0.44	0.24	0.04
0.036	0.045	0.089	0.019	0.075	0.248	0.01	0.006	0.019	0.066	Biological Process	cellular process//cellular component organization or biogenesis	cellular component organization	GO:0061024	membrane organization	0.019	0.021	0.024	0.026	0.024	0.013	0.024	0.024	0.021	0.023	2.284	2.221	1.906	2.27	1.89	1.582	2.482	2.627	2.38	1.939					0.835	0.635	0.435	0.235	0.035
0.004	0.047	0.197	0.02	0.184	0.055	0.007	0.005	0.011	0.003	Biological Process	cellular process//cellular component organization or biogenesis	cellular component organization//cellular component biogenesis	GO:0022607	cellular component assembly	0.014	0.014	0.016	0.017	0.016	0.012	0.015	0.015	0.014	0.018	1.663	1.436	1.257	1.45	1.226	1.435	1.555	1.588	1.54	1.553					0.83	0.63	0.43	0.23	0.03
0.474	NA	0.317	0.54	NA	0.429	0.477	0.037	0.001	NA	Biological Process	cellular process//detoxification	cellular detoxification	GO:0098869	cellular oxidant detoxification	0.022	NA	0.044	0.022	NA	0.022	0.022	0.067	0.111	NA	2.609	NA	3.484	1.945	NA	2.711	2.269	7.204	12.552	NA					0.825	0.625	0.425	0.225	0.025
0.243	0.029	0.272	0.002	0.215	0.015	0.002	0.009	0.003	0.089	Biological Process	cellular process//developmental process//cellular component organization or biogenesis	cellular component organization//anatomical structure morphogenesis	GO:0032989	cellular component morphogenesis	0.013	0.02	0.019	0.027	0.019	0.019	0.025	0.021	0.022	0.02	1.516	2.103	1.472	2.363	1.46	2.291	2.516	2.283	2.519	1.705					0.82	0.62	0.42	0.22	0.02
0.387	0.074	0.636	0.02	0.192	0.055	0.001	0.001	0.001	0.07	Biological Process	cellular process//developmental process//single-organism process	single-organism cellular process//single-organism developmental process	GO:0048869	cellular developmental process	0.01	0.015	0.013	0.019	0.017	0.013	0.019	0.019	0.018	0.017	1.196	1.557	1.038	1.65	1.307	1.616	1.976	2.037	2.014	1.48					0.815	0.615	0.415	0.215	0.015
0.152	0.205	0.323	0.016	0.096	0.137	NA	NA	0.006	NA	Biological Process	cellular process//growth//negative regulation of biological process	negative regulation of cellular process//cell growth//negative regulation of growth	GO:0030308	negative regulation of cell growth	0.043	0.043	0.043	0.087	0.065	0.043	NA	NA	0.087	NA	5.105	4.583	3.409	7.612	5.07	5.305	NA	NA	9.824	NA					0.81	0.61	0.41	0.21	0.01
0.306	0.381	0.597	0.472	0.145	0.028	0.106	0.576	0.491	0.697	Biological Process	cellular process//negative regulation of biological process	cell communication//negative regulation of cellular process	GO:0010648	negative regulation of cell communication	0.016	0.016	0.016	0.016	0.028	0.028	0.024	0.012	0.012	0.012	1.856	1.666	1.24	1.384	2.151	3.376	2.421	1.281	1.34	1.013					0.805	0.605	0.405	0.205	0.005
0.933	0.062	0.43	0.31	0.562	0.14	0.564	0.359	0.011	0.894	Biological Process	cellular process//negative regulation of biological process	negative regulation of cellular process	GO:0045786	negative regulation of cell cycle	0.004	0.028	0.02	0.02	0.016	0.02	0.012	0.016	0.032	0.008	0.466	2.928	1.556	1.737	1.234	2.421	1.215	1.715	3.586	0.678									0
0.582	0.029	0.723	0.326	0.715	0.529	NA	0.624	0.218	NA	Biological Process	cellular process//negative regulation of biological process	negative regulation of cellular process	GO:0051985	negative regulation of chromosome segregation	0.015	0.06	0.015	0.03	0.015	0.015	NA	0.015	0.03	NA	1.752	6.292	1.17	2.613	1.16	1.821	NA	1.613	3.372	NA
0.002	0.686	0.039	0.02	0.002	0.093	0.678	0.333	NA	0.18	Biological Process	cellular process//negative regulation of biological process	negative regulation of cellular process	GO:0060548	negative regulation of cell death	0.071	0.012	0.06	0.06	0.083	0.036	0.012	0.024	NA	0.036	8.387	1.255	4.667	5.211	6.479	4.358	1.215	2.573	NA	3.051
0.14	0.183	NA	NA	NA	0.008	0.138	NA	0.133	0.165	Biological Process	cellular process//negative regulation of biological process	negative regulation of cellular process	GO:0090071	negative regulation of ribosome biogenesis	0.167	0.167	NA	NA	NA	0.333	0.167	NA	0.167	0.167	19.569	17.566	NA	NA	NA	40.672	17.014	NA	18.829	14.24
0.014	0.022	0.291	0.023	0.028	0.146	NA	NA	0.157	NA	Biological Process	cellular process//negative regulation of biological process	negative regulation of cellular process//cell wall organization or biogenesis	GO:1903339	negative regulation of cell wall organization or biogenesis	0.25	0.25	0.125	0.25	0.25	0.125	NA	NA	0.125	NA	29.353	26.35	9.8	21.886	19.436	15.252	NA	NA	14.122	NA
0.307	0.04	0.563	0.272	0.328	0.277	0.899	0.357	0.15	0.713	Biological Process	cellular process//negative regulation of biological process//cellular component organization or biogenesis	cellular component organization//negative regulation of cellular process	GO:0051129	negative regulation of cellular component organization	0.018	0.036	0.018	0.024	0.024	0.018	0.006	0.018	0.024	0.012	2.097	3.764	1.4	2.084	1.851	2.179	0.608	1.93	2.69	1.017
0.306	0.381	0.597	0.472	0.145	0.028	0.106	0.576	0.491	0.697	Biological Process	cellular process//negative regulation of biological process//response to stimulus	signal transduction//negative regulation of signaling//negative regulation of response to stimulus	GO:0009968	negative regulation of signal transduction	0.016	0.016	0.016	0.016	0.028	0.028	0.024	0.012	0.012	0.012	1.856	1.666	1.24	1.384	2.151	3.376	2.421	1.281	1.34	1.013
0.095	0.154	0.298	0.091	0.05	0.002	0.047	0.003	0.099	0	Biological Process	cellular process//positive regulation of biological process	positive regulation of cellular process	GO:0045787	positive regulation of cell cycle	0.029	0.029	0.029	0.036	0.043	0.051	0.036	0.051	0.029	0.072	3.403	3.055	2.272	3.172	3.38	6.189	3.699	5.482	3.275	6.191
NA	NA	0.324	NA	NA	0.172	NA	0.019	0.017	NA	Biological Process	cellular process//positive regulation of biological process	positive regulation of cellular process	GO:1900409	positive regulation of cellular response to oxidative stress	NA	NA	0.1	NA	NA	0.1	NA	0.2	0.2	NA	NA	NA	7.84	NA	NA	12.202	NA	21.613	22.594	NA
0.09	0.415	0.343	0.23	0.605	0.304	0.613	0.236	0.016	0.004	Biological Process	cellular process//positive regulation of biological process//cellular component organization or biogenesis	cellular component organization//positive regulation of cellular process	GO:0051130	positive regulation of cellular component organization	0.022	0.015	0.022	0.022	0.015	0.015	0.011	0.019	0.03	0.041	2.609	1.561	1.742	1.945	1.152	1.808	1.134	2.001	3.347	3.481
0.037	0.926	0.016	0.006	0.003	0.001	0.055	0	0.012	0.002	Biological Process	cellular process//regulation of biological process	regulation of cellular process	GO:0010941	regulation of cell death	0.03	0.005	0.045	0.045	0.05	0.045	0.03	0.05	0.035	0.05	3.522	0.527	3.528	3.939	3.887	5.491	3.063	5.403	3.954	4.272
0.13	0.381	0.323	0.092	0.494	0.634	0.363	0.147	0.009	0.212	Biological Process	cellular process//regulation of biological process	regulation of cellular process	GO:0032970	regulation of actin filament-based process	0.032	0.022	0.032	0.043	0.022	0.011	0.022	0.032	0.054	0.032	3.788	2.267	2.529	3.765	1.672	1.312	2.195	3.486	6.074	2.756
0.449	0.072	0.261	0.047	0.296	0.002	0.031	0.01	0.003	0.002	Biological Process	cellular process//regulation of biological process	regulation of cellular process	GO:0051726	regulation of cell cycle	0.011	0.021	0.021	0.025	0.019	0.027	0.023	0.025	0.027	0.032	1.337	2.2	1.636	2.16	1.475	3.241	2.324	2.666	3.001	2.756
0.758	0.043	0.64	0.54	0.889	0.381	0.798	0.48	0.396	NA	Biological Process	cellular process//regulation of biological process	regulation of cellular process	GO:0051983	regulation of chromosome segregation	0.008	0.041	0.017	0.017	0.008	0.017	0.008	0.017	0.017	NA	0.97	4.355	1.296	1.447	0.643	2.017	0.844	1.786	1.867	NA
0.213	0.015	0.265	0.177	0.385	0.18	0.012	0.1	0.202	0.324	Biological Process	cellular process//regulation of biological process	regulation of cellular process	GO:0060627	regulation of vesicle-mediated transport	0.024	0.047	0.031	0.031	0.024	0.024	0.047	0.031	0.024	0.024	2.774	4.979	2.469	2.757	1.837	2.882	4.823	3.404	2.669	2.018
NA	0.006	0.393	0.313	NA	NA	NA	NA	NA	NA	Biological Process	cellular process//regulation of biological process	regulation of cellular process	GO:1903530	regulation of secretion by cell	NA	0.188	0.062	0.062	NA	NA	NA	NA	NA	NA	NA	19.762	4.9	5.471	NA	NA	NA	NA	NA	NA
0.01	0.276	0.43	0.059	0.028	0	0.103	0.033	0.008	0.113	Biological Process	cellular process//regulation of biological process	regulation of cellular process//negative regulation of biological process	GO:0048523	negative regulation of cellular process	0.015	0.012	0.015	0.017	0.02	0.017	0.014	0.015	0.016	0.016	1.785	1.273	1.157	1.488	1.53	2.128	1.415	1.595	1.768	1.376
0.008	0.097	0.021	0.062	0.06	0.001	0.042	0.095	0	0	Biological Process	cellular process//regulation of biological process	regulation of cellular process//positive regulation of biological process	GO:0048522	positive regulation of cellular process	0.017	0.015	0.022	0.018	0.02	0.018	0.016	0.014	0.021	0.026	1.973	1.574	1.707	1.58	1.548	2.202	1.652	1.547	2.39	2.233
0.038	0.006	0.018	0.008	0.135	0	0.052	0	0	0.001	Biological Process	cellular process//regulation of biological process//cellular component organization or biogenesis	cellular component organization//regulation of cellular process	GO:0051128	regulation of cellular component organization	0.017	0.022	0.025	0.024	0.02	0.023	0.018	0.027	0.026	0.029	1.986	2.34	1.989	2.128	1.561	2.838	1.834	2.97	2.986	2.439
0.107	0.447	0.072	0.181	0.055	0.372	0.423	0.446	NA	0.001	Biological Process	cellular process//regulation of biological process//localization	regulation of cellular process//regulation of localization	GO:0061088	regulation of sequestering of zinc ion	0.057	0.029	0.086	0.057	0.086	0.029	0.029	0.029	NA	0.143	6.709	3.011	6.72	5.002	6.664	3.486	2.917	3.088	NA	12.206
0.022	0.017	0.013	0.082	0.024	0.055	0.037	0.165	0.14	0.012	Biological Process	cellular process//response to stimulus	cell communication//cellular response to stimulus	GO:0031668	cellular response to extracellular stimulus	0.03	0.034	0.043	0.03	0.039	0.026	0.03	0.022	0.022	0.039	3.543	3.634	3.379	2.641	3.016	3.156	3.08	2.329	2.435	3.314
0.156	0.236	0.045	0.163	0.012	0.143	0.147	0.531	0.089	0.447	Biological Process	cellular process//response to stimulus	cellular response to stimulus//response to chemical	GO:0070887	cellular response to chemical stimulus	0.011	0.012	0.019	0.015	0.02	0.011	0.013	0.01	0.013	0.013	1.343	1.281	1.457	1.314	1.528	1.352	1.313	1.081	1.413	1.099
0.709	0.414	0.355	0.036	0.844	0.047	0.065	0.015	0.049	0.107	Biological Process	cellular process//signaling//single-organism process	cell communication//single-organism cellular process//single organism signaling	GO:0007267	cell-cell signaling	0.01	0.02	0.029	0.049	0.01	0.039	0.039	0.049	0.039	0.039	1.151	2.067	2.306	4.291	0.762	4.785	4.003	5.297	4.43	3.351
0.181	0.272	0.182	0.303	0.002	0.276	0.107	0.789	0.258	0.134	Biological Process	cellular process//signaling//single-organism process//regulation of biological process//response to stimulus	cell communication//regulation of cellular process//cellular response to stimulus//single organism signaling	GO:0007165	signal transduction	0.01	0.011	0.016	0.013	0.019	0.009	0.012	0.009	0.01	0.014	1.221	1.173	1.215	1.134	1.46	1.157	1.247	0.946	1.154	1.215
0.069	0.227	0.41	0.095	0.362	0.253	0.006	0.559	0.028	0.016	Biological Process	cellular process//single-organism process	single-organism cellular process	GO:0005984	disaccharide metabolic process	0.025	0.02	0.02	0.029	0.02	0.016	0.037	0.012	0.029	0.037	2.887	2.16	1.607	2.511	1.593	2	3.765	1.329	3.241	3.151
0.46	0.491	NA	0.527	0.243	0.124	NA	0.034	0.138	0.2	Biological Process	cellular process//single-organism process	single-organism cellular process	GO:0006020	inositol metabolic process	0.023	0.023	NA	0.023	0.047	0.047	NA	0.07	0.047	0.047	2.731	2.451	NA	2.036	3.616	5.675	NA	7.54	5.255	3.974
0.014	0.64	0.004	0.296	0.059	0.004	0.004	0.017	0.137	0.113	Biological Process	cellular process//single-organism process	single-organism cellular process	GO:0006486	protein glycosylation	0.026	0.011	0.039	0.018	0.029	0.029	0.032	0.026	0.018	0.024	3.09	1.109	3.095	1.613	2.251	3.532	3.224	2.844	2.081	2.024
0.168	0.072	0.25	0.063	0.498	0	0.007	0.044	0	0.003	Biological Process	cellular process//single-organism process	single-organism cellular process	GO:0007049	cell cycle	0.012	0.015	0.017	0.018	0.014	0.022	0.019	0.015	0.022	0.022	1.452	1.63	1.358	1.57	1.106	2.717	1.894	1.671	2.515	1.902
0.272	0.002	0.547	0.083	0.203	0.419	0.172	0.031	0.258	0.077	Biological Process	cellular process//single-organism process	single-organism cellular process	GO:0009110	vitamin biosynthetic process	0.017	0.043	0.017	0.03	0.026	0.013	0.021	0.03	0.017	0.03	2.016	4.524	1.346	2.63	2.002	1.571	2.191	3.247	1.939	2.567
0.056	0.097	0.25	0.073	0.02	0.018	0.034	0.026	0.002	0.003	Biological Process	cellular process//single-organism process	single-organism cellular process	GO:0010118	stomatal movement	0.027	0.027	0.027	0.031	0.04	0.031	0.031	0.031	0.04	0.044	3.131	2.811	2.091	2.724	3.11	3.796	3.176	3.362	4.519	3.797
0.032	0.288	0.468	0.089	0.233	0.427	0.5	0.113	0.444	0.345	Biological Process	cellular process//single-organism process	single-organism cellular process	GO:0015995	chlorophyll biosynthetic process	0.037	0.022	0.022	0.037	0.029	0.015	0.015	0.029	0.015	0.022	4.317	2.325	1.729	3.219	2.287	1.794	1.501	3.178	1.661	1.885
0.047	0.062	0.272	0.056	0.491	0.172	0.008	0.784	0.001	0.031	Biological Process	cellular process//single-organism process	single-organism cellular process	GO:0016049	cell growth	0.018	0.019	0.019	0.022	0.015	0.014	0.023	0.008	0.025	0.023	2.102	2.032	1.512	1.929	1.178	1.681	2.39	0.893	2.801	2.001
0.075	0.227	0.38	0.073	0.137	0.321	0.058	0.022	0.002	0.007	Biological Process	cellular process//single-organism process	single-organism cellular process	GO:0016458	gene silencing	0.016	0.015	0.017	0.02	0.02	0.011	0.018	0.019	0.023	0.025	1.851	1.543	1.324	1.775	1.576	1.374	1.839	2.069	2.544	2.117
0.085	0.262	0.196	0.063	0.039	0.33	0.392	0.444	0.076	0.272	Biological Process	cellular process//single-organism process	single-organism cellular process	GO:0019725	cellular homeostasis	0.014	0.013	0.018	0.018	0.021	0.01	0.012	0.011	0.014	0.015	1.594	1.363	1.419	1.584	1.608	1.262	1.188	1.188	1.607	1.27
0.143	0.211	0.27	0.636	0.514	0	0	0	0.008	0	Biological Process	cellular process//single-organism process	single-organism cellular process	GO:0022406	membrane docking	0.021	0.021	0.026	0.013	0.017	0.051	0.06	0.06	0.034	0.051	2.498	2.243	2.002	1.118	1.323	6.231	6.082	6.438	3.846	4.363
0.025	0.358	0.276	0.176	0.218	0.43	0.092	0.034	0.009	0.037	Biological Process	cellular process//single-organism process	single-organism cellular process	GO:0030029	actin filament-based process	0.029	0.017	0.025	0.025	0.025	0.013	0.025	0.029	0.033	0.033	3.439	1.764	1.968	2.198	1.952	1.532	2.563	3.165	3.781	2.86
0.463	0.276	0.775	0.932	0.982	0.155	0.022	0.003	0.026	0.11	Biological Process	cellular process//single-organism process	single-organism cellular process	GO:0032940	secretion by cell	0.012	0.016	0.012	0.007	0.007	0.016	0.025	0.03	0.023	0.023	1.356	1.704	0.905	0.607	0.539	1.973	2.593	3.245	2.609	1.973
0.017	0.027	0.197	0.017	0.146	0	0	0	0.109	0	Biological Process	cellular process//single-organism process	single-organism cellular process	GO:0034637	cellular carbohydrate biosynthetic process	0.019	0.02	0.02	0.024	0.02	0.027	0.03	0.031	0.015	0.031	2.236	2.133	1.587	2.084	1.573	3.341	3.038	3.345	1.748	2.645
0.002	0.015	0.261	0.175	0.102	0.397	0.471	0.098	0.741	0.069	Biological Process	cellular process//single-organism process	single-organism cellular process	GO:0036503	ERAD pathway	0.056	0.048	0.032	0.032	0.04	0.016	0.016	0.032	0.008	0.04	6.523	5.019	2.489	2.779	3.085	1.937	1.62	3.431	0.897	3.39
0.579	0.276	0.709	0.135	0.151	0.064	0.081	0.016	0.067	0.001	Biological Process	cellular process//single-organism process	single-organism cellular process	GO:0043647	inositol phosphate metabolic process	0.016	0.031	0.016	0.047	0.047	0.047	0.047	0.062	0.047	0.094	1.835	3.294	1.225	4.104	3.644	5.72	4.785	6.754	5.296	8.01
0.02	0.155	0.155	0.019	0.176	0.43	0.022	0.003	0.022	0.11	Biological Process	cellular process//single-organism process	single-organism cellular process	GO:0044802	single-organism membrane organization	0.021	0.018	0.023	0.027	0.021	0.011	0.023	0.027	0.021	0.021	2.512	1.879	1.817	2.341	1.663	1.305	2.366	2.889	2.417	1.828
0.439	0.223	0.491	0.132	0.358	0.001	0.038	0.169	0.051	0.06	Biological Process	cellular process//single-organism process	single-organism cellular process	GO:0051301	cell division	0.01	0.014	0.015	0.018	0.016	0.022	0.018	0.014	0.016	0.02	1.23	1.506	1.195	1.584	1.259	2.673	1.847	1.544	1.829	1.709
0.083	0.717	0.301	0.341	0.031	0.928	0.306	0.917	0.463	0.937	Biological Process	cellular process//single-organism process	single-organism cellular process	GO:0055086	nucleobase-containing small molecule metabolic process	0.012	0.009	0.015	0.013	0.018	0.007	0.011	0.008	0.01	0.01	1.372	0.974	1.193	1.142	1.394	0.829	1.165	0.852	1.074	0.859
0.001	0.001	0.049	0	0.064	0.001	0	0	0	0.007	Biological Process	cellular process//single-organism process	single-organism cellular process	GO:1902589	single-organism organelle organization	0.021	0.024	0.022	0.027	0.021	0.02	0.024	0.024	0.029	0.023	2.505	2.53	1.742	2.334	1.659	2.495	2.45	2.594	3.314	1.975
0.286	0.533	0.244	0.032	0.288	0.992	0.734	0.531	0.089	0.674	Biological Process	cellular process//single-organism process//cellular component organization or biogenesis	cellular component organization//single-organism cellular process	GO:0032535	regulation of cellular component size	0.015	0.012	0.024	0.03	0.021	0.003	0.009	0.012	0.021	0.012	1.779	1.278	1.901	2.653	1.649	0.37	0.928	1.31	2.396	1.036
0.71	0.104	0.155	0.033	0.708	0.236	0.323	0.08	0.925	0.861	Biological Process	cellular process//single-organism process//cellular component organization or biogenesis	cellular component organization//single-organism cellular process	GO:0043062	extracellular structure organization	0.009	0.026	0.03	0.035	0.013	0.017	0.017	0.026	0.004	0.009	1.017	2.738	2.376	3.032	1.01	2.113	1.768	2.807	0.489	0.74
0.088	0.382	0.25	0.155	0.438	0.146	0.014	0.01	0.003	0.006	Biological Process	cellular process//single-organism process//cellular component organization or biogenesis	cellular component organization//single-organism cellular process	GO:0097435	supramolecular fiber organization	0.021	0.015	0.023	0.023	0.018	0.018	0.029	0.029	0.032	0.035	2.41	1.545	1.839	2.054	1.368	2.147	2.994	3.169	3.644	3.007
0.058	0.024	0.282	0.007	0.288	0.001	0	0	0	0.004	Biological Process	developmental process	anatomical structure development	GO:0009653	anatomical structure morphogenesis	0.014	0.017	0.017	0.02	0.016	0.018	0.023	0.02	0.022	0.021	1.625	1.751	1.302	1.794	1.248	2.162	2.318	2.214	2.502	1.798
0.07	0.106	0.645	0.554	0.526	0.592	0.138	0.244	0.001	0.229	Biological Process	developmental process	anatomical structure development	GO:0009888	tissue development	0.015	0.016	0.013	0.012	0.014	0.009	0.015	0.013	0.022	0.016	1.794	1.711	1.048	1.087	1.114	1.049	1.56	1.445	2.482	1.387
0.351	0.158	0.994	0.467	0.929	0.773	0.323	0.958	0.023	0.635	Biological Process	developmental process	anatomical structure development	GO:0048468	cell development	0.012	0.018	0.007	0.014	0.009	0.007	0.014	0.005	0.021	0.012	1.457	1.869	0.556	1.242	0.689	0.865	1.448	0.575	2.404	1.06
0.013	0.007	0.028	0	0.004	0	0	0	0	0.002	Biological Process	developmental process	anatomical structure development	GO:0048731	system development	0.013	0.015	0.018	0.021	0.019	0.015	0.018	0.016	0.017	0.018	1.546	1.574	1.409	1.795	1.496	1.823	1.861	1.778	1.945	1.579
0.015	0.016	0.219	0.006	0.083	0.016	0.002	0.013	0.003	0.036	Biological Process	developmental process	anatomical structure development	GO:0099402	plant organ development	0.015	0.017	0.017	0.02	0.019	0.015	0.019	0.016	0.017	0.018	1.78	1.758	1.347	1.769	1.454	1.788	1.909	1.747	1.941	1.554
0.596	0.525	0.547	0.203	0.791	0.086	0.028	0.146	0.19	0.197	Biological Process	developmental process	anatomical structure morphogenesis	GO:0048646	anatomical structure formation involved in morphogenesis	0.01	0.012	0.015	0.019	0.012	0.017	0.023	0.017	0.015	0.019	1.136	1.223	1.213	1.693	0.902	2.124	2.369	1.881	1.748	1.653
0.698	1	0.995	0.959	0.905	0.275	0.015	0.375	0.1	0.228	Biological Process	developmental process	anatomical structure morphogenesis	GO:0090698	post-embryonic plant morphogenesis	0.009	0.003	0.006	0.006	0.009	0.014	0.029	0.014	0.02	0.02	1.021	0.306	0.454	0.507	0.676	1.768	2.959	1.566	2.292	1.734
0.329	0.568	0.921	0.471	0.917	0.12	0.028	0.074	0.006	0.128	Biological Process	developmental process	anatomical structure morphogenesis	GO:1905392	plant organ morphogenesis	0.012	0.011	0.009	0.014	0.009	0.015	0.022	0.019	0.023	0.02	1.452	1.14	0.727	1.218	0.721	1.886	2.209	2.004	2.619	1.717
NA	NA	NA	NA	NA	NA	NA	NA	0.036	NA	Biological Process	developmental process	developmental induction	GO:0031129	inductive cell-cell signaling	NA	NA	NA	NA	NA	NA	NA	NA	1	NA	NA	NA	NA	NA	NA	NA	NA	NA	112.972	NA
0.017	0.029	0.547	0.036	0.184	0.359	NA	NA	0.363	NA	Biological Process	developmental process//growth//negative regulation of biological process	negative regulation of developmental process//negative regulation of growth//developmental growth	GO:0048640	negative regulation of developmental growth	0.091	0.091	0.03	0.091	0.061	0.03	NA	NA	0.03	NA	10.674	9.582	2.376	7.958	4.712	3.697	NA	NA	3.423	NA
0.064	0.227	0.25	0.073	0.337	0.523	0.087	0.003	0.309	0.003	Biological Process	developmental process//negative regulation of biological process	negative regulation of developmental process//negative regulation of multicellular organismal process	GO:0048581	negative regulation of post-embryonic development	0.029	0.023	0.029	0.034	0.023	0.011	0.029	0.046	0.017	0.052	3.374	2.423	2.253	3.019	1.787	1.402	2.933	4.969	1.948	4.419
0.098	0.169	0.072	0.005	0.108	0.005	0.255	0.009	0.002	0.222	Biological Process	developmental process//regulation of biological process	anatomical structure morphogenesis//regulation of developmental process	GO:0022603	regulation of anatomical structure morphogenesis	0.022	0.022	0.033	0.04	0.029	0.033	0.018	0.033	0.036	0.022	2.552	2.291	2.556	3.489	2.253	3.979	1.849	3.524	4.093	1.857
0.123	0.313	0.523	0.806	0.315	0.395	0.487	0.734	0.007	0.403	Biological Process	developmental process//regulation of biological process	regulation of developmental process	GO:0048509	regulation of meristem development	0.023	0.018	0.018	0.009	0.023	0.014	0.014	0.009	0.036	0.018	2.644	1.899	1.413	0.789	1.751	1.649	1.38	0.974	4.071	1.539
0.003	0.052	0.278	0.016	0.131	0.43	0.093	0.004	0.151	0.005	Biological Process	developmental process//regulation of biological process	regulation of developmental process//negative regulation of biological process	GO:0051093	negative regulation of developmental process	0.037	0.029	0.025	0.037	0.029	0.013	0.025	0.037	0.021	0.042	4.403	3.074	1.96	3.283	2.268	1.525	2.552	4.053	2.354	3.56
NA	NA	NA	NA	NA	NA	NA	NA	0.204	0.044	Biological Process	developmental process//single-organism process	anatomical structure morphogenesis//single-organism developmental process	GO:0007164	establishment of tissue polarity	NA	NA	NA	NA	NA	NA	NA	NA	0.077	0.154	NA	NA	NA	NA	NA	NA	NA	NA	8.69	13.145
0.017	0.035	0.372	0.436	0.089	0.123	0.343	0.021	0.017	0.241	Biological Process	developmental process//single-organism process	anatomical structure morphogenesis//single-organism developmental process	GO:0048532	anatomical structure arrangement	0.037	0.037	0.025	0.019	0.037	0.025	0.019	0.037	0.037	0.025	4.349	3.904	1.936	1.621	2.879	3.013	1.89	4.002	4.184	2.11
NA	NA	NA	NA	NA	NA	NA	NA	0.199	0.039	Biological Process	developmental process//single-organism process	anatomical structure morphogenesis//single-organism developmental process	GO:0048729	tissue morphogenesis	NA	NA	NA	NA	NA	NA	NA	NA	0.083	0.167	NA	NA	NA	NA	NA	NA	NA	NA	9.414	14.24
0.323	0.276	0.649	0.519	0.795	0.162	0.08	0.245	0.022	0.088	Biological Process	developmental process//single-organism process	single-organism developmental process	GO:0010015	root morphogenesis	0.014	0.017	0.014	0.014	0.011	0.017	0.023	0.017	0.025	0.025	1.658	1.786	1.107	1.236	0.878	2.068	2.307	1.832	2.872	2.172
0.307	0.699	0.798	0.419	0.803	0.102	0.044	0.348	0.034	0.077	Biological Process	developmental process//single-organism process	single-organism developmental process	GO:0010311	lateral root formation	0.023	0.011	0.011	0.023	0.011	0.034	0.045	0.023	0.045	0.045	2.668	1.198	0.891	1.99	0.883	4.16	4.64	2.456	5.135	3.884
0.003	0.009	0.072	0.035	0.128	0.028	0.004	0.009	0	0.012	Biological Process	developmental process//single-organism process	single-organism developmental process	GO:0048364	root development	0.022	0.022	0.023	0.022	0.02	0.017	0.023	0.02	0.025	0.024	2.528	2.269	1.772	1.885	1.59	2.101	2.308	2.21	2.797	2.023
0.487	0.262	0.381	0.116	0.159	0.045	0.031	0.01	0.051	0.047	Biological Process	developmental process//single-organism process	single-organism developmental process	GO:0048367	shoot system development	0.01	0.012	0.015	0.016	0.017	0.013	0.016	0.016	0.014	0.018	1.119	1.306	1.196	1.419	1.334	1.628	1.606	1.751	1.562	1.507
0.056	0.045	0.491	0.497	0.438	0.179	0.429	0.531	0.063	0.231	Biological Process	developmental process//single-organism process	single-organism developmental process	GO:0048589	developmental growth	0.017	0.019	0.016	0.013	0.016	0.013	0.012	0.011	0.017	0.017	1.976	2.027	1.225	1.157	1.215	1.613	1.227	1.169	1.901	1.438
0.198	0.848	0.64	0.517	0.803	0.079	0.004	0.121	0.045	0.067	Biological Process	developmental process//single-organism process	single-organism developmental process	GO:0090696	post-embryonic plant organ development	0.018	0.007	0.015	0.015	0.011	0.022	0.037	0.022	0.026	0.029	2.158	0.775	1.153	1.287	0.857	2.692	3.753	2.384	2.907	2.513
0.01	0.063	0.528	0.09	0.488	NA	0.143	0.359	0.302	0.203	Biological Process	growth	cell growth	GO:0009825	multidimensional cell growth	0.055	0.044	0.022	0.044	0.022	NA	0.033	0.022	0.022	0.033	6.451	4.633	1.723	3.848	1.709	NA	3.365	2.375	2.483	2.817
0.063	0.01	0.237	0.516	0.079	0.361	0.779	0.207	0.177	0.274	Biological Process	growth	developmental growth	GO:0035266	meristem growth	0.035	0.053	0.035	0.018	0.044	0.018	0.009	0.026	0.026	0.026	4.12	5.547	2.751	1.536	3.41	2.141	0.895	2.844	2.973	2.248
0.084	0.133	0.463	0.016	0.191	0.077	0.636	NA	0.005	NA	Biological Process	growth//regulation of biological process	regulation of growth//negative regulation of biological process	GO:0045926	negative regulation of growth	0.04	0.04	0.027	0.067	0.04	0.04	0.013	NA	0.067	NA	4.697	4.216	2.091	5.836	3.11	4.881	1.361	NA	7.531	NA
NA	NA	0.089	NA	0.559	0.025	0.449	0.48	0.403	0.187	Biological Process	growth//regulation of biological process	regulation of growth//positive regulation of biological process	GO:0045927	positive regulation of growth	NA	NA	0.075	NA	0.025	0.075	0.025	0.025	0.025	0.05	NA	NA	5.88	NA	1.944	9.151	2.552	2.702	2.824	4.272
0.007	0.048	0.011	0.019	0.001	0.59	0.665	0.676	0.601	0.168	Biological Process	immune system process	activation of immune response	GO:0002218	activation of innate immune response	0.062	0.049	0.074	0.062	0.086	0.012	0.012	0.012	0.012	0.037	7.248	5.205	5.807	5.404	6.719	1.506	1.26	1.334	1.395	3.164
0.038	0.059	0.393	0.313	0.009	NA	NA	NA	NA	0.303	Biological Process	immune system process	activation of immune response	GO:0002757	immune response-activating signal transduction	0.125	0.125	0.062	0.062	0.188	NA	NA	NA	NA	0.062	14.677	13.175	4.9	5.471	14.577	NA	NA	NA	NA	5.34
0.001	0.029	0	0	0.003	NA	0.193	0.206	0.183	0.226	Biological Process	immune system process	immune effector process	GO:0009864	induced systemic resistance, jasmonic acid mediated signaling pathway	0.3	0.2	0.4	0.4	0.3	NA	0.1	0.1	0.1	0.1	35.224	21.08	31.359	35.017	23.324	NA	10.208	10.807	11.297	8.544
0.039	0.53	0.645	0.565	0.285	0.145	0.498	NA	NA	0.077	Biological Process	immune system process//negative regulation of biological process//response to stimulus	negative regulation of immune system process//immune response//negative regulation of response to stimulus	GO:0050777	negative regulation of immune response	0.061	0.02	0.02	0.02	0.041	0.041	0.02	NA	NA	0.061	7.189	2.151	1.6	1.787	3.173	4.98	2.083	NA	NA	5.231
0.012	0.072	0.018	0.032	0.003	0.645	0.726	0.72	0.65	0.22	Biological Process	immune system process//positive regulation of biological process//response to stimulus	positive regulation of immune system process//immune response//positive regulation of response to stimulus	GO:0050778	positive regulation of immune response	0.052	0.041	0.062	0.052	0.072	0.01	0.01	0.01	0.01	0.031	6.052	4.346	4.849	4.513	5.61	1.258	1.052	1.114	1.165	2.642
0.012	0.072	0.018	0.032	0.003	0.645	0.726	0.72	0.65	0.22	Biological Process	immune system process//regulation of biological process	regulation of immune system process//positive regulation of biological process	GO:0002684	positive regulation of immune system process	0.052	0.041	0.062	0.052	0.072	0.01	0.01	0.01	0.01	0.031	6.052	4.346	4.849	4.513	5.61	1.258	1.052	1.114	1.165	2.642
0	0.062	0.033	0.039	0.003	0.335	0.424	0.917	0.601	0.038	Biological Process	immune system process//regulation of biological process//response to stimulus	regulation of immune system process//immune response//regulation of response to stimulus	GO:0050776	regulation of immune response	0.052	0.031	0.041	0.036	0.052	0.016	0.016	0.005	0.01	0.036	6.084	3.277	3.25	3.175	4.028	1.897	1.587	0.56	1.171	3.099
0.016	0.571	0.347	0.138	0.449	0.847	0.702	1	0.557	0.809	Biological Process	immune system process//response to stimulus	immune response	GO:0045087	innate immune response	0.018	0.01	0.017	0.018	0.015	0.007	0.009	0.005	0.009	0.01	2.111	1.097	1.335	1.574	1.177	0.808	0.966	0.511	1.069	0.889
0	0	0	0	0	0	0	0	0	0	Biological Process	localization	cellular localization	GO:0046907	intracellular transport	0.022	0.027	0.026	0.031	0.035	0.027	0.034	0.031	0.027	0.031	2.637	2.798	2.001	2.681	2.738	3.239	3.439	3.365	2.999	2.66
0.4	0.158	0.324	0.02	0.031	0.081	0.058	0.255	0.374	0.568	Biological Process	localization	cellular localization	GO:0051640	organelle localization	0.015	0.025	0.025	0.039	0.039	0.025	0.03	0.02	0.015	0.015	1.735	2.596	1.931	3.45	3.064	3.005	3.017	2.129	1.67	1.263
0.063	0.105	0.574	0.28	0.004	0.005	0.034	0.182	0.303	0.142	Biological Process	localization	cellular localization	GO:0071166	ribonucleoprotein complex localization	0.029	0.029	0.018	0.023	0.053	0.041	0.035	0.023	0.018	0.029	3.433	3.082	1.375	2.048	4.092	4.995	3.582	2.528	1.982	2.498
0.003	0	0.046	0	0	0	0	0	0	0	Biological Process	localization	establishment of localization	GO:0006810	transport	0.011	0.014	0.015	0.016	0.019	0.012	0.016	0.015	0.014	0.017	1.346	1.519	1.201	1.434	1.49	1.489	1.664	1.638	1.61	1.449
0	0	0	0	0	0	0	0	0	0	Biological Process	localization	establishment of localization	GO:0045184	establishment of protein localization	0.023	0.026	0.026	0.028	0.032	0.03	0.036	0.032	0.026	0.032	2.67	2.78	2.032	2.428	2.475	3.607	3.714	3.44	2.98	2.72
0.004	0.062	0.301	0.048	0	0.001	0.002	0.002	0.164	0.045	Biological Process	localization	establishment of localization	GO:0051236	establishment of RNA localization	0.036	0.028	0.024	0.032	0.06	0.04	0.04	0.04	0.02	0.032	4.21	2.939	1.874	2.79	4.646	4.861	4.067	4.305	2.25	2.723
0.307	0.1	0.38	0.008	0.096	0.277	0.36	0.357	0.538	0.713	Biological Process	localization	establishment of localization	GO:0051656	establishment of organelle localization	0.018	0.03	0.024	0.048	0.036	0.018	0.018	0.018	0.012	0.012	2.097	3.137	1.867	4.169	2.777	2.179	1.823	1.93	1.345	1.017
0	0	0	0	0	0	0	0	0	0	Biological Process	localization	establishment of localization//cellular localization	GO:0051649	establishment of localization in cell	0.022	0.026	0.026	0.032	0.035	0.025	0.032	0.03	0.026	0.03	2.56	2.758	2.013	2.799	2.75	3.074	3.314	3.246	2.901	2.567
0.006	0.077	0.343	0.063	0	0.001	0.004	0.003	0.191	0.064	Biological Process	localization	macromolecule localization	GO:0006403	RNA localization	0.033	0.026	0.022	0.03	0.056	0.037	0.037	0.037	0.019	0.03	3.928	2.743	1.749	2.604	4.335	4.536	3.795	4.017	2.1	2.541
0	0	0	0	0	0	0	0	0	0	Biological Process	localization	macromolecule localization	GO:0008104	protein localization	0.022	0.026	0.026	0.027	0.03	0.028	0.035	0.03	0.025	0.03	2.637	2.718	2.055	2.367	2.328	3.451	3.567	3.282	2.867	2.594
0	0	0	0	0	0	0	0	0	0	Biological Process	localization	macromolecule localization//cellular localization	GO:0070727	cellular macromolecule localization	0.024	0.028	0.029	0.03	0.031	0.027	0.034	0.028	0.023	0.03	2.767	2.97	2.249	2.646	2.43	3.313	3.452	3.045	2.604	2.539
0.502	0.532	0.343	0.251	0.624	0.146	0.051	0.048	0.162	0.077	Biological Process	localization	maintenance of location	GO:0019915	lipid storage	0.02	0.02	0.04	0.04	0.02	0.04	0.06	0.06	0.04	0.06	2.348	2.108	3.136	3.502	1.555	4.881	6.125	6.484	4.519	5.126
0.151	0.412	0.184	0.248	0.294	0.659	0.735	0.734	NA	0.034	Biological Process	localization	maintenance of location	GO:0051238	sequestering of metal ion	0.03	0.02	0.04	0.03	0.03	0.01	0.01	0.01	NA	0.05	3.488	2.087	3.105	2.6	2.309	1.208	1.011	1.07	NA	4.23
0.13	0.183	0.089	0.511	0.013	0.401	0.14	0.146	0.132	0.009	Biological Process	metabolic process	biosynthetic process	GO:1903409	reactive oxygen species biosynthetic process	0.05	0.05	0.075	0.025	0.1	0.025	0.05	0.05	0.05	0.1	5.871	5.27	5.88	2.189	7.775	3.05	5.104	5.403	5.649	8.544
0.265	0.369	0.937	0.349	0.17	0.938	0.685	0.555	0.003	0.524	Biological Process	metabolic process	biosynthetic process//organic substance metabolic process	GO:1901576	organic substance biosynthetic process	0.009	0.01	0.012	0.012	0.014	0.008	0.01	0.009	0.01	0.012	1.063	1.045	0.955	1.041	1.07	0.941	0.992	1.016	1.185	1.016
NA	NA	NA	NA	NA	NA	NA	0.189	0.168	0.024	Biological Process	metabolic process	catabolic process//hormone metabolic process	GO:0042447	hormone catabolic process	NA	NA	NA	NA	NA	NA	NA	0.111	0.111	0.222	NA	NA	NA	NA	NA	NA	NA	12.007	12.552	18.987
0.005	0.276	0.41	0.257	0.002	0.141	0.012	0.218	0.132	0.018	Biological Process	metabolic process	catabolic process//organic substance metabolic process	GO:1901575	organic substance catabolic process	0.012	0.011	0.014	0.013	0.017	0.01	0.013	0.011	0.01	0.015	1.363	1.119	1.074	1.112	1.319	1.174	1.297	1.137	1.177	1.255
0.001	0.005	0.213	0.143	0.001	0.008	0.174	0.061	0.249	0.019	Biological Process	metabolic process	methylation	GO:0043414	macromolecule methylation	0.023	0.023	0.02	0.019	0.03	0.02	0.015	0.018	0.013	0.023	2.746	2.465	1.559	1.638	2.364	2.426	1.552	1.896	1.453	1.999
0.268	0.026	0.501	0.395	0.14	0.46	0.541	0.565	0.796	0.92	Biological Process	metabolic process	nitrogen compound metabolic process	GO:0071941	nitrogen cycle metabolic process	0.02	0.041	0.02	0.02	0.034	0.014	0.014	0.014	0.007	0.007	2.38	4.273	1.589	1.775	2.627	1.649	1.38	1.46	0.763	0.577
0.647	0.026	0.089	0.018	0.029	0.078	0.054	0.693	0.097	0.104	Biological Process	metabolic process	nitrogen compound metabolic process	GO:0097164	ammonium ion metabolic process	0.01	0.035	0.035	0.04	0.04	0.025	0.03	0.01	0.025	0.03	1.18	3.707	2.758	3.519	3.125	3.066	3.078	1.086	2.838	2.576
0	0.001	0	0.001	0	0.243	0.036	0.173	0.106	0.187	Biological Process	metabolic process	nitrogen compound metabolic process//organic substance metabolic process	GO:1901564	organonitrogen compound metabolic process	0.012	0.011	0.015	0.013	0.016	0.009	0.011	0.01	0.01	0.012	1.359	1.186	1.191	1.167	1.23	1.057	1.109	1.069	1.085	1.058
0.004	0.069	0.013	0.007	0	0.146	0.033	0.086	0.008	0.002	Biological Process	metabolic process	organic substance metabolic process	GO:0019637	organophosphate metabolic process	0.014	0.013	0.019	0.017	0.023	0.01	0.014	0.012	0.014	0.018	1.616	1.376	1.451	1.496	1.79	1.274	1.405	1.334	1.528	1.562
0.016	0.5	0.336	0.412	0.088	0.796	0.614	0.717	0.188	0.919	Biological Process	metabolic process	organic substance metabolic process	GO:0043170	macromolecule metabolic process	0.009	0.01	0.013	0.012	0.014	0.008	0.01	0.009	0.009	0.011	1.105	1.015	1.035	1.021	1.062	0.981	1.001	0.994	1.049	0.972
NA	0.707	NA	0.429	0.483	0.033	0.047	0.356	0.298	0.425	Biological Process	metabolic process	organic substance metabolic process	GO:1900673	olefin metabolic process	NA	0.011	NA	0.022	0.022	0.044	0.044	0.022	0.022	0.022	NA	1.171	NA	1.945	1.728	5.423	4.537	2.401	2.51	1.899
0.004	0.686	0.107	0.304	0.006	0.307	0.125	0.428	0.668	0.231	Biological Process	metabolic process	organic substance metabolic process	GO:1901135	carbohydrate derivative metabolic process	0.013	0.009	0.016	0.013	0.018	0.009	0.012	0.01	0.009	0.014	1.551	0.992	1.271	1.139	1.416	1.148	1.246	1.103	0.972	1.163
0.32	0.201	0.693	0.638	0.131	0.078	0.08	0.018	0.322	0.012	Biological Process	metabolic process	organic substance metabolic process	GO:1901615	organic hydroxy compound metabolic process	0.012	0.015	0.013	0.012	0.02	0.015	0.017	0.019	0.012	0.023	1.377	1.573	1.003	1.027	1.575	1.821	1.741	2.074	1.325	2.004
0.898	0.937	0.497	0.377	0.864	0.014	0.462	0.134	0.218	0.056	Biological Process	metabolic process	primary metabolic process	GO:0006099	tricarboxylic acid cycle	0.005	0.005	0.019	0.019	0.009	0.033	0.014	0.024	0.019	0.033	0.556	0.5	1.486	1.66	0.737	4.048	1.451	2.561	2.142	2.835
0	0.092	0.011	0	0	0.028	0.008	0.002	0	0	Biological Process	metabolic process	primary metabolic process	GO:0006520	cellular amino acid metabolic process	0.02	0.014	0.021	0.023	0.026	0.014	0.017	0.018	0.021	0.023	2.297	1.509	1.683	2.047	2.003	1.688	1.753	1.908	2.372	1.957
0	0.003	0	0.018	0	0.179	0.042	0.146	0.15	0.19	Biological Process	metabolic process	primary metabolic process	GO:0019538	protein metabolic process	0.012	0.011	0.015	0.013	0.016	0.009	0.011	0.01	0.01	0.012	1.358	1.195	1.2	1.14	1.214	1.08	1.123	1.089	1.086	1.067
0.003	0.145	0.317	0.007	0.001	0	0	0	0.556	0.002	Biological Process	metabolic process	primary metabolic process//organic substance metabolic process	GO:0005975	carbohydrate metabolic process	0.013	0.012	0.015	0.016	0.019	0.014	0.017	0.015	0.009	0.017	1.532	1.247	1.146	1.417	1.475	1.656	1.687	1.598	1.022	1.472
0.111	0.189	0.776	0.231	0.06	0.704	0.3	0.29	0	0.24	Biological Process	metabolic process//cellular process	biosynthetic process//cellular metabolic process	GO:0044249	cellular biosynthetic process	0.009	0.01	0.013	0.012	0.014	0.008	0.01	0.01	0.011	0.012	1.102	1.085	0.983	1.066	1.105	0.986	1.051	1.058	1.231	1.057
0.011	0.686	0.469	0.315	0.096	0.29	0.036	0.747	0.19	0.418	Biological Process	metabolic process//cellular process	catabolic process//cellular metabolic process	GO:0044248	cellular catabolic process	0.011	0.009	0.014	0.012	0.015	0.009	0.012	0.009	0.01	0.012	1.342	0.992	1.062	1.093	1.184	1.11	1.253	0.972	1.147	1.058
0.01	0.006	0.497	0.181	0.03	0.236	0.041	0.251	0.042	0.168	Biological Process	metabolic process//cellular process	cellular metabolic process	GO:0006413	translational initiation	0.022	0.024	0.016	0.019	0.026	0.013	0.02	0.014	0.019	0.019	2.527	2.571	1.237	1.633	2.008	1.576	2.05	1.55	2.107	1.594
0	0	0	0	0	0.074	0.051	0.05	0.157	0.011	Biological Process	metabolic process//cellular process	cellular metabolic process	GO:0006793	phosphorus metabolic process	0.013	0.013	0.018	0.015	0.018	0.01	0.011	0.011	0.01	0.014	1.487	1.394	1.446	1.315	1.376	1.174	1.173	1.181	1.122	1.21
0.422	NA	0.579	0.489	0.203	0.003	0.004	0.004	0.003	0.042	Biological Process	metabolic process//cellular process	cellular metabolic process	GO:0010191	mucilage metabolic process	0.027	NA	0.027	0.027	0.054	0.108	0.108	0.108	0.108	0.081	3.173	NA	2.119	2.366	4.202	13.191	11.036	11.683	12.213	6.928
0.063	0.023	0.004	0.009	0	0.008	0.019	0.005	0.594	0.003	Biological Process	metabolic process//cellular process	cellular metabolic process	GO:0043094	cellular metabolic compound salvage	0.023	0.03	0.043	0.036	0.053	0.03	0.03	0.033	0.01	0.04	2.721	3.141	3.375	3.189	4.119	3.636	3.042	3.578	1.122	3.395
NA	0.707	NA	0.429	0.483	0.033	0.047	0.356	0.298	0.425	Biological Process	metabolic process//cellular process	cellular metabolic process	GO:0043449	cellular alkene metabolic process	NA	0.011	NA	0.022	0.022	0.044	0.044	0.022	0.022	0.022	NA	1.171	NA	1.945	1.728	5.423	4.537	2.401	2.51	1.899
0.004	0.015	0.261	0.021	0.131	0.001	0	0.001	0.012	0.001	Biological Process	metabolic process//cellular process	cellular metabolic process	GO:0044262	cellular carbohydrate metabolic process	0.018	0.018	0.017	0.02	0.018	0.018	0.023	0.02	0.017	0.024	2.089	1.875	1.345	1.724	1.432	2.248	2.335	2.197	1.866	2.008
0	0	0	0	0	0.075	0.014	0.052	0.157	0	Biological Process	metabolic process//cellular process	cellular metabolic process	GO:0051186	cofactor metabolic process	0.024	0.024	0.027	0.026	0.031	0.013	0.018	0.015	0.013	0.026	2.779	2.495	2.107	2.296	2.437	1.639	1.829	1.659	1.446	2.187
0.301	0.912	0.272	0.452	0.617	0.788	0.763	0.511	0.048	0.299	Biological Process	metabolic process//cellular process	cellular metabolic process	GO:0072593	reactive oxygen species metabolic process	0.012	0.007	0.018	0.013	0.013	0.007	0.009	0.011	0.016	0.015	1.365	0.754	1.402	1.175	1.043	0.873	0.913	1.16	1.819	1.299
0.063	0.466	0.687	0.184	0.168	0.01	0.323	0.08	0.049	0.077	Biological Process	metabolic process//cellular process//negative regulation of biological process	negative regulation of metabolic process//cellular metabolic process//negative regulation of cellular process	GO:0031324	negative regulation of cellular metabolic process	0.014	0.011	0.013	0.016	0.018	0.016	0.012	0.015	0.015	0.018	1.644	1.155	1.002	1.385	1.372	1.931	1.243	1.579	1.65	1.508
0.018	0.185	0.044	0.167	0.118	0.069	0.11	0.761	0.007	0.002	Biological Process	metabolic process//cellular process//positive regulation of biological process	positive regulation of metabolic process//cellular metabolic process//positive regulation of cellular process	GO:0031325	positive regulation of cellular metabolic process	0.017	0.015	0.022	0.017	0.02	0.015	0.015	0.009	0.019	0.025	2.01	1.534	1.745	1.499	1.531	1.776	1.573	0.925	2.128	2.121
0.003	0.094	0.155	0.002	0.001	0.245	0.058	0.012	0.003	0.005	Biological Process	metabolic process//cellular process//single-organism process	cellular metabolic process//organic substance metabolic process//single-organism cellular process	GO:0006082	organic acid metabolic process	0.013	0.012	0.016	0.017	0.019	0.01	0.013	0.013	0.013	0.016	1.517	1.277	1.216	1.456	1.444	1.163	1.286	1.396	1.478	1.394
0.027	0.016	0.073	0.003	0.005	0.008	0.025	0.023	0	0	Biological Process	metabolic process//cellular process//single-organism process	cellular metabolic process//single-organism cellular process	GO:0044255	cellular lipid metabolic process	0.013	0.015	0.018	0.019	0.02	0.014	0.015	0.014	0.017	0.022	1.548	1.598	1.395	1.645	1.563	1.689	1.514	1.532	1.899	1.887
0.063	0.113	0.29	0.02	0	0.359	0.043	0.163	0.386	0.019	Biological Process	metabolic process//cellular process//single-organism process	cellular metabolic process//single-organism metabolic process//organic substance metabolic process//single-organism cellular process	GO:0006081	cellular aldehyde metabolic process	0.023	0.023	0.023	0.033	0.059	0.013	0.026	0.02	0.013	0.033	2.713	2.435	1.811	2.889	4.619	1.611	2.695	2.14	1.491	2.82
0.194	0.251	0.679	0.61	0.129	0.05	0.014	0.572	0.185	0.096	Biological Process	metabolic process//cellular process//single-organism process	single-organism metabolic process//signal transduction//single-organism cellular process	GO:0023014	signal transduction by protein phosphorylation	0.036	0.036	0.018	0.018	0.054	0.054	0.071	0.018	0.036	0.054	4.193	3.764	1.4	1.563	4.165	6.537	7.292	1.93	4.035	4.577
0.268	0.488	0.823	0.257	0.477	0.146	0.391	0.469	0.036	0.197	Biological Process	metabolic process//negative regulation of biological process	biosynthetic process//negative regulation of metabolic process	GO:0009890	negative regulation of biosynthetic process	0.012	0.011	0.011	0.016	0.015	0.013	0.012	0.011	0.017	0.017	1.419	1.175	0.874	1.383	1.156	1.588	1.233	1.205	1.89	1.429
0.072	0.153	0.626	0.063	0.108	0.002	0.106	0.014	0.003	0.007	Biological Process	metabolic process//negative regulation of biological process	negative regulation of metabolic process	GO:0010605	negative regulation of macromolecule metabolic process	0.013	0.013	0.013	0.017	0.018	0.016	0.014	0.016	0.016	0.02	1.513	1.405	1.045	1.478	1.382	1.951	1.406	1.68	1.857	1.67
NA	NA	NA	NA	NA	0.015	0.019	0.189	NA	0.216	Biological Process	metabolic process//negative regulation of biological process	negative regulation of metabolic process	GO:1900909	negative regulation of olefin metabolic process	NA	NA	NA	NA	NA	0.222	0.222	0.111	NA	0.111	NA	NA	NA	NA	NA	27.115	22.685	12.007	NA	9.493
NA	NA	NA	NA	NA	0.077	0.003	0.091	NA	0.11	Biological Process	metabolic process//negative regulation of biological process	negative regulation of metabolic process//hormone metabolic process	GO:0032351	negative regulation of hormone metabolic process	NA	NA	NA	NA	NA	0.333	0.667	0.333	NA	0.333	NA	NA	NA	NA	NA	40.672	68.056	36.022	NA	28.48
0.323	0.568	0.929	0.337	0.445	0.011	0.484	0.112	0.082	0.14	Biological Process	metabolic process//negative regulation of biological process	nitrogen compound metabolic process//negative regulation of metabolic process	GO:0051172	negative regulation of nitrogen compound metabolic process	0.011	0.01	0.01	0.014	0.015	0.016	0.011	0.014	0.014	0.017	1.276	1.078	0.802	1.231	1.143	1.95	1.11	1.52	1.589	1.42
0.019	0.139	0.08	0.185	0.038	0.14	0.363	0.829	0.011	0.004	Biological Process	metabolic process//positive regulation of biological process	biosynthetic process//positive regulation of metabolic process	GO:0009891	positive regulation of biosynthetic process	0.019	0.017	0.023	0.018	0.024	0.014	0.013	0.008	0.021	0.027	2.27	1.766	1.819	1.579	1.904	1.73	1.316	0.836	2.329	2.312
0.014	0.154	0.078	0.236	0.096	0.079	0.189	0.958	0.049	0.001	Biological Process	metabolic process//positive regulation of biological process	nitrogen compound metabolic process//positive regulation of metabolic process	GO:0051173	positive regulation of nitrogen compound metabolic process	0.018	0.015	0.021	0.016	0.02	0.014	0.014	0.006	0.016	0.026	2.087	1.593	1.672	1.401	1.589	1.735	1.452	0.672	1.808	2.202
0.015	0.158	0.08	0.239	0.066	0.081	0.193	0.958	0.05	0.001	Biological Process	metabolic process//positive regulation of biological process	positive regulation of metabolic process	GO:0010604	positive regulation of macromolecule metabolic process	0.018	0.015	0.021	0.016	0.021	0.014	0.014	0.006	0.016	0.026	2.078	1.586	1.665	1.394	1.651	1.728	1.445	0.669	1.8	2.193
0.085	0.412	0.228	0.16	NA	0.013	0.386	0.002	0.089	NA	Biological Process	metabolic process//positive regulation of biological process	positive regulation of metabolic process	GO:0051353	positive regulation of oxidoreductase activity	0.067	0.033	0.067	0.067	NA	0.1	0.033	0.133	0.067	NA	7.828	3.513	5.227	5.836	NA	12.202	3.403	14.409	7.531	NA
0.13	0.482	0.286	0.203	NA	0.025	0.449	0.004	0.132	NA	Biological Process	metabolic process//regulation of biological process	regulation of metabolic process	GO:0051341	regulation of oxidoreductase activity	0.05	0.025	0.05	0.05	NA	0.075	0.025	0.1	0.05	NA	5.871	2.635	3.92	4.377	NA	9.151	2.552	10.807	5.649	NA
NA	NA	NA	0.304	NA	0.033	0.039	0.264	NA	0.288	Biological Process	metabolic process//regulation of biological process	regulation of metabolic process	GO:1900908	regulation of olefin metabolic process	NA	NA	NA	0.067	NA	0.133	0.133	0.067	NA	0.067	NA	NA	NA	5.836	NA	16.269	13.611	7.204	NA	5.696
0.016	0.114	0.408	0.034	0.035	0.001	0.031	0.006	0.002	0.002	Biological Process	metabolic process//regulation of biological process	regulation of metabolic process//negative regulation of biological process	GO:0009892	negative regulation of metabolic process	0.015	0.014	0.015	0.017	0.019	0.017	0.015	0.016	0.017	0.02	1.704	1.439	1.171	1.532	1.493	2.031	1.569	1.753	1.88	1.75
0.011	0.183	0.02	0.126	0.129	0.041	0.109	0.639	0.012	0.004	Biological Process	metabolic process//regulation of biological process	regulation of metabolic process//positive regulation of biological process	GO:0009893	positive regulation of metabolic process	0.018	0.014	0.023	0.018	0.019	0.015	0.015	0.01	0.018	0.023	2.071	1.521	1.823	1.544	1.496	1.859	1.555	1.04	1.993	1.987
0.03	0.006	0.081	0.016	0.019	0.018	0.002	0.002	0.018	0.004	Biological Process	metabolic process//single-organism process	biosynthetic process//single-organism metabolic process	GO:0044711	single-organism biosynthetic process	0.011	0.013	0.015	0.015	0.016	0.011	0.014	0.013	0.012	0.016	1.296	1.38	1.214	1.295	1.266	1.333	1.394	1.402	1.312	1.332
0	0.006	0.013	0	0	0.165	0.185	0.037	0.006	0.003	Biological Process	metabolic process//single-organism process	catabolic process//single-organism metabolic process	GO:0044712	single-organism catabolic process	0.02	0.017	0.02	0.025	0.03	0.011	0.013	0.014	0.016	0.02	2.406	1.771	1.607	2.189	2.358	1.35	1.297	1.55	1.759	1.716
0.019	0.006	0.015	0.001	0.001	0.011	0.041	0.003	0.001	0	Biological Process	metabolic process//single-organism process	primary metabolic process//single-organism metabolic process//organic substance metabolic process	GO:0006629	lipid metabolic process	0.013	0.015	0.018	0.018	0.02	0.013	0.013	0.015	0.015	0.02	1.475	1.565	1.433	1.6	1.545	1.533	1.376	1.58	1.677	1.698
0.009	0.089	0.072	0.24	0.227	0.124	0.454	0.062	0.157	0.096	Biological Process	metabolic process//single-organism process	single-organism metabolic process	GO:0042440	pigment metabolic process	0.025	0.021	0.027	0.019	0.021	0.017	0.012	0.021	0.017	0.023	2.929	2.191	2.119	1.638	1.616	2.029	1.273	2.247	1.879	1.954
0.001	0.045	0.036	0.003	0	0.179	0.012	0.021	0.004	0.004	Biological Process	metabolic process//single-organism process	single-organism metabolic process	GO:0044281	small molecule metabolic process	0.012	0.012	0.016	0.015	0.019	0.009	0.013	0.012	0.012	0.015	1.443	1.254	1.234	1.326	1.453	1.152	1.295	1.275	1.355	1.311
0.02	0.189	0.376	0.021	0.026	0.003	0.003	0.009	0.103	0.001	Biological Process	metabolic process//single-organism process	single-organism metabolic process	GO:0044723	single-organism carbohydrate metabolic process	0.013	0.012	0.015	0.017	0.018	0.014	0.016	0.015	0.012	0.019	1.556	1.3	1.16	1.484	1.438	1.73	1.668	1.599	1.358	1.659
0.011	0.532	0.004	0.259	0.1	0.003	0.009	0.014	0.183	0.165	Biological Process	metabolic process//single-organism process	single-organism metabolic process	GO:0070085	glycosylation	0.026	0.012	0.038	0.019	0.026	0.028	0.028	0.026	0.016	0.021	3.039	1.24	2.951	1.648	2.012	3.445	2.882	2.797	1.861	1.809
0.014	0.072	0.006	0.05	0.003	0.035	0.008	0.051	0.1	0.002	Biological Process	multi-organism process	interspecies interaction between organisms	GO:0044403	symbiosis, encompassing mutualism through parasitism	0.034	0.03	0.049	0.034	0.049	0.03	0.039	0.03	0.025	0.049	4.049	3.115	3.862	3.019	3.83	3.606	4.023	3.194	2.783	4.209
0.021	0.308	0.092	0.055	0.019	0.563	0.288	0.102	0.246	0.05	Biological Process	multi-organism process	interspecies interaction between organisms	GO:0051701	interaction with host	0.054	0.027	0.054	0.054	0.068	0.014	0.027	0.041	0.027	0.054	6.347	2.849	4.238	4.732	5.253	1.649	2.759	4.381	3.053	4.618
NA	NA	0.176	NA	NA	0.002	0.003	NA	NA	0.11	Biological Process	multi-organism process	interspecies interaction between organisms	GO:0051702	interaction with symbiont	NA	NA	0.333	NA	NA	0.667	0.667	NA	NA	0.333	NA	NA	26.133	NA	NA	81.345	68.056	NA	NA	28.48
0.145	0.741	0.563	0.11	0.288	0.044	0.386	0.163	0.327	0.226	Biological Process	multi-organism process	response to other organism	GO:0009615	response to virus	0.03	0.01	0.02	0.04	0.03	0.04	0.02	0.03	0.02	0.03	3.558	1.065	1.584	3.537	2.356	4.93	2.062	3.275	2.282	2.589
0	0.037	0.026	0.03	0.002	0.302	0.031	0.446	0.164	0.015	Biological Process	multi-organism process	response to other organism	GO:0009617	response to bacterium	0.029	0.021	0.027	0.024	0.032	0.012	0.021	0.012	0.015	0.026	3.37	2.229	2.132	2.116	2.466	1.475	2.159	1.306	1.707	2.194
0.566	0.404	0.079	0.05	0.48	0.065	0.132	0.511	0.024	0.724	Biological Process	multi-organism process	response to other organism	GO:0009620	response to fungus	0.01	0.013	0.024	0.022	0.015	0.017	0.017	0.011	0.02	0.011	1.149	1.327	1.864	1.959	1.196	2.048	1.713	1.209	2.212	0.956
0.002	0.189	0.027	0.011	0.034	0.137	0.036	0.441	0.041	0.102	Biological Process	multi-organism process	response to other organism	GO:0098542	defense response to other organism	0.019	0.014	0.022	0.022	0.022	0.013	0.017	0.011	0.016	0.018	2.271	1.49	1.75	1.889	1.678	1.543	1.747	1.206	1.765	1.526
0.268	0.382	0.338	0.304	0.535	0.406	0.386	0.081	0.198	0.019	Biological Process	multicellular organismal process//developmental process//regulation of biological process	regulation of multicellular organismal process//regulation of developmental process	GO:2000026	regulation of multicellular organismal development	0.012	0.012	0.017	0.015	0.014	0.01	0.012	0.016	0.013	0.022	1.439	1.292	1.361	1.341	1.112	1.246	1.251	1.766	1.5	1.92
0.005	0.014	0.027	0	0.002	0	0	0	0	0	Biological Process	multicellular organismal process//developmental process//single-organism process	single-multicellular organism process//single-organism developmental process//anatomical structure development	GO:0007275	multicellular organism development	0.013	0.013	0.017	0.019	0.018	0.013	0.016	0.016	0.016	0.019	1.482	1.417	1.324	1.665	1.428	1.64	1.674	1.754	1.852	1.597
0.599	0.683	0.735	0.333	0.574	0.531	0.068	0.059	0.008	0.222	Biological Process	multicellular organismal process//single-organism process	single-multicellular organism process	GO:0007389	pattern specification process	0.01	0.01	0.012	0.017	0.015	0.01	0.022	0.022	0.027	0.02	1.157	1.038	0.965	1.509	1.149	1.202	2.263	2.396	3.061	1.684
0.241	0.301	0.687	0.24	0.098	0.096	0.475	0.282	0.049	0.226	Biological Process	multicellular organismal process//single-organism process	single-multicellular organism process	GO:0009561	megagametogenesis	0.019	0.019	0.014	0.023	0.032	0.023	0.014	0.019	0.028	0.023	2.174	1.952	1.089	2.026	2.52	2.824	1.418	2.001	3.138	1.978
0.011	0.194	0.018	0	0.004	0	0	0	0	0	Biological Process	multicellular organismal process//single-organism process	single-multicellular organism process	GO:0009791	post-embryonic development	0.014	0.012	0.019	0.022	0.02	0.017	0.022	0.02	0.02	0.023	1.623	1.295	1.493	1.91	1.553	2.099	2.195	2.158	2.221	1.969
0.037	0.404	0.117	0.126	0.277	0.077	0.058	0.112	0.183	0.022	Biological Process	multicellular organismal process//single-organism process	single-multicellular organism process	GO:0009845	seed germination	0.027	0.015	0.03	0.027	0.023	0.023	0.027	0.023	0.019	0.034	3.125	1.603	2.385	2.33	1.774	2.784	2.717	2.465	2.148	2.924
0.273	0.069	0.41	0.333	0.362	0.248	0.051	0.298	0.043	0.074	Biological Process	multicellular organismal process//single-organism process	single-multicellular organism process	GO:0048871	multicellular organismal homeostasis	0.056	0.111	0.056	0.056	0.056	0.056	0.111	0.056	0.111	0.111	6.523	11.711	4.355	4.864	4.319	6.779	11.343	6.004	12.552	9.493
0.474	0.286	0.463	0.19	0.416	0.202	0.832	0.112	0.031	0.178	Biological Process	multicellular organismal process//single-organism process	single-multicellular organism process	GO:0055046	microgametogenesis	0.015	0.022	0.022	0.03	0.022	0.022	0.007	0.03	0.037	0.03	1.739	2.342	1.742	2.594	1.728	2.711	0.756	3.202	4.184	2.532
0.017	0.183	0.355	0.062	0.295	0.627	0.068	0.002	0.225	0.003	Biological Process	multicellular organismal process//single-organism process//regulation of biological process	single-multicellular organism process//regulation of multicellular organismal process//negative regulation of biological process	GO:0051241	negative regulation of multicellular organismal process	0.033	0.023	0.023	0.033	0.023	0.009	0.028	0.042	0.019	0.047	3.823	2.451	1.823	2.85	1.808	1.135	2.849	4.524	2.102	3.974
0.035	0.3	0.488	0.204	0.247	0.776	0.843	0.537	0.035	0.191	Biological Process	positive regulation of biological process	positive regulation of cellular component biogenesis	GO:0031334	positive regulation of protein complex assembly	0.036	0.021	0.021	0.029	0.029	0.007	0.007	0.014	0.036	0.029	4.193	2.259	1.68	2.501	2.221	0.872	0.729	1.544	4.035	2.441
0.46	0.491	0.301	0.223	0.574	0.028	0	0.005	0.005	0.2	Biological Process	positive regulation of biological process	positive regulation of cellular protein localization	GO:0090316	positive regulation of intracellular protein transport	0.023	0.023	0.047	0.047	0.023	0.07	0.14	0.093	0.093	0.047	2.731	2.451	3.646	4.072	1.808	8.513	14.244	10.053	10.509	3.974
0.46	0.491	0.301	0.223	0.574	0.028	0	0.005	0.005	0.2	Biological Process	positive regulation of biological process	positive regulation of transport	GO:0032388	positive regulation of intracellular transport	0.023	0.023	0.047	0.047	0.023	0.07	0.14	0.093	0.093	0.047	2.731	2.451	3.646	4.072	1.808	8.513	14.244	10.053	10.509	3.974
NA	NA	NA	NA	NA	0.025	0.002	0.002	0.002	0.039	Biological Process	positive regulation of biological process	positive regulation of transport	GO:0034764	positive regulation of transmembrane transport	NA	NA	NA	NA	NA	0.167	0.25	0.25	0.25	0.167	NA	NA	NA	NA	NA	20.336	25.521	27.017	28.243	14.24
0.46	0.491	0.301	0.223	0.574	0.028	0	0.005	0.005	0.2	Biological Process	positive regulation of biological process	positive regulation of transport//positive regulation of establishment of protein localization	GO:0051222	positive regulation of protein transport	0.023	0.023	0.047	0.047	0.023	0.07	0.14	0.093	0.093	0.047	2.731	2.451	3.646	4.072	1.808	8.513	14.244	10.053	10.509	3.974
NA	NA	0.176	NA	NA	0.002	0.003	NA	NA	0.11	Biological Process	positive regulation of biological process//multi-organism process	positive regulation of multi-organism process	GO:0048524	positive regulation of viral process	NA	NA	0.333	NA	NA	0.667	0.667	NA	NA	0.333	NA	NA	26.133	NA	NA	81.345	68.056	NA	NA	28.48
0.025	0.126	0.016	0.023	0.01	0.739	0.812	0.803	0.741	0.069	Biological Process	positive regulation of biological process//response to stimulus	positive regulation of response to stimulus	GO:0031349	positive regulation of defense response	0.04	0.032	0.056	0.048	0.056	0.008	0.008	0.008	0.008	0.04	4.659	3.346	4.355	4.169	4.319	0.968	0.81	0.858	0.897	3.39
NA	NA	0.343	NA	NA	0.179	NA	0.022	0.001	NA	Biological Process	positive regulation of biological process//response to stimulus	positive regulation of response to stimulus	GO:1902884	positive regulation of response to oxidative stress	NA	NA	0.091	NA	NA	0.091	NA	0.182	0.273	NA	NA	NA	7.127	NA	NA	11.092	NA	19.649	30.811	NA
0.539	0.251	0.375	0.28	0.658	0.05	0	0.011	0.01	0.262	Biological Process	regulation of biological process	positive regulation of biological process	GO:0051050	positive regulation of transport	0.018	0.036	0.036	0.036	0.018	0.054	0.107	0.071	0.071	0.036	2.097	3.764	2.8	3.127	1.388	6.537	10.938	7.719	8.069	3.051
0.46	0.491	0.301	0.223	0.574	0.028	0	0.005	0.005	0.2	Biological Process	regulation of biological process	positive regulation of biological process	GO:1903829	positive regulation of cellular protein localization	0.023	0.023	0.047	0.047	0.023	0.07	0.14	0.093	0.093	0.047	2.731	2.451	3.646	4.072	1.808	8.513	14.244	10.053	10.509	3.974
0.46	0.491	0.301	0.223	0.574	0.028	0	0.005	0.005	0.2	Biological Process	regulation of biological process	positive regulation of biological process	GO:1904951	positive regulation of establishment of protein localization	0.023	0.023	0.047	0.047	0.023	0.07	0.14	0.093	0.093	0.047	2.731	2.451	3.646	4.072	1.808	8.513	14.244	10.053	10.509	3.974
0.069	0.238	0.408	0.171	0.358	0.855	0.203	0.201	0.008	0.077	Biological Process	regulation of biological process	regulation of cellular component biogenesis	GO:0043254	regulation of protein complex assembly	0.028	0.022	0.022	0.028	0.022	0.006	0.022	0.022	0.039	0.034	3.28	2.355	1.752	2.445	1.737	0.682	2.281	2.415	4.418	2.864
0.268	0.301	0.408	NA	NA	0.041	0.276	NA	0.246	0.316	Biological Process	regulation of biological process	regulation of cellular component biogenesis	GO:0090069	regulation of ribosome biogenesis	0.059	0.059	0.059	NA	NA	0.118	0.059	NA	0.059	0.059	6.907	6.2	4.612	NA	NA	14.355	6.005	NA	6.645	5.026
0.239	0.048	0.375	0.296	NA	NA	NA	0.255	NA	NA	Biological Process	regulation of biological process	regulation of cellular component biogenesis	GO:1902115	regulation of organelle assembly	0.071	0.143	0.071	0.071	NA	NA	NA	0.071	NA	NA	8.387	15.057	5.6	6.253	NA	NA	NA	7.719	NA	NA
NA	NA	NA	NA	NA	NA	NA	0.042	0.236	0.064	Biological Process	regulation of biological process	regulation of homeostatic process	GO:0032204	regulation of telomere maintenance	NA	NA	NA	NA	NA	NA	NA	0.125	0.062	0.125	NA	NA	NA	NA	NA	NA	NA	13.508	7.061	10.68
0.143	0.491	0.023	0.223	0.086	0.419	0.149	0.498	0.424	0	Biological Process	regulation of biological process	regulation of homeostatic process	GO:2000021	regulation of ion homeostasis	0.047	0.023	0.093	0.047	0.07	0.023	0.047	0.023	0.023	0.14	5.461	2.451	7.293	4.072	5.424	2.838	4.748	2.513	2.627	11.922
0.021	0.226	0.25	0.284	0.337	0.845	0.907	0.635	0.067	0.269	Biological Process	regulation of biological process//cellular component organization or biogenesis	regulation of cellular component biogenesis//positive regulation of biological process//cellular component biogenesis	GO:0044089	positive regulation of cellular component biogenesis	0.035	0.023	0.029	0.023	0.023	0.006	0.006	0.012	0.029	0.023	4.072	2.437	2.266	2.024	1.798	0.705	0.59	1.249	3.265	1.975
0.552	0.581	0.182	0.295	0.674	0.055	0	0.013	0.011	0.275	Biological Process	regulation of biological process//localization	regulation of localization	GO:0032880	regulation of protein localization	0.017	0.017	0.051	0.034	0.017	0.051	0.102	0.068	0.068	0.034	1.99	1.786	3.986	2.968	1.318	6.204	10.381	7.327	7.659	2.896
0.017	0.007	0.089	0.079	0.128	0.031	0	0.004	0.016	0.213	Biological Process	regulation of biological process//localization	regulation of localization	GO:0051049	regulation of transport	0.025	0.03	0.028	0.025	0.025	0.023	0.04	0.03	0.025	0.02	2.957	3.186	2.172	2.205	1.958	2.766	4.114	3.267	2.846	1.722
0.194	0.568	0.172	0.28	0.658	0.05	0	0.011	0.01	0.262	Biological Process	regulation of biological process//localization	regulation of localization//cellular localization	GO:0060341	regulation of cellular localization	0.036	0.018	0.054	0.036	0.018	0.054	0.107	0.071	0.071	0.036	4.193	1.882	4.2	3.127	1.388	6.537	10.938	7.719	8.069	3.051
NA	NA	0.153	0.368	0.399	0.055	0.008	0.329	NA	0.088	Biological Process	regulation of biological process//multi-organism process	regulation of multi-organism process	GO:0043903	regulation of symbiosis, encompassing mutualism through parasitism	NA	NA	0.095	0.048	0.048	0.095	0.143	0.048	NA	0.095	NA	NA	7.467	4.169	3.702	11.621	14.583	5.146	NA	8.137
0.033	0.201	0.317	0.233	0.258	0.134	0.159	NA	0.146	0.213	Biological Process	regulation of biological process//multi-organism process	regulation of multi-organism process	GO:1900150	regulation of defense response to fungus	0.067	0.044	0.044	0.044	0.044	0.044	0.044	NA	0.044	0.044	7.828	4.684	3.484	3.891	3.455	5.423	4.537	NA	5.021	3.797
0.063	0.201	0.25	0.413	0.387	0.004	0.028	0.264	0.321	0.124	Biological Process	regulation of biological process//response to stimulus	negative regulation of biological process//regulation of response to stimulus	GO:0048585	negative regulation of response to stimulus	0.02	0.018	0.022	0.016	0.018	0.027	0.024	0.016	0.013	0.022	2.343	1.87	1.738	1.359	1.379	3.247	2.49	1.677	1.503	1.894
0.018	0.044	0.103	0.09	0.003	0.075	0.219	0.115	0.093	0.02	Biological Process	regulation of biological process//response to stimulus	positive regulation of biological process//regulation of response to stimulus	GO:0048584	positive regulation of response to stimulus	0.024	0.024	0.027	0.024	0.037	0.02	0.017	0.02	0.02	0.029	2.864	2.571	2.103	2.135	2.844	2.381	1.743	2.109	2.204	2.501
0.181	0.026	NA	NA	0.034	NA	0.178	NA	NA	0.216	Biological Process	regulation of biological process//response to stimulus	regulation of circadian rhythm//response to external stimulus	GO:0009649	entrainment of circadian clock	0.111	0.222	NA	NA	0.222	NA	0.111	NA	NA	0.111	13.046	23.422	NA	NA	17.277	NA	11.343	NA	NA	9.493
0	0.005	0	0.001	0.002	0.145	0.255	0.347	0.016	0.003	Biological Process	regulation of biological process//response to stimulus	regulation of response to stimulus//response to stress	GO:0080134	regulation of response to stress	0.028	0.027	0.038	0.032	0.033	0.015	0.015	0.013	0.022	0.03	3.332	2.815	3.01	2.777	2.596	1.833	1.534	1.443	2.452	2.567
0.08	0.089	0.064	0	0.006	0	0	0	0	0.001	Biological Process	reproduction	reproductive process	GO:0003006	developmental process involved in reproduction	0.012	0.014	0.018	0.021	0.02	0.017	0.021	0.018	0.02	0.02	1.434	1.435	1.423	1.803	1.574	2.044	2.138	1.961	2.248	1.73
0.284	0.276	0.379	0.053	0.517	0.001	0.002	0.014	0.001	0.05	Biological Process	reproduction	reproductive process	GO:0044702	single organism reproductive process	0.01	0.011	0.015	0.016	0.014	0.014	0.016	0.014	0.015	0.016	1.187	1.196	1.141	1.36	1.055	1.715	1.611	1.492	1.672	1.348
0.403	NA	0.555	0.472	0.512	0.018	0.024	0.003	0.002	0.036	Biological Process	reproduction	reproductive process	GO:0048359	mucilage metabolic process involved in seed coat development	0.029	NA	0.029	0.029	0.029	0.088	0.088	0.118	0.118	0.088	3.453	NA	2.306	2.575	2.287	10.766	9.007	12.714	13.291	7.539
0.194	0.007	0.176	0.097	0.239	0.574	0.231	0.437	0.351	0.324	Biological Process	reproduction	reproductive process	GO:0048573	photoperiodism, flowering	0.021	0.042	0.031	0.031	0.026	0.01	0.021	0.016	0.016	0.021	2.446	4.392	2.45	2.736	2.025	1.271	2.127	1.689	1.765	1.78
0.547	0.64	0.657	0.391	0.949	0.079	0.094	0.02	0.262	0.003	Biological Process	reproduction//biological regulation	reproductive process//regulation of biological process	GO:2000241	regulation of reproductive process	0.01	0.01	0.014	0.015	0.008	0.017	0.019	0.022	0.014	0.031	1.194	1.072	1.063	1.335	0.659	2.068	1.903	2.381	1.532	2.607
0.564	0.308	0.424	0.745	0.517	0.026	0.443	0.627	0.225	0.113	Biological Process	reproduction//cellular process	reproductive process//cell cycle process	GO:1903046	meiotic cell cycle process	0.011	0.016	0.018	0.011	0.016	0.024	0.013	0.011	0.016	0.024	1.236	1.664	1.444	0.922	1.228	2.89	1.343	1.138	1.784	2.024
0.487	0.761	0.372	0.239	0.905	0.006	0.002	0.063	0.048	0.226	Biological Process	reproduction//multicellular organismal process	reproductive process//multicellular organism reproduction	GO:0048609	multicellular organismal reproductive process	0.012	0.009	0.02	0.02	0.009	0.029	0.035	0.023	0.023	0.02	1.365	0.919	1.595	1.781	0.678	3.547	3.561	2.513	2.627	1.739
0.074	0.272	0.25	0.168	0.889	0.73	0.094	0.008	0.194	0.005	Biological Process	reproduction//reproductive process//regulation of biological process	reproductive process//regulation of reproductive process//negative regulation of biological process	GO:2000242	negative regulation of reproductive process	0.033	0.024	0.033	0.033	0.008	0.008	0.033	0.049	0.024	0.057	3.818	2.571	2.55	2.847	0.632	0.992	3.32	5.272	2.755	4.862
0.582	0.64	0.775	0.466	0.791	0.289	0.035	0.187	0.307	0.269	Biological Process	reproduction//reproductive process//single-organism process	sexual reproduction//single organism reproductive process//multicellular organismal reproductive process	GO:0007276	gamete generation	0.012	0.012	0.012	0.017	0.012	0.017	0.035	0.023	0.017	0.023	1.357	1.218	0.906	1.518	0.899	2.116	3.54	2.499	1.959	1.975
0.181	0.026	0.045	0.236	NA	0.015	NA	NA	0.168	0.024	Biological Process	reproductive process	meiotic cell cycle process	GO:0000212	meiotic spindle organization	0.111	0.222	0.222	0.111	NA	0.222	NA	NA	0.111	0.222	13.046	23.422	17.422	9.727	NA	27.115	NA	NA	12.552	18.987
NA	NA	NA	NA	NA	0.094	0.005	0.112	0.099	0.132	Biological Process	reproductive process	meiotic cell cycle process	GO:0033206	meiotic cytokinesis	NA	NA	NA	NA	NA	0.25	0.5	0.25	0.25	0.25	NA	NA	NA	NA	NA	30.504	51.042	27.017	28.243	21.36
NA	NA	NA	NA	NA	0.172	NA	NA	0.017	0.226	Biological Process	reproductive process	meiotic cell cycle process	GO:0051316	attachment of spindle microtubules to kinetochore involved in meiotic chromosome segregation	NA	NA	NA	NA	NA	0.1	NA	NA	0.2	0.1	NA	NA	NA	NA	NA	12.202	NA	NA	22.594	8.544
0.626	0.49	0.408	0.775	0.861	0.009	0.313	0.481	0.241	0.047	Biological Process	reproductive process	meiotic cell cycle process	GO:0140013	meiotic nuclear division	0.01	0.013	0.02	0.01	0.01	0.03	0.016	0.013	0.016	0.03	1.155	1.382	1.542	0.861	0.765	3.601	1.674	1.417	1.852	2.521
0.302	NA	0.448	0.368	0.399	0.006	0.008	0.001	0.001	0.012	Biological Process	reproductive process	mucilage metabolic process involved in seed coat development	GO:0048354	mucilage biosynthetic process involved in seed coat development	0.048	NA	0.048	0.048	0.048	0.143	0.143	0.19	0.19	0.143	5.591	NA	3.733	4.169	3.702	17.431	14.583	20.584	21.518	12.206
0.482	0.209	0.324	0.238	NA	0.139	0.487	0.042	0.447	0.22	Biological Process	reproductive process	photoperiodism, flowering	GO:0048574	long-day photoperiodism, flowering	0.021	0.043	0.043	0.043	NA	0.043	0.021	0.064	0.021	0.043	2.498	4.485	3.336	3.725	NA	5.192	2.172	6.898	2.404	3.636
0.204	0.264	0.381	0.295	NA	0.496	0.069	0.234	0.51	0.026	Biological Process	reproductive process	photoperiodism, flowering	GO:0048575	short-day photoperiodism, flowering	0.034	0.034	0.034	0.034	NA	0.017	0.051	0.034	0.017	0.068	3.98	3.573	2.658	2.968	NA	2.068	5.191	3.663	1.915	5.793
0.271	0.043	0.013	0	0.008	0.075	0.007	0.113	0.019	0.02	Biological Process	reproductive process//developmental process	developmental process involved in reproduction	GO:0010228	vegetative to reproductive phase transition of meristem	0.015	0.025	0.034	0.042	0.034	0.02	0.029	0.02	0.025	0.029	1.727	2.583	2.69	3.648	2.668	2.392	3.002	2.119	2.769	2.513
0.709	0.631	0.601	0.457	0.146	0.203	0.018	0.027	0.24	0.226	Biological Process	reproductive process//developmental process	developmental process involved in reproduction	GO:0048437	floral organ development	0.008	0.01	0.015	0.015	0.023	0.015	0.025	0.023	0.015	0.019	0.983	1.102	1.148	1.282	1.789	1.787	2.563	2.487	1.654	1.609
0.338	0.391	0.547	0.452	0.279	0.123	0.016	0.012	0.319	0.452	Biological Process	reproductive process//developmental process	developmental process involved in reproduction	GO:0048481	plant ovule development	0.021	0.021	0.021	0.021	0.031	0.031	0.052	0.052	0.021	0.021	2.446	2.196	1.633	1.824	2.43	3.813	5.317	5.629	2.354	1.78
NA	NA	NA	0.272	0.294	0.191	0.219	0.234	NA	0.039	Biological Process	reproductive process//developmental process	developmental process involved in reproduction//abscission	GO:0010227	floral organ abscission	NA	NA	NA	0.083	0.083	0.083	0.083	0.083	NA	0.167	NA	NA	NA	7.295	6.479	10.168	8.507	9.006	NA	14.24
0.582	NA	0.41	0.321	0.362	0.067	0.085	0.018	0.015	0.037	Biological Process	reproductive process//developmental process	developmental process involved in reproduction//anatomical structure development	GO:0010214	seed coat development	0.015	NA	0.03	0.03	0.03	0.045	0.045	0.061	0.061	0.061	1.779	NA	2.376	2.653	2.356	5.546	4.64	6.55	6.847	5.178
0.166	0.236	0.046	0	0.005	0	0	0	0	0.002	Biological Process	reproductive process//developmental process	developmental process involved in reproduction//anatomical structure development	GO:0048608	reproductive structure development	0.011	0.012	0.019	0.021	0.021	0.016	0.021	0.019	0.019	0.02	1.348	1.291	1.47	1.843	1.607	2.008	2.149	2.068	2.118	1.7
0.172	0.048	0.597	0.483	0.359	0.306	0.389	0.904	0.025	0.163	Biological Process	reproductive process//developmental process	developmental process involved in reproduction//anatomical structure development	GO:0048868	pollen tube development	0.022	0.033	0.017	0.017	0.022	0.017	0.017	0.006	0.033	0.028	2.609	3.513	1.307	1.459	1.728	2.034	1.701	0.6	3.766	2.373
0.239	0.276	0.375	0.296	0.32	0.03	0.036	0.255	0.029	0.275	Biological Process	reproductive process//developmental process//single-organism process	developmental process involved in reproduction//single organism reproductive process	GO:0010198	synergid death	0.071	0.071	0.071	0.071	0.071	0.143	0.143	0.071	0.143	0.071	8.387	7.528	5.6	6.253	5.553	17.431	14.583	7.719	16.139	6.103
0.379	NA	NA	NA	0.488	0.348	0.019	0.106	0.35	0.14	Biological Process	reproductive process//developmental process//single-organism process	developmental process involved in reproduction//single organism reproductive process//single-organism developmental process	GO:0010093	specification of floral organ identity	0.032	NA	NA	NA	0.032	0.032	0.097	0.065	0.032	0.065	3.788	NA	NA	NA	2.508	3.936	9.879	6.972	3.644	5.512
0.257	0.86	0.547	0.09	0.438	0.004	0.004	0.037	0.008	0.128	Biological Process	reproductive process//developmental process//single-organism process	single organism reproductive process//single-organism developmental process	GO:0048316	seed development	0.012	0.008	0.014	0.018	0.015	0.018	0.021	0.017	0.018	0.017	1.397	0.836	1.119	1.597	1.171	2.226	2.105	1.8	2.061	1.491
0.182	0.55	0.363	0.266	0.642	NA	0.194	0.01	0.046	0.02	Biological Process	reproductive process//negative regulation of biological process	negative regulation of reproductive process	GO:0009910	negative regulation of flower development	0.038	0.019	0.038	0.038	0.019	NA	0.038	0.075	0.057	0.075	4.431	1.989	2.958	3.304	1.467	NA	3.852	8.156	6.395	6.448
NA	NA	NA	NA	NA	0.001	0.067	0.072	0.062	0.002	Biological Process	reproductive process//positive regulation of biological process	positive regulation of reproductive process	GO:0051446	positive regulation of meiotic cell cycle	NA	NA	NA	NA	NA	1	0.5	0.5	0.5	1	NA	NA	NA	NA	NA	122.017	51.042	54.034	56.486	85.44
0.721	0.604	0.523	0.27	0.646	0.465	0.269	0.08	0.202	0.01	Biological Process	reproductive process//regulation of biological process	regulation of reproductive process	GO:0009909	regulation of flower development	0.008	0.011	0.017	0.019	0.014	0.011	0.017	0.022	0.017	0.033	0.97	1.161	1.296	1.688	1.071	1.345	1.687	2.382	1.867	2.824
NA	NA	NA	NA	NA	0.013	0.164	0.174	0.157	0.02	Biological Process	reproductive process//regulation of biological process	regulation of reproductive process	GO:0051445	regulation of meiotic cell cycle	NA	NA	NA	NA	NA	0.25	0.125	0.125	0.125	0.25	NA	NA	NA	NA	NA	30.504	12.761	13.508	14.122	21.36
0.631	0.381	0.504	0.8	0.61	0.018	0.369	0.524	0.281	0.165	Biological Process	reproductive process//single-organism process	single organism reproductive process	GO:0051321	meiotic cell cycle	0.009	0.014	0.017	0.009	0.014	0.024	0.014	0.012	0.014	0.021	1.108	1.491	1.294	0.826	1.1	2.878	1.445	1.274	1.599	1.814
0.729	0.453	0.381	0.208	0.159	0.038	0.006	0	0.019	0.007	Biological Process	reproductive process//single-organism process	single organism reproductive process	GO:0090567	reproductive shoot system development	0.008	0.011	0.016	0.016	0.019	0.015	0.02	0.023	0.017	0.023	0.95	1.194	1.269	1.417	1.447	1.876	2.065	2.536	1.919	1.936
0	0	0	0	0	0	0	0	0	0	Biological Process	response to stimulus	response to abiotic stimulus	GO:0009266	response to temperature stimulus	0.028	0.035	0.045	0.042	0.042	0.033	0.032	0.028	0.033	0.037	3.233	3.714	3.54	3.664	3.254	4.031	3.26	2.975	3.733	3.199
0.002	0.004	0	0	0	0.008	0	0.014	0.001	0.001	Biological Process	response to stimulus	response to abiotic stimulus	GO:0009314	response to radiation	0.019	0.02	0.03	0.024	0.028	0.017	0.022	0.017	0.019	0.024	2.173	2.09	2.384	2.141	2.158	2.016	2.227	1.857	2.165	2.033
0.009	0.044	0.221	0.004	0.327	0.245	0.109	0.364	0.018	0.225	Biological Process	response to stimulus	response to abiotic stimulus	GO:0009415	response to water	0.023	0.021	0.021	0.029	0.018	0.013	0.018	0.013	0.021	0.018	2.686	2.239	1.665	2.575	1.397	1.595	1.835	1.413	2.4	1.536
0.272	0.333	0.013	0.235	0.145	0.469	0.317	0.575	NA	0.401	Biological Process	response to stimulus	response to abiotic stimulus	GO:0009629	response to gravity	0.02	0.02	0.053	0.026	0.033	0.013	0.02	0.013	NA	0.02	2.333	2.094	4.154	2.319	2.574	1.616	2.028	1.431	NA	1.697
0.268	0.309	0.25	0.366	0.191	0.238	0.031	0.298	NA	0.351	Biological Process	response to stimulus	response to abiotic stimulus//detection of stimulus	GO:0009582	detection of abiotic stimulus	0.027	0.027	0.04	0.027	0.04	0.027	0.053	0.027	NA	0.027	3.131	2.811	3.136	2.334	3.11	3.254	5.444	2.882	NA	2.278
0.065	0.097	NA	NA	0.024	NA	NA	NA	NA	NA	Biological Process	response to stimulus	response to biotic stimulus//detection of stimulus	GO:0009595	detection of biotic stimulus	0.083	0.083	NA	NA	0.125	NA	NA	NA	NA	NA	9.784	8.783	NA	NA	9.718	NA	NA	NA	NA	NA
0.02	0.04	0.089	0.005	0.129	0.014	0.012	0.02	0.003	0.066	Biological Process	response to stimulus	response to chemical	GO:0001101	response to acid chemical	0.014	0.015	0.018	0.02	0.018	0.014	0.017	0.015	0.017	0.017	1.687	1.609	1.443	1.73	1.362	1.753	1.696	1.65	1.877	1.458
0.041	0.114	0.072	0.135	0.008	0.013	0.016	0.039	0.013	0.105	Biological Process	response to stimulus	response to chemical	GO:0010033	response to organic substance	0.012	0.012	0.017	0.014	0.018	0.012	0.014	0.013	0.013	0.015	1.404	1.307	1.319	1.26	1.429	1.513	1.447	1.388	1.476	1.268
0	0.001	0	0	0.001	0	0.007	0.012	0.001	0.005	Biological Process	response to stimulus	response to chemical	GO:0010035	response to inorganic substance	0.026	0.023	0.033	0.029	0.026	0.02	0.02	0.018	0.02	0.023	3.085	2.374	2.59	2.497	2.043	2.473	1.993	1.947	2.29	1.924
0.001	0.001	0.079	0.016	0.008	0.064	0.423	0.058	0.214	0.16	Biological Process	response to stimulus	response to chemical	GO:1901698	response to nitrogen compound	0.029	0.031	0.026	0.027	0.031	0.018	0.013	0.02	0.015	0.02	3.434	3.276	2.007	2.401	2.416	2.231	1.306	2.173	1.652	1.718
0	0.01	0.008	0	0.025	0.003	0	0.001	0	0.02	Biological Process	response to stimulus	response to chemical	GO:1901700	response to oxygen-containing compound	0.016	0.016	0.02	0.021	0.019	0.015	0.019	0.017	0.018	0.018	1.935	1.663	1.594	1.811	1.472	1.797	1.969	1.819	1.981	1.498
0.357	0.912	0.012	0.184	0.376	0.32	0.219	0.668	0.867	0.082	Biological Process	response to stimulus	response to external stimulus	GO:0009606	tropism	0.016	0.005	0.048	0.027	0.022	0.016	0.022	0.011	0.005	0.032	1.894	0.567	3.793	2.353	1.672	1.968	2.195	1.162	0.607	2.756
0.028	0.004	0.004	0.003	0.04	0.06	0.047	0.308	0.143	0.021	Biological Process	response to stimulus	response to external stimulus	GO:0009991	response to extracellular stimulus	0.026	0.036	0.042	0.039	0.032	0.023	0.026	0.016	0.019	0.032	3.04	3.752	3.298	3.4	2.516	2.764	2.643	1.749	2.194	2.765
0.022	0.018	0.013	0.083	0.024	0.055	0.037	0.167	0.141	0.012	Biological Process	response to stimulus	response to external stimulus	GO:0071496	cellular response to external stimulus	0.03	0.034	0.043	0.03	0.039	0.026	0.03	0.021	0.021	0.039	3.527	3.619	3.365	2.63	3.003	3.142	3.067	2.319	2.424	3.3
0.268	0.309	0.25	0.366	0.191	0.238	0.031	0.298	NA	0.351	Biological Process	response to stimulus	response to external stimulus//detection of stimulus	GO:0009581	detection of external stimulus	0.027	0.027	0.04	0.027	0.04	0.027	0.053	0.027	NA	0.027	3.131	2.811	3.136	2.334	3.11	3.254	5.444	2.882	NA	2.278
0.339	NA	0.194	0.412	0.445	0.071	0.014	0.085	NA	0.113	Biological Process	response to stimulus	response to external stimulus//response to abiotic stimulus	GO:0009612	response to mechanical stimulus	0.038	NA	0.077	0.038	0.038	0.077	0.115	0.077	NA	0.077	4.516	NA	6.031	3.367	2.99	9.386	11.779	8.313	NA	6.572
0.004	0.238	0.021	0.007	0.06	0.081	0.018	0.405	0.042	0.068	Biological Process	response to stimulus	response to external stimulus//response to biotic stimulus	GO:0043207	response to external biotic stimulus	0.017	0.013	0.022	0.021	0.02	0.013	0.017	0.011	0.015	0.018	2.046	1.377	1.707	1.852	1.548	1.594	1.779	1.21	1.687	1.542
0.028	0.381	0.229	0.292	0.689	1	1	1	0.919	1	Biological Process	response to stimulus	response to stress	GO:0006952	defense response	0.012	0.011	0.015	0.013	0.013	0.006	0.007	0.006	0.008	0.009	1.421	1.121	1.21	1.15	0.989	0.713	0.745	0.609	0.848	0.731
0.203	0.587	0.15	0.019	0.678	0.857	0.498	0.567	0.274	0.525	Biological Process	response to stimulus	response to stress	GO:0006979	response to oxidative stress	0.012	0.01	0.019	0.02	0.013	0.007	0.011	0.01	0.011	0.013	1.425	1.066	1.48	1.771	0.996	0.823	1.101	1.093	1.295	1.095
0	0	0	0	0	0	0	0.031	0	0.005	Biological Process	response to stimulus	response to stress	GO:0009408	response to heat	0.038	0.052	0.071	0.05	0.043	0.033	0.038	0.024	0.043	0.033	4.452	5.495	5.573	4.356	3.316	4.048	3.87	2.561	4.819	2.835
0.046	0.094	0.138	0	0	0	0.004	0.001	0.002	0	Biological Process	response to stimulus	response to stress	GO:0009409	response to cold	0.02	0.02	0.024	0.039	0.045	0.033	0.029	0.031	0.029	0.041	2.396	2.151	1.92	3.395	3.491	3.984	2.917	3.308	3.228	3.487
0.008	0.041	0.207	0.003	0.314	0.238	0.105	0.352	0.017	0.216	Biological Process	response to stimulus	response to stress	GO:0009414	response to water deprivation	0.023	0.022	0.022	0.03	0.018	0.013	0.018	0.013	0.022	0.018	2.726	2.272	1.69	2.613	1.418	1.619	1.862	1.434	2.436	1.559
0.297	0.355	0.129	0.404	0.226	0.603	NA	0.036	0.272	0.747	Biological Process	response to stimulus	response to stress	GO:0035966	response to topologically incorrect protein	0.024	0.024	0.048	0.024	0.036	0.012	NA	0.048	0.024	0.012	2.796	2.509	3.733	2.084	2.777	1.453	NA	5.146	2.69	1.017
0.017	0.005	0.009	0.003	0.04	0.044	0.285	0.28	0.119	0.124	Biological Process	response to stimulus	response to stress	GO:0042594	response to starvation	0.033	0.042	0.047	0.047	0.037	0.028	0.019	0.019	0.023	0.028	3.823	4.412	3.646	4.072	2.893	3.405	1.899	2.011	2.627	2.384
0.005	0.001	0.018	0	0.025	0.077	0.025	0.002	0	0.127	Biological Process	response to stimulus	response to stress//response to abiotic stimulus	GO:0006970	response to osmotic stress	0.021	0.026	0.026	0.03	0.025	0.015	0.02	0.024	0.027	0.019	2.501	2.744	2.041	2.59	1.932	1.877	2.054	2.558	3.075	1.618
0.306	0.381	0.597	0.472	0.145	0.028	0.106	0.576	0.491	0.697	Biological Process	signaling//single-organism process//regulation of biological process	regulation of signaling//single organism signaling//negative regulation of biological process	GO:0023057	negative regulation of signaling	0.016	0.016	0.016	0.016	0.028	0.028	0.024	0.012	0.012	0.012	1.856	1.666	1.24	1.384	2.151	3.376	2.421	1.281	1.34	1.013
0.194	NA	0.324	0.247	0.039	0.172	0.193	0.206	NA	0.226	Biological Process	single-organism process	nitrogen utilization	GO:0019676	ammonia assimilation cycle	0.1	NA	0.1	0.1	0.2	0.1	0.1	0.1	NA	0.1	11.741	NA	7.84	8.754	15.549	12.202	10.208	10.807	NA	8.544
0.152	0.195	NA	NA	0.212	0.137	0.013	0.011	NA	0.001	Biological Process	single-organism process//biological regulation	carbon utilization//regulation of biological process	GO:0043609	regulation of carbon utilization	0.143	0.143	NA	NA	0.143	0.143	0.286	0.286	NA	0.429	16.773	15.057	NA	NA	11.106	17.431	29.167	30.876	NA	36.617
0.888	0.142	0.542	0.37	0.286	0.03	0	0.003	0.007	0.069	Biological Process	single-organism process//localization	single-organism localization	GO:0044765	single-organism transport	0.008	0.012	0.014	0.013	0.015	0.012	0.017	0.014	0.013	0.015	0.889	1.272	1.059	1.111	1.145	1.423	1.692	1.548	1.503	1.294
0.069	0.003	0.695	0.115	0.011	0	0	0	0	0.002	Biological Process	single-organism process//localization	single-organism localization//cellular localization	GO:1902580	single-organism cellular localization	0.018	0.027	0.013	0.021	0.029	0.027	0.045	0.037	0.035	0.031	2.076	2.881	1.008	1.83	2.25	3.335	4.595	3.996	3.996	2.61
0	0	0	0	0	0	0	0	0	0	Cellular Component	cell	cell part	GO:0005622	intracellular	0.011	0.011	0.015	0.014	0.016	0.011	0.013	0.012	0.012	0.015	1.258	1.211	1.202	1.222	1.243	1.327	1.324	1.347	1.322	1.294
0.002	0.059	0.138	0.414	0.237	0.615	0.043	0.345	0.117	0.191	Cellular Component	cell	cell part	GO:0008287	protein serine/threonine phosphatase complex	0.069	0.046	0.046	0.023	0.034	0.011	0.046	0.023	0.034	0.034	8.097	4.846	3.605	2.012	2.681	1.402	4.694	2.484	3.896	2.946
0	0	0	0	0	0	0	0	0	0	Cellular Component	cell	cell part	GO:0012505	endomembrane system	0.016	0.017	0.022	0.021	0.023	0.019	0.019	0.019	0.017	0.024	1.856	1.786	1.708	1.822	1.806	2.323	1.976	2.057	1.914	2.026
0	0	0	0	0	0	0	0	0	0.204	Cellular Component	cell	cell part	GO:0031975	envelope	0.016	0.017	0.021	0.02	0.025	0.014	0.02	0.018	0.015	0.014	1.907	1.757	1.658	1.74	1.944	1.721	2.007	1.917	1.714	1.187
0.051	0.038	0.37	0.247	0.102	0.213	0.295	0.939	0.234	0.616	Cellular Component	cell	cell part	GO:0042995	cell projection	0.027	0.032	0.023	0.023	0.032	0.018	0.018	0.005	0.018	0.014	3.217	3.369	1.79	1.999	2.485	2.229	1.865	0.493	2.063	1.17
0.002	0.02	0	0.01	0.009	0.079	0.073	0.076	0.019	0.169	Cellular Component	cell junction	cell-cell junction	GO:0009506	plasmodesma	0.015	0.015	0.021	0.017	0.019	0.011	0.013	0.013	0.013	0.015	1.74	1.532	1.676	1.522	1.484	1.391	1.367	1.386	1.513	1.242
0.111	0.66	0.511	0.549	1	0.047	0.005	0.001	0.02	0.077	Cellular Component	cell part	cell periphery	GO:0005938	cell cortex	0.021	0.01	0.017	0.014	0.003	0.024	0.035	0.038	0.028	0.028	2.455	1.102	1.366	1.22	0.271	2.976	3.557	4.142	3.149	2.382
0.012	0.002	0.016	0.013	0.002	0.009	0	0.037	0.011	0.584	Cellular Component	cell part	endomembrane system	GO:0005635	nuclear envelope	0.027	0.035	0.035	0.032	0.04	0.027	0.038	0.024	0.027	0.013	3.165	3.693	2.747	2.832	3.143	3.289	3.852	2.622	3.045	1.151
0.053	0.305	0.105	0	0.034	0.001	0	0.009	0.01	0	Cellular Component	cell part	endomembrane system	GO:0005768	endosome	0.016	0.013	0.021	0.029	0.023	0.021	0.025	0.02	0.019	0.029	1.898	1.384	1.663	2.564	1.806	2.588	2.578	2.183	2.168	2.503
0	0	0	0.004	0	0	0.004	0	0.016	0	Cellular Component	cell part	endomembrane system	GO:0005783	endoplasmic reticulum	0.02	0.019	0.024	0.019	0.024	0.017	0.017	0.019	0.014	0.023	2.357	1.962	1.86	1.661	1.873	2.093	1.714	2.09	1.608	1.996
0.005	0.167	0.004	0.001	0	0	0	0	0	0	Cellular Component	cell part	endomembrane system	GO:0005794	Golgi apparatus	0.015	0.013	0.021	0.019	0.023	0.019	0.018	0.018	0.017	0.026	1.707	1.328	1.621	1.697	1.758	2.286	1.846	1.92	1.97	2.235
0	0.004	0.553	0.149	0.177	0.124	0.03	0.023	0.058	0.02	Cellular Component	cell part	endomembrane system	GO:0030133	transport vesicle	0.061	0.048	0.018	0.03	0.03	0.024	0.036	0.036	0.03	0.042	7.116	5.11	1.425	2.653	2.356	2.958	3.712	3.93	3.423	3.625
0	0	0	0	0	0	0	0	0	0	Cellular Component	cell part	intracellular part	GO:0005737	cytoplasm	0.012	0.013	0.017	0.015	0.017	0.012	0.014	0.013	0.012	0.016	1.403	1.324	1.303	1.341	1.327	1.448	1.439	1.456	1.389	1.402
0.596	0.301	0.707	0.569	0.268	0.846	0.838	0.176	0.046	0.171	Cellular Component	cell part	intracellular part	GO:0030880	RNA polymerase complex	0.009	0.014	0.013	0.013	0.019	0.006	0.008	0.016	0.019	0.019	1.115	1.501	0.992	1.108	1.476	0.772	0.808	1.71	2.145	1.622
0.599	0.297	0.381	0.018	0.031	0.342	0.285	0.147	0.218	0.592	Cellular Component	cell part	intracellular part	GO:0031248	protein acetyltransferase complex	0.01	0.017	0.021	0.034	0.034	0.014	0.017	0.021	0.017	0.014	1.206	1.805	1.611	2.998	2.663	1.671	1.748	2.221	1.934	1.17
NA	0.423	0.543	0.167	0.044	NA	0.402	0.429	NA	0.146	Cellular Component	cell part	intracellular part	GO:0034708	methyltransferase complex	NA	0.031	0.031	0.062	0.094	NA	0.031	0.031	NA	0.062	NA	3.294	2.45	5.471	7.289	NA	3.19	3.377	NA	5.34
0	0	0	0	0	0	0	0	0	0	Cellular Component	cell part	intracellular part	GO:0043229	intracellular organelle	0.011	0.011	0.015	0.014	0.016	0.011	0.013	0.012	0.011	0.015	1.238	1.202	1.206	1.227	1.244	1.309	1.291	1.316	1.299	1.269
0	0	0	0	0	0	0	0	0	0	Cellular Component	cell part	intracellular part	GO:0044444	cytoplasmic part	0.012	0.013	0.017	0.016	0.018	0.012	0.014	0.014	0.012	0.017	1.441	1.356	1.329	1.399	1.366	1.454	1.467	1.462	1.387	1.41
0.204	NA	0.381	0.119	0.329	0.179	0.003	0.069	0.011	0.275	Cellular Component	cell part	oxidoreductase complex	GO:0005971	ribonucleoside-diphosphate reductase complex	0.034	NA	0.034	0.051	0.034	0.034	0.085	0.051	0.068	0.034	3.98	NA	2.658	4.451	2.635	4.136	8.651	5.495	7.659	2.896
0.001	0.015	0.351	0.257	0.294	0.46	0.011	0.19	0.042	0.08	Cellular Component	cell part	protein serine/threonine phosphatase complex//intracellular part	GO:0000159	protein phosphatase type 2A complex	0.098	0.078	0.039	0.039	0.039	0.02	0.078	0.039	0.059	0.059	11.511	8.267	3.074	3.433	3.049	2.392	8.007	4.238	6.645	5.026
0.063	0.029	0.076	0.126	0.096	0.18	0.138	0.609	0.374	0.335	Cellular Component	cell//cell part	cell part//cell periphery	GO:0005886	plasma membrane	0.01	0.012	0.015	0.013	0.015	0.009	0.011	0.009	0.009	0.013	1.209	1.25	1.182	1.154	1.159	1.136	1.144	1.015	1.061	1.07
0.051	0.121	0.008	0.167	0.039	0.064	0.151	0.001	0.325	0.012	Cellular Component	cell//cell part	cell part//endomembrane system	GO:0042175	nuclear outer membrane-endoplasmic reticulum membrane network	0.015	0.015	0.025	0.017	0.022	0.014	0.014	0.022	0.011	0.022	1.795	1.611	1.955	1.479	1.689	1.767	1.478	2.347	1.272	1.856
0	0	0	0	0	0	0	0	0	0	Cellular Component	cell//cell part	cell part//intracellular	GO:0044424	intracellular part	0.011	0.011	0.015	0.014	0.016	0.011	0.013	0.012	0.012	0.015	1.256	1.212	1.203	1.225	1.239	1.32	1.316	1.343	1.315	1.289
0.379	NA	NA	0.032	0.174	0.348	0.019	NA	0.35	0.14	Cellular Component	macromolecular complex	catalytic complex	GO:0000118	histone deacetylase complex	0.032	NA	NA	0.097	0.065	0.032	0.097	NA	0.032	0.065	3.788	NA	NA	8.472	5.016	3.936	9.879	NA	3.644	5.512
0.14	NA	0.888	0.629	0.71	0.02	0.037	0.081	0.444	0.077	Cellular Component	macromolecular complex	catalytic complex	GO:0071013	catalytic step 2 spliceosome	0.022	NA	0.009	0.013	0.013	0.03	0.03	0.026	0.013	0.03	2.53	NA	0.676	1.132	1.005	3.682	3.08	2.795	1.461	2.578
0.002	0.059	0.138	0.414	0.237	0.615	0.043	0.345	0.117	0.191	Cellular Component	macromolecular complex	catalytic complex	GO:1903293	phosphatase complex	0.069	0.046	0.046	0.023	0.034	0.011	0.046	0.023	0.034	0.034	8.097	4.846	3.605	2.012	2.681	1.402	4.694	2.484	3.896	2.946
NA	0.166	0.579	0.489	0.535	0.104	0.028	0.461	0.117	0.498	Cellular Component	macromolecular complex	protein complex	GO:0000347	THO complex	NA	0.054	0.027	0.027	0.027	0.054	0.081	0.027	0.054	0.027	NA	5.697	2.119	2.366	2.101	6.596	8.277	2.921	6.107	2.309
0.002	0.015	0.008	0.026	0	0.006	0.001	0.009	0.022	0.727	Cellular Component	macromolecular complex	protein complex	GO:0005643	nuclear pore	0.046	0.04	0.052	0.04	0.064	0.04	0.052	0.04	0.035	0.012	5.429	4.265	4.079	3.542	4.943	4.937	5.311	4.373	3.918	0.988
0.422	NA	NA	NA	0.535	0.381	0.028	0.131	0.386	0.042	Cellular Component	macromolecular complex	protein complex	GO:0005849	mRNA cleavage factor complex	0.027	NA	NA	NA	0.027	0.027	0.081	0.054	0.027	0.081	3.173	NA	NA	NA	2.101	3.298	8.277	5.841	3.053	6.928
0.028	0.49	0.297	0.062	0.237	0.412	0.46	0.152	0.004	0.197	Cellular Component	macromolecular complex	protein complex	GO:0005885	Arp2/3 protein complex	0.071	0.024	0.048	0.071	0.048	0.024	0.024	0.048	0.095	0.048	8.387	2.509	3.733	6.253	3.702	2.905	2.431	5.146	10.759	4.069
0.033	0.506	0.63	0.233	0.094	0.031	0.477	0.165	0.146	0.012	Cellular Component	macromolecular complex	protein complex	GO:0008180	COP9 signalosome	0.067	0.022	0.022	0.044	0.067	0.067	0.022	0.044	0.044	0.089	7.828	2.342	1.742	3.891	5.183	8.134	2.269	4.803	5.021	7.595
0.249	0.301	0.072	0.208	0.251	0.218	0.519	0.284	0.01	0.033	Cellular Component	macromolecular complex	protein complex	GO:0016592	mediator complex	0.021	0.021	0.043	0.028	0.028	0.021	0.014	0.021	0.043	0.043	2.498	2.243	3.336	2.484	2.206	2.596	1.448	2.299	4.807	3.636
0.438	0.043	0.086	0.053	0.068	0.395	0.444	NA	0.127	NA	Cellular Component	macromolecular complex	protein complex	GO:0030915	Smc5-Smc6 complex	0.026	0.077	0.077	0.077	0.077	0.026	0.026	NA	0.051	NA	3.011	8.108	6.031	6.734	5.98	3.129	2.618	NA	5.793	NA
NA	0.004	0.244	0.167	0.178	NA	0.106	0.429	0.357	0.454	Cellular Component	macromolecular complex	protein complex	GO:0036452	ESCRT complex	NA	0.125	0.062	0.062	0.062	NA	0.062	0.031	0.031	0.031	NA	13.175	4.9	5.471	4.859	NA	6.38	3.377	3.53	2.67
NA	0.32	0.424	0.345	0.013	NA	NA	0.31	NA	NA	Cellular Component	macromolecular complex	protein complex	GO:0044611	nuclear pore inner ring	NA	0.053	0.053	0.053	0.158	NA	NA	0.053	NA	NA	NA	5.547	4.126	4.608	12.276	NA	NA	5.688	NA	NA
0.323	0.376	0.488	0.395	0.024	NA	0.341	0.352	NA	NA	Cellular Component	macromolecular complex	protein complex	GO:0045298	tubulin complex	0.042	0.042	0.042	0.042	0.125	NA	0.042	0.042	NA	NA	4.892	4.392	3.267	3.648	9.718	NA	4.254	4.503	NA	NA
0.194	NA	NA	0.247	0.039	NA	NA	NA	NA	NA	Cellular Component	macromolecular complex	protein complex	GO:0070274	RES complex	0.1	NA	NA	0.1	0.2	NA	NA	NA	NA	NA	11.741	NA	NA	8.754	15.549	NA	NA	NA	NA	NA
NA	NA	NA	NA	NA	0.021	0.207	NA	0.019	0.24	Cellular Component	macromolecular complex	protein complex	GO:0070545	PeBoW complex	NA	NA	NA	NA	NA	0.182	0.091	NA	0.182	0.091	NA	NA	NA	NA	NA	22.185	9.28	NA	20.54	7.767
0.181	0.072	0.039	0.261	0.029	0.465	0.517	0.009	0.008	0.242	Cellular Component	macromolecular complex	protein complex	GO:0070603	SWI/SNF superfamily-type complex	0.038	0.058	0.077	0.038	0.077	0.019	0.019	0.077	0.077	0.038	4.516	6.081	6.031	3.367	5.98	2.346	1.963	8.313	8.69	3.286
NA	0.105	0.004	0.009	0.002	0.202	NA	0.255	0.538	0.672	Cellular Component	macromolecular complex	protein complex	GO:0089701	U2AF	NA	0.046	0.092	0.077	0.092	0.031	NA	0.031	0.015	0.015	NA	4.865	7.237	6.734	7.177	3.754	NA	3.325	1.738	1.314
0.027	0.272	0.372	0.284	0.308	0.204	0.23	NA	0.204	0.044	Cellular Component	macromolecular complex	protein complex	GO:1990316	ATG1/ULK1 kinase complex	0.154	0.077	0.077	0.077	0.077	0.077	0.077	NA	0.077	0.154	18.063	8.108	6.031	6.734	5.98	9.386	7.853	NA	8.69	13.145
0.243	0.495	0.687	0.797	0.995	0.045	0.011	0.001	0.017	0.127	Cellular Component	macromolecular complex	protein complex//tethering complex	GO:0000145	exocyst	0.018	0.014	0.014	0.009	0.005	0.028	0.037	0.046	0.032	0.028	2.164	1.457	1.084	0.807	0.358	3.374	3.763	4.98	3.644	2.362
NA	NA	NA	NA	0.271	0.172	0.022	0.001	0.001	0.226	Cellular Component	macromolecular complex	protein complex//tethering complex	GO:0000938	GARP complex	NA	NA	NA	NA	0.1	0.1	0.2	0.3	0.3	0.1	NA	NA	NA	NA	7.775	12.202	20.417	32.42	33.892	8.544
0.03	0.195	0.103	0.063	0.243	0.124	0.037	0.156	0.424	0.011	Cellular Component	macromolecular complex//cell part	protein complex//intracellular part	GO:0000307	cyclin-dependent protein kinase holoenzyme complex	0.07	0.047	0.07	0.07	0.047	0.047	0.07	0.047	0.023	0.093	8.192	4.902	5.47	6.108	3.616	5.675	7.122	5.026	2.627	7.948
0.021	0.024	0.504	0.368	0.234	0.39	0.081	0.013	0.183	0.055	Cellular Component	macromolecular complex//cell part	protein complex//intracellular part	GO:0005667	transcription factor complex	0.024	0.026	0.017	0.017	0.021	0.012	0.021	0.026	0.017	0.026	2.769	2.734	1.294	1.445	1.65	1.439	2.167	2.804	1.865	2.217
0.348	0.019	0.007	0.003	0.031	0.321	0.363	0.091	0.08	0.12	Cellular Component	macromolecular complex//cell part	protein complex//intracellular part	GO:0009368	endopeptidase Clp complex	0.037	0.111	0.148	0.148	0.111	0.037	0.037	0.074	0.074	0.074	4.349	11.711	11.615	12.969	8.638	4.519	3.781	8.005	8.368	6.329
0.007	0.012	0.024	0.016	0.017	0.055	0.319	0.063	0.272	0.012	Cellular Component	macromolecular complex//cell part	protein complex//intracellular part	GO:0033588	Elongator holoenzyme complex	0.143	0.143	0.143	0.143	0.143	0.095	0.048	0.095	0.048	0.143	16.773	15.057	11.2	12.506	11.106	11.621	4.861	10.292	5.38	12.206
0.063	0.276	0.244	0.19	0.145	0	0.036	0.001	0.016	0.007	Cellular Component	macromolecular complex//cell part	ribonucleoprotein complex//intracellular part	GO:0030529	intracellular ribonucleoprotein complex	0.011	0.011	0.015	0.014	0.015	0.014	0.013	0.014	0.012	0.016	1.312	1.16	1.181	1.186	1.198	1.694	1.331	1.555	1.396	1.389
NA	NA	NA	NA	NA	NA	0.039	0.264	0.225	0.288	Cellular Component	macromolecular complex//membrane part	tethering complex//membrane protein complex	GO:0030897	HOPS complex	NA	NA	NA	NA	NA	NA	0.133	0.067	0.067	0.067	NA	NA	NA	NA	NA	NA	13.611	7.204	7.531	5.696
0.954	0.667	0.522	0.394	0.48	0.096	0.443	0.27	0.008	0.006	Cellular Component	membrane	membrane part	GO:0019898	extrinsic component of membrane	0.003	0.01	0.017	0.017	0.017	0.021	0.014	0.017	0.031	0.038	0.405	1.09	1.352	1.509	1.34	2.524	1.408	1.863	3.506	3.241
0.014	0.147	0	0	0	0.016	0.001	0.005	0	0	Cellular Component	membrane	whole membrane	GO:0005774	vacuolar membrane	0.016	0.014	0.029	0.026	0.031	0.016	0.021	0.018	0.022	0.032	1.91	1.509	2.244	2.278	2.377	1.905	2.192	1.969	2.499	2.724
0.084	0.062	0.182	0.016	0.067	0.58	0.049	0.236	0.357	0.095	Cellular Component	membrane	whole membrane	GO:0010008	endosome membrane	0.026	0.031	0.031	0.041	0.036	0.01	0.031	0.021	0.015	0.031	3.026	3.26	2.425	3.61	2.805	1.258	3.157	2.228	1.747	2.642
0.001	0.024	0.499	0.224	0.136	0.094	0.019	0.014	0.041	0.012	Cellular Component	membrane	whole membrane	GO:0030658	transport vesicle membrane	0.055	0.041	0.021	0.027	0.034	0.027	0.041	0.041	0.034	0.048	6.434	4.331	1.611	2.398	2.663	3.343	4.195	4.441	3.869	4.096
0.073	0.121	0.011	0.001	0.006	0.007	0.041	0.209	0.329	0.031	Cellular Component	membrane	whole membrane	GO:0030660	Golgi-associated vesicle membrane	0.027	0.027	0.049	0.055	0.049	0.038	0.033	0.022	0.016	0.038	3.208	2.88	3.856	4.784	3.824	4.667	3.347	2.362	1.852	3.268
0.004	0.008	0.041	0.001	0.004	0.009	0.019	0.013	0.158	0.002	Cellular Component	membrane	whole membrane	GO:0030662	coated vesicle membrane	0.037	0.037	0.037	0.049	0.045	0.033	0.033	0.033	0.02	0.045	4.296	3.856	2.868	4.27	3.476	3.968	3.32	3.514	2.296	3.82
0.033	0.369	0.796	0.414	0.033	0.001	0.012	0.039	0.117	0.076	Cellular Component	membrane	whole membrane	GO:0031903	microbody membrane	0.046	0.023	0.011	0.023	0.057	0.069	0.057	0.046	0.034	0.046	5.398	2.423	0.901	2.012	4.468	8.415	5.867	4.969	3.896	3.928
0.152	0.205	NA	0.235	NA	0.43	NA	NA	0.006	0.562	Cellular Component	membrane	whole membrane	GO:0034045	pre-autophagosomal structure membrane	0.043	0.043	NA	0.043	NA	0.022	NA	NA	0.087	0.022	5.105	4.583	NA	3.806	NA	2.653	NA	NA	9.824	1.857
NA	0.272	0.372	0.284	NA	NA	0.033	0.245	0.204	0.263	Cellular Component	membrane part	membrane protein complex	GO:0000814	ESCRT II complex	NA	0.077	0.077	0.077	NA	NA	0.154	0.077	0.077	0.077	NA	8.108	6.031	6.734	NA	NA	15.705	8.313	8.69	6.572
NA	0.029	0.324	0.247	0.039	NA	NA	NA	NA	NA	Cellular Component	membrane part	membrane protein complex	GO:0000815	ESCRT III complex	NA	0.2	0.1	0.1	0.2	NA	NA	NA	NA	NA	NA	21.08	7.84	8.754	15.549	NA	NA	NA	NA	NA
0.574	0.001	0.066	0.035	0.146	0	0.001	0	0.064	0.001	Cellular Component	membrane part	membrane protein complex	GO:0030119	AP-type membrane coat adaptor complex	0.016	0.095	0.063	0.063	0.048	0.111	0.095	0.095	0.048	0.095	1.864	10.038	4.978	5.558	3.702	13.557	9.722	10.292	5.38	8.137
NA	NA	0.093	0.062	0.329	0.226	0.039	0.264	0.003	0.288	Cellular Component	membrane part	phosphatidylinositol 3-kinase complex	GO:0035032	phosphatidylinositol 3-kinase complex, class III	NA	NA	0.133	0.133	0.067	0.067	0.133	0.067	0.2	0.067	NA	NA	10.453	11.672	5.183	8.134	13.611	7.204	22.594	5.696
0.083	0.005	0.009	0.005	0.005	NA	NA	NA	NA	NA	Cellular Component	membrane part	side of membrane	GO:0098572	stromal side of plastid thylakoid membrane	0.333	0.667	0.667	0.667	0.667	NA	NA	NA	NA	NA	39.138	70.265	52.266	58.362	51.83	NA	NA	NA	NA	NA
0.593	0.636	0.021	0.011	0.382	0.003	0.025	0.02	0.225	0.326	Cellular Component	membrane part//cell part	plasma membrane part	GO:0000148	1,3-beta-D-glucan synthase complex	0.014	0.014	0.072	0.072	0.029	0.072	0.058	0.058	0.029	0.029	1.702	1.528	5.681	6.344	2.253	8.842	5.918	6.265	3.275	2.477
0.612	0.686	0.25	0.452	0.104	0.004	0.001	0.001	0.001	0.01	Cellular Component	membrane-enclosed lumen//organelle//organelle part//cell part	organelle lumen//intracellular organelle//intracellular part	GO:0070013	intracellular organelle lumen	0.009	0.009	0.015	0.012	0.016	0.012	0.015	0.014	0.014	0.016	1.016	0.992	1.167	1.063	1.216	1.482	1.504	1.51	1.544	1.349
0.051	0.12	0.008	0.167	0.038	0.063	0.149	0.001	0.322	0.012	Cellular Component	membrane//cell part	nuclear outer membrane-endoplasmic reticulum membrane network//membrane part	GO:0005789	endoplasmic reticulum membrane	0.015	0.015	0.025	0.017	0.022	0.015	0.015	0.022	0.011	0.022	1.799	1.615	1.96	1.483	1.693	1.771	1.482	2.353	1.275	1.86
0.053	0.288	0.672	0.386	0.011	0.018	0.002	0.004	0.21	0.241	Cellular Component	membrane//cell part	outer membrane//whole membrane//intracellular part	GO:0031968	organelle outer membrane	0.024	0.017	0.014	0.017	0.038	0.028	0.038	0.035	0.017	0.021	2.864	1.836	1.093	1.525	2.98	3.401	3.913	3.765	1.968	1.786
0.005	0	0.004	0	0.007	0	0	0	0.041	0	Cellular Component	membrane//membrane part	coated membrane//membrane protein complex	GO:0030117	membrane coat	0.034	0.049	0.045	0.056	0.041	0.053	0.045	0.045	0.026	0.06	3.973	5.151	3.537	4.937	3.215	6.422	4.605	4.875	2.973	5.139
NA	NA	0.142	0.091	0.387	0.269	0.059	0.32	0	0.344	Cellular Component	membrane//membrane part	membrane part//extrinsic component of membrane	GO:0005942	phosphatidylinositol 3-kinase complex	NA	NA	0.1	0.1	0.05	0.05	0.1	0.05	0.2	0.05	NA	NA	7.84	8.754	3.887	6.101	10.208	5.403	22.594	4.272
0.004	0.001	0.027	0	0.008	0.001	0.019	0.005	0.059	0.001	Cellular Component	membrane//organelle part	organelle membrane	GO:0012506	vesicle membrane	0.03	0.036	0.033	0.041	0.036	0.033	0.028	0.03	0.022	0.041	3.558	3.775	2.592	3.617	2.784	4.034	2.812	3.275	2.49	3.531
0	0.007	0.083	0.009	0	0.077	0	0.002	0.108	0.124	Cellular Component	membrane//organelle part	organelle membrane	GO:0042170	plastid membrane	0.025	0.023	0.023	0.025	0.035	0.015	0.033	0.024	0.015	0.019	2.939	2.387	1.775	2.191	2.687	1.891	3.407	2.576	1.75	1.629
0	0.003	0	0	0	0	0	0	0	0	Cellular Component	membrane//organelle part	organelle membrane	GO:0098588	bounding membrane of organelle	0.019	0.016	0.023	0.025	0.029	0.019	0.023	0.021	0.02	0.028	2.197	1.735	1.796	2.175	2.258	2.362	2.372	2.232	2.297	2.426
0.117	0.038	0.003	0.009	0.01	0.381	0.434	NA	0.02	0.498	Cellular Component	nucleoid	plastid nucleoid	GO:0042644	chloroplast nucleoid	0.054	0.081	0.135	0.108	0.108	0.027	0.027	NA	0.081	0.027	6.347	8.546	10.594	9.464	8.405	3.298	2.759	NA	9.16	2.309
0.001	0.014	0.008	0	0.001	0	0	0	0	0	Cellular Component	organelle	intracellular organelle	GO:0097708	intracellular vesicle	0.02	0.018	0.024	0.032	0.026	0.024	0.027	0.024	0.021	0.034	2.33	1.942	1.889	2.792	2.039	2.94	2.749	2.604	2.402	2.907
0.001	0.018	0.011	0	0.001	0	0	0	0	0	Cellular Component	organelle	membrane-bounded organelle	GO:0031982	vesicle	0.019	0.018	0.023	0.031	0.026	0.024	0.027	0.023	0.021	0.033	2.267	1.89	1.838	2.717	1.984	2.945	2.746	2.534	2.337	2.828
0	0	0	0	0	0	0	0	0	0	Cellular Component	organelle	membrane-bounded organelle//intracellular organelle	GO:0043231	intracellular membrane-bounded organelle	0.01	0.011	0.015	0.014	0.016	0.011	0.013	0.012	0.011	0.015	1.232	1.194	1.212	1.222	1.239	1.301	1.281	1.307	1.284	1.256
0	0.007	0.006	0	0	0	0	0	0	0	Cellular Component	organelle	membrane-bounded organelle//organelle part	GO:0031090	organelle membrane	0.014	0.014	0.018	0.018	0.022	0.014	0.018	0.016	0.015	0.019	1.657	1.452	1.406	1.599	1.717	1.722	1.797	1.776	1.707	1.617
0.324	0.798	0.654	0.478	0.145	0.001	0.002	0.01	0.003	0.027	Cellular Component	organelle	non-membrane-bounded organelle//intracellular organelle	GO:0043232	intracellular non-membrane-bounded organelle	0.009	0.009	0.013	0.012	0.015	0.012	0.014	0.012	0.012	0.015	1.106	0.956	1.008	1.046	1.161	1.457	1.395	1.34	1.401	1.256
0.612	0.686	0.25	0.452	0.104	0.004	0.001	0.001	0.001	0.01	Cellular Component	organelle	organelle part	GO:0043233	organelle lumen	0.009	0.009	0.015	0.012	0.016	0.012	0.015	0.014	0.014	0.016	1.016	0.992	1.167	1.063	1.216	1.482	1.504	1.51	1.544	1.349
0.007	0.03	0.004	0.019	0	0	0	0	0	0.001	Cellular Component	organelle part	intracellular organelle part	GO:0044428	nuclear part	0.012	0.013	0.018	0.015	0.02	0.015	0.017	0.016	0.015	0.017	1.452	1.352	1.406	1.34	1.55	1.81	1.783	1.754	1.729	1.453
0.418	0.785	0.307	0.168	0.425	0.011	0.005	0.023	0.004	0.3	Cellular Component	organelle part	intracellular organelle part	GO:0044430	cytoskeletal part	0.011	0.009	0.018	0.018	0.016	0.02	0.023	0.02	0.022	0.016	1.29	0.901	1.436	1.603	1.234	2.384	2.368	2.111	2.483	1.356
0.045	0.659	0.004	0	0.006	0	0	0	0.008	0	Cellular Component	organelle part	intracellular organelle part	GO:0044431	Golgi apparatus part	0.014	0.01	0.024	0.024	0.023	0.022	0.021	0.02	0.017	0.026	1.694	1.014	1.886	2.106	1.777	2.715	2.148	2.209	1.902	2.209
0.086	0.145	0.013	0.245	0.061	0.016	0.09	0.003	0.265	0.004	Cellular Component	organelle part	intracellular organelle part	GO:0044432	endoplasmic reticulum part	0.014	0.015	0.023	0.015	0.021	0.016	0.015	0.02	0.012	0.023	1.637	1.547	1.841	1.349	1.597	1.969	1.573	2.141	1.326	1.943
0	0	0.002	0	0	0.001	0	0	0.001	0	Cellular Component	organelle part	intracellular organelle part	GO:0044433	cytoplasmic vesicle part	0.03	0.034	0.036	0.045	0.038	0.028	0.034	0.032	0.028	0.039	3.531	3.566	2.8	3.949	2.923	3.44	3.454	3.453	3.185	3.373
0	0	0	0	0	0.031	0	0	0.001	0.02	Cellular Component	organelle part	intracellular organelle part	GO:0044435	plastid part	0.016	0.017	0.019	0.02	0.024	0.011	0.016	0.015	0.014	0.016	1.904	1.744	1.505	1.724	1.878	1.373	1.605	1.592	1.57	1.329
0.014	0.147	0	0	0	0.016	0.001	0.005	0	0	Cellular Component	organelle part	intracellular organelle part	GO:0044437	vacuolar part	0.016	0.014	0.029	0.026	0.031	0.016	0.021	0.018	0.022	0.032	1.91	1.509	2.244	2.278	2.377	1.905	2.192	1.969	2.499	2.724
0.039	0.381	0.816	0.443	0.04	0.002	0.003	0.048	0.133	0.025	Cellular Component	organelle part	intracellular organelle part	GO:0044438	microbody part	0.043	0.022	0.011	0.022	0.054	0.065	0.065	0.043	0.032	0.054	5.05	2.267	0.843	1.883	4.18	7.872	6.586	4.648	3.644	4.594
0.027	0.488	NA	0.516	0.231	0.123	0.143	0.482	0.411	0.526	Cellular Component	organelle part	intrinsic component of organelle membrane	GO:0031350	intrinsic component of plastid membrane	0.073	0.024	NA	0.024	0.049	0.049	0.049	0.024	0.024	0.024	8.591	2.571	NA	2.135	3.792	5.952	4.98	2.636	2.755	2.084
0	0	0	0	0	0	0	0	0	0	Cellular Component	organelle//cell part	intracellular organelle//organelle part//intracellular part	GO:0044446	intracellular organelle part	0.012	0.012	0.017	0.015	0.019	0.013	0.015	0.014	0.014	0.016	1.399	1.317	1.297	1.336	1.457	1.589	1.545	1.564	1.545	1.39
0.121	0.382	0.066	0.227	0.117	0.021	0.103	0.016	0.142	0.023	Cellular Component	organelle//organelle part	membrane-bounded organelle//intracellular organelle part	GO:0031984	organelle subcompartment	0.011	0.01	0.016	0.013	0.016	0.011	0.012	0.013	0.011	0.015	1.252	1.106	1.28	1.167	1.218	1.403	1.242	1.387	1.224	1.324
0	0	0	0	0	0	0	0	0	0.2	Cellular Component	organelle//organelle part//cell part	membrane-bounded organelle//intracellular organelle part//envelope	GO:0031967	organelle envelope	0.016	0.017	0.021	0.02	0.025	0.014	0.02	0.018	0.015	0.014	1.911	1.76	1.662	1.743	1.948	1.724	2.011	1.898	1.693	1.189
0.896	0.822	0.408	0.377	0.617	0.045	0.145	0.34	0.056	0.524	Cellular Component	supramolecular complex	supramolecular polymer	GO:0099512	supramolecular fiber	0.006	0.008	0.018	0.016	0.014	0.02	0.018	0.014	0.02	0.014	0.7	0.838	1.403	1.392	1.082	2.426	1.827	1.504	2.246	1.189
0.335	0.418	0.287	0.264	0.228	0.008	0.085	0.005	0.2	0.25	Cellular Component	virion	virion part	GO:0019028	viral capsid	0.014	0.014	0.022	0.019	0.022	0.028	0.022	0.031	0.017	0.019	1.631	1.464	1.742	1.702	1.728	3.389	2.269	3.302	1.883	1.661
0.301	0.381	0.25	0.235	0.191	0.015	0.228	0.009	0.178	0.22	Cellular Component	virion//virion part	virion part//viral capsid	GO:0019013	viral nucleocapsid	0.015	0.015	0.024	0.021	0.024	0.027	0.018	0.03	0.018	0.021	1.737	1.559	1.856	1.813	1.84	3.249	1.812	3.197	2.005	1.769
0.003	0.429	0	0	0.007	0.359	0.412	0.112	0.016	0.153	Molecular Function	antioxidant activity	peroxidase activity	GO:0016688	L-ascorbate peroxidase activity	0.121	0.03	0.182	0.212	0.121	0.03	0.03	0.061	0.091	0.061	14.232	3.194	14.254	18.57	9.424	3.697	3.093	6.55	10.27	5.178
0.139	0.046	0.381	0.626	0.057	0	0.014	0.003	0.138	0.257	Molecular Function	binding	amide binding	GO:0042277	peptide binding	0.022	0.03	0.022	0.013	0.035	0.043	0.035	0.039	0.022	0.022	2.541	3.194	1.697	1.137	2.692	5.282	3.535	4.21	2.445	1.849
0	0	0	0	0	0.311	0.039	0.044	0.089	0.019	Molecular Function	binding	carbohydrate derivative binding	GO:0032553	ribonucleotide binding	0.012	0.013	0.018	0.015	0.017	0.009	0.011	0.011	0.01	0.014	1.419	1.366	1.381	1.284	1.33	1.064	1.154	1.156	1.131	1.162
0.168	0.209	NA	NA	0.028	NA	NA	NA	NA	NA	Molecular Function	binding	carbohydrate derivative binding	GO:2001080	chitosan binding	0.125	0.125	NA	NA	0.25	NA	NA	NA	NA	NA	14.677	13.175	NA	NA	19.436	NA	NA	NA	NA	NA
0.022	0.532	0.259	0.167	0.008	NA	0.976	0.951	0.255	0.428	Molecular Function	binding	cofactor binding	GO:0010181	FMN binding	0.03	0.013	0.026	0.026	0.043	NA	0.004	0.004	0.017	0.017	3.558	1.369	2.036	2.274	3.366	NA	0.442	0.468	1.956	1.479
0.819	0.097	0.629	0.185	0.267	0.001	0.002	0.117	0.157	0	Molecular Function	binding	cofactor binding	GO:0030170	pyridoxal phosphate binding	0.007	0.019	0.014	0.019	0.019	0.026	0.028	0.018	0.016	0.037	0.828	2.045	1.106	1.698	1.508	3.228	2.881	1.906	1.793	3.164
0.324	0.192	0.381	0.159	0.096	0.113	0.172	0.004	0.011	0.591	Molecular Function	binding	cofactor binding	GO:0050662	coenzyme binding	0.011	0.013	0.015	0.016	0.019	0.012	0.013	0.018	0.016	0.012	1.248	1.401	1.209	1.396	1.447	1.492	1.357	1.896	1.802	1.045
0	0	0	0	0	0.076	0.005	0.003	0.016	0.002	Molecular Function	binding	ion binding	GO:0043168	anion binding	0.012	0.013	0.017	0.015	0.017	0.009	0.012	0.011	0.01	0.014	1.379	1.386	1.368	1.271	1.321	1.135	1.199	1.215	1.177	1.201
0.507	0.017	0.25	0.304	0.131	0.441	0.585	0.166	0.332	0.207	Molecular Function	binding	lipid binding	GO:0005543	phospholipid binding	0.011	0.026	0.022	0.017	0.024	0.011	0.011	0.017	0.013	0.02	1.279	2.756	1.708	1.526	1.863	1.329	1.112	1.884	1.477	1.675
0.438	0.307	0.687	0.144	0.877	0.015	0.149	0.146	0.124	0.128	Molecular Function	binding	macromolecular complex binding	GO:0043021	ribonucleoprotein complex binding	0.014	0.018	0.014	0.028	0.009	0.032	0.023	0.023	0.023	0.028	1.616	1.934	1.079	2.409	0.713	3.918	2.341	2.479	2.591	2.352
0.027	0.272	0.078	0.284	0.06	NA	0.23	0.245	0.204	0.263	Molecular Function	binding	modified amino acid binding//sulfur compound binding	GO:0043295	glutathione binding	0.154	0.077	0.154	0.077	0.154	NA	0.077	0.077	0.077	0.077	18.063	8.108	12.061	6.734	11.961	NA	7.853	8.313	8.69	6.572
0.819	0.097	0.629	0.185	0.267	0.001	0.002	0.117	0.157	0	Molecular Function	binding	organic cyclic compound binding//heterocyclic compound binding	GO:0070279	vitamin B6 binding	0.007	0.019	0.014	0.019	0.019	0.026	0.028	0.018	0.016	0.037	0.828	2.045	1.106	1.698	1.508	3.228	2.881	1.906	1.793	3.164
0	0	0	0	0	0.009	0.001	0	0.001	0	Molecular Function	binding	organic cyclic compound binding//heterocyclic compound binding	GO:1901265	nucleoside phosphate binding	0.012	0.013	0.018	0.015	0.018	0.01	0.012	0.012	0.011	0.015	1.401	1.39	1.426	1.349	1.401	1.201	1.235	1.294	1.244	1.244
0.044	0.003	0	0.066	0.001	0.037	0.005	0.001	0.011	0.004	Molecular Function	binding	protein binding	GO:0005516	calmodulin binding	0.02	0.028	0.037	0.023	0.036	0.02	0.027	0.028	0.023	0.03	2.298	3.001	2.929	2.025	2.767	2.388	2.725	3.077	2.613	2.584
0.487	0.847	0.542	0.164	0.412	0.002	0.033	0.021	0.008	0.155	Molecular Function	binding	protein binding	GO:0008092	cytoskeletal protein binding	0.01	0.008	0.015	0.018	0.016	0.022	0.019	0.019	0.02	0.018	1.202	0.839	1.159	1.594	1.238	2.637	1.974	2.09	2.313	1.555
0.005	0.009	0.019	0.023	0.025	0.001	0	0.002	0	0	Molecular Function	binding	protein binding	GO:0019899	enzyme binding	0.02	0.021	0.024	0.022	0.023	0.021	0.029	0.022	0.024	0.03	2.307	2.169	1.907	1.884	1.818	2.511	2.96	2.325	2.748	2.558
0.064	0.106	0.034	0.518	0.337	0.004	0.008	0.081	0.018	0.015	Molecular Function	binding	protein binding	GO:0031072	heat shock protein binding	0.035	0.035	0.052	0.017	0.026	0.052	0.052	0.035	0.043	0.052	4.084	3.666	4.09	1.522	2.028	6.366	5.326	3.759	4.912	4.458
0.844	0.355	0.039	0.663	0.742	NA	0.574	0.861	0.51	0.231	Molecular Function	binding	protein binding	GO:0032182	ubiquitin-like protein binding	0.006	0.019	0.044	0.013	0.013	NA	0.013	0.006	0.013	0.025	0.743	2.001	3.473	1.108	0.984	NA	1.292	0.684	1.43	2.163
0	0	0	0	0	0.677	0.011	0.001	0	0.003	Molecular Function	binding	protein binding	GO:0042802	identical protein binding	0.027	0.029	0.035	0.037	0.04	0.008	0.023	0.027	0.032	0.028	3.123	3.083	2.711	3.26	3.102	0.974	2.308	2.874	3.605	2.386
0.21	0.047	0.005	0.323	0.003	0.397	0.812	NA	0.199	0.32	Molecular Function	binding	protein binding	GO:0043621	protein self-association	0.024	0.04	0.063	0.024	0.063	0.016	0.008	NA	0.024	0.024	2.796	4.182	4.978	2.084	4.936	1.937	0.81	NA	2.69	2.034
NA	0.462	NA	NA	0.535	0.104	0.028	0.004	0.003	0.168	Molecular Function	binding	protein binding	GO:0044183	protein binding involved in protein folding	NA	0.027	NA	NA	0.027	0.054	0.081	0.108	0.108	0.054	NA	2.849	NA	NA	2.101	6.596	8.277	11.683	12.213	4.618
0.204	0.251	0.343	0.038	0.286	0.179	0.207	0.221	0.192	NA	Molecular Function	binding	protein binding	GO:0046332	SMAD binding	0.091	0.091	0.091	0.182	0.091	0.091	0.091	0.091	0.091	NA	10.674	9.582	7.127	15.917	7.068	11.092	9.28	9.824	10.27	NA
0.018	0	0.026	0.089	0.207	0	0.035	0	0	0.001	Molecular Function	binding	protein binding	GO:0051082	unfolded protein binding	0.025	0.039	0.032	0.025	0.022	0.034	0.025	0.042	0.037	0.039	2.878	4.133	2.498	2.146	1.715	4.187	2.502	4.503	4.153	3.351
0.003	0	0	0.001	0	0.43	0.016	0.117	0	0.899	Molecular Function	binding	protein binding	GO:0051087	chaperone binding	0.051	0.065	0.087	0.065	0.072	0.014	0.043	0.029	0.072	0.007	5.956	6.874	6.817	5.709	5.634	1.768	4.438	3.132	8.186	0.619
0.669	0.29	0.111	0.784	0.094	0.904	0.276	0.134	0.046	0.056	Molecular Function	binding	protein binding//macromolecular complex binding	GO:0032403	protein complex binding	0.009	0.019	0.033	0.009	0.033	0.005	0.019	0.024	0.028	0.033	1.113	1.998	2.601	0.83	2.579	0.578	1.935	2.561	3.212	2.835
0	0	0	0	0	0.009	0.001	0	0.001	0	Molecular Function	binding	small molecule binding	GO:0000166	nucleotide binding	0.012	0.013	0.018	0.015	0.018	0.01	0.012	0.012	0.011	0.015	1.401	1.39	1.426	1.349	1.401	1.201	1.235	1.294	1.244	1.244
0.577	0.1	0.632	0.203	0.295	0.001	0.003	0.074	0.146	0	Molecular Function	binding	small molecule binding	GO:0019842	vitamin binding	0.01	0.018	0.014	0.018	0.018	0.025	0.025	0.018	0.015	0.033	1.137	1.895	1.084	1.574	1.398	3.038	2.542	1.943	1.719	2.836
0.017	0.004	0.382	0.021	0	0.08	0.003	0.052	0.011	0.022	Molecular Function	binding	small molecule binding//organic cyclic compound binding//carbohydrate derivative binding//heterocyclic compound binding	GO:0001882	nucleoside binding	0.017	0.021	0.016	0.021	0.029	0.014	0.021	0.016	0.017	0.021	1.964	2.164	1.252	1.797	2.247	1.67	2.096	1.726	1.976	1.754
NA	NA	NA	NA	0.232	NA	0.016	0.174	NA	NA	Molecular Function	catalytic activity	deaminase activity	GO:0047623	adenosine-phosphate deaminase activity	NA	NA	NA	NA	0.125	NA	0.25	0.125	NA	NA	NA	NA	NA	NA	9.718	NA	25.521	13.508	NA	NA
0.017	NA	NA	NA	0.034	NA	NA	NA	NA	NA	Molecular Function	catalytic activity	deaminase activity	GO:0047974	guanosine deaminase activity	0.222	NA	NA	NA	0.222	NA	NA	NA	NA	NA	26.092	NA	NA	NA	17.277	NA	NA	NA	NA	NA
0.126	0.224	0.047	0.018	0.003	0.645	0.017	0.068	0.261	0.35	Molecular Function	catalytic activity	hydrolase activity	GO:0008233	peptidase activity	0.011	0.011	0.017	0.016	0.018	0.008	0.014	0.012	0.01	0.013	1.251	1.194	1.299	1.362	1.42	0.99	1.381	1.297	1.146	1.098
0.007	0.047	0.089	0.003	0.012	0.488	0.228	0.34	0.671	0.114	Molecular Function	catalytic activity	hydrolase activity	GO:0016788	hydrolase activity, acting on ester bonds	0.012	0.013	0.016	0.016	0.017	0.009	0.011	0.01	0.009	0.014	1.462	1.329	1.251	1.439	1.34	1.052	1.157	1.121	0.974	1.214
0.064	0.276	0.286	0.074	0.006	0.005	0.001	0.168	0.944	0.081	Molecular Function	catalytic activity	hydrolase activity	GO:0016798	hydrolase activity, acting on glycosyl bonds	0.013	0.012	0.016	0.016	0.021	0.015	0.018	0.012	0.007	0.016	1.498	1.261	1.25	1.431	1.612	1.8	1.832	1.336	0.766	1.397
0.003	0.001	0.006	0	0	0.058	0	0.048	0.001	0.008	Molecular Function	catalytic activity	hydrolase activity	GO:0016810	hydrolase activity, acting on carbon-nitrogen (but not peptide) bonds	0.029	0.033	0.035	0.039	0.044	0.02	0.039	0.022	0.031	0.031	3.347	3.467	2.751	3.456	3.41	2.408	4.03	2.37	3.468	2.623
0.086	0.194	0.03	0.002	0.014	0.493	0.12	0.366	0.272	0.165	Molecular Function	catalytic activity	hydrolase activity	GO:0017171	serine hydrolase activity	0.014	0.014	0.023	0.025	0.024	0.009	0.015	0.012	0.012	0.017	1.689	1.516	1.791	2.148	1.842	1.136	1.555	1.28	1.338	1.446
NA	0.599	NA	0.638	0.342	0.51	0.019	NA	0.202	0.113	Molecular Function	catalytic activity	hydrolase activity	GO:0019213	deacetylase activity	NA	0.016	NA	0.016	0.032	0.016	0.065	NA	0.032	0.048	NA	1.7	NA	1.412	2.508	1.968	6.586	NA	3.644	4.134
0.063	0.32	0.408	0.926	0	0.024	0.001	0.298	0.241	0.168	Molecular Function	catalytic activity	hydrolase activity	GO:0101005	ubiquitinyl hydrolase activity	0.023	0.016	0.02	0.007	0.052	0.026	0.039	0.016	0.016	0.023	2.695	1.728	1.542	0.574	4.078	3.2	4.016	1.772	1.852	1.961
0.431	0.488	0.25	0.31	0.362	0.069	0.034	0.028	0.022	0.151	Molecular Function	catalytic activity	isomerase activity	GO:0016854	racemase and epimerase activity	0.016	0.016	0.033	0.025	0.025	0.033	0.041	0.041	0.041	0.033	1.925	1.728	2.57	2.153	1.912	4.001	4.184	4.429	4.63	2.801
0.012	0.059	0.023	0.009	0.017	0.009	0.176	0.005	0.141	0.171	Molecular Function	catalytic activity	isomerase activity	GO:0016859	cis-trans isomerase activity	0.029	0.026	0.036	0.036	0.036	0.029	0.02	0.033	0.02	0.023	3.442	2.747	2.809	3.137	2.786	3.577	1.995	3.52	2.208	1.948
0.036	0.072	0.324	0.057	0.017	0.287	0.057	0.112	0.181	0.326	Molecular Function	catalytic activity	isomerase activity	GO:0016860	intramolecular oxidoreductase activity	0.027	0.027	0.023	0.031	0.038	0.015	0.027	0.023	0.019	0.019	3.149	2.827	1.802	2.683	2.979	1.87	2.738	2.484	2.164	1.637
0.142	0.778	0.267	0.277	0.024	0.928	0.774	0.534	0.684	0.437	Molecular Function	catalytic activity	isomerase activity	GO:0016866	intramolecular transferase activity	0.021	0.009	0.026	0.021	0.038	0.004	0.009	0.013	0.009	0.017	2.509	0.901	2.01	1.871	2.99	0.521	0.873	1.385	0.966	1.461
0.604	0.247	0.07	0.304	0.569	0.069	0.014	0.907	0.08	0.077	Molecular Function	catalytic activity	ligase activity	GO:0016877	ligase activity, forming carbon-sulfur bonds	0.011	0.022	0.038	0.022	0.016	0.027	0.038	0.005	0.027	0.033	1.29	2.316	3.015	1.924	1.282	3.352	3.926	0.594	3.104	2.817
0.005	0.201	0.001	0.028	0.004	0.055	0.01	0.273	0.005	0.177	Molecular Function	catalytic activity	ligase activity	GO:0016879	ligase activity, forming carbon-nitrogen bonds	0.029	0.019	0.043	0.029	0.038	0.021	0.029	0.016	0.029	0.021	3.463	1.978	3.363	2.582	2.918	2.617	3.011	1.738	3.332	1.832
0.268	0.143	0.138	0.052	0.289	0.144	0.046	0.245	0.19	0.029	Molecular Function	catalytic activity	lyase activity	GO:0016835	carbon-oxygen lyase activity	0.013	0.017	0.022	0.022	0.018	0.014	0.019	0.014	0.014	0.023	1.503	1.754	1.706	1.906	1.394	1.719	1.961	1.522	1.591	1.969
0.438	NA	0.888	0.837	0.034	0.177	0.233	0.798	0.023	0.872	Molecular Function	catalytic activity	lyase activity	GO:0016846	carbon-sulfur lyase activity	0.016	NA	0.008	0.008	0.048	0.024	0.024	0.008	0.04	0.008	1.894	NA	0.632	0.706	3.762	2.952	2.47	0.872	4.555	0.689
0.063	0.201	0.018	0.033	0.002	0.077	0.003	0	0.008	0.165	Molecular Function	catalytic activity	oxidoreductase activity	GO:0016614	oxidoreductase activity, acting on CH-OH group of donors	0.015	0.014	0.024	0.021	0.027	0.014	0.022	0.025	0.019	0.017	1.797	1.518	1.905	1.812	2.099	1.757	2.205	2.724	2.135	1.461
0.268	0.183	0.757	0.198	0.387	0.393	0.306	0.017	0.358	0.145	Molecular Function	catalytic activity	oxidoreductase activity	GO:0016627	oxidoreductase activity, acting on the CH-CH group of donors	0.012	0.015	0.012	0.017	0.016	0.01	0.013	0.019	0.011	0.018	1.419	1.567	0.947	1.464	1.228	1.247	1.328	2.009	1.26	1.509
0.074	0.488	0.413	0.168	0.033	0.73	0.094	0.092	0.006	0.153	Molecular Function	catalytic activity	oxidoreductase activity	GO:0016638	oxidoreductase activity, acting on the CH-NH2 group of donors	0.033	0.016	0.024	0.033	0.049	0.008	0.033	0.033	0.049	0.033	3.818	1.714	1.912	2.847	3.792	0.992	3.32	3.514	5.511	2.779
0.022	0.097	0.307	0.063	0.066	0.676	0.348	0.92	0.259	0.51	Molecular Function	catalytic activity	oxidoreductase activity	GO:0016667	oxidoreductase activity, acting on a sulfur group of donors	0.022	0.02	0.02	0.024	0.026	0.008	0.014	0.006	0.014	0.014	2.604	2.125	1.581	2.118	2.038	0.984	1.441	0.654	1.594	1.206
0.069	0.798	0.108	0.02	0.09	0.067	0	0.007	0.001	0.017	Molecular Function	catalytic activity	oxidoreductase activity	GO:0016725	oxidoreductase activity, acting on CH or CH2 groups	0.034	0.008	0.042	0.05	0.042	0.034	0.067	0.05	0.059	0.05	3.947	0.886	3.294	4.414	3.267	4.101	6.863	5.449	6.645	4.308
0.12	0.438	0.678	0.185	0.004	0.097	0.022	0.037	0.011	0.408	Molecular Function	catalytic activity	oxidoreductase activity	GO:0016903	oxidoreductase activity, acting on the aldehyde or oxo group of donors	0.019	0.014	0.014	0.022	0.038	0.019	0.027	0.024	0.027	0.016	2.221	1.424	1.059	1.893	2.942	2.308	2.759	2.629	3.053	1.386
0.038	0.289	0.393	0.313	0.337	NA	NA	NA	NA	NA	Molecular Function	catalytic activity	radical SAM enzyme activity	GO:0016992	lipoate synthase activity	0.125	0.062	0.062	0.062	0.062	NA	NA	NA	NA	NA	14.677	6.587	4.9	5.471	4.859	NA	NA	NA	NA	NA
0.003	0.01	0.172	0.064	0	0.001	0.052	0.24	0.168	0.034	Molecular Function	catalytic activity	transferase activity	GO:0016741	transferase activity, transferring one-carbon groups	0.017	0.017	0.018	0.017	0.026	0.017	0.015	0.012	0.012	0.018	1.965	1.817	1.391	1.509	2.011	2.104	1.553	1.315	1.375	1.56
0.662	0.568	0.045	0.115	0.182	0.037	0.477	0.291	0.621	0.213	Molecular Function	catalytic activity	transferase activity	GO:0016757	transferase activity, transferring glycosyl groups	0.009	0.01	0.018	0.015	0.016	0.012	0.01	0.011	0.009	0.014	1	1.047	1.402	1.317	1.235	1.489	1.072	1.196	0.994	1.212
0.273	0.35	0.393	0.016	0.125	0.424	0.087	0.536	0.686	0.266	Molecular Function	catalytic activity	transferase activity	GO:0016769	transferase activity, transferring nitrogenous groups	0.017	0.017	0.021	0.038	0.03	0.013	0.026	0.013	0.009	0.021	1.999	1.794	1.668	3.353	2.316	1.558	2.606	1.38	0.961	1.818
0.004	0.004	0	0.021	0.001	0.124	0.44	0.44	0.418	0.163	Molecular Function	catalytic activity	transferase activity	GO:0016772	transferase activity, transferring phosphorus-containing groups	0.011	0.012	0.017	0.014	0.017	0.009	0.01	0.01	0.009	0.013	1.322	1.312	1.353	1.219	1.296	1.157	1.044	1.057	1.046	1.12
NA	NA	NA	NA	NA	NA	NA	0.112	0.004	NA	Molecular Function	metallochaperone activity	copper chaperone activity	GO:0016532	superoxide dismutase copper chaperone activity	NA	NA	NA	NA	NA	NA	NA	0.25	0.5	NA	NA	NA	NA	NA	NA	NA	NA	27.017	56.486	NA
0.003	0.002	0.013	0.083	0.203	0.02	0.014	0.003	0.003	0.155	Molecular Function	molecular function regulator	enzyme regulator activity	GO:0008047	enzyme activator activity	0.039	0.043	0.043	0.03	0.026	0.03	0.034	0.039	0.039	0.026	4.535	4.524	3.365	2.63	2.002	3.666	3.505	4.174	4.364	2.2
0.101	0.16	0.173	0.012	0.437	0.009	0.017	0.003	0.036	0.01	Molecular Function	molecular function regulator	enzyme regulator activity	GO:0019207	kinase regulator activity	0.028	0.028	0.035	0.05	0.021	0.043	0.043	0.05	0.035	0.05	3.331	2.99	2.78	4.346	1.654	5.192	4.344	5.365	4.006	4.242
0.055	0.006	0.001	0.03	0.006	0.005	0.004	0.025	0.133	0.242	Molecular Function	molecular function regulator	enzyme regulator activity	GO:0060589	nucleoside-triphosphatase regulator activity	0.027	0.04	0.054	0.036	0.045	0.036	0.04	0.031	0.022	0.022	3.145	4.235	4.2	3.127	3.471	4.358	4.102	3.377	2.522	1.907
0.199	0.562	0.786	0.528	0.795	0.276	0.001	0.147	0.063	0.068	Molecular Function	signal transducer activity	signal transducer activity, downstream of receptor	GO:0004702	signal transducer, downstream of receptor, with serine/threonine kinase activity	0.016	0.011	0.011	0.014	0.011	0.014	0.034	0.018	0.02	0.025	1.864	1.195	0.889	1.191	0.881	1.66	3.472	1.96	2.306	2.131
0.482	0.209	0.638	0.077	0.003	NA	0.487	NA	NA	0.22	Molecular Function	signal transducer activity	signaling receptor activity	GO:0009881	photoreceptor activity	0.021	0.043	0.021	0.064	0.106	NA	0.021	NA	NA	0.043	2.498	4.485	1.668	5.588	8.271	NA	2.172	NA	NA	3.636
NA	0.532	NA	NA	0.624	0.146	0.504	0.048	0.162	0.077	Molecular Function	transporter activity	carbohydrate derivative transporter activity	GO:0005338	nucleotide-sugar transmembrane transporter activity	NA	0.02	NA	NA	0.02	0.04	0.02	0.06	0.04	0.06	NA	2.108	NA	NA	1.555	4.881	2.042	6.484	4.519	5.126
NA	NA	NA	NA	NA	NA	0.026	0.221	NA	0.24	Molecular Function	transporter activity	carbohydrate derivative transporter activity	GO:0015120	phosphoglycerate transmembrane transporter activity	NA	NA	NA	NA	NA	NA	0.182	0.091	NA	0.091	NA	NA	NA	NA	NA	NA	18.561	9.824	NA	7.767
NA	NA	0.25	0.185	0.017	0.008	0.01	0.009	0.008	NA	Molecular Function	transporter activity	cofactor transporter activity	GO:0051724	NAD transporter activity	NA	NA	0.167	0.167	0.333	0.333	0.333	0.333	0.333	NA	NA	NA	13.066	14.591	25.915	40.672	34.028	36.022	37.657	NA
0.027	NA	NA	NA	0.308	NA	NA	NA	0.204	NA	Molecular Function	transporter activity	nucleocytoplasmic transporter activity	GO:0005049	nuclear export signal receptor activity	0.154	NA	NA	NA	0.077	NA	NA	NA	0.077	NA	18.063	NA	NA	NA	5.98	NA	NA	NA	8.69	NA
0.582	0.225	0.574	0.28	0.332	0.285	0.616	0.366	0.02	0.263	Molecular Function	transporter activity	substrate-specific transporter activity	GO:0005319	lipid transporter activity	0.012	0.023	0.018	0.023	0.023	0.018	0.012	0.018	0.035	0.023	1.373	2.465	1.375	2.048	1.819	2.141	1.194	1.896	3.964	1.999
0.273	0.089	0.62	0.163	0.088	0.037	0.036	0.206	0.093	0.342	Molecular Function	transporter activity	substrate-specific transporter activity	GO:0015197	peptide transporter activity	0.015	0.022	0.015	0.022	0.027	0.022	0.024	0.017	0.02	0.017	1.718	2.314	1.147	1.922	2.086	2.678	2.49	1.845	2.204	1.459
0.258	0.51	0.32	0.115	0.018	0.775	0.097	0.795	0.666	0.181	Molecular Function	transporter activity	transmembrane transporter activity	GO:0022804	active transmembrane transporter activity	0.011	0.01	0.015	0.015	0.019	0.008	0.013	0.009	0.009	0.015	1.248	1.084	1.209	1.351	1.493	0.92	1.365	0.926	0.968	1.259
