# Supplementary material for: Hybrid sequencing reveals insight into heat sensing and signaling of bread wheat
Source: Plant J. 2019 Apr 23;98(6):1015–32. doi: 10.1111/tpj.14299 (PMC6850178; doi:10.1111/tpj.14299)
Supplement: Supplementary file 20 — Table S19. The KEGG and GO enrichment analysis of DEG‐ and DSG‐specific genes and overlapping genes between DEGs and DSGs. [file TPJ-98-1015-s020.xls]

## Sheet: DSG.specific.GO.enrichment
Table S19. The GO enrichment analysis of genes which response to HS only with AS regulation. Heatmap showing the q-value significance of enriched GO terms. "NA" represent the terms were not enriched in relative time points. The “L” and “G” in sample names represent leaf and grain, respectively.															Enrichment Factor										Enrichment Foldchange
5m_L	10m_L	30m_L	1h_L	4h_L	5m_G	10m_G	30m_G	1h_G	4h_G	GO Term (Lev1)	GO Term (Lev2)	GO Term (Lev3)	GO ID (Lev4)	GO Term (Lev4)	5m_L	10m_L	30m_L	1h_L	4h_L	5m_G	10m_G	30m_G	1h_G	4h_G	5m_L	10m_L	30m_L	1h_L	4h_L	5m_G	10m_G	30m_G	1h_G	4h_G
0.008	0.038	0.273	0.04	0.239	0.179	0.258	0.118	0.006	0.13	Biological Process	biological regulation//cellular component organization or biogenesis	regulation of biological process//cellular component biogenesis	GO:0044087	regulation of cellular component biogenesis	0.032	0.028	0.021	0.028	0.021	0.018	0.018	0.021	0.032	0.025	3.721	3.087	1.942	2.915	1.867	2.153	1.831	2.405	3.768	2.182
0	0.072	0.026	0.011	0.001	0.375	0.456	0.451	0.371	0.017	Biological Process	biological regulation	regulation of biological process	GO:0002682	regulation of immune system process	0.052	0.028	0.038	0.038	0.052	0.014	0.014	0.014	0.014	0.038	6.121	3.116	3.485	3.924	4.607	1.739	1.479	1.618	1.691	3.357		1	0.8	0.6	0.4	0.2
0.006	0.012	0.017	0.03	0.114	0.025	0	0.002	0.026	0.013	Biological Process	biological regulation	regulation of biological process	GO:0032879	regulation of localization	0.027	0.027	0.029	0.025	0.022	0.022	0.038	0.029	0.022	0.029	3.145	2.935	2.667	2.541	1.973	2.73	3.947	3.303	2.654	2.569		0.995	0.795	0.595	0.395	0.195
0.203	0.671	0.366	0.144	0.33	0.03	0.018	0.095	0.348	0.035	Biological Process	biological regulation	regulation of biological process	GO:0043900	regulation of multi-organism process	0.02	0.01	0.02	0.026	0.02	0.031	0.036	0.026	0.015	0.036	2.396	1.118	1.876	2.64	1.804	3.744	3.714	2.904	1.82	3.162		0.99	0.79	0.59	0.39	0.19
0.001	0.022	0.001	0.006	0.001	0	0.004	0.009	0.001	0	Biological Process	biological regulation	regulation of biological process	GO:0048518	positive regulation of biological process	0.018	0.016	0.021	0.018	0.022	0.019	0.018	0.016	0.018	0.025	2.088	1.732	1.953	1.841	1.921	2.357	1.85	1.8	2.115	2.187		0.985	0.785	0.585	0.385	0.185
0	0.02	0.063	0.001	0.001	0	0	0	0	0	Biological Process	biological regulation	regulation of biological process	GO:0048519	negative regulation of biological process	0.017	0.014	0.016	0.017	0.019	0.017	0.017	0.016	0.017	0.02	1.943	1.574	1.435	1.777	1.711	2.1	1.818	1.848	2.005	1.741		0.98	0.78	0.58	0.38	0.18
0.003	0.008	0.001	0.003	0.01	0.005	0.024	0.085	0.059	0.001	Biological Process	biological regulation	regulation of biological process	GO:0048583	regulation of response to stimulus	0.019	0.019	0.025	0.021	0.022	0.018	0.018	0.015	0.015	0.025	2.258	2.107	2.262	2.15	1.903	2.164	1.84	1.664	1.738	2.179		0.975	0.775	0.575	0.375	0.175
0.135	0.507	0.169	0.159	0.46	0.098	0.374	0.006	0.033	0.021	Biological Process	biological regulation	regulation of biological process	GO:0050793	regulation of developmental process	0.013	0.01	0.016	0.014	0.013	0.013	0.012	0.017	0.015	0.019	1.513	1.13	1.48	1.467	1.139	1.576	1.206	1.98	1.762	1.711		0.97	0.77	0.57	0.37	0.17
0.231	0.587	0.699	0.487	0.147	0.394	0.45	0.663	0.014	0.166	Biological Process	biological regulation	regulation of biological process	GO:0050794	regulation of cellular process	0.009	0.009	0.011	0.01	0.012	0.009	0.01	0.009	0.01	0.012	1.085	1.013	0.992	1.025	1.098	1.044	1.03	0.997	1.194	1.088		0.965	0.765	0.565	0.365	0.165
0.063	0.272	0.045	0.264	0.302	0.525	0.074	0.013	0.059	0	Biological Process	biological regulation	regulation of biological process//regulation of biological quality	GO:0032844	regulation of homeostatic process	0.048	0.032	0.063	0.032	0.032	0.016	0.048	0.063	0.048	0.127	5.591	3.479	5.835	3.286	2.805	1.942	4.953	7.227	5.662	11.242		0.96	0.76	0.56	0.36	0.16
0.805	0.832	0.115	0.061	0.613	0.008	0.117	0.002	0.03	0.179	Biological Process	biological regulation	regulation of biological quality	GO:0008360	regulation of cell shape	0.007	0.007	0.036	0.036	0.014	0.043	0.029	0.05	0.036	0.029	0.845	0.788	3.306	3.723	1.272	5.28	2.993	5.733	4.277	2.548		0.955	0.755	0.555	0.355	0.155
0.259	0.498	0.428	0.316	0.614	0.225	0.3	0.277	0.404	0.008	Biological Process	biological regulation	regulation of biological quality	GO:0051235	maintenance of location	0.018	0.013	0.018	0.018	0.013	0.018	0.018	0.018	0.013	0.04	2.087	1.461	1.634	1.84	1.178	2.175	1.849	2.024	1.585	3.541		0.95	0.75	0.55	0.35	0.15
NA	NA	NA	NA	NA	NA	NA	NA	0.155	0.019	Biological Process	biological regulation	regulation of biological quality	GO:0097035	regulation of membrane lipid distribution	NA	NA	NA	NA	NA	NA	NA	NA	0.125	0.25	NA	NA	NA	NA	NA	NA	NA	NA	14.864	22.132		0.945	0.745	0.545	0.345	0.145
0.003	0.238	0.038	0.035	0.214	0.013	0.012	0.006	0.013	0.06	Biological Process	biological regulation	regulation of molecular function	GO:0044093	positive regulation of molecular function	0.033	0.018	0.03	0.027	0.021	0.027	0.03	0.03	0.027	0.027	3.867	1.968	2.752	2.789	1.852	3.296	3.114	3.408	3.204	2.386		0.94	0.74	0.54	0.34	0.14
0.014	0.316	0.366	0.156	0.539	0.009	0.01	0.002	0.06	0.103	Biological Process	biological regulation	regulation of molecular function	GO:0050790	regulation of catalytic activity	0.018	0.013	0.014	0.015	0.013	0.018	0.02	0.021	0.015	0.018	2.149	1.372	1.328	1.595	1.107	2.239	2.104	2.413	1.833	1.62		0.935	0.735	0.535	0.335	0.135
0.008	0.068	0.188	0.055	0.001	0.026	0.169	0.033	0.166	0.248	Biological Process	cellular component organization or biogenesis	cellular component biogenesis	GO:0022613	ribonucleoprotein complex biogenesis	0.015	0.014	0.015	0.015	0.021	0.014	0.013	0.014	0.011	0.014	1.788	1.53	1.361	1.532	1.832	1.656	1.32	1.589	1.358	1.236		0.93	0.73	0.53	0.33	0.13
0.001	0.195	0.025	0.001	0.001	0.172	0.001	0.005	0.003	0	Biological Process	cellular component organization or biogenesis	cellular component biogenesis	GO:0070271	protein complex biogenesis	0.021	0.014	0.021	0.022	0.025	0.012	0.022	0.019	0.019	0.027	2.414	1.532	1.89	2.298	2.18	1.509	2.309	2.153	2.249	2.403		0.925	0.725	0.525	0.325	0.125
0.415	0.005	0.512	0.155	0.484	0.38	NA	0.437	0.106	NA	Biological Process	cellular process	cell cycle checkpoint	GO:0031577	spindle checkpoint	0.028	0.111	0.028	0.056	0.028	0.028	NA	0.028	0.056	NA	3.261	12.175	2.553	5.75	2.455	3.398	NA	3.162	6.606	NA		0.92	0.72	0.52	0.32	0.12
0.286	0.965	0.199	0.358	0.993	0	0.002	0.309	0.007	0.012	Biological Process	cellular process	cell cycle process	GO:0000910	cytokinesis	0.017	0.004	0.025	0.017	0.004	0.045	0.041	0.017	0.033	0.037	1.941	0.453	2.279	1.711	0.365	5.56	4.298	1.882	3.931	3.292		0.915	0.715	0.515	0.315	0.115
NA	NA	0.249	0.472	0.207	0.028	0.142	0.14	0.026	0.193	Biological Process	cellular process	cell cycle process	GO:0007050	cell cycle arrest	NA	NA	0.048	0.024	0.048	0.071	0.048	0.048	0.071	0.048	NA	NA	4.377	2.464	4.208	8.737	4.953	5.421	8.493	4.216		0.91	0.71	0.51	0.31	0.11
0.069	0.107	0.182	0.251	0.842	0.004	0.216	0.448	0.018	0.05	Biological Process	cellular process	cell cycle process	GO:0007051	spindle organization	0.034	0.034	0.034	0.025	0.008	0.05	0.025	0.017	0.042	0.042	3.947	3.683	3.089	2.609	0.743	6.167	2.622	1.913	4.996	3.72		0.905	0.705	0.505	0.305	0.105
0.253	0.115	0.003	0.008	0.147	0.554	NA	NA	0.017	0.68	Biological Process	cellular process	cell cycle process	GO:0007062	sister chromatid cohesion	0.028	0.042	0.085	0.07	0.042	0.014	NA	NA	0.056	0.014	3.307	4.63	7.767	7.289	3.734	1.723	NA	NA	6.699	1.247		0.9	0.7	0.5	0.3	0.1
NA	NA	NA	NA	NA	0.235	NA	NA	0.034	0.299	Biological Process	cellular process	cell cycle process	GO:0008608	attachment of spindle microtubules to kinetochore	NA	NA	NA	NA	NA	0.062	NA	NA	0.125	0.062	NA	NA	NA	NA	NA	7.645	NA	NA	14.864	5.533		0.895	0.695	0.495	0.295	0.095
0.819	0.089	0.566	0.452	0.382	0.018	0.271	0.06	0.002	0.23	Biological Process	cellular process	cell cycle process	GO:0010564	regulation of cell cycle process	0.007	0.024	0.014	0.014	0.017	0.027	0.017	0.024	0.034	0.021	0.807	2.636	1.263	1.423	1.518	3.363	1.787	2.738	4.086	1.825		0.89	0.69	0.49	0.29	0.09
0.809	0.02	0.871	0.53	0.619	0.777	NA	0.82	0.031	NA	Biological Process	cellular process	cell cycle process	GO:0010948	negative regulation of cell cycle process	0.007	0.043	0.007	0.014	0.014	0.007	NA	0.007	0.035	NA	0.833	4.663	0.652	1.468	1.254	0.867	NA	0.807	4.217	NA		0.885	0.685	0.485	0.285	0.085
0.146	0.874	0.298	0.6	0.924	0.016	0.027	0.583	0.05	0.016	Biological Process	cellular process	cell cycle process	GO:0032506	cytokinetic process	0.024	0.006	0.024	0.012	0.006	0.036	0.036	0.012	0.03	0.042	2.846	0.664	2.228	1.255	0.536	4.448	3.782	1.38	3.603	3.756		0.88	0.68	0.48	0.28	0.08
0.617	0.641	0.695	0.637	0.157	0.004	0.285	0.005	0.079	0.011	Biological Process	cellular process	cell cycle process	GO:0090068	positive regulation of cell cycle process	0.013	0.013	0.013	0.013	0.04	0.067	0.027	0.067	0.04	0.067	1.566	1.461	1.225	1.38	3.535	8.154	2.773	7.589	4.756	5.902		0.875	0.675	0.475	0.275	0.075
0.71	0.044	0.184	0.175	0.527	0.46	0.938	0.539	0.18	0.995	Biological Process	cellular process	cell cycle process	GO:0098813	nuclear chromosome segregation	0.008	0.025	0.022	0.02	0.014	0.011	0.006	0.011	0.017	0.006	0.987	2.762	2.06	2.029	1.238	1.37	0.583	1.275	1.998	0.496		0.87	0.67	0.47	0.27	0.07
0.076	0.043	0.263	0.229	0.736	0.003	0.116	0.252	0.007	0.147	Biological Process	cellular process	cell cycle process	GO:1903047	mitotic cell cycle process	0.018	0.022	0.018	0.016	0.011	0.025	0.018	0.014	0.023	0.02	2.112	2.365	1.653	1.675	0.954	3.08	1.871	1.638	2.78	1.751		0.865	0.665	0.465	0.265	0.065
0.004	0.071	0.226	0.016	0.043	0.054	0.005	0.003	0.005	0.002	Biological Process	cellular process//cellular component organization or biogenesis	cellular component organization//cellular component biogenesis	GO:0022607	cellular component assembly	0.014	0.013	0.014	0.015	0.016	0.012	0.015	0.014	0.014	0.018	1.663	1.406	1.253	1.521	1.393	1.438	1.584	1.643	1.621	1.585		0.86	0.66	0.46	0.26	0.06
0.063	0.013	0.459	0.003	0.088	0.003	0	0	0.001	0.108	Biological Process	cellular process//cellular component organization or biogenesis	cellular component organization	GO:0006996	organelle organization	0.011	0.013	0.012	0.014	0.014	0.012	0.014	0.014	0.012	0.014	1.264	1.372	1.07	1.412	1.217	1.44	1.484	1.611	1.474	1.197		0.855	0.655	0.455	0.255	0.055
0.46	0.308	0.176	0.189	0.255	0.227	0.075	0.062	0.408	0.024	Biological Process	cellular process//cellular component organization or biogenesis	cellular component organization	GO:0010256	endomembrane system organization	0.013	0.018	0.026	0.022	0.022	0.018	0.026	0.026	0.013	0.035	1.552	1.931	2.429	2.28	1.947	2.155	2.749	3.009	1.571	3.12		0.85	0.65	0.45	0.25	0.05
0.009	0.239	0.507	0.093	0.011	0.306	0.02	0.016	0.078	0.006	Biological Process	cellular process//cellular component organization or biogenesis	cellular component organization	GO:0043933	macromolecular complex subunit organization	0.014	0.012	0.012	0.013	0.017	0.01	0.015	0.014	0.012	0.018	1.638	1.263	1.087	1.381	1.527	1.187	1.514	1.553	1.406	1.557		0.845	0.645	0.445	0.245	0.045
0.036	0.038	0.066	0.006	0.031	0.247	0.009	0.009	0.031	0.09	Biological Process	cellular process//cellular component organization or biogenesis	cellular component organization	GO:0061024	membrane organization	0.019	0.021	0.023	0.026	0.024	0.013	0.024	0.023	0.019	0.021	2.284	2.309	2.085	2.684	2.148	1.586	2.528	2.583	2.313	1.865		0.84	0.64	0.44	0.24	0.04
0.474	NA	0.565	0.487	NA	0.433	0.476	0.033	0.03	NA	Biological Process	cellular process//detoxification	cellular detoxification	GO:0098869	cellular oxidant detoxification	0.022	NA	0.022	0.022	NA	0.022	0.022	0.067	0.067	NA	2.609	NA	2.042	2.3	NA	2.718	2.311	7.589	7.927	NA		0.835	0.635	0.435	0.235	0.035
0.243	0.071	0.342	0.009	0.174	0.014	0.001	0.005	0.004	0.071	Biological Process	cellular process//developmental process//cellular component organization or biogenesis	cellular component organization//anatomical structure morphogenesis	GO:0032989	cellular component morphogenesis	0.013	0.018	0.015	0.022	0.018	0.019	0.025	0.021	0.021	0.02	1.516	1.929	1.402	2.308	1.556	2.297	2.563	2.405	2.512	1.766		0.83	0.63	0.43	0.23	0.03
0.387	0.111	0.695	0.057	0.223	0.054	0.001	0	0.001	0.046	Biological Process	cellular process//developmental process//single-organism process	single-organism cellular process//single-organism developmental process	GO:0048869	cellular developmental process	0.01	0.014	0.011	0.015	0.015	0.013	0.019	0.019	0.017	0.017	1.196	1.507	0.983	1.582	1.306	1.62	2.013	2.146	2.06	1.533		0.825	0.625	0.425	0.225	0.025
0.379	0.752	0.305	0.755	0.805	0.003	0.001	0.001	0.013	0	Biological Process	cellular process	exocytic process	GO:0006904	vesicle docking involved in exocytosis	0.019	0.009	0.028	0.009	0.009	0.056	0.065	0.065	0.047	0.084	2.195	1.024	2.577	0.967	0.826	6.859	6.804	7.447	5.556	7.446		0.82	0.62	0.42	0.22	0.02
0.152	0.206	0.268	0.011	0.074	0.138	NA	NA	0.005	NA	Biological Process	cellular process//growth//negative regulation of biological process	negative regulation of cellular process//cell growth//negative regulation of growth	GO:0030308	negative regulation of cell growth	0.043	0.043	0.043	0.087	0.065	0.043	NA	NA	0.087	NA	5.105	4.764	3.996	9	5.763	5.318	NA	NA	10.34	NA		0.815	0.615	0.415	0.215	0.015
0.331	0.398	0.289	0.176	0.975	0.003	0.076	0.22	0.019	0.146	Biological Process	cellular process	microtubule-based process	GO:0000226	microtubule cytoskeleton organization	0.014	0.014	0.02	0.02	0.006	0.031	0.022	0.017	0.025	0.022	1.64	1.53	1.797	2.024	0.494	3.758	2.324	1.908	2.989	1.978		0.81	0.61	0.41	0.21	0.01
0.306	0.363	0.483	0.375	0.097	0.028	0.098	0.539	0.464	0.672	Biological Process	cellular process//negative regulation of biological process	cell communication//negative regulation of cellular process	GO:0010648	negative regulation of cell communication	0.016	0.016	0.016	0.016	0.028	0.028	0.024	0.012	0.012	0.012	1.856	1.732	1.453	1.636	2.445	3.384	2.466	1.35	1.41	1.05		0.805	0.605	0.405	0.205	0.005
0.307	0.036	0.473	0.208	0.265	0.276	0.891	0.327	0.135	0.691	Biological Process	cellular process//negative regulation of biological process//cellular component organization or biogenesis	cellular component organization//negative regulation of cellular process	GO:0051129	negative regulation of cellular component organization	0.018	0.036	0.018	0.024	0.024	0.018	0.006	0.018	0.024	0.012	2.097	3.913	1.641	2.464	2.104	2.184	0.619	2.033	2.831	1.054						0
0.014	0.021	0.26	0.02	0.023	0.147	NA	NA	0.155	NA	Biological Process	cellular process//negative regulation of biological process	negative regulation of cellular process//cell wall organization or biogenesis	GO:1903339	negative regulation of cell wall organization or biogenesis	0.25	0.25	0.125	0.25	0.25	0.125	NA	NA	0.125	NA	29.353	27.393	11.488	25.875	22.093	15.29	NA	NA	14.864	NA
0.933	0.057	0.342	0.239	0.465	0.14	0.555	0.326	0.009	0.883	Biological Process	cellular process//negative regulation of biological process	negative regulation of cellular process	GO:0045786	negative regulation of cell cycle	0.004	0.028	0.02	0.02	0.016	0.02	0.012	0.016	0.032	0.008	0.466	3.044	1.824	2.054	1.403	2.427	1.238	1.807	3.775	0.703
0.582	0.028	0.666	0.278	0.675	0.535	NA	0.597	0.21	NA	Biological Process	cellular process//negative regulation of biological process	negative regulation of cellular process	GO:0051985	negative regulation of chromosome segregation	0.015	0.06	0.015	0.03	0.015	0.015	NA	0.015	0.03	NA	1.752	6.542	1.372	3.09	1.319	1.826	NA	1.699	3.55	NA
0.002	0.672	0.227	0.156	0.004	0.095	0.672	0.309	NA	0.171	Biological Process	cellular process//negative regulation of biological process	negative regulation of cellular process	GO:0060548	negative regulation of cell death	0.071	0.012	0.036	0.036	0.071	0.036	0.012	0.024	NA	0.036	8.387	1.304	3.282	3.696	6.312	4.368	1.238	2.71	NA	3.162
0.14	0.188	NA	NA	NA	0.008	0.134	NA	0.129	0.164	Biological Process	cellular process//negative regulation of biological process	negative regulation of cellular process	GO:0090071	negative regulation of ribosome biogenesis	0.167	0.167	NA	NA	NA	0.333	0.167	NA	0.167	0.167	19.569	18.262	NA	NA	NA	40.772	17.334	NA	19.818	14.755
0.306	0.363	0.483	0.375	0.097	0.028	0.098	0.539	0.464	0.672	Biological Process	cellular process//negative regulation of biological process//response to stimulus	signal transduction//negative regulation of signaling//negative regulation of response to stimulus	GO:0009968	negative regulation of signal transduction	0.016	0.016	0.016	0.016	0.028	0.028	0.024	0.012	0.012	0.012	1.856	1.732	1.453	1.636	2.445	3.384	2.466	1.35	1.41	1.05
0.09	0.4	0.249	0.263	0.515	0.303	0.603	0.209	0.013	0.003	Biological Process	cellular process//positive regulation of biological process//cellular component organization or biogenesis	cellular component organization//positive regulation of cellular process	GO:0051130	positive regulation of cellular component organization	0.022	0.015	0.022	0.019	0.015	0.015	0.011	0.019	0.03	0.041	2.609	1.623	2.042	1.917	1.309	1.812	1.156	2.108	3.523	3.607
0.095	0.145	0.228	0.06	0.03	0.002	0.043	0.002	0.088	0	Biological Process	cellular process//positive regulation of biological process	positive regulation of cellular process	GO:0045787	positive regulation of cell cycle	0.029	0.029	0.029	0.036	0.043	0.051	0.036	0.051	0.029	0.072	3.403	3.176	2.664	3.75	3.842	6.204	3.768	5.774	3.447	6.415
NA	NA	NA	NA	NA	0.172	NA	0.017	0.177	NA	Biological Process	cellular process//positive regulation of biological process	positive regulation of cellular process	GO:1900409	positive regulation of cellular response to oxidative stress	NA	NA	NA	NA	NA	0.1	NA	0.2	0.1	NA	NA	NA	NA	NA	NA	12.232	NA	22.767	11.891	NA
0.387	0.42	NA	0.411	0.456	0.015	0.099	0.002	0.002	0.143	Biological Process	cellular process	protein folding	GO:0006458	'de novo' protein folding	0.031	0.031	NA	0.031	0.031	0.094	0.062	0.125	0.125	0.062	3.669	3.424	NA	3.234	2.762	11.467	6.5	14.229	14.864	5.533
0.631	0.261	0.956	0.667	0.32	0.001	0.017	0.001	0.001	0.167	Biological Process	cellular process	protein folding	GO:0061077	chaperone-mediated protein folding	0.01	0.021	0.005	0.01	0.021	0.047	0.036	0.047	0.047	0.026	1.223	2.283	0.479	1.078	1.841	5.734	3.792	5.336	5.574	2.305
0.038	0.008	0.007	0.011	0.096	0	0.044	0	0	0	Biological Process	cellular process//regulation of biological process//cellular component organization or biogenesis	cellular component organization//regulation of cellular process	GO:0051128	regulation of cellular component organization	0.017	0.021	0.024	0.021	0.019	0.023	0.018	0.027	0.026	0.029	1.986	2.317	2.235	2.188	1.682	2.845	1.869	3.129	3.142	2.527
0.107	0.442	0.211	0.15	0.165	0.375	0.417	0.43	NA	0.001	Biological Process	cellular process//regulation of biological process//localization	regulation of cellular process//regulation of localization	GO:0061088	regulation of sequestering of zinc ion	0.057	0.029	0.057	0.057	0.057	0.029	0.029	0.029	NA	0.143	6.709	3.131	5.252	5.914	5.05	3.495	2.972	3.252	NA	12.647
0.037	0.916	0.238	0.152	0.005	0.001	0.051	0.001	0.188	0.004	Biological Process	cellular process//regulation of biological process	regulation of cellular process	GO:0010941	regulation of cell death	0.03	0.005	0.025	0.025	0.045	0.045	0.03	0.045	0.02	0.045	3.522	0.548	2.298	2.587	3.977	5.504	3.12	5.122	2.378	3.984
0.13	0.707	0.463	0.064	0.433	0.635	0.355	0.138	0.008	0.204	Biological Process	cellular process//regulation of biological process	regulation of cellular process	GO:0032970	regulation of actin filament-based process	0.032	0.011	0.022	0.043	0.022	0.011	0.022	0.032	0.054	0.032	3.788	1.178	1.976	4.452	1.9	1.315	2.237	3.672	6.393	2.856
0.449	0.06	0.155	0.036	0.204	0.002	0.027	0.007	0.002	0.002	Biological Process	cellular process//regulation of biological process	regulation of cellular process	GO:0051726	regulation of cell cycle	0.011	0.021	0.021	0.023	0.019	0.027	0.023	0.025	0.027	0.032	1.337	2.287	1.918	2.357	1.677	3.249	2.368	2.808	3.159	2.856
0.758	0.039	0.562	0.467	0.842	0.384	0.792	0.454	0.382	NA	Biological Process	cellular process//regulation of biological process	regulation of cellular process	GO:0051983	regulation of chromosome segregation	0.008	0.041	0.017	0.017	0.008	0.017	0.008	0.017	0.017	NA	0.97	4.528	1.519	1.711	0.73	2.022	0.86	1.882	1.965	NA
0.213	0.045	0.357	0.129	0.32	0.18	0.011	0.087	0.192	0.311	Biological Process	cellular process//regulation of biological process	regulation of cellular process	GO:0060627	regulation of vesicle-mediated transport	0.024	0.039	0.024	0.031	0.024	0.024	0.047	0.031	0.024	0.024	2.774	4.314	2.171	3.26	2.088	2.889	4.914	3.585	2.809	2.091
0.01	0.241	0.442	0.063	0.024	0	0.085	0.042	0.01	0.146	Biological Process	cellular process//regulation of biological process	regulation of cellular process//negative regulation of biological process	GO:0048523	negative regulation of cellular process	0.015	0.012	0.013	0.015	0.018	0.017	0.014	0.014	0.015	0.015	1.785	1.323	1.151	1.527	1.581	2.133	1.442	1.578	1.755	1.346
0.008	0.111	0.055	0.186	0.023	0.001	0.035	0.066	0.001	0	Biological Process	cellular process//regulation of biological process	regulation of cellular process//positive regulation of biological process	GO:0048522	positive regulation of cellular process	0.017	0.014	0.018	0.014	0.019	0.018	0.016	0.014	0.019	0.026	1.973	1.568	1.659	1.417	1.705	2.207	1.683	1.629	2.22	2.259
0.022	0.015	0.005	0.045	0.031	0.054	0.033	0.143	0.129	0.01	Biological Process	cellular process//response to stimulus	cell communication//cellular response to stimulus	GO:0031668	cellular response to extracellular stimulus	0.03	0.034	0.043	0.03	0.034	0.026	0.03	0.022	0.022	0.039	3.543	3.778	3.962	3.123	3.047	3.163	3.138	2.453	2.563	3.434
0.156	0.233	0.078	0.248	0.032	0.141	0.129	0.433	0.133	0.518	Biological Process	cellular process//response to stimulus	cellular response to stimulus//response to chemical	GO:0070887	cellular response to chemical stimulus	0.011	0.012	0.016	0.012	0.017	0.011	0.013	0.01	0.011	0.012	1.343	1.292	1.445	1.258	1.484	1.355	1.338	1.139	1.36	1.076
0.709	0.404	0.291	0.079	0.794	0.047	0.062	0.012	0.043	0.101	Biological Process	cellular process//signaling//single-organism process	cell communication//single-organism cellular process//single organism signaling	GO:0007267	cell-cell signaling	0.01	0.02	0.029	0.039	0.01	0.039	0.039	0.049	0.039	0.039	1.151	2.149	2.703	4.059	0.866	4.797	4.079	5.58	4.663	3.472
0.181	0.207	0.141	0.364	0.001	0.27	0.085	0.661	0.204	0.125	Biological Process	cellular process//signaling//single-organism process//regulation of biological process//response to stimulus	cell communication//regulation of cellular process//cellular response to stimulus//single organism signaling	GO:0007165	signal transduction	0.01	0.011	0.014	0.011	0.017	0.009	0.012	0.009	0.01	0.014	1.221	1.219	1.257	1.114	1.499	1.16	1.271	0.997	1.193	1.227
0.038	0.057	0.357	0.282	0.006	NA	NA	NA	NA	0.299	Biological Process	cellular process	signal transduction	GO:0002764	immune response-regulating signaling pathway	0.125	0.125	0.062	0.062	0.188	NA	NA	NA	NA	0.062	14.677	13.697	5.744	6.469	16.57	NA	NA	NA	NA	5.533
0.442	0.476	0.24	0.04	0.009	NA	NA	NA	NA	0.523	Biological Process	cellular process	signal transduction	GO:0030522	intracellular receptor signaling pathway	0.025	0.025	0.05	0.075	0.1	NA	NA	NA	NA	0.025	2.935	2.739	4.595	7.762	8.837	NA	NA	NA	NA	2.213
0.014	0.057	0.088	0.367	0	0.001	0	0.095	0.002	0	Biological Process	cellular process	signal transduction	GO:0035556	intracellular signal transduction	0.016	0.015	0.017	0.012	0.025	0.018	0.021	0.014	0.018	0.026	1.863	1.674	1.566	1.216	2.233	2.156	2.2	1.538	2.096	2.289
0.088	0.533	0.257	0.082	0.337	0.147	0.013	0.007	0.002	0.005	Biological Process	cellular process//single-organism process//cellular component organization or biogenesis	cellular component organization//single-organism cellular process	GO:0097435	supramolecular fiber organization	0.021	0.012	0.021	0.023	0.018	0.018	0.029	0.029	0.032	0.035	2.41	1.285	1.887	2.428	1.555	2.152	3.05	3.338	3.836	3.115
0.069	0.215	0.33	0.12	0.29	0.252	0.006	0.521	0.025	0.013	Biological Process	cellular process//single-organism process	single-organism cellular process	GO:0005984	disaccharide metabolic process	0.025	0.02	0.02	0.025	0.02	0.016	0.037	0.012	0.029	0.037	2.887	2.245	1.883	2.545	1.811	2.005	3.836	1.4	3.411	3.265
0.46	0.488	NA	0.478	0.211	0.126	NA	0.03	0.131	0.197	Biological Process	cellular process//single-organism process	single-organism cellular process	GO:0006020	inositol metabolic process	0.023	0.023	NA	0.023	0.047	0.047	NA	0.07	0.047	0.047	2.731	2.548	NA	2.407	4.11	5.689	NA	7.942	5.531	4.118
0.014	0.611	0.002	0.301	0.108	0.004	0.004	0.012	0.204	0.104	Biological Process	cellular process//single-organism process	single-organism cellular process	GO:0006486	protein glycosylation	0.026	0.011	0.037	0.016	0.024	0.029	0.032	0.026	0.016	0.024	3.09	1.153	3.386	1.634	2.093	3.541	3.284	2.996	1.878	2.097
0.168	0.057	0.083	0.032	0.365	0	0.005	0.026	0	0.004	Biological Process	cellular process//single-organism process	single-organism cellular process	GO:0007049	cell cycle	0.012	0.015	0.017	0.017	0.014	0.022	0.019	0.015	0.022	0.021	1.452	1.694	1.591	1.728	1.202	2.723	1.93	1.76	2.647	1.861
0.272	0.002	0.44	0.045	0.268	0.424	0.162	0.067	0.245	0.142	Biological Process	cellular process//single-organism process	single-organism cellular process	GO:0009110	vitamin biosynthetic process	0.017	0.043	0.017	0.03	0.021	0.013	0.021	0.026	0.017	0.026	2.016	4.703	1.578	3.109	1.896	1.575	2.232	2.931	2.041	2.28
0.056	0.088	0.428	0.186	0.141	0.017	0.03	0.02	0.005	0.023	Biological Process	cellular process//single-organism process	single-organism cellular process	GO:0010118	stomatal movement	0.027	0.027	0.018	0.022	0.027	0.031	0.031	0.031	0.036	0.036	3.131	2.922	1.634	2.3	2.357	3.805	3.236	3.541	4.228	3.148
0.032	0.277	0.611	0.284	0.343	0.432	0.496	0.099	0.428	0.337	Biological Process	cellular process//single-organism process	single-organism cellular process	GO:0015995	chlorophyll biosynthetic process	0.037	0.022	0.015	0.022	0.022	0.015	0.015	0.029	0.015	0.022	4.317	2.417	1.352	2.283	1.949	1.799	1.529	3.348	1.749	1.953
0.047	0.214	0.373	0.063	0.348	0.172	0.007	0.857	0.001	0.023	Biological Process	cellular process//single-organism process	single-organism cellular process	GO:0016049	cell growth	0.018	0.015	0.015	0.019	0.015	0.014	0.023	0.007	0.025	0.023	2.102	1.66	1.393	1.996	1.339	1.685	2.435	0.784	2.948	2.073
0.075	0.207	0.376	0.07	0.07	0.319	0.051	0.015	0.001	0.005	Biological Process	cellular process//single-organism process	single-organism cellular process	GO:0016458	gene silencing	0.016	0.015	0.015	0.018	0.02	0.011	0.018	0.019	0.023	0.025	1.851	1.604	1.345	1.865	1.791	1.377	1.874	2.179	2.678	2.193
0.143	0.206	0.188	0.53	0.426	0	0	0	0.007	0	Biological Process	cellular process//single-organism process	single-organism cellular process	GO:0022406	membrane docking	0.021	0.021	0.026	0.013	0.017	0.051	0.06	0.06	0.034	0.051	2.498	2.331	2.347	1.321	1.504	6.246	6.196	6.782	4.048	4.521
0.025	0.528	0.316	0.116	0.16	0.435	0.085	0.026	0.007	0.032	Biological Process	cellular process//single-organism process	single-organism cellular process	GO:0030029	actin filament-based process	0.029	0.013	0.021	0.025	0.025	0.013	0.025	0.029	0.033	0.033	3.439	1.375	1.923	2.598	2.219	1.535	2.611	3.334	3.98	2.963
0.463	0.368	0.798	0.88	0.941	0.155	0.02	0.002	0.047	0.096	Biological Process	cellular process//single-organism process	single-organism cellular process	GO:0032940	secretion by cell	0.012	0.014	0.009	0.007	0.007	0.016	0.025	0.03	0.021	0.023	1.356	1.518	0.849	0.717	0.612	1.977	2.642	3.418	2.472	2.045
0.017	0.021	0.13	0.026	0.231	0	0	0	0.084	0	Biological Process	cellular process//single-organism process	single-organism cellular process	GO:0034637	cellular carbohydrate biosynthetic process	0.019	0.02	0.019	0.02	0.017	0.027	0.03	0.03	0.015	0.03	2.236	2.218	1.751	2.095	1.473	3.349	3.095	3.388	1.84	2.635
0.002	0.045	0.575	0.479	0.072	0.4	0.466	0.087	0.723	0.06	Biological Process	cellular process//single-organism process	single-organism cellular process	GO:0036503	ERAD pathway	0.056	0.04	0.016	0.016	0.04	0.016	0.016	0.032	0.008	0.04	6.523	4.348	1.459	1.643	3.507	1.942	1.651	3.614	0.944	3.513
0.579	0.273	0.658	0.101	0.121	0.063	0.076	0.014	0.06	0.001	Biological Process	cellular process//single-organism process	single-organism cellular process	GO:0043647	inositol phosphate metabolic process	0.016	0.031	0.016	0.047	0.047	0.047	0.047	0.062	0.047	0.094	1.835	3.424	1.436	4.852	4.142	5.734	4.875	7.115	5.574	8.3
0.02	0.138	0.121	0.006	0.101	0.435	0.02	0.005	0.037	0.151	Biological Process	cellular process//single-organism process	single-organism cellular process	GO:0044802	single-organism membrane organization	0.021	0.018	0.021	0.027	0.021	0.011	0.023	0.025	0.02	0.02	2.512	1.953	1.966	2.767	1.89	1.308	2.41	2.841	2.332	1.736
0.439	0.199	0.306	0.073	0.224	0.001	0.033	0.135	0.037	0.07	Biological Process	cellular process//single-organism process	single-organism cellular process	GO:0051301	cell division	0.01	0.014	0.015	0.017	0.016	0.022	0.018	0.014	0.016	0.019	1.23	1.565	1.4	1.774	1.431	2.679	1.882	1.626	1.925	1.686
0.083	0.641	0.198	0.26	0.018	0.927	0.267	0.846	0.368	0.888	Biological Process	cellular process//single-organism process	single-organism cellular process	GO:0055086	nucleobase-containing small molecule metabolic process	0.012	0.009	0.014	0.012	0.017	0.007	0.011	0.008	0.01	0.01	1.372	1.012	1.274	1.209	1.465	0.831	1.187	0.897	1.131	0.89
0.001	0.001	0.036	0	0.02	0.001	0	0	0	0.005	Biological Process	cellular process//single-organism process	single-organism cellular process	GO:1902589	single-organism organelle organization	0.021	0.023	0.02	0.027	0.021	0.02	0.024	0.024	0.029	0.023	2.505	2.532	1.879	2.76	1.885	2.501	2.496	2.732	3.488	2.046
0.058	0.06	0.388	0.039	0.171	0.002	0	0	0	0.003	Biological Process	developmental process	anatomical structure development	GO:0009653	anatomical structure morphogenesis	0.014	0.015	0.013	0.016	0.016	0.017	0.022	0.02	0.021	0.021	1.625	1.638	1.221	1.662	1.37	2.1	2.304	2.332	2.502	1.863
0.07	0.134	0.543	0.562	0.357	0.594	0.126	0.194	0.001	0.207	Biological Process	developmental process	anatomical structure development	GO:0009888	tissue development	0.015	0.015	0.012	0.011	0.014	0.009	0.015	0.013	0.021	0.016	1.794	1.674	1.141	1.087	1.266	1.051	1.589	1.522	2.499	1.437
0.351	0.302	1	0.447	0.851	0.772	0.309	0.943	0.018	0.596	Biological Process	developmental process	anatomical structure development	GO:0048468	cell development	0.012	0.014	0.002	0.012	0.009	0.007	0.014	0.005	0.021	0.012	1.457	1.554	0.163	1.285	0.783	0.867	1.475	0.605	2.53	1.099
0.013	0.017	0.058	0.001	0.005	0	0	0	0	0.002	Biological Process	developmental process	anatomical structure development	GO:0048731	system development	0.013	0.014	0.015	0.016	0.017	0.015	0.018	0.016	0.017	0.018	1.546	1.526	1.396	1.703	1.521	1.796	1.843	1.844	1.987	1.591
0.015	0.011	0.239	0.019	0.084	0.025	0.005	0.011	0.001	0.035	Biological Process	developmental process	anatomical structure development	GO:0099402	plant organ development	0.015	0.017	0.015	0.017	0.017	0.014	0.018	0.016	0.017	0.018	1.78	1.827	1.347	1.726	1.474	1.731	1.839	1.783	2.043	1.566
0.596	0.496	0.65	0.275	0.673	0.087	0.025	0.119	0.167	0.175	Biological Process	developmental process	anatomical structure morphogenesis	GO:0048646	anatomical structure formation involved in morphogenesis	0.01	0.012	0.012	0.015	0.012	0.017	0.023	0.017	0.015	0.019	1.136	1.272	1.067	1.602	1.026	2.129	2.414	1.982	1.84	1.712
0.698	1	0.965	0.931	0.842	0.271	0.014	0.333	0.084	0.208	Biological Process	developmental process	anatomical structure morphogenesis	GO:0090698	post-embryonic plant morphogenesis	0.009	0.003	0.006	0.006	0.009	0.014	0.029	0.014	0.02	0.02	1.021	0.318	0.533	0.6	0.768	1.773	3.015	1.65	2.413	1.796
0.329	0.533	0.991	0.702	0.842	0.181	0.043	0.053	0.004	0.11	Biological Process	developmental process	anatomical structure morphogenesis	GO:1905392	plant organ morphogenesis	0.012	0.011	0.006	0.009	0.009	0.014	0.02	0.019	0.023	0.02	1.452	1.185	0.568	0.96	0.82	1.701	2.09	2.111	2.757	1.779
NA	NA	NA	NA	NA	NA	NA	NA	0.036	NA	Biological Process	developmental process	developmental induction	GO:0031129	inductive cell-cell signaling	NA	NA	NA	NA	NA	NA	NA	NA	1	NA	NA	NA	NA	NA	NA	NA	NA	NA	118.908	NA
0.306	0.37	0.934	0.39	0.518	0.263	0.141	0.835	0.047	0.239	Biological Process	developmental process//growth	anatomical structure morphogenesis//developmental growth	GO:0060560	developmental growth involved in morphogenesis	0.014	0.014	0.007	0.014	0.014	0.014	0.018	0.007	0.021	0.018	1.623	1.515	0.635	1.431	1.222	1.691	1.917	0.787	2.466	1.632
0.017	0.028	0.485	0.026	0.157	0.361	NA	NA	0.359	NA	Biological Process	developmental process//growth//negative regulation of biological process	negative regulation of developmental process//negative regulation of growth//developmental growth	GO:0048640	negative regulation of developmental growth	0.091	0.091	0.03	0.091	0.061	0.03	NA	NA	0.03	NA	10.674	9.961	2.785	9.409	5.356	3.707	NA	NA	3.603	NA
0.064	0.371	0.182	0.113	0.28	0.529	0.084	0.002	0.3	0.002	Biological Process	developmental process//negative regulation of biological process	negative regulation of developmental process//negative regulation of multicellular organismal process	GO:0048581	negative regulation of post-embryonic development	0.029	0.017	0.029	0.029	0.023	0.011	0.029	0.046	0.017	0.052	3.374	1.889	2.641	2.974	2.032	1.406	2.989	5.234	2.05	4.579
0.098	0.271	0.036	0.082	0.128	0.005	0.242	0.006	0.005	0.208	Biological Process	developmental process//regulation of biological process	anatomical structure morphogenesis//regulation of developmental process	GO:0022603	regulation of anatomical structure morphogenesis	0.022	0.018	0.033	0.025	0.025	0.033	0.018	0.033	0.033	0.022	2.552	1.985	2.997	2.625	2.241	3.989	1.884	3.712	3.877	1.925
0.123	0.493	0.422	0.953	0.242	0.398	0.482	0.701	0.016	0.393	Biological Process	developmental process//regulation of biological process	regulation of developmental process	GO:0048509	regulation of meristem development	0.023	0.014	0.018	0.005	0.023	0.014	0.014	0.009	0.032	0.018	2.644	1.481	1.656	0.466	1.99	1.653	1.405	1.026	3.749	1.595
0.003	0.106	0.196	0.02	0.086	0.435	0.085	0.003	0.134	0.004	Biological Process	developmental process//regulation of biological process	regulation of developmental process//negative regulation of biological process	GO:0051093	negative regulation of developmental process	0.037	0.025	0.025	0.033	0.029	0.013	0.025	0.037	0.021	0.042	4.403	2.739	2.298	3.45	2.578	1.529	2.6	4.269	2.477	3.689
NA	NA	NA	NA	NA	NA	NA	NA	0.204	0.041	Biological Process	developmental process//single-organism process	anatomical structure morphogenesis//single-organism developmental process	GO:0007164	establishment of tissue polarity	NA	NA	NA	NA	NA	NA	NA	NA	0.077	0.154	NA	NA	NA	NA	NA	NA	NA	NA	9.147	13.62
0.017	0.087	0.291	0.59	0.056	0.125	0.335	0.017	0.047	0.226	Biological Process	developmental process//single-organism process	anatomical structure morphogenesis//single-organism developmental process	GO:0048532	anatomical structure arrangement	0.037	0.031	0.025	0.012	0.037	0.025	0.019	0.037	0.031	0.025	4.349	3.382	2.269	1.278	3.273	3.02	1.926	4.216	3.67	2.186
NA	NA	NA	NA	NA	NA	NA	NA	0.196	0.036	Biological Process	developmental process//single-organism process	anatomical structure morphogenesis//single-organism developmental process	GO:0048729	tissue morphogenesis	NA	NA	NA	NA	NA	NA	NA	NA	0.083	0.167	NA	NA	NA	NA	NA	NA	NA	NA	9.909	14.755
0.323	0.266	0.836	0.774	0.708	0.162	0.073	0.213	0.018	0.076	Biological Process	developmental process//single-organism process	single-organism developmental process	GO:0010015	root morphogenesis	0.014	0.017	0.008	0.008	0.011	0.017	0.023	0.017	0.025	0.025	1.658	1.857	0.779	0.877	0.999	2.073	2.35	1.929	3.023	2.251
0.307	0.687	0.738	0.359	0.752	0.103	0.042	0.324	0.03	0.07	Biological Process	developmental process//single-organism process	single-organism developmental process	GO:0010311	lateral root formation	0.023	0.011	0.011	0.023	0.011	0.034	0.045	0.023	0.045	0.045	2.668	1.245	1.044	2.352	1.004	4.17	4.727	2.587	5.405	4.024
0.003	0.007	0.143	0.056	0.057	0.028	0.003	0.006	0	0.008	Biological Process	developmental process//single-organism process	single-organism developmental process	GO:0048364	root development	0.022	0.022	0.018	0.018	0.02	0.017	0.023	0.02	0.025	0.024	2.528	2.359	1.682	1.894	1.807	2.107	2.351	2.328	2.944	2.096
0.487	0.271	0.357	0.214	0.255	0.063	0.052	0.008	0.033	0.045	Biological Process	developmental process//single-organism process	single-organism developmental process	GO:0048367	shoot system development	0.01	0.012	0.013	0.013	0.014	0.013	0.015	0.016	0.014	0.017	1.119	1.306	1.227	1.332	1.264	1.574	1.537	1.791	1.644	1.519
0.198	0.825	0.699	0.412	0.73	0.08	0.003	0.103	0.037	0.055	Biological Process	developmental process//single-organism process	single-organism developmental process	GO:0090696	post-embryonic plant organ development	0.018	0.007	0.011	0.015	0.011	0.022	0.037	0.022	0.026	0.029	2.158	0.806	1.014	1.522	0.975	2.698	3.824	2.511	3.06	2.604
0.01	0.06	0.456	0.062	0.425	NA	0.137	0.334	0.298	0.197	Biological Process	growth	cell growth	GO:0009825	multidimensional cell growth	0.055	0.044	0.022	0.044	0.022	NA	0.033	0.022	0.022	0.033	6.451	4.816	2.02	4.549	1.942	NA	3.429	2.502	2.613	2.919
0.063	0.009	0.169	0.445	0.053	0.363	0.773	0.188	0.367	0.26	Biological Process	growth	developmental growth	GO:0035266	meristem growth	0.035	0.053	0.035	0.018	0.044	0.018	0.009	0.026	0.018	0.026	4.12	5.767	3.225	1.816	3.876	2.146	0.912	2.996	2.086	2.33
0.084	0.127	0.398	0.009	0.157	0.078	0.633	NA	0.004	NA	Biological Process	growth//regulation of biological process	regulation of growth//negative regulation of biological process	GO:0045926	negative regulation of growth	0.04	0.04	0.027	0.067	0.04	0.04	0.013	NA	0.067	NA	4.697	4.383	2.451	6.9	3.535	4.893	1.387	NA	7.927	NA
NA	NA	0.069	NA	0.515	0.025	0.447	0.454	0.396	0.181	Biological Process	growth//regulation of biological process	regulation of growth//positive regulation of biological process	GO:0045927	positive regulation of growth	NA	NA	0.075	NA	0.025	0.075	0.025	0.025	0.025	0.05	NA	NA	6.893	NA	2.209	9.174	2.6	2.846	2.973	4.426
0.007	0.047	0.005	0.011	0.001	0.594	0.66	0.651	0.582	0.164	Biological Process	immune system process	activation of immune response	GO:0002218	activation of innate immune response	0.062	0.049	0.074	0.062	0.086	0.012	0.012	0.012	0.012	0.037	7.248	5.411	6.808	6.389	7.637	1.51	1.284	1.405	1.468	3.279
0.038	0.057	0.357	0.282	0.006	NA	NA	NA	NA	0.299	Biological Process	immune system process	activation of immune response	GO:0002757	immune response-activating signal transduction	0.125	0.125	0.062	0.062	0.188	NA	NA	NA	NA	0.062	14.677	13.697	5.744	6.469	16.57	NA	NA	NA	NA	5.533
0.001	0.029	0	0	0.002	NA	0.188	0.196	0.177	0.219	Biological Process	immune system process	immune effector process	GO:0009864	induced systemic resistance, jasmonic acid mediated signaling pathway	0.3	0.2	0.4	0.4	0.3	NA	0.1	0.1	0.1	0.1	35.224	21.915	36.763	41.4	26.512	NA	10.4	11.383	11.891	8.853
0.039	0.518	0.591	0.511	0.239	0.145	0.496	NA	NA	0.07	Biological Process	immune system process//negative regulation of biological process//response to stimulus	negative regulation of immune system process//immune response//negative regulation of response to stimulus	GO:0050777	negative regulation of immune response	0.061	0.02	0.02	0.02	0.041	0.041	0.02	NA	NA	0.061	7.189	2.236	1.876	2.112	3.607	4.993	2.123	NA	NA	5.42
0.012	0.068	0.01	0.02	0.001	0.646	0.719	0.695	0.632	0.208	Biological Process	immune system process//positive regulation of biological process//response to stimulus	positive regulation of immune system process//immune response//positive regulation of response to stimulus	GO:0050778	positive regulation of immune response	0.052	0.041	0.062	0.052	0.072	0.01	0.01	0.01	0.01	0.031	6.052	4.519	5.685	5.335	6.377	1.261	1.072	1.174	1.226	2.738
0.273	NA	NA	0.297	0.33	NA	NA	0.044	0.248	0.318	Biological Process	immune system process//regulation of biological process	immune effector process//regulation of immune system process	GO:0002697	regulation of immune effector process	0.056	NA	NA	0.056	0.056	NA	NA	0.111	0.056	0.056	6.523	NA	NA	5.75	4.91	NA	NA	12.648	6.606	4.918
0.012	0.068	0.01	0.02	0.001	0.646	0.719	0.695	0.632	0.208	Biological Process	immune system process//regulation of biological process	regulation of immune system process//positive regulation of biological process	GO:0002684	positive regulation of immune system process	0.052	0.041	0.062	0.052	0.072	0.01	0.01	0.01	0.01	0.031	6.052	4.519	5.685	5.335	6.377	1.261	1.072	1.174	1.226	2.738
0	0.057	0.016	0.021	0.001	0.337	0.417	0.9	0.575	0.033	Biological Process	immune system process//regulation of biological process//response to stimulus	regulation of immune system process//immune response//regulation of response to stimulus	GO:0050776	regulation of immune response	0.052	0.031	0.041	0.036	0.052	0.016	0.016	0.005	0.01	0.036	6.084	3.406	3.81	3.754	4.579	1.901	1.617	0.59	1.232	3.211
0.016	0.528	0.248	0.076	0.295	0.845	0.679	1	0.732	0.759	Biological Process	immune system process//response to stimulus	immune response	GO:0045087	innate immune response	0.018	0.01	0.016	0.017	0.015	0.007	0.009	0.005	0.008	0.01	2.111	1.14	1.478	1.763	1.338	0.81	0.984	0.538	0.9	0.921
0	0	0	0	0	0	0	0	0	0	Biological Process	localization	cellular localization	GO:0046907	intracellular transport	0.022	0.026	0.024	0.029	0.034	0.027	0.034	0.031	0.026	0.031	2.637	2.853	2.205	2.959	2.977	3.247	3.504	3.545	3.096	2.757
0.4	0.273	0.562	0.071	0.049	0.082	0.053	0.23	0.36	0.55	Biological Process	localization	cellular localization	GO:0051640	organelle localization	0.015	0.02	0.015	0.03	0.034	0.025	0.03	0.02	0.015	0.015	1.735	2.159	1.358	3.059	3.047	3.013	3.074	2.243	1.757	1.308
0.063	0.099	0.478	0.375	0.002	0.005	0.03	0.164	0.294	0.133	Biological Process	localization	cellular localization	GO:0071166	ribonucleoprotein complex localization	0.029	0.029	0.018	0.018	0.053	0.041	0.035	0.023	0.018	0.029	3.433	3.204	1.612	1.816	4.651	5.007	3.649	2.663	2.086	2.589
0	0	0	0	0	0	0	0	0	0	Biological Process	localization	establishment of localization//cellular localization	GO:0051649	establishment of localization in cell	0.022	0.025	0.023	0.03	0.033	0.025	0.032	0.03	0.025	0.03	2.56	2.761	2.137	3.059	2.954	3.082	3.376	3.419	2.996	2.659
0.003	0	0.027	0	0	0	0	0	0	0	Biological Process	localization	establishment of localization	GO:0006810	transport	0.011	0.014	0.014	0.014	0.018	0.012	0.016	0.015	0.014	0.017	1.346	1.553	1.242	1.492	1.549	1.493	1.67	1.706	1.656	1.494
0	0	0	0	0	0	0	0	0	0	Biological Process	localization	establishment of localization	GO:0045184	establishment of protein localization	0.023	0.026	0.025	0.026	0.03	0.03	0.036	0.032	0.025	0.032	2.67	2.84	2.257	2.683	2.693	3.616	3.784	3.624	3.028	2.818
0.004	0.057	0.217	0.061	0	0.001	0.002	0.001	0.15	0.038	Biological Process	localization	establishment of localization	GO:0051236	establishment of RNA localization	0.036	0.028	0.024	0.028	0.06	0.04	0.04	0.04	0.02	0.032	4.21	3.056	2.197	2.886	5.281	4.873	4.144	4.535	2.369	2.822
0.307	0.207	0.69	0.037	0.139	0.276	0.35	0.327	0.513	0.691	Biological Process	localization	establishment of localization	GO:0051656	establishment of organelle localization	0.018	0.024	0.012	0.036	0.03	0.018	0.018	0.018	0.012	0.012	2.097	2.609	1.094	3.696	2.63	2.184	1.857	2.033	1.416	1.054
0	0	0	0	0	0	0	0	0	0	Biological Process	localization	macromolecule localization//cellular localization	GO:0070727	cellular macromolecule localization	0.024	0.028	0.027	0.028	0.03	0.027	0.034	0.028	0.023	0.03	2.767	3.031	2.448	2.863	2.671	3.321	3.517	3.207	2.68	2.63
0.006	0.069	0.249	0.076	0	0.001	0.003	0.002	0.175	0.052	Biological Process	localization	macromolecule localization	GO:0006403	RNA localization	0.033	0.026	0.022	0.026	0.056	0.037	0.037	0.037	0.019	0.03	3.928	2.851	2.05	2.693	4.928	4.547	3.866	4.232	2.21	2.633
0	0	0	0	0	0	0	0	0	0	Biological Process	localization	macromolecule localization	GO:0008104	protein localization	0.022	0.025	0.025	0.025	0.029	0.028	0.035	0.03	0.025	0.03	2.637	2.78	2.294	2.626	2.536	3.46	3.634	3.457	2.918	2.688
0.502	0.525	0.597	0.518	0.579	0.147	0.048	0.042	0.156	0.071	Biological Process	localization	maintenance of location	GO:0019915	lipid storage	0.02	0.02	0.02	0.02	0.02	0.04	0.06	0.06	0.04	0.06	2.348	2.191	1.838	2.07	1.767	4.893	6.24	6.83	4.756	5.312
0.151	0.402	0.289	0.195	0.465	0.661	0.73	0.708	NA	0.03	Biological Process	localization	maintenance of location	GO:0051238	sequestering of metal ion	0.03	0.02	0.03	0.03	0.02	0.01	0.01	0.01	NA	0.05	3.488	2.17	2.73	3.074	1.75	1.211	1.03	1.127	NA	4.383
0.13	0.187	0.069	0.462	0.009	0.405	0.135	0.454	0.126	0.008	Biological Process	metabolic process	biosynthetic process	GO:1903409	reactive oxygen species biosynthetic process	0.05	0.05	0.075	0.025	0.1	0.025	0.05	0.025	0.05	0.1	5.871	5.479	6.893	2.587	8.837	3.058	5.2	2.846	5.945	8.853
0.265	0.353	0.666	0.273	0.261	0.928	0.619	0.527	0.007	0.518	Biological Process	metabolic process	biosynthetic process//organic substance metabolic process	GO:1901576	organic substance biosynthetic process	0.009	0.01	0.011	0.01	0.012	0.008	0.01	0.009	0.01	0.012	1.063	1.048	0.999	1.059	1.056	0.943	1.001	1.02	1.175	1.019
NA	NA	NA	NA	NA	NA	NA	0.182	0.167	0.023	Biological Process	metabolic process	catabolic process//hormone metabolic process	GO:0042447	hormone catabolic process	NA	NA	NA	NA	NA	NA	NA	0.111	0.111	0.222	NA	NA	NA	NA	NA	NA	NA	12.648	13.212	19.673
0.005	0.277	0.315	0.214	0.001	0.138	0.012	0.273	0.173	0.029	Biological Process	metabolic process	catabolic process//organic substance metabolic process	GO:1901575	organic substance catabolic process	0.012	0.01	0.012	0.011	0.016	0.01	0.013	0.01	0.01	0.014	1.363	1.12	1.113	1.14	1.385	1.177	1.3	1.118	1.156	1.239
0.111	0.194	0.459	0.177	0.106	0.688	0.247	0.301	0.001	0.215	Biological Process	metabolic process//cellular process	biosynthetic process//cellular metabolic process	GO:0044249	cellular biosynthetic process	0.009	0.01	0.011	0.01	0.012	0.008	0.01	0.009	0.01	0.012	1.102	1.088	1.032	1.083	1.093	0.988	1.06	1.057	1.224	1.063
0.011	0.632	0.342	0.231	0.024	0.283	0.024	0.766	0.229	0.467	Biological Process	metabolic process//cellular process	catabolic process//cellular metabolic process	GO:0044248	cellular catabolic process	0.011	0.009	0.012	0.011	0.014	0.009	0.012	0.008	0.01	0.012	1.342	1.009	1.108	1.139	1.262	1.113	1.276	0.963	1.132	1.049
0.01	0.005	0.428	0.205	0.01	0.235	0.036	0.209	0.031	0.151	Biological Process	metabolic process//cellular process	cellular metabolic process	GO:0006413	translational initiation	0.022	0.024	0.014	0.016	0.026	0.013	0.02	0.014	0.019	0.019	2.527	2.673	1.319	1.633	2.282	1.579	2.089	1.633	2.218	1.651
0	0	0	0	0	0.07	0.03	0.021	0.078	0.01	Biological Process	metabolic process//cellular process	cellular metabolic process	GO:0006793	phosphorus metabolic process	0.013	0.013	0.016	0.013	0.015	0.01	0.011	0.011	0.01	0.014	1.487	1.436	1.472	1.35	1.35	1.177	1.195	1.216	1.167	1.215
0.422	NA	0.519	0.445	0.174	0.003	0.004	0.003	0.003	0.038	Biological Process	metabolic process//cellular process	cellular metabolic process	GO:0010191	mucilage metabolic process	0.027	NA	0.027	0.027	0.054	0.108	0.108	0.108	0.108	0.081	3.173	NA	2.484	2.797	4.777	13.223	11.244	12.306	12.855	7.178
0.063	0.02	0.001	0.003	0	0.008	0.018	0.01	0.564	0.002	Biological Process	metabolic process//cellular process	cellular metabolic process	GO:0043094	cellular metabolic compound salvage	0.023	0.03	0.043	0.036	0.053	0.03	0.03	0.03	0.01	0.04	2.721	3.265	3.956	3.77	4.682	3.645	3.099	3.392	1.181	3.518
NA	0.695	NA	0.364	0.419	0.033	0.044	0.331	0.294	0.422	Biological Process	metabolic process//cellular process	cellular metabolic process	GO:0043449	cellular alkene metabolic process	NA	0.011	NA	0.022	0.022	0.044	0.044	0.022	0.022	0.022	NA	1.217	NA	2.3	1.964	5.436	4.622	2.53	2.642	1.967
0.004	0.01	0.139	0.04	0.221	0.001	0	0.001	0.007	0.001	Biological Process	metabolic process//cellular process	cellular metabolic process	GO:0044262	cellular carbohydrate metabolic process	0.018	0.018	0.017	0.017	0.015	0.018	0.023	0.02	0.017	0.023	2.089	1.949	1.518	1.71	1.347	2.254	2.379	2.242	1.964	2.025
0	0	0.001	0.003	0	0.074	0.011	0.032	0.127	0	Biological Process	metabolic process//cellular process	cellular metabolic process	GO:0051186	cofactor metabolic process	0.024	0.024	0.024	0.02	0.028	0.013	0.018	0.015	0.013	0.026	2.779	2.594	2.176	2.053	2.488	1.643	1.863	1.748	1.522	2.266
0.063	0.413	0.666	0.16	0.164	0.01	0.299	0.107	0.078	0.114	Biological Process	metabolic process//cellular process//negative regulation of biological process	negative regulation of metabolic process//cellular metabolic process//negative regulation of cellular process	GO:0031324	negative regulation of cellular metabolic process	0.014	0.011	0.011	0.014	0.016	0.016	0.012	0.013	0.013	0.016	1.644	1.2	1.007	1.449	1.398	1.936	1.266	1.524	1.592	1.455
0.018	0.215	0.074	0.248	0.075	0.068	0.098	0.695	0.027	0.001	Biological Process	metabolic process//cellular process//positive regulation of biological process	positive regulation of metabolic process//cellular metabolic process//positive regulation of cellular process	GO:0031325	positive regulation of cellular metabolic process	0.017	0.014	0.019	0.014	0.019	0.015	0.015	0.009	0.016	0.025	2.01	1.501	1.731	1.418	1.665	1.78	1.603	0.975	1.934	2.198
0.003	0.057	0.038	0.001	0.004	0.241	0.066	0.01	0.002	0.003	Biological Process	metabolic process//cellular process//single-organism process	cellular metabolic process//organic substance metabolic process//single-organism cellular process	GO:0006082	organic acid metabolic process	0.013	0.012	0.015	0.015	0.016	0.01	0.012	0.012	0.013	0.016	1.517	1.327	1.336	1.555	1.413	1.166	1.277	1.416	1.517	1.43
0.027	0.01	0.058	0.019	0.025	0.007	0.027	0.016	0	0	Biological Process	metabolic process//cellular process//single-organism process	cellular metabolic process//single-organism cellular process	GO:0044255	cellular lipid metabolic process	0.013	0.015	0.016	0.015	0.017	0.014	0.015	0.014	0.016	0.021	1.548	1.661	1.454	1.569	1.485	1.693	1.508	1.576	1.92	1.867
0.063	0.102	0.306	0.021	0	0.361	0.039	0.14	0.368	0.015	Biological Process	metabolic process//cellular process//single-organism process	cellular metabolic process//single-organism metabolic process//organic substance metabolic process//single-organism cellular process	GO:0006081	cellular aldehyde metabolic process	0.023	0.023	0.02	0.03	0.046	0.013	0.026	0.02	0.013	0.033	2.713	2.531	1.82	3.074	4.083	1.615	2.746	2.254	1.57	2.922
0.194	0.245	0.625	0.55	0.097	0.05	0.014	0.543	0.177	0.091	Biological Process	metabolic process//cellular process//single-organism process	single-organism metabolic process//signal transduction//single-organism cellular process	GO:0023014	signal transduction by protein phosphorylation	0.036	0.036	0.018	0.018	0.054	0.054	0.071	0.018	0.036	0.054	4.193	3.913	1.641	1.848	4.734	6.553	7.429	2.033	4.247	4.743
0.001	0.003	0.141	0.056	0.008	0.007	0.161	0.042	0.212	0.044	Biological Process	metabolic process	methylation	GO:0043414	macromolecule methylation	0.023	0.023	0.019	0.019	0.025	0.02	0.015	0.018	0.013	0.021	2.746	2.563	1.72	1.937	2.171	2.432	1.581	1.997	1.53	1.864
0.268	0.449	0.91	0.301	0.484	0.147	0.372	0.406	0.026	0.166	Biological Process	metabolic process//negative regulation of biological process	biosynthetic process//negative regulation of metabolic process	GO:0009890	negative regulation of biosynthetic process	0.012	0.011	0.008	0.013	0.013	0.013	0.012	0.011	0.017	0.017	1.419	1.222	0.769	1.347	1.15	1.591	1.257	1.27	1.989	1.481
0.072	0.116	0.519	0.031	0.077	0.002	0.089	0.012	0.003	0.006	Biological Process	metabolic process//negative regulation of biological process	negative regulation of metabolic process	GO:0010605	negative regulation of macromolecule metabolic process	0.013	0.013	0.012	0.016	0.016	0.016	0.014	0.015	0.016	0.019	1.513	1.46	1.102	1.609	1.453	1.956	1.432	1.719	1.902	1.691
NA	NA	NA	NA	NA	0.015	0.019	0.182	NA	0.208	Biological Process	metabolic process//negative regulation of biological process	negative regulation of metabolic process	GO:1900909	negative regulation of olefin metabolic process	NA	NA	NA	NA	NA	0.222	0.222	0.111	NA	0.111	NA	NA	NA	NA	NA	27.182	23.112	12.648	NA	9.837
NA	NA	NA	NA	NA	0.078	0.003	0.087	NA	0.108	Biological Process	metabolic process//negative regulation of biological process	negative regulation of metabolic process//hormone metabolic process	GO:0032351	negative regulation of hormone metabolic process	NA	NA	NA	NA	NA	0.333	0.667	0.333	NA	0.333	NA	NA	NA	NA	NA	40.772	69.336	37.944	NA	29.51
0.323	0.514	0.947	0.329	0.393	0.01	0.464	0.114	0.081	0.15	Biological Process	metabolic process//negative regulation of biological process	nitrogen compound metabolic process//negative regulation of metabolic process	GO:0051172	negative regulation of nitrogen compound metabolic process	0.011	0.01	0.008	0.012	0.013	0.016	0.011	0.013	0.013	0.016	1.276	1.121	0.764	1.257	1.187	1.955	1.13	1.528	1.597	1.415
0.268	0.023	0.415	0.55	0.1	0.467	0.535	0.533	0.781	0.913	Biological Process	metabolic process	nitrogen compound metabolic process	GO:0071941	nitrogen cycle metabolic process	0.02	0.041	0.02	0.014	0.034	0.014	0.014	0.014	0.007	0.007	2.38	4.442	1.863	1.399	2.986	1.653	1.405	1.538	0.803	0.598
0.647	0.023	0.236	0.15	0.197	0.078	0.05	0.661	0.186	0.183	Biological Process	metabolic process	nitrogen compound metabolic process	GO:0097164	ammonium ion metabolic process	0.01	0.035	0.025	0.025	0.025	0.025	0.03	0.01	0.02	0.025	1.18	3.854	2.309	2.6	2.22	3.073	3.136	1.144	2.39	2.224
0	0	0	0	0	0.231	0.024	0.087	0.06	0.208	Biological Process	metabolic process	nitrogen compound metabolic process//organic substance metabolic process	GO:1901564	organonitrogen compound metabolic process	0.012	0.011	0.013	0.012	0.014	0.009	0.011	0.01	0.009	0.012	1.359	1.21	1.24	1.192	1.238	1.059	1.119	1.093	1.105	1.055
0.004	0.044	0.014	0.007	0	0.147	0.024	0.043	0.007	0.001	Biological Process	metabolic process	organic substance metabolic process	GO:0019637	organophosphate metabolic process	0.014	0.013	0.016	0.015	0.02	0.01	0.014	0.012	0.013	0.018	1.616	1.43	1.483	1.548	1.804	1.277	1.432	1.405	1.552	1.597
0.016	0.537	0.167	0.306	0.101	0.774	0.528	0.656	0.198	0.972	Biological Process	metabolic process	organic substance metabolic process	GO:0043170	macromolecule metabolic process	0.009	0.009	0.012	0.01	0.012	0.008	0.01	0.009	0.009	0.011	1.105	1.011	1.059	1.034	1.061	0.984	1.009	0.999	1.048	0.962
NA	0.695	NA	0.364	0.419	0.033	0.044	0.331	0.294	0.422	Biological Process	metabolic process	organic substance metabolic process	GO:1900673	olefin metabolic process	NA	0.011	NA	0.022	0.022	0.044	0.044	0.022	0.022	0.022	NA	1.217	NA	2.3	1.964	5.436	4.622	2.53	2.642	1.967
0.004	0.641	0.121	0.187	0.006	0.303	0.098	0.335	0.658	0.202	Biological Process	metabolic process	organic substance metabolic process	GO:1901135	carbohydrate derivative metabolic process	0.013	0.009	0.014	0.012	0.016	0.009	0.012	0.01	0.008	0.013	1.551	1.009	1.288	1.222	1.45	1.151	1.27	1.139	0.976	1.187
0.32	0.188	0.614	0.445	0.092	0.078	0.07	0.012	0.289	0.009	Biological Process	metabolic process	organic substance metabolic process	GO:1901615	organic hydroxy compound metabolic process	0.012	0.015	0.012	0.012	0.019	0.015	0.017	0.019	0.012	0.023	1.377	1.635	1.078	1.214	1.696	1.826	1.774	2.184	1.394	2.076
0.019	0.194	0.05	0.276	0.024	0.14	0.348	0.791	0.007	0.003	Biological Process	metabolic process//positive regulation of biological process	biosynthetic process//positive regulation of metabolic process	GO:0009891	positive regulation of biosynthetic process	0.019	0.015	0.022	0.014	0.023	0.014	0.013	0.008	0.021	0.027	2.27	1.694	2.013	1.467	2.05	1.734	1.34	0.88	2.452	2.396
0.014	0.194	0.058	0.276	0.056	0.08	0.172	0.939	0.035	0.001	Biological Process	metabolic process//positive regulation of biological process	nitrogen compound metabolic process//positive regulation of metabolic process	GO:0051173	positive regulation of nitrogen compound metabolic process	0.018	0.014	0.02	0.013	0.02	0.014	0.014	0.006	0.016	0.026	2.087	1.558	1.797	1.38	1.728	1.74	1.479	0.708	1.903	2.282
0.015	0.196	0.058	0.279	0.033	0.081	0.174	0.939	0.036	0.001	Biological Process	metabolic process//positive regulation of biological process	positive regulation of metabolic process	GO:0010604	positive regulation of macromolecule metabolic process	0.018	0.014	0.019	0.013	0.02	0.014	0.014	0.006	0.016	0.026	2.078	1.551	1.789	1.374	1.799	1.732	1.473	0.705	1.894	2.272
0.085	0.404	0.473	0.125	NA	0.013	0.381	0.002	0.344	NA	Biological Process	metabolic process//positive regulation of biological process	positive regulation of metabolic process	GO:0051353	positive regulation of oxidoreductase activity	0.067	0.033	0.033	0.067	NA	0.1	0.033	0.133	0.033	NA	7.828	3.652	3.064	6.9	NA	12.232	3.467	15.178	3.964	NA
0.898	0.932	0.401	0.472	0.797	0.013	0.456	0.114	0.204	0.046	Biological Process	metabolic process	primary metabolic process	GO:0006099	tricarboxylic acid cycle	0.005	0.005	0.019	0.014	0.009	0.033	0.014	0.024	0.019	0.033	0.556	0.519	1.742	1.472	0.838	4.058	1.479	2.697	2.254	2.937
0	0.068	0.001	0	0.001	0.028	0.011	0.002	0	0	Biological Process	metabolic process	primary metabolic process	GO:0006520	cellular amino acid metabolic process	0.02	0.014	0.021	0.022	0.022	0.014	0.017	0.017	0.021	0.023	2.297	1.568	1.973	2.271	1.939	1.692	1.737	1.955	2.496	2.027
0	0.001	0	0.01	0	0.173	0.029	0.087	0.104	0.232	Biological Process	metabolic process	primary metabolic process	GO:0019538	protein metabolic process	0.012	0.011	0.013	0.011	0.014	0.009	0.011	0.01	0.009	0.012	1.358	1.216	1.24	1.166	1.218	1.082	1.134	1.109	1.103	1.059
0.003	0.114	0.198	0.007	0.001	0	0	0.001	0.522	0.002	Biological Process	metabolic process	primary metabolic process//organic substance metabolic process	GO:0005975	carbohydrate metabolic process	0.013	0.012	0.013	0.014	0.017	0.013	0.016	0.014	0.009	0.017	1.532	1.277	1.215	1.459	1.476	1.639	1.629	1.585	1.035	1.479
0.13	0.476	0.543	0.167	NA	0.025	0.447	0.004	0.396	NA	Biological Process	metabolic process//regulation of biological process	regulation of metabolic process	GO:0051341	regulation of oxidoreductase activity	0.05	0.025	0.025	0.05	NA	0.075	0.025	0.1	0.025	NA	5.871	2.739	2.298	5.175	NA	9.174	2.6	11.383	2.973	NA
NA	NA	NA	0.276	NA	0.033	0.037	0.254	NA	0.284	Biological Process	metabolic process//regulation of biological process	regulation of metabolic process	GO:1900908	regulation of olefin metabolic process	NA	NA	NA	0.067	NA	0.133	0.133	0.067	NA	0.067	NA	NA	NA	6.9	NA	16.309	13.867	7.589	NA	5.902
0.016	0.088	0.306	0.016	0.02	0.001	0.024	0.008	0.003	0.003	Biological Process	metabolic process//regulation of biological process	regulation of metabolic process//negative regulation of biological process	GO:0009892	negative regulation of metabolic process	0.015	0.014	0.014	0.016	0.018	0.017	0.015	0.015	0.016	0.02	1.704	1.497	1.255	1.679	1.584	2.036	1.598	1.749	1.878	1.738
0.011	0.207	0.032	0.177	0.077	0.04	0.098	0.572	0.043	0.003	Biological Process	metabolic process//regulation of biological process	regulation of metabolic process//positive regulation of biological process	GO:0009893	positive regulation of metabolic process	0.018	0.014	0.02	0.014	0.018	0.015	0.015	0.01	0.015	0.023	2.071	1.494	1.843	1.494	1.63	1.864	1.585	1.095	1.812	2.059
0.03	0.002	0.01	0.006	0.018	0.017	0.002	0.001	0.009	0.004	Biological Process	metabolic process//single-organism process	biosynthetic process//single-organism metabolic process	GO:0044711	single-organism biosynthetic process	0.011	0.013	0.015	0.013	0.015	0.011	0.014	0.013	0.011	0.015	1.296	1.434	1.339	1.367	1.288	1.337	1.409	1.438	1.354	1.34
0	0.014	0.045	0	0	0.164	0.161	0.031	0.007	0.002	Biological Process	metabolic process//single-organism process	catabolic process//single-organism metabolic process	GO:0044712	single-organism catabolic process	0.02	0.016	0.017	0.021	0.027	0.011	0.013	0.014	0.015	0.02	2.406	1.706	1.544	2.163	2.354	1.354	1.321	1.586	1.754	1.742
0.019	0.008	0.01	0.01	0.004	0.01	0.041	0.002	0.001	0	Biological Process	metabolic process//single-organism process	primary metabolic process//single-organism metabolic process//organic substance metabolic process	GO:0006629	lipid metabolic process	0.013	0.014	0.016	0.015	0.017	0.013	0.013	0.014	0.014	0.019	1.475	1.552	1.49	1.513	1.514	1.537	1.378	1.612	1.684	1.699
0.009	0.074	0.058	0.462	0.456	0.126	0.447	0.046	0.133	0.082	Biological Process	metabolic process//single-organism process	single-organism metabolic process	GO:0042440	pigment metabolic process	0.025	0.021	0.025	0.012	0.015	0.017	0.012	0.021	0.017	0.023	2.929	2.278	2.293	1.291	1.286	2.034	1.297	2.367	1.978	2.025
0.001	0.02	0.003	0.001	0	0.176	0.015	0.015	0.002	0.002	Biological Process	metabolic process//single-organism process	single-organism metabolic process	GO:0044281	small molecule metabolic process	0.012	0.012	0.015	0.014	0.016	0.009	0.012	0.011	0.012	0.015	1.443	1.304	1.356	1.415	1.451	1.155	1.289	1.299	1.403	1.332
0.02	0.142	0.304	0.021	0.049	0.003	0.003	0.012	0.084	0.001	Biological Process	metabolic process//single-organism process	single-organism metabolic process	GO:0044723	single-organism carbohydrate metabolic process	0.013	0.012	0.013	0.015	0.016	0.014	0.016	0.014	0.012	0.019	1.556	1.351	1.218	1.531	1.417	1.734	1.667	1.579	1.393	1.665
0.011	0.508	0.006	0.375	0.159	0.003	0.008	0.01	0.263	0.147	Biological Process	metabolic process//single-organism process	single-organism metabolic process	GO:0070085	glycosylation	0.026	0.012	0.033	0.014	0.021	0.028	0.028	0.026	0.014	0.021	3.039	1.289	3.028	1.461	1.871	3.454	2.937	2.946	1.679	1.875
0.268	0.452	0.182	0.297	0.465	0.525	0.467	0.057	0.168	0.013	Biological Process	multicellular organismal process//developmental process//regulation of biological process	regulation of multicellular organismal process//regulation of developmental process	GO:2000026	regulation of multicellular organismal development	0.012	0.011	0.017	0.013	0.013	0.009	0.011	0.016	0.013	0.022	1.439	1.231	1.596	1.374	1.173	1.124	1.169	1.86	1.579	1.989
0.005	0.027	0.112	0	0.001	0	0	0	0	0	Biological Process	multicellular organismal process//developmental process//single-organism process	single-multicellular organism process//single-organism developmental process//anatomical structure development	GO:0007275	multicellular organism development	0.013	0.013	0.014	0.016	0.017	0.013	0.016	0.016	0.016	0.018	1.482	1.383	1.266	1.629	1.492	1.624	1.654	1.81	1.872	1.611
0.017	0.286	0.263	0.082	0.231	0.628	0.064	0.002	0.21	0.002	Biological Process	multicellular organismal process//single-organism process//regulation of biological process	single-multicellular organism process//regulation of multicellular organismal process//negative regulation of biological process	GO:0051241	negative regulation of multicellular organismal process	0.033	0.019	0.023	0.028	0.023	0.009	0.028	0.042	0.019	0.047	3.823	2.039	2.137	2.888	2.055	1.138	2.902	4.765	2.212	4.118
0.599	0.652	0.621	0.667	0.462	0.536	0.063	0.044	0.006	0.208	Biological Process	multicellular organismal process//single-organism process	single-multicellular organism process	GO:0007389	pattern specification process	0.01	0.01	0.012	0.01	0.015	0.01	0.022	0.022	0.027	0.02	1.157	1.08	1.132	1.02	1.306	1.205	2.305	2.523	3.222	1.744
0.241	0.286	0.787	0.174	0.062	0.097	0.467	0.254	0.042	0.208	Biological Process	multicellular organismal process//single-organism process	single-multicellular organism process	GO:0009561	megagametogenesis	0.019	0.019	0.009	0.023	0.032	0.023	0.014	0.019	0.028	0.023	2.174	2.029	0.851	2.396	2.864	2.831	1.444	2.108	3.303	2.049
0.011	0.292	0.058	0	0.006	0	0	0	0	0	Biological Process	multicellular organismal process//single-organism process	single-multicellular organism process	GO:0009791	post-embryonic development	0.014	0.011	0.016	0.018	0.018	0.017	0.021	0.019	0.018	0.023	1.623	1.212	1.44	1.812	1.575	2.067	2.173	2.203	2.192	2.013
0.037	0.585	0.239	0.397	0.204	0.078	0.053	0.196	0.3	0.018	Biological Process	multicellular organismal process//single-organism process	single-multicellular organism process	GO:0009845	seed germination	0.027	0.011	0.023	0.015	0.023	0.023	0.027	0.019	0.015	0.034	3.125	1.25	2.097	1.574	2.016	2.791	2.768	2.164	1.808	3.03
0.273	0.068	0.376	0.297	0.33	0.247	0.049	0.287	0.04	0.069	Biological Process	multicellular organismal process//single-organism process	single-multicellular organism process	GO:0048871	multicellular organismal homeostasis	0.056	0.111	0.056	0.056	0.056	0.056	0.111	0.056	0.111	0.111	6.523	12.175	5.106	5.75	4.91	6.795	11.556	6.324	13.212	9.837
0.474	0.508	0.861	0.282	0.34	0.201	0.824	0.097	0.028	0.166	Biological Process	multicellular organismal process//single-organism process	single-multicellular organism process	GO:0055046	microgametogenesis	0.015	0.015	0.007	0.022	0.022	0.022	0.007	0.03	0.037	0.03	1.739	1.623	0.681	2.3	1.964	2.718	0.77	3.373	4.404	2.623
0.014	0.149	0.008	0.071	0.005	0.034	0.007	0.103	0.088	0.002	Biological Process	multi-organism process	interspecies interaction between organisms	GO:0044403	symbiosis, encompassing mutualism through parasitism	0.034	0.025	0.044	0.03	0.044	0.03	0.039	0.025	0.025	0.049	4.049	2.699	4.075	3.059	3.918	3.615	4.099	2.804	2.929	4.361
0.021	0.3	0.066	0.036	0.012	0.57	0.281	0.277	0.238	0.044	Biological Process	multi-organism process	interspecies interaction between organisms	GO:0051701	interaction with host	0.054	0.027	0.054	0.054	0.068	0.014	0.027	0.027	0.027	0.054	6.347	2.961	4.968	5.595	5.971	1.653	2.811	3.077	3.214	4.785
NA	NA	0.155	NA	NA	0.002	0.003	NA	NA	0.108	Biological Process	multi-organism process	interspecies interaction between organisms	GO:0051702	interaction with symbiont	NA	NA	0.333	NA	NA	0.667	0.667	NA	NA	0.333	NA	NA	30.636	NA	NA	81.545	69.336	NA	NA	29.51
0.145	0.726	0.77	0.191	0.235	0.044	0.377	0.147	0.324	0.213	Biological Process	multi-organism process	response to other organism	GO:0009615	response to virus	0.03	0.01	0.01	0.03	0.03	0.04	0.02	0.03	0.02	0.03	3.558	1.107	0.928	3.136	2.678	4.942	2.101	3.449	2.402	2.683
0	0.029	0.008	0.02	0.001	0.301	0.027	0.523	0.138	0.011	Biological Process	multi-organism process	response to other organism	GO:0009617	response to bacterium	0.029	0.021	0.027	0.023	0.032	0.012	0.021	0.011	0.015	0.026	3.37	2.317	2.499	2.345	2.803	1.478	2.199	1.204	1.796	2.273
0.002	0.161	0.014	0.005	0.008	0.138	0.031	0.454	0.075	0.077	Biological Process	multi-organism process	response to other organism	GO:0098542	defense response to other organism	0.019	0.014	0.021	0.02	0.022	0.013	0.017	0.01	0.014	0.018	2.271	1.549	1.915	2.079	1.907	1.547	1.78	1.186	1.681	1.581
NA	NA	0.155	NA	NA	0.002	0.003	NA	NA	0.108	Biological Process	positive regulation of biological process//multi-organism process	positive regulation of multi-organism process	GO:0048524	positive regulation of viral process	NA	NA	0.333	NA	NA	0.667	0.667	NA	NA	0.333	NA	NA	30.636	NA	NA	81.545	69.336	NA	NA	29.51
0.035	0.286	0.398	0.155	0.196	0.775	0.836	0.506	0.031	0.181	Biological Process	positive regulation of biological process	positive regulation of cellular component biogenesis	GO:0031334	positive regulation of protein complex assembly	0.036	0.021	0.021	0.029	0.029	0.007	0.007	0.014	0.036	0.029	4.193	2.348	1.969	2.957	2.525	0.874	0.743	1.626	4.247	2.529
0.46	0.488	0.254	0.179	0.533	0.028	0	0.005	0.004	0.197	Biological Process	positive regulation of biological process	positive regulation of cellular protein localization	GO:0090316	positive regulation of intracellular protein transport	0.023	0.023	0.047	0.047	0.023	0.07	0.14	0.093	0.093	0.047	2.731	2.548	4.275	4.814	2.055	8.534	14.512	10.589	11.061	4.118
0.46	0.488	0.254	0.179	0.533	0.028	0	0.005	0.004	0.197	Biological Process	positive regulation of biological process	positive regulation of transport	GO:0032388	positive regulation of intracellular transport	0.023	0.023	0.047	0.047	0.023	0.07	0.14	0.093	0.093	0.047	2.731	2.548	4.275	4.814	2.055	8.534	14.512	10.589	11.061	4.118
NA	NA	NA	NA	NA	0.025	0.002	0.002	0.002	0.036	Biological Process	positive regulation of biological process	positive regulation of transport	GO:0034764	positive regulation of transmembrane transport	NA	NA	NA	NA	NA	0.167	0.25	0.25	0.25	0.167	NA	NA	NA	NA	NA	20.386	26.001	28.458	29.727	14.755
0.46	0.488	0.254	0.179	0.533	0.028	0	0.005	0.004	0.197	Biological Process	positive regulation of biological process	positive regulation of transport//positive regulation of establishment of protein localization	GO:0051222	positive regulation of protein transport	0.023	0.023	0.047	0.047	0.023	0.07	0.14	0.093	0.093	0.047	2.731	2.548	4.275	4.814	2.055	8.534	14.512	10.589	11.061	4.118
0.025	0.118	0.008	0.014	0.006	0.738	0.805	0.786	0.723	0.06	Biological Process	positive regulation of biological process//response to stimulus	positive regulation of response to stimulus	GO:0031349	positive regulation of defense response	0.04	0.032	0.056	0.048	0.056	0.008	0.008	0.008	0.008	0.04	4.659	3.479	5.106	4.929	4.91	0.971	0.825	0.903	0.944	3.513
NA	NA	NA	NA	NA	0.18	NA	0.02	0.019	NA	Biological Process	positive regulation of biological process//response to stimulus	positive regulation of response to stimulus	GO:1902884	positive regulation of response to oxidative stress	NA	NA	NA	NA	NA	0.091	NA	0.182	0.182	NA	NA	NA	NA	NA	NA	11.12	NA	20.697	21.62	NA
0.021	0.216	0.182	0.219	0.278	0.845	0.899	0.598	0.059	0.253	Biological Process	regulation of biological process//cellular component organization or biogenesis	regulation of cellular component biogenesis//positive regulation of biological process//cellular component biogenesis	GO:0044089	positive regulation of cellular component biogenesis	0.035	0.023	0.029	0.023	0.023	0.006	0.006	0.012	0.029	0.023	4.072	2.533	2.656	2.393	2.043	0.707	0.601	1.316	3.437	2.047
0.194	0.555	0.128	0.242	0.615	0.05	0	0.01	0.008	0.252	Biological Process	regulation of biological process//localization	regulation of localization//cellular localization	GO:0060341	regulation of cellular localization	0.036	0.018	0.054	0.036	0.018	0.054	0.107	0.071	0.071	0.036	4.193	1.957	4.924	3.696	1.578	6.553	11.143	8.131	8.493	3.162
0.552	0.57	0.141	0.252	0.628	0.054	0	0.011	0.009	0.266	Biological Process	regulation of biological process//localization	regulation of localization	GO:0032880	regulation of protein localization	0.017	0.017	0.051	0.034	0.017	0.051	0.102	0.068	0.068	0.034	1.99	1.857	4.673	3.508	1.498	6.22	10.577	7.717	8.062	3.001
0.017	0.014	0.083	0.075	0.211	0.03	0	0.002	0.013	0.197	Biological Process	regulation of biological process//localization	regulation of localization	GO:0051049	regulation of transport	0.025	0.028	0.025	0.023	0.02	0.023	0.04	0.03	0.025	0.02	2.957	3.036	2.315	2.346	1.781	2.773	4.192	3.441	2.995	1.784
NA	NA	0.121	0.328	0.357	0.054	0.008	0.309	NA	0.085	Biological Process	regulation of biological process//multi-organism process	regulation of multi-organism process	GO:0043903	regulation of symbiosis, encompassing mutualism through parasitism	NA	NA	0.095	0.048	0.048	0.095	0.143	0.048	NA	0.095	NA	NA	8.753	4.929	4.208	11.649	14.858	5.421	NA	8.431
0.273	NA	NA	0.297	0.33	NA	NA	0.044	0.248	0.318	Biological Process	regulation of biological process//multi-organism process	regulation of multi-organism process	GO:0050688	regulation of defense response to virus	0.056	NA	NA	0.056	0.056	NA	NA	0.111	0.056	0.056	6.523	NA	NA	5.75	4.91	NA	NA	12.648	6.606	4.918
0.033	0.201	0.263	0.189	0.223	0.136	0.155	NA	0.136	0.208	Biological Process	regulation of biological process//multi-organism process	regulation of multi-organism process	GO:1900150	regulation of defense response to fungus	0.067	0.044	0.044	0.044	0.044	0.044	0.044	NA	0.044	0.044	7.828	4.87	4.085	4.6	3.928	5.436	4.622	NA	5.285	3.935
0.539	0.245	0.32	0.242	0.615	0.05	0	0.01	0.008	0.252	Biological Process	regulation of biological process	positive regulation of biological process	GO:0051050	positive regulation of transport	0.018	0.036	0.036	0.036	0.018	0.054	0.107	0.071	0.071	0.036	2.097	3.913	3.282	3.696	1.578	6.553	11.143	8.131	8.493	3.162
0.46	0.488	0.254	0.179	0.533	0.028	0	0.005	0.004	0.197	Biological Process	regulation of biological process	positive regulation of biological process	GO:1903829	positive regulation of cellular protein localization	0.023	0.023	0.047	0.047	0.023	0.07	0.14	0.093	0.093	0.047	2.731	2.548	4.275	4.814	2.055	8.534	14.512	10.589	11.061	4.118
0.46	0.488	0.254	0.179	0.533	0.028	0	0.005	0.004	0.197	Biological Process	regulation of biological process	positive regulation of biological process	GO:1904951	positive regulation of establishment of protein localization	0.023	0.023	0.047	0.047	0.023	0.07	0.14	0.093	0.093	0.047	2.731	2.548	4.275	4.814	2.055	8.534	14.512	10.589	11.061	4.118
0.069	0.39	0.494	0.119	0.29	0.855	0.194	0.179	0.006	0.067	Biological Process	regulation of biological process	regulation of cellular component biogenesis	GO:0043254	regulation of protein complex assembly	0.028	0.017	0.017	0.028	0.022	0.006	0.022	0.022	0.039	0.034	3.28	1.836	1.54	2.891	1.975	0.683	2.324	2.544	4.65	2.967
0.268	0.296	0.367	NA	NA	0.041	0.271	NA	0.245	0.311	Biological Process	regulation of biological process	regulation of cellular component biogenesis	GO:0090069	regulation of ribosome biogenesis	0.059	0.059	0.059	NA	NA	0.118	0.059	NA	0.059	0.059	6.907	6.446	5.406	NA	NA	14.39	6.118	NA	6.995	5.208
0.239	0.049	0.342	0.267	NA	NA	NA	0.245	NA	NA	Biological Process	regulation of biological process	regulation of cellular component biogenesis	GO:1902115	regulation of organelle assembly	0.071	0.143	0.071	0.071	NA	NA	NA	0.071	NA	NA	8.387	15.653	6.565	7.393	NA	NA	NA	8.131	NA	NA
NA	NA	NA	NA	NA	NA	NA	0.038	0.235	0.058	Biological Process	regulation of biological process	regulation of homeostatic process	GO:0032204	regulation of telomere maintenance	NA	NA	NA	NA	NA	NA	NA	0.125	0.062	0.125	NA	NA	NA	NA	NA	NA	NA	14.229	7.432	11.066
0.143	0.488	0.078	0.179	0.211	0.424	0.146	0.475	0.415	0	Biological Process	regulation of biological process	regulation of homeostatic process	GO:2000021	regulation of ion homeostasis	0.047	0.023	0.07	0.047	0.047	0.023	0.047	0.023	0.023	0.14	5.461	2.548	6.412	4.814	4.11	2.845	4.837	2.647	2.765	12.353
0.063	0.194	0.141	0.289	0.289	0.004	0.024	0.23	0.3	0.109	Biological Process	regulation of biological process//response to stimulus	negative regulation of biological process//regulation of response to stimulus	GO:0048585	negative regulation of response to stimulus	0.02	0.018	0.022	0.016	0.018	0.027	0.024	0.016	0.013	0.022	2.343	1.944	2.038	1.606	1.568	3.255	2.537	1.767	1.582	1.963
0.018	0.074	0.17	0.155	0.001	0.075	0.208	0.095	0.245	0.036	Biological Process	regulation of biological process//response to stimulus	positive regulation of biological process//regulation of response to stimulus	GO:0048584	positive regulation of response to stimulus	0.024	0.022	0.022	0.02	0.037	0.02	0.017	0.02	0.015	0.027	2.864	2.405	2.017	2.019	3.233	2.387	1.776	2.221	1.74	2.375
0.181	0.025	NA	NA	0.026	NA	0.174	NA	NA	0.208	Biological Process	regulation of biological process//response to stimulus	regulation of circadian rhythm//response to external stimulus	GO:0009649	entrainment of circadian clock	0.111	0.222	NA	NA	0.222	NA	0.111	NA	NA	0.111	13.046	24.35	NA	NA	19.638	NA	11.556	NA	NA	9.837
0	0.008	0	0.001	0.001	0.145	0.24	0.307	0.026	0.005	Biological Process	regulation of biological process//response to stimulus	regulation of response to stimulus//response to stress	GO:0080134	regulation of response to stress	0.028	0.025	0.037	0.03	0.032	0.015	0.015	0.013	0.02	0.028	3.332	2.744	3.376	3.11	2.803	1.838	1.563	1.52	2.382	2.513
0.547	0.606	0.502	0.263	0.879	0.138	0.142	0.014	0.237	0.002	Biological Process	reproduction//biological regulation	reproductive process//regulation of biological process	GO:2000241	regulation of reproductive process	0.01	0.01	0.014	0.015	0.008	0.015	0.017	0.022	0.014	0.031	1.194	1.114	1.246	1.579	0.749	1.866	1.763	2.508	1.612	2.701
0.564	0.286	0.32	0.815	0.576	0.026	0.435	0.584	0.204	0.104	Biological Process	reproduction//cellular process	reproductive process//cell cycle process	GO:1903046	meiotic cell cycle process	0.011	0.016	0.018	0.008	0.013	0.024	0.013	0.011	0.016	0.024	1.236	1.73	1.693	0.817	1.163	2.897	1.368	1.198	1.878	2.097
0.487	0.736	0.26	0.159	0.842	0.006	0.002	0.049	0.038	0.208	Biological Process	reproduction//multicellular organismal process	reproductive process//multicellular organism reproduction	GO:0048609	multicellular organismal reproductive process	0.012	0.009	0.02	0.02	0.009	0.029	0.035	0.023	0.023	0.02	1.365	0.956	1.87	2.106	0.771	3.556	3.628	2.647	2.765	1.801
0.08	0.217	0.198	0.003	0.016	0	0	0	0	0.001	Biological Process	reproduction	reproductive process	GO:0003006	developmental process involved in reproduction	0.012	0.012	0.014	0.017	0.017	0.016	0.02	0.018	0.019	0.02	1.434	1.3	1.315	1.734	1.542	2.007	2.105	2.026	2.283	1.761
0.284	0.29	0.401	0.026	0.54	0.002	0.003	0.008	0.001	0.037	Biological Process	reproduction	reproductive process	GO:0044702	single organism reproductive process	0.01	0.011	0.012	0.014	0.012	0.014	0.015	0.014	0.015	0.016	1.187	1.189	1.133	1.455	1.046	1.689	1.59	1.544	1.759	1.375
0.403	NA	0.496	0.425	0.467	0.017	0.023	0.002	0.002	0.033	Biological Process	reproduction	reproductive process	GO:0048359	mucilage metabolic process involved in seed coat development	0.029	NA	0.029	0.029	0.029	0.088	0.088	0.118	0.118	0.088	3.453	NA	2.703	3.044	2.599	10.793	9.177	13.392	13.989	7.811
0.074	0.262	0.191	0.12	0.842	0.729	0.088	0.006	0.182	0.004	Biological Process	reproduction//reproductive process//regulation of biological process	reproductive process//regulation of reproductive process//negative regulation of biological process	GO:2000242	negative regulation of reproductive process	0.033	0.024	0.033	0.033	0.008	0.008	0.033	0.049	0.024	0.057	3.818	2.673	2.989	3.366	0.718	0.994	3.382	5.553	2.9	5.038
0.582	0.619	0.695	0.379	0.718	0.288	0.031	0.167	0.298	0.253	Biological Process	reproduction//reproductive process//single-organism process	sexual reproduction//single organism reproductive process//multicellular organismal reproductive process	GO:0007276	gamete generation	0.012	0.012	0.012	0.017	0.012	0.017	0.035	0.023	0.017	0.023	1.357	1.267	1.063	1.795	1.022	2.121	3.607	2.632	2.062	2.047
NA	NA	NA	0.251	0.268	0.192	NA	NA	NA	0.036	Biological Process	reproductive process//developmental process	developmental process involved in reproduction//abscission	GO:0010227	floral organ abscission	NA	NA	NA	0.083	0.083	0.083	NA	NA	NA	0.167	NA	NA	NA	8.625	7.364	10.193	NA	NA	NA	14.755
0.582	NA	0.357	0.276	0.319	0.067	0.081	0.015	0.013	0.033	Biological Process	reproductive process//developmental process	developmental process involved in reproduction//anatomical structure development	GO:0010214	seed coat development	0.015	NA	0.03	0.03	0.03	0.045	0.045	0.061	0.061	0.061	1.779	NA	2.785	3.136	2.678	5.56	4.727	6.899	7.207	5.365
0.166	0.32	0.121	0.005	0.012	0.001	0	0	0	0.002	Biological Process	reproductive process//developmental process	developmental process involved in reproduction//anatomical structure development	GO:0048608	reproductive structure development	0.011	0.011	0.015	0.017	0.018	0.016	0.02	0.019	0.018	0.02	1.348	1.216	1.407	1.743	1.59	1.966	2.11	2.135	2.139	1.728
0.172	0.232	0.712	0.397	0.482	0.305	0.381	0.888	0.022	0.147	Biological Process	reproductive process//developmental process	developmental process involved in reproduction//anatomical structure development	GO:0048868	pollen tube development	0.022	0.022	0.011	0.017	0.017	0.017	0.017	0.006	0.033	0.028	2.609	2.435	1.021	1.725	1.473	2.039	1.733	0.632	3.964	2.459
0.271	0.231	0.169	0.009	0.019	0.074	0.006	0.095	0.078	0.015	Biological Process	reproductive process//developmental process	developmental process involved in reproduction	GO:0010228	vegetative to reproductive phase transition of meristem	0.015	0.017	0.022	0.029	0.029	0.02	0.029	0.02	0.02	0.029	1.727	1.88	2.027	3.044	2.599	2.398	3.059	2.232	2.332	2.604
0.709	0.596	0.719	0.613	0.147	0.202	0.033	0.044	0.212	0.208	Biological Process	reproductive process//developmental process	developmental process involved in reproduction	GO:0048437	floral organ development	0.008	0.01	0.01	0.01	0.021	0.015	0.023	0.021	0.015	0.019	0.983	1.146	0.961	1.083	1.849	1.791	2.393	2.381	1.741	1.667
0.338	0.38	0.473	0.382	0.227	0.125	0.015	0.01	0.314	0.451	Biological Process	reproductive process//developmental process	developmental process involved in reproduction	GO:0048481	plant ovule development	0.021	0.021	0.021	0.021	0.031	0.031	0.052	0.052	0.021	0.021	2.446	2.283	1.915	2.156	2.762	3.822	5.417	5.929	2.477	1.844
0.239	0.276	NA	0.267	0.29	0.03	0.034	0.245	0.028	0.27	Biological Process	reproductive process//developmental process//single-organism process	developmental process involved in reproduction//single organism reproductive process	GO:0010198	synergid death	0.071	0.071	NA	0.071	0.071	0.143	0.143	0.071	0.143	0.071	8.387	7.827	NA	7.393	6.312	17.474	14.858	8.131	16.987	6.324
0.379	NA	NA	NA	0.446	0.351	0.019	0.095	0.348	0.137	Biological Process	reproductive process//developmental process//single-organism process	developmental process involved in reproduction//single organism reproductive process//single-organism developmental process	GO:0010093	specification of floral organ identity	0.032	NA	NA	NA	0.032	0.032	0.097	0.065	0.032	0.065	3.788	NA	NA	NA	2.851	3.946	10.065	7.344	3.836	5.712
0.257	0.827	0.346	0.064	0.413	0.004	0.006	0.041	0.005	0.146	Biological Process	reproductive process//developmental process//single-organism process	single organism reproductive process//single-organism developmental process	GO:0048316	seed development	0.012	0.008	0.014	0.017	0.013	0.018	0.02	0.016	0.018	0.017	1.397	0.869	1.312	1.724	1.191	2.231	2.062	1.805	2.169	1.474
0.181	0.025	0.038	0.214	NA	0.015	NA	NA	0.167	0.023	Biological Process	reproductive process	meiotic cell cycle process	GO:0000212	meiotic spindle organization	0.111	0.222	0.222	0.111	NA	0.222	NA	NA	0.111	0.222	13.046	24.35	20.424	11.5	NA	27.182	NA	NA	13.212	19.673
NA	NA	NA	NA	NA	0.096	0.005	0.103	0.096	0.131	Biological Process	reproductive process	meiotic cell cycle process	GO:0033206	meiotic cytokinesis	NA	NA	NA	NA	NA	0.25	0.5	0.25	0.25	0.25	NA	NA	NA	NA	NA	30.579	52.002	28.458	29.727	22.132
NA	NA	NA	NA	NA	0.172	NA	NA	0.016	0.219	Biological Process	reproductive process	meiotic cell cycle process	GO:0051316	attachment of spindle microtubules to kinetochore involved in meiotic chromosome segregation	NA	NA	NA	NA	NA	0.1	NA	NA	0.2	0.1	NA	NA	NA	NA	NA	12.232	NA	NA	23.782	8.853
0.626	0.475	0.31	0.674	0.786	0.008	0.3	0.448	0.22	0.039	Biological Process	reproductive process	meiotic cell cycle process	GO:0140013	meiotic nuclear division	0.01	0.013	0.02	0.01	0.01	0.03	0.016	0.013	0.016	0.03	1.155	1.437	1.808	1.018	0.869	3.609	1.705	1.493	1.949	2.612
0.302	NA	0.401	0.328	0.357	0.006	0.008	0.001	0.001	0.011	Biological Process	reproductive process	mucilage metabolic process involved in seed coat development	GO:0048354	mucilage biosynthetic process involved in seed coat development	0.048	NA	0.048	0.048	0.048	0.143	0.143	0.19	0.19	0.143	5.591	NA	4.377	4.929	4.208	17.474	14.858	21.682	22.649	12.647
0.182	0.538	0.306	0.229	0.601	NA	0.188	0.008	0.041	0.017	Biological Process	reproductive process//negative regulation of biological process	negative regulation of reproductive process	GO:0009910	negative regulation of flower development	0.038	0.019	0.038	0.038	0.019	NA	0.038	0.075	0.057	0.075	4.431	2.067	3.468	3.906	1.667	NA	3.925	8.591	6.731	6.681
0.482	0.207	0.275	0.197	NA	0.139	0.485	0.036	0.437	0.208	Biological Process	reproductive process	photoperiodism, flowering	GO:0048574	long-day photoperiodism, flowering	0.021	0.043	0.043	0.043	NA	0.043	0.021	0.064	0.021	0.043	2.498	4.663	3.911	4.404	NA	5.205	2.213	7.266	2.53	3.767
0.204	0.262	0.34	0.252	NA	0.506	0.066	0.214	0.495	0.024	Biological Process	reproductive process	photoperiodism, flowering	GO:0048575	short-day photoperiodism, flowering	0.034	0.034	0.034	0.034	NA	0.017	0.051	0.034	0.017	0.068	3.98	3.714	3.115	3.508	NA	2.073	5.288	3.859	2.015	6.002
NA	NA	NA	NA	NA	0.001	0.066	0.067	0.06	0.002	Biological Process	reproductive process//positive regulation of biological process	positive regulation of reproductive process	GO:0051446	positive regulation of meiotic cell cycle	NA	NA	NA	NA	NA	1	0.5	0.5	0.5	1	NA	NA	NA	NA	NA	122.317	52.002	56.917	59.454	88.529
0.721	0.576	0.401	0.179	0.537	0.667	0.406	0.062	0.186	0.007	Biological Process	reproductive process//regulation of biological process	regulation of reproductive process	GO:0009909	regulation of flower development	0.008	0.011	0.017	0.019	0.014	0.008	0.014	0.022	0.017	0.033	0.97	1.207	1.519	1.996	1.217	1.011	1.433	2.509	1.965	2.927
NA	NA	NA	NA	NA	0.013	0.161	0.167	0.155	0.019	Biological Process	reproductive process//regulation of biological process	regulation of reproductive process	GO:0051445	regulation of meiotic cell cycle	NA	NA	NA	NA	NA	0.25	0.125	0.125	0.125	0.25	NA	NA	NA	NA	NA	30.579	13	14.229	14.864	22.132
0.631	0.357	0.381	0.871	0.666	0.018	0.355	0.475	0.262	0.147	Biological Process	reproductive process//single-organism process	single organism reproductive process	GO:0051321	meiotic cell cycle	0.009	0.014	0.017	0.007	0.012	0.024	0.014	0.012	0.014	0.021	1.108	1.551	1.517	0.732	1.042	2.885	1.472	1.342	1.683	1.879
0.729	0.408	0.473	0.289	0.193	0.061	0.015	0	0.013	0.004	Biological Process	reproductive process//single-organism process	single organism reproductive process	GO:0090567	reproductive shoot system development	0.008	0.011	0.013	0.013	0.016	0.015	0.019	0.023	0.017	0.023	0.95	1.241	1.19	1.34	1.43	1.781	1.935	2.579	2.02	2.006
0.268	0.303	0.196	0.301	0.157	0.236	0.028	0.281	NA	0.347	Biological Process	response to stimulus	response to abiotic stimulus//detection of stimulus	GO:0009582	detection of abiotic stimulus	0.027	0.027	0.04	0.027	0.04	0.027	0.053	0.027	NA	0.027	3.131	2.922	3.676	2.76	3.535	3.262	5.547	3.036	NA	2.361
0	0.02	0.082	0.016	0	0	0	0.001	0	0	Biological Process	response to stimulus	response to abiotic stimulus	GO:0009266	response to temperature stimulus	0.028	0.02	0.02	0.021	0.031	0.033	0.028	0.023	0.025	0.035	3.233	2.172	1.822	2.166	2.725	4.041	2.864	2.633	3.012	3.12
0.002	0.052	0.002	0.027	0	0.008	0	0.023	0.015	0.003	Biological Process	response to stimulus	response to abiotic stimulus	GO:0009314	response to radiation	0.019	0.016	0.022	0.017	0.026	0.017	0.022	0.016	0.016	0.022	2.173	1.738	2.065	1.779	2.278	2.021	2.268	1.806	1.886	1.931
0.009	0.068	0.248	0.011	0.408	0.243	0.257	0.317	0.059	0.408	Biological Process	response to stimulus	response to abiotic stimulus	GO:0009415	response to water	0.023	0.02	0.018	0.025	0.015	0.013	0.015	0.013	0.018	0.015	2.686	2.149	1.652	2.537	1.3	1.599	1.529	1.488	2.137	1.302
0.065	0.096	NA	NA	0.018	NA	NA	NA	NA	NA	Biological Process	response to stimulus	response to biotic stimulus//detection of stimulus	GO:0009595	detection of biotic stimulus	0.083	0.083	NA	NA	0.125	NA	NA	NA	NA	NA	9.784	9.131	NA	NA	11.047	NA	NA	NA	NA	NA
0.02	0.057	0.245	0.041	0.119	0.013	0.021	0.026	0.009	0.143	Biological Process	response to stimulus	response to chemical	GO:0001101	response to acid chemical	0.014	0.014	0.014	0.015	0.016	0.014	0.016	0.014	0.015	0.015	1.687	1.574	1.321	1.58	1.389	1.758	1.635	1.636	1.762	1.352
0.041	0.193	0.342	0.619	0.014	0.012	0.021	0.082	0.032	0.171	Biological Process	response to stimulus	response to chemical	GO:0010033	response to organic substance	0.012	0.012	0.013	0.01	0.016	0.012	0.014	0.012	0.012	0.014	1.404	1.262	1.16	1.008	1.429	1.517	1.428	1.336	1.422	1.215
0	0.005	0.001	0.001	0.002	0	0.018	0.007	0.026	0.01	Biological Process	response to stimulus	response to chemical	GO:0010035	response to inorganic substance	0.026	0.02	0.025	0.022	0.023	0.02	0.018	0.018	0.016	0.021	3.085	2.139	2.277	2.253	2.057	2.479	1.874	2.051	1.875	1.861
0.001	0.001	0.114	0.021	0.002	0.063	0.409	0.043	0.194	0.14	Biological Process	response to stimulus	response to chemical	GO:1901698	response to nitrogen compound	0.029	0.029	0.022	0.024	0.031	0.018	0.013	0.02	0.015	0.02	3.434	3.205	2.016	2.46	2.746	2.236	1.331	2.289	1.739	1.78
0	0.029	0.096	0.011	0.022	0.003	0	0.001	0.004	0.05	Biological Process	response to stimulus	response to chemical	GO:1901700	response to oxygen-containing compound	0.016	0.014	0.015	0.016	0.017	0.015	0.019	0.016	0.015	0.016	1.935	1.575	1.418	1.633	1.518	1.801	1.933	1.836	1.751	1.428
0.268	0.303	0.196	0.301	0.157	0.236	0.028	0.281	NA	0.347	Biological Process	response to stimulus	response to external stimulus//detection of stimulus	GO:0009581	detection of external stimulus	0.027	0.027	0.04	0.027	0.04	0.027	0.053	0.027	NA	0.027	3.131	2.922	3.676	2.76	3.535	3.262	5.547	3.036	NA	2.361
0.357	0.905	0.043	0.249	0.304	0.319	0.213	0.639	0.853	0.074	Biological Process	response to stimulus	response to external stimulus	GO:0009606	tropism	0.016	0.005	0.038	0.022	0.022	0.016	0.022	0.011	0.005	0.032	1.894	0.589	3.459	2.226	1.9	1.973	2.237	1.224	0.639	2.856
0.028	0.003	0.001	0.001	0.051	0.06	0.043	0.277	0.129	0.017	Biological Process	response to stimulus	response to external stimulus	GO:0009991	response to extracellular stimulus	0.026	0.036	0.042	0.039	0.029	0.023	0.026	0.016	0.019	0.032	3.04	3.901	3.867	4.019	2.574	2.771	2.693	1.842	2.309	2.865
0.022	0.016	0.005	0.045	0.031	0.055	0.034	0.144	0.129	0.01	Biological Process	response to stimulus	response to external stimulus	GO:0071496	cellular response to external stimulus	0.03	0.034	0.043	0.03	0.034	0.026	0.03	0.021	0.021	0.039	3.527	3.762	3.945	3.109	3.034	3.15	3.125	2.443	2.552	3.42
0.339	NA	0.155	0.37	0.402	0.07	0.013	0.079	NA	0.109	Biological Process	response to stimulus	response to external stimulus//response to abiotic stimulus	GO:0009612	response to mechanical stimulus	0.038	NA	0.077	0.038	0.038	0.077	0.115	0.077	NA	0.077	4.516	NA	7.07	3.981	3.399	9.409	12	8.756	NA	6.81
0.004	0.207	0.022	0.02	0.023	0.125	0.024	0.421	0.069	0.046	Biological Process	response to stimulus	response to external stimulus//response to biotic stimulus	GO:0043207	response to external biotic stimulus	0.017	0.013	0.019	0.017	0.019	0.012	0.017	0.011	0.014	0.018	2.046	1.432	1.773	1.803	1.705	1.522	1.747	1.204	1.628	1.598
0.028	0.303	0.133	0.159	0.568	1	1	1	0.966	1	Biological Process	response to stimulus	response to stress	GO:0006952	defense response	0.012	0.011	0.014	0.012	0.012	0.006	0.007	0.005	0.007	0.008	1.421	1.166	1.284	1.252	1.032	0.714	0.759	0.594	0.794	0.739
0	0.157	0.184	0.871	0.094	0	0	0.191	0.001	0.003	Biological Process	response to stimulus	response to stress	GO:0009408	response to heat	0.038	0.019	0.021	0.007	0.024	0.033	0.036	0.017	0.031	0.033	4.452	2.077	1.96	0.736	2.094	4.058	3.697	1.888	3.663	2.937
0.046	0.145	0.367	0.001	0	0	0.037	0.002	0.039	0	Biological Process	response to stimulus	response to stress	GO:0009409	response to cold	0.02	0.018	0.016	0.033	0.039	0.033	0.022	0.029	0.02	0.037	2.396	2.013	1.501	3.38	3.427	3.994	2.335	3.252	2.427	3.252
0.008	0.063	0.238	0.01	0.394	0.236	0.244	0.309	0.054	0.395	Biological Process	response to stimulus	response to stress	GO:0009414	response to water deprivation	0.023	0.02	0.018	0.025	0.015	0.013	0.015	0.013	0.018	0.015	2.726	2.181	1.677	2.575	1.319	1.623	1.552	1.51	2.169	1.321
0.297	0.672	0.428	0.667	0.184	0.607	NA	0.03	0.593	0.73	Biological Process	response to stimulus	response to stress	GO:0035966	response to topologically incorrect protein	0.024	0.012	0.024	0.012	0.036	0.012	NA	0.048	0.012	0.012	2.796	1.304	2.188	1.232	3.156	1.456	NA	5.421	1.416	1.054
0.017	0.003	0.003	0.001	0.061	0.044	0.275	0.254	0.105	0.114	Biological Process	response to stimulus	response to stress	GO:0042594	response to starvation	0.033	0.042	0.047	0.047	0.033	0.028	0.019	0.019	0.023	0.028	3.823	4.587	4.275	4.814	2.877	3.413	1.935	2.118	2.765	2.471
0.005	0.001	0.083	0.002	0.077	0.078	0.022	0.002	0.001	0.214	Biological Process	response to stimulus	response to stress//response to abiotic stimulus	GO:0006970	response to osmotic stress	0.021	0.025	0.02	0.025	0.02	0.015	0.02	0.022	0.024	0.017	2.501	2.723	1.849	2.572	1.778	1.882	2.092	2.56	2.814	1.467
0.306	0.363	0.483	0.375	0.097	0.028	0.098	0.539	0.464	0.672	Biological Process	signaling//single-organism process//regulation of biological process	regulation of signaling//single organism signaling//negative regulation of biological process	GO:0023057	negative regulation of signaling	0.016	0.016	0.016	0.016	0.028	0.028	0.024	0.012	0.012	0.012	1.856	1.732	1.453	1.636	2.445	3.384	2.466	1.35	1.41	1.05
0.152	0.199	NA	NA	0.196	0.138	0.013	0.01	NA	0.001	Biological Process	single-organism process//biological regulation	carbon utilization//regulation of biological process	GO:0043609	regulation of carbon utilization	0.143	0.143	NA	NA	0.143	0.143	0.286	0.286	NA	0.429	16.773	15.653	NA	NA	12.625	17.474	29.715	32.524	NA	37.941
0.069	0.002	0.666	0.083	0.004	0	0	0	0	0.001	Biological Process	single-organism process//localization	single-organism localization//cellular localization	GO:1902580	single-organism cellular localization	0.018	0.027	0.011	0.019	0.029	0.027	0.045	0.037	0.034	0.031	2.076	2.995	1.034	1.997	2.557	3.343	4.682	4.209	4.015	2.704
0.888	0.145	0.554	0.402	0.152	0.029	0	0.001	0.005	0.036	Biological Process	single-organism process//localization	single-organism localization	GO:0044765	single-organism transport	0.008	0.012	0.011	0.011	0.014	0.012	0.016	0.014	0.013	0.015	0.889	1.278	1.053	1.101	1.23	1.427	1.703	1.607	1.533	1.341
0.194	NA	0.291	0.228	0.031	0.172	0.188	0.196	NA	0.219	Biological Process	single-organism process	nitrogen utilization	GO:0019676	ammonia assimilation cycle	0.1	NA	0.1	0.1	0.2	0.1	0.1	0.1	NA	0.1	11.741	NA	9.191	10.35	17.674	12.232	10.4	11.383	NA	8.853
0.063	0.013	0.179	0.328	0.125	0.178	0.114	0.499	0.396	0.336	Cellular Component	cell//cell part	cell part//cell periphery	GO:0005886	plasma membrane	0.01	0.012	0.013	0.01	0.013	0.009	0.011	0.009	0.009	0.012	1.209	1.291	1.151	1.083	1.15	1.139	1.157	1.041	1.058	1.072
0.051	0.102	0.119	0.46	0.077	0.063	0.138	0.002	0.464	0.015	Cellular Component	cell//cell part	cell part//endomembrane system	GO:0042175	nuclear outer membrane-endoplasmic reticulum membrane network	0.015	0.015	0.018	0.011	0.019	0.014	0.014	0.02	0.01	0.021	1.795	1.675	1.627	1.166	1.635	1.771	1.506	2.289	1.148	1.852
0	0	0	0	0	0	0	0	0	0	Cellular Component	cell//cell part	cell part//intracellular	GO:0044424	intracellular part	0.011	0.011	0.013	0.012	0.014	0.011	0.013	0.012	0.011	0.015	1.256	1.203	1.196	1.216	1.241	1.322	1.325	1.348	1.307	1.289
0	0	0	0	0	0	0	0	0	0	Cellular Component	cell	cell part	GO:0005622	intracellular	0.011	0.011	0.013	0.012	0.014	0.011	0.013	0.012	0.011	0.015	1.258	1.203	1.194	1.213	1.246	1.328	1.334	1.353	1.315	1.294
0.002	0.057	0.239	0.356	0.196	0.618	0.041	0.321	0.107	0.183	Cellular Component	cell	cell part	GO:0008287	protein serine/threonine phosphatase complex	0.069	0.046	0.034	0.023	0.034	0.011	0.046	0.023	0.034	0.034	8.097	5.038	3.169	2.379	3.047	1.406	4.782	2.617	4.1	3.053
0	0	0	0	0	0	0	0	0	0	Cellular Component	cell	cell part	GO:0012505	endomembrane system	0.016	0.017	0.018	0.018	0.021	0.019	0.019	0.019	0.016	0.023	1.856	1.821	1.661	1.82	1.882	2.329	2.014	2.13	1.918	2.071
0	0	0	0	0	0	0	0	0.001	0.264	Cellular Component	cell	cell part	GO:0031975	envelope	0.016	0.016	0.018	0.017	0.022	0.014	0.02	0.017	0.014	0.013	1.907	1.779	1.65	1.725	1.926	1.725	2.045	1.922	1.677	1.154
0.051	0.034	0.274	0.177	0.13	0.212	0.284	0.933	0.217	0.594	Cellular Component	cell	cell part	GO:0042995	cell projection	0.027	0.032	0.023	0.023	0.027	0.018	0.018	0.005	0.018	0.014	3.217	3.502	2.098	2.363	2.421	2.234	1.9	0.52	2.172	1.213
0.002	0.017	0.012	0.061	0.03	0.078	0.059	0.075	0.078	0.215	Cellular Component	cell junction	cell-cell junction	GO:0009506	plasmodesma	0.015	0.014	0.017	0.014	0.016	0.011	0.013	0.012	0.012	0.014	1.74	1.561	1.545	1.416	1.436	1.394	1.393	1.395	1.389	1.211
0.111	0.637	0.401	0.644	1	0.047	0.005	0.001	0.017	0.069	Cellular Component	cell part	cell periphery	GO:0005938	cell cortex	0.021	0.01	0.017	0.01	0.003	0.024	0.035	0.038	0.028	0.028	2.455	1.145	1.601	1.082	0.308	2.983	3.624	4.363	3.315	2.468
0.012	0.001	0.03	0.011	0.001	0.009	0	0.029	0.008	0.553	Cellular Component	cell part	endomembrane system	GO:0005635	nuclear envelope	0.027	0.035	0.03	0.03	0.04	0.027	0.038	0.024	0.027	0.013	3.165	3.84	2.725	3.069	3.573	3.297	3.925	2.761	3.205	1.193
0.053	0.277	0.089	0	0.018	0.001	0	0.005	0.007	0	Cellular Component	cell part	endomembrane system	GO:0005768	endosome	0.016	0.013	0.019	0.027	0.022	0.021	0.025	0.02	0.019	0.028	1.898	1.439	1.764	2.823	1.964	2.595	2.626	2.3	2.282	2.504
0	0	0.014	0.063	0	0	0.003	0	0.043	0	Cellular Component	cell part	endomembrane system	GO:0005783	endoplasmic reticulum	0.02	0.018	0.018	0.014	0.022	0.017	0.017	0.019	0.013	0.023	2.357	1.96	1.61	1.473	1.903	2.098	1.746	2.119	1.519	2.036
0.005	0.121	0.01	0.003	0	0	0	0	0	0	Cellular Component	cell part	endomembrane system	GO:0005794	Golgi apparatus	0.015	0.013	0.017	0.016	0.021	0.019	0.018	0.018	0.017	0.026	1.707	1.38	1.603	1.705	1.884	2.291	1.881	2.022	2.036	2.288
0	0.003	0.463	0.095	0.131	0.126	0.027	0.018	0.05	0.016	Cellular Component	cell part	endomembrane system	GO:0030133	transport vesicle	0.061	0.048	0.018	0.03	0.03	0.024	0.036	0.036	0.03	0.042	7.116	5.313	1.671	3.136	2.678	2.965	3.782	4.139	3.603	3.756
0	0	0	0	0	0	0	0	0	0	Cellular Component	cell part	intracellular part	GO:0005737	cytoplasm	0.012	0.012	0.014	0.013	0.015	0.012	0.014	0.013	0.012	0.016	1.403	1.32	1.289	1.333	1.328	1.449	1.446	1.465	1.381	1.405
0.596	0.277	0.678	0.412	0.44	0.845	0.824	0.143	0.035	0.155	Cellular Component	cell part	intracellular part	GO:0030880	RNA polymerase complex	0.009	0.014	0.011	0.013	0.014	0.006	0.008	0.016	0.019	0.019	1.115	1.56	1.018	1.31	1.258	0.774	0.823	1.801	2.258	1.681
0.599	0.281	0.41	0.046	0.037	0.344	0.272	0.13	0.204	0.565	Cellular Component	cell part	intracellular part	GO:0031248	protein acetyltransferase complex	0.01	0.017	0.017	0.027	0.031	0.014	0.017	0.021	0.017	0.014	1.206	1.876	1.574	2.836	2.724	1.676	1.781	2.339	2.036	1.213
0	0	0	0	0	0	0	0	0	0	Cellular Component	cell part	intracellular part	GO:0043229	intracellular organelle	0.011	0.011	0.013	0.012	0.014	0.011	0.013	0.012	0.011	0.014	1.238	1.189	1.187	1.212	1.235	1.31	1.303	1.319	1.286	1.267
0	0	0	0	0	0	0	0	0	0	Cellular Component	cell part	intracellular part	GO:0044444	cytoplasmic part	0.012	0.012	0.014	0.014	0.015	0.012	0.014	0.013	0.012	0.016	1.441	1.363	1.33	1.407	1.357	1.455	1.481	1.483	1.387	1.417
0.204	NA	0.34	0.083	0.29	0.178	0.003	0.06	0.009	0.266	Cellular Component	cell part	oxidoreductase complex	GO:0005971	ribonucleoside-diphosphate reductase complex	0.034	NA	0.034	0.051	0.034	0.034	0.085	0.051	0.068	0.034	3.98	NA	3.115	5.263	2.996	4.146	8.814	5.788	8.062	3.001
0.001	0.014	0.298	0.219	0.25	0.467	0.011	0.179	0.038	0.075	Cellular Component	cell part	protein serine/threonine phosphatase complex//intracellular part	GO:0000159	protein phosphatase type 2A complex	0.098	0.078	0.039	0.039	0.039	0.02	0.078	0.039	0.059	0.059	11.511	8.594	3.604	4.059	3.466	2.398	8.157	4.464	6.995	5.208
0.379	NA	NA	0.023	0.147	0.351	0.019	NA	0.348	0.137	Cellular Component	macromolecular complex	catalytic complex	GO:0000118	histone deacetylase complex	0.032	NA	NA	0.097	0.065	0.032	0.097	NA	0.032	0.065	3.788	NA	NA	10.016	5.701	3.946	10.065	NA	3.836	5.712
0.14	NA	0.821	0.522	0.628	0.02	0.033	0.067	0.421	0.069	Cellular Component	macromolecular complex	catalytic complex	GO:0071013	catalytic step 2 spliceosome	0.022	NA	0.009	0.013	0.013	0.03	0.03	0.026	0.013	0.03	2.53	NA	0.792	1.338	1.143	3.691	3.138	2.944	1.538	2.671
0.002	0.057	0.239	0.356	0.196	0.618	0.041	0.321	0.107	0.183	Cellular Component	macromolecular complex	catalytic complex	GO:1903293	phosphatase complex	0.069	0.046	0.034	0.023	0.034	0.011	0.046	0.023	0.034	0.034	8.097	5.038	3.169	2.379	3.047	1.406	4.782	2.617	4.1	3.053
NA	0.413	0.043	0.131	0.446	NA	NA	0.404	0.348	0.451	Cellular Component	macromolecular complex//cell part	catalytic complex//intracellular part	GO:0033202	DNA helicase complex	NA	0.032	0.097	0.065	0.032	NA	NA	0.032	0.032	0.032	NA	3.535	8.894	6.677	2.851	NA	NA	3.672	3.836	2.856
0.03	0.196	0.078	0.047	0.211	0.126	0.035	0.143	0.415	0.01	Cellular Component	macromolecular complex//cell part	protein complex//intracellular part	GO:0000307	cyclin-dependent protein kinase holoenzyme complex	0.07	0.047	0.07	0.07	0.047	0.047	0.07	0.047	0.023	0.093	8.192	5.096	6.412	7.221	4.11	5.689	7.256	5.295	2.765	8.235
0.021	0.02	0.381	0.26	0.158	0.392	0.074	0.01	0.162	0.044	Cellular Component	macromolecular complex//cell part	protein complex//intracellular part	GO:0005667	transcription factor complex	0.024	0.026	0.017	0.017	0.021	0.012	0.021	0.026	0.017	0.026	2.769	2.843	1.517	1.709	1.876	1.442	2.208	2.953	1.963	2.297
0.348	0.019	0.004	0.019	0.125	0.322	0.358	0.084	0.075	0.115	Cellular Component	macromolecular complex//cell part	protein complex//intracellular part	GO:0009368	endopeptidase Clp complex	0.037	0.111	0.148	0.111	0.074	0.037	0.037	0.074	0.074	0.074	4.349	12.175	13.616	11.5	6.546	4.53	3.852	8.432	8.808	6.558
0.007	0.011	0.017	0.079	0.013	0.054	0.314	0.057	0.275	0.011	Cellular Component	macromolecular complex//cell part	protein complex//intracellular part	GO:0033588	Elongator holoenzyme complex	0.143	0.143	0.143	0.095	0.143	0.095	0.048	0.095	0.048	0.143	16.773	15.653	13.13	9.857	12.625	11.649	4.953	10.841	5.662	12.647
0.063	0.296	0.17	0.115	0.101	0	0.025	0	0.016	0.01	Cellular Component	macromolecular complex//cell part	ribonucleoprotein complex//intracellular part	GO:0030529	intracellular ribonucleoprotein complex	0.011	0.01	0.013	0.012	0.014	0.014	0.013	0.014	0.012	0.016	1.312	1.15	1.229	1.262	1.242	1.698	1.356	1.6	1.409	1.379
NA	NA	NA	NA	NA	NA	0.037	0.254	0.223	0.284	Cellular Component	macromolecular complex//membrane part	tethering complex//membrane protein complex	GO:0030897	HOPS complex	NA	NA	NA	NA	NA	NA	0.133	0.067	0.067	0.067	NA	NA	NA	NA	NA	NA	13.867	7.589	7.927	5.902
NA	0.165	0.519	0.445	0.492	0.105	0.027	0.446	0.111	0.502	Cellular Component	macromolecular complex	protein complex	GO:0000347	THO complex	NA	0.054	0.027	0.027	0.027	0.054	0.081	0.027	0.054	0.027	NA	5.923	2.484	2.797	2.388	6.612	8.433	3.077	6.427	2.393
0.528	NA	NA	NA	0.607	0.484	0.194	0.049	0.17	NA	Cellular Component	macromolecular complex	protein complex	GO:0000776	kinetochore	0.019	NA	NA	NA	0.019	0.019	0.037	0.056	0.037	NA	2.174	NA	NA	NA	1.637	2.265	3.852	6.324	4.404	NA
0.002	0.013	0.003	0.015	0	0.005	0.001	0.007	0.019	0.706	Cellular Component	macromolecular complex	protein complex	GO:0005643	nuclear pore	0.046	0.04	0.052	0.04	0.064	0.04	0.052	0.04	0.035	0.012	5.429	4.434	4.781	4.188	5.619	4.949	5.411	4.606	4.124	1.023
0.422	NA	NA	NA	0.492	0.385	0.027	0.12	0.379	0.038	Cellular Component	macromolecular complex	protein complex	GO:0005849	mRNA cleavage factor complex	0.027	NA	NA	NA	0.027	0.027	0.081	0.054	0.027	0.081	3.173	NA	NA	NA	2.388	3.306	8.433	6.153	3.214	7.178
0.028	0.485	0.249	0.045	0.207	0.418	0.458	0.14	0.004	0.193	Cellular Component	macromolecular complex	protein complex	GO:0005885	Arp2/3 protein complex	0.071	0.024	0.048	0.071	0.048	0.024	0.024	0.048	0.095	0.048	8.387	2.609	4.377	7.393	4.208	2.912	2.476	5.421	11.325	4.216
0.033	0.498	0.565	0.189	0.071	0.031	0.476	0.151	0.136	0.011	Cellular Component	macromolecular complex	protein complex	GO:0008180	COP9 signalosome	0.067	0.022	0.022	0.044	0.067	0.067	0.022	0.044	0.044	0.089	7.828	2.435	2.042	4.6	5.891	8.154	2.311	5.059	5.285	7.869
0.249	0.29	0.043	0.156	0.36	0.217	0.516	0.26	0.008	0.029	Cellular Component	macromolecular complex	protein complex	GO:0016592	mediator complex	0.021	0.021	0.043	0.028	0.021	0.021	0.014	0.021	0.043	0.043	2.498	2.331	3.911	2.936	1.88	2.602	1.475	2.422	5.06	3.767
0.438	0.041	0.066	0.038	0.053	0.399	0.445	NA	0.121	NA	Cellular Component	macromolecular complex	protein complex	GO:0030915	Smc5-Smc6 complex	0.026	0.077	0.077	0.077	0.077	0.026	0.026	NA	0.051	NA	3.011	8.429	7.07	7.961	6.798	3.136	2.667	NA	6.098	NA
NA	0.004	0.195	0.134	0.456	NA	0.099	0.412	0.356	0.458	Cellular Component	macromolecular complex	protein complex	GO:0036452	ESCRT complex	NA	0.125	0.062	0.062	0.031	NA	0.062	0.031	0.031	0.031	NA	13.697	5.744	6.469	2.762	NA	6.5	3.557	3.716	2.767
NA	0.316	0.388	0.307	0.01	NA	NA	0.3	NA	NA	Cellular Component	macromolecular complex	protein complex	GO:0044611	nuclear pore inner ring	NA	0.053	0.053	0.053	0.158	NA	NA	0.053	NA	NA	NA	5.767	4.837	5.447	13.954	NA	NA	5.991	NA	NA
0.323	0.363	0.428	0.358	0.018	NA	0.337	0.334	NA	NA	Cellular Component	macromolecular complex	protein complex	GO:0045298	tubulin complex	0.042	0.042	0.042	0.042	0.125	NA	0.042	0.042	NA	NA	4.892	4.566	3.829	4.312	11.047	NA	4.333	4.743	NA	NA
0.194	NA	NA	0.228	0.031	NA	NA	NA	NA	NA	Cellular Component	macromolecular complex	protein complex	GO:0070274	RES complex	0.1	NA	NA	0.1	0.2	NA	NA	NA	NA	NA	11.741	NA	NA	10.35	17.674	NA	NA	NA	NA	NA
NA	NA	NA	NA	NA	0.021	0.204	NA	0.019	0.234	Cellular Component	macromolecular complex	protein complex	GO:0070545	PeBoW complex	NA	NA	NA	NA	NA	0.182	0.091	NA	0.182	0.091	NA	NA	NA	NA	NA	22.239	9.455	NA	21.62	8.048
0.181	0.068	0.027	0.224	0.02	0.473	0.516	0.008	0.007	0.234	Cellular Component	macromolecular complex	protein complex	GO:0070603	SWI/SNF superfamily-type complex	0.038	0.058	0.077	0.038	0.077	0.019	0.019	0.077	0.077	0.038	4.516	6.322	7.07	3.981	6.798	2.352	2	8.756	9.147	3.405
NA	NA	0.162	0.105	0.001	0.201	NA	0.242	0.522	0.654	Cellular Component	macromolecular complex	protein complex	GO:0089701	U2AF	NA	NA	0.046	0.046	0.092	0.031	NA	0.031	0.015	0.015	NA	NA	4.242	4.777	8.157	3.764	NA	3.503	1.829	1.362
0.027	0.272	0.335	NA	0.28	0.204	0.226	NA	0.204	0.041	Cellular Component	macromolecular complex	protein complex	GO:1990316	ATG1/ULK1 kinase complex	0.154	0.077	0.077	NA	0.077	0.077	0.077	NA	0.077	0.154	18.063	8.429	7.07	NA	6.798	9.409	8	NA	9.147	13.62
0.243	0.485	0.597	0.729	0.976	0.045	0.01	0	0.014	0.116	Cellular Component	macromolecular complex	protein complex//tethering complex	GO:0000145	exocyst	0.018	0.014	0.014	0.009	0.005	0.028	0.037	0.046	0.032	0.028	2.164	1.515	1.271	0.954	0.407	3.382	3.834	5.246	3.836	2.448
NA	NA	NA	NA	0.24	0.172	0.022	0.001	0.001	0.219	Cellular Component	macromolecular complex	protein complex//tethering complex	GO:0000938	GARP complex	NA	NA	NA	NA	0.1	0.1	0.2	0.3	0.3	0.1	NA	NA	NA	NA	8.837	12.232	20.801	34.15	35.673	8.853
0.051	0.102	0.118	0.456	0.076	0.062	0.137	0.002	0.464	0.014	Cellular Component	membrane//cell part	nuclear outer membrane-endoplasmic reticulum membrane network//membrane part	GO:0005789	endoplasmic reticulum membrane	0.015	0.015	0.018	0.011	0.019	0.015	0.015	0.02	0.01	0.021	1.799	1.679	1.631	1.169	1.639	1.776	1.51	2.295	1.151	1.856
0.053	0.277	0.562	0.286	0.077	0.017	0.002	0.002	0.196	0.221	Cellular Component	membrane//cell part	outer membrane//whole membrane//intracellular part	GO:0031968	organelle outer membrane	0.024	0.017	0.014	0.017	0.028	0.028	0.038	0.035	0.017	0.021	2.864	1.909	1.281	1.803	2.463	3.41	3.986	3.966	2.072	1.851
0.612	0.752	0.401	0.447	0.109	0.004	0	0	0.001	0.01	Cellular Component	membrane-enclosed lumen//organelle//organelle part//cell part	organelle lumen//intracellular organelle//intracellular part	GO:0070013	intracellular organelle lumen	0.009	0.009	0.012	0.01	0.014	0.012	0.015	0.014	0.013	0.015	1.016	0.965	1.102	1.069	1.221	1.486	1.532	1.573	1.571	1.358
0.005	0	0.001	0	0.009	0	0	0	0.034	0	Cellular Component	membrane//membrane part	coated membrane//membrane protein complex	GO:0030117	membrane coat	0.034	0.049	0.045	0.056	0.038	0.053	0.045	0.045	0.026	0.06	3.973	5.355	4.146	5.836	3.322	6.438	4.692	5.135	3.129	5.325
0.954	0.641	0.406	0.449	0.38	0.097	0.436	0.245	0.006	0.004	Cellular Component	membrane	membrane part	GO:0019898	extrinsic component of membrane	0.003	0.01	0.017	0.014	0.017	0.021	0.014	0.017	0.031	0.038	0.405	1.134	1.585	1.428	1.524	2.531	1.435	1.963	3.69	3.358
0.272	0.316	0.137	0.174	0.043	NA	0.859	0.835	0.787	0.647	Cellular Component	membrane	membrane part	GO:0098552	side of membrane	0.02	0.02	0.033	0.026	0.04	NA	0.007	0.007	0.007	0.013	2.333	2.177	3.043	2.742	3.511	NA	0.689	0.754	0.787	1.173
NA	NA	0.119	0.074	0.347	0.268	0.057	0.307	0	0.341	Cellular Component	membrane//membrane part	membrane part//extrinsic component of membrane	GO:0005942	phosphatidylinositol 3-kinase complex	NA	NA	0.1	0.1	0.05	0.05	0.1	0.05	0.2	0.05	NA	NA	9.191	10.35	4.419	6.116	10.4	5.692	23.782	4.426
0.004	0.001	0.01	0	0.009	0.001	0.018	0.004	0.048	0.001	Cellular Component	membrane//organelle part	organelle membrane	GO:0012506	vesicle membrane	0.03	0.036	0.033	0.041	0.033	0.033	0.028	0.03	0.022	0.039	3.558	3.924	3.038	4.277	2.921	4.044	2.865	3.449	2.621	3.414
0	0.006	0.05	0.008	0.001	0.078	0	0.001	0.084	0.107	Cellular Component	membrane//organelle part	organelle membrane	GO:0042170	plastid membrane	0.025	0.023	0.021	0.023	0.029	0.015	0.033	0.024	0.015	0.019	2.939	2.481	1.972	2.344	2.528	1.895	3.471	2.714	1.842	1.688
0	0.001	0.002	0	0	0	0	0	0	0	Cellular Component	membrane//organelle part	organelle membrane	GO:0098588	bounding membrane of organelle	0.019	0.016	0.019	0.022	0.026	0.019	0.023	0.02	0.019	0.028	2.197	1.803	1.72	2.271	2.281	2.368	2.416	2.277	2.264	2.457
0.593	0.619	0.013	0.029	0.684	0.003	0.024	0.017	0.217	0.318	Cellular Component	membrane part//cell part	plasma membrane part	GO:0000148	1,3-beta-D-glucan synthase complex	0.014	0.014	0.072	0.058	0.014	0.072	0.058	0.058	0.029	0.029	1.702	1.588	6.66	6	1.281	8.864	6.029	6.599	3.447	2.566
NA	0.272	0.335	0.259	NA	NA	0.031	0.235	0.204	0.258	Cellular Component	membrane part	membrane protein complex	GO:0000814	ESCRT II complex	NA	0.077	0.077	0.077	NA	NA	0.154	0.077	0.077	0.077	NA	8.429	7.07	7.961	NA	NA	16.001	8.756	9.147	6.81
NA	0.029	0.291	0.228	0.24	NA	NA	NA	NA	NA	Cellular Component	membrane part	membrane protein complex	GO:0000815	ESCRT III complex	NA	0.2	0.1	0.1	0.1	NA	NA	NA	NA	NA	NA	21.915	9.191	10.35	8.837	NA	NA	NA	NA	NA
0.574	0.001	0.045	0.023	0.118	0	0	0	0.059	0.001	Cellular Component	membrane part	membrane protein complex	GO:0030119	AP-type membrane coat adaptor complex	0.016	0.095	0.063	0.063	0.048	0.111	0.095	0.095	0.048	0.095	1.864	10.436	5.835	6.571	4.208	13.591	9.905	10.841	5.662	8.431
NA	NA	0.078	0.05	0.298	0.226	0.037	0.254	0.003	0.284	Cellular Component	membrane part	phosphatidylinositol 3-kinase complex	GO:0035032	phosphatidylinositol 3-kinase complex, class III	NA	NA	0.133	0.133	0.067	0.067	0.133	0.067	0.2	0.067	NA	NA	12.254	13.8	5.891	8.154	13.867	7.589	23.782	5.902
0.083	0.004	0.007	0.004	0.004	NA	NA	NA	NA	NA	Cellular Component	membrane part	side of membrane	GO:0098572	stromal side of plastid thylakoid membrane	0.333	0.667	0.667	0.667	0.667	NA	NA	NA	NA	NA	39.138	73.049	61.271	68.999	58.915	NA	NA	NA	NA	NA
0.014	0.116	0.003	0.001	0	0.016	0	0.009	0	0	Cellular Component	membrane	whole membrane	GO:0005774	vacuolar membrane	0.016	0.014	0.022	0.021	0.028	0.016	0.021	0.017	0.02	0.031	1.91	1.568	2.033	2.222	2.472	1.91	2.233	1.926	2.398	2.765
0.084	0.057	0.121	0.008	0.094	0.584	0.045	0.211	0.344	0.086	Cellular Component	membrane	whole membrane	GO:0010008	endosome membrane	0.026	0.031	0.031	0.041	0.031	0.01	0.031	0.021	0.015	0.031	3.026	3.389	2.842	4.268	2.733	1.261	3.217	2.347	1.839	2.738
0.001	0.022	0.41	0.164	0.097	0.096	0.018	0.011	0.035	0.01	Cellular Component	membrane	whole membrane	GO:0030658	transport vesicle membrane	0.055	0.041	0.021	0.027	0.034	0.027	0.041	0.041	0.034	0.048	6.434	4.503	1.889	2.836	3.026	3.351	4.274	4.678	4.072	4.245
0.073	0.114	0.004	0	0.01	0.007	0.037	0.187	0.322	0.026	Cellular Component	membrane	whole membrane	GO:0030660	Golgi-associated vesicle membrane	0.027	0.027	0.049	0.055	0.044	0.038	0.033	0.022	0.016	0.038	3.208	2.994	4.52	5.656	3.863	4.679	3.41	2.488	1.949	3.386
0.004	0.008	0.019	0	0.005	0.008	0.018	0.01	0.142	0.002	Cellular Component	membrane	whole membrane	GO:0030662	coated vesicle membrane	0.037	0.037	0.037	0.049	0.041	0.033	0.033	0.033	0.02	0.045	4.296	4.009	3.362	5.049	3.592	3.978	3.382	3.702	2.417	3.959
0.033	0.353	0.736	0.356	0.022	0.001	0.011	0.033	0.107	0.069	Cellular Component	membrane	whole membrane	GO:0031903	microbody membrane	0.046	0.023	0.011	0.023	0.057	0.069	0.057	0.046	0.034	0.046	5.398	2.519	1.056	2.379	5.079	8.436	5.977	5.234	4.1	4.07
0.152	0.206	NA	0.194	NA	0.436	NA	NA	0.005	0.552	Cellular Component	membrane	whole membrane	GO:0034045	pre-autophagosomal structure membrane	0.043	0.043	NA	0.043	NA	0.022	NA	NA	0.087	0.022	5.105	4.764	NA	4.5	NA	2.659	NA	NA	10.34	1.925
0.117	0.036	0.001	0.006	0.007	0.385	0.432	NA	0.019	0.502	Cellular Component	nucleoid	plastid nucleoid	GO:0042644	chloroplast nucleoid	0.054	0.081	0.135	0.108	0.108	0.027	0.027	NA	0.081	0.027	6.347	8.884	12.42	11.189	9.554	3.306	2.811	NA	9.641	2.393
0	0	0	0	0	0	0	0	0	0	Cellular Component	organelle//cell part	intracellular organelle//organelle part//intracellular part	GO:0044446	intracellular organelle part	0.012	0.012	0.014	0.013	0.017	0.013	0.015	0.014	0.013	0.016	1.399	1.335	1.322	1.379	1.465	1.592	1.574	1.602	1.569	1.39
0.001	0.01	0.003	0	0	0	0	0	0	0	Cellular Component	organelle	intracellular organelle	GO:0097708	intracellular vesicle	0.02	0.018	0.023	0.03	0.025	0.024	0.027	0.024	0.021	0.033	2.33	2.019	2.084	3.154	2.192	2.947	2.801	2.743	2.528	2.886
0.001	0.013	0.004	0	0.001	0	0	0	0	0	Cellular Component	organelle	membrane-bounded organelle	GO:0031982	vesicle	0.019	0.018	0.022	0.03	0.024	0.024	0.027	0.023	0.021	0.032	2.267	1.965	2.028	3.069	2.133	2.952	2.797	2.669	2.46	2.809
0	0	0	0	0	0	0	0	0	0	Cellular Component	organelle	membrane-bounded organelle//intracellular organelle	GO:0043231	intracellular membrane-bounded organelle	0.01	0.011	0.013	0.012	0.014	0.011	0.012	0.011	0.011	0.014	1.232	1.179	1.188	1.2	1.229	1.302	1.292	1.308	1.268	1.253
0	0.003	0.016	0	0	0	0	0	0	0	Cellular Component	organelle	membrane-bounded organelle//organelle part	GO:0031090	organelle membrane	0.014	0.014	0.015	0.016	0.02	0.014	0.018	0.016	0.014	0.019	1.657	1.51	1.389	1.684	1.775	1.726	1.83	1.814	1.718	1.646
0.324	0.712	0.562	0.35	0.087	0.001	0.001	0.003	0.001	0.035	Cellular Component	organelle	non-membrane-bounded organelle//intracellular organelle	GO:0043232	intracellular non-membrane-bounded organelle	0.009	0.009	0.011	0.011	0.014	0.012	0.014	0.012	0.012	0.014	1.106	0.982	1.034	1.094	1.208	1.461	1.421	1.399	1.461	1.251
0	0	0	0	0	0	0	0	0.001	0.259	Cellular Component	organelle//organelle part//cell part	membrane-bounded organelle//intracellular organelle part//envelope	GO:0031967	organelle envelope	0.016	0.016	0.018	0.017	0.022	0.014	0.02	0.017	0.014	0.013	1.911	1.783	1.653	1.729	1.93	1.729	2.049	1.926	1.681	1.156
0.612	0.752	0.401	0.447	0.109	0.004	0	0	0.001	0.01	Cellular Component	organelle	organelle part	GO:0043233	organelle lumen	0.009	0.009	0.012	0.01	0.014	0.012	0.015	0.014	0.013	0.015	1.016	0.965	1.102	1.069	1.221	1.486	1.532	1.573	1.571	1.358
0.121	0.294	0.083	0.242	0.169	0.02	0.081	0.019	0.198	0.032	Cellular Component	organelle//organelle part	membrane-bounded organelle//intracellular organelle part	GO:0031984	organelle subcompartment	0.011	0.01	0.014	0.011	0.013	0.011	0.012	0.012	0.01	0.015	1.252	1.15	1.286	1.173	1.193	1.406	1.265	1.385	1.189	1.313
0.007	0.045	0.019	0.019	0	0	0	0	0	0.001	Cellular Component	organelle part	intracellular organelle part	GO:0044428	nuclear part	0.012	0.012	0.015	0.013	0.019	0.015	0.017	0.016	0.015	0.017	1.452	1.338	1.364	1.376	1.639	1.815	1.816	1.83	1.783	1.464
0.418	0.747	0.17	0.246	0.289	0.01	0.004	0.015	0.003	0.263	Cellular Component	organelle part	intracellular organelle part	GO:0044430	cytoskeletal part	0.011	0.009	0.018	0.015	0.016	0.02	0.023	0.02	0.022	0.016	1.29	0.937	1.683	1.516	1.403	2.39	2.413	2.224	2.613	1.405
0.045	0.605	0.005	0	0.004	0	0	0	0.007	0	Cellular Component	organelle part	intracellular organelle part	GO:0044431	Golgi apparatus part	0.014	0.01	0.021	0.022	0.021	0.022	0.021	0.02	0.016	0.025	1.694	1.054	1.934	2.241	1.86	2.721	2.189	2.327	1.931	2.236
0.086	0.176	0.142	0.574	0.096	0.016	0.081	0.005	0.371	0.004	Cellular Component	organelle part	intracellular organelle part	GO:0044432	endoplasmic reticulum part	0.014	0.014	0.017	0.01	0.018	0.016	0.015	0.018	0.01	0.022	1.637	1.527	1.551	1.063	1.556	1.974	1.602	2.088	1.221	1.949
0	0	0	0	0.001	0.001	0	0	0.001	0	Cellular Component	organelle part	intracellular organelle part	GO:0044433	cytoplasmic vesicle part	0.03	0.034	0.036	0.045	0.034	0.028	0.034	0.032	0.028	0.038	3.531	3.707	3.282	4.669	2.99	3.449	3.519	3.638	3.353	3.328
0	0	0	0	0	0.03	0	0	0.001	0.059	Cellular Component	organelle part	intracellular organelle part	GO:0044435	plastid part	0.016	0.016	0.017	0.017	0.019	0.011	0.016	0.014	0.013	0.014	1.904	1.777	1.597	1.73	1.667	1.376	1.635	1.601	1.554	1.275
0.014	0.116	0.003	0.001	0	0.016	0	0.009	0	0	Cellular Component	organelle part	intracellular organelle part	GO:0044437	vacuolar part	0.016	0.014	0.022	0.021	0.028	0.016	0.021	0.017	0.02	0.031	1.91	1.568	2.033	2.222	2.472	1.91	2.233	1.926	2.398	2.765
0.039	0.37	0.751	0.375	0.026	0.002	0.003	0.041	0.125	0.023	Cellular Component	organelle part	intracellular organelle part	GO:0044438	microbody part	0.043	0.022	0.011	0.022	0.054	0.065	0.065	0.043	0.032	0.054	5.05	2.356	0.988	2.226	4.751	7.891	6.71	4.896	3.836	4.76
0.027	0.479	NA	0.467	0.521	0.125	0.138	0.46	0.402	0.527	Cellular Component	organelle part	intrinsic component of organelle membrane	GO:0031350	intrinsic component of plastid membrane	0.073	0.024	NA	0.024	0.024	0.049	0.049	0.024	0.024	0.024	8.591	2.673	NA	2.524	2.155	5.967	5.073	2.776	2.9	2.159
0.896	0.793	0.291	0.654	0.492	0.045	0.135	0.302	0.044	0.501	Cellular Component	supramolecular complex	supramolecular polymer	GO:0099512	supramolecular fiber	0.006	0.008	0.018	0.01	0.014	0.02	0.018	0.014	0.02	0.014	0.7	0.871	1.644	1.029	1.23	2.432	1.861	1.584	2.364	1.232
0.335	0.4	0.401	0.412	0.158	0.008	0.078	0.01	0.464	0.233	Cellular Component	virion	virion part	GO:0019028	viral capsid	0.014	0.014	0.017	0.014	0.022	0.028	0.022	0.028	0.011	0.019	1.631	1.522	1.532	1.437	1.964	3.398	2.311	3.162	1.321	1.721
0.301	0.363	0.364	0.375	0.131	0.014	0.219	0.017	0.428	0.207	Cellular Component	virion//virion part	virion part//viral capsid	GO:0019013	viral nucleocapsid	0.015	0.015	0.018	0.015	0.024	0.027	0.018	0.027	0.012	0.021	1.737	1.621	1.631	1.531	2.092	3.257	1.846	3.031	1.407	1.833
0.003	0.424	0.008	0	0.005	0.361	0.407	0.421	0.093	0.467	Molecular Function	antioxidant activity	peroxidase activity	GO:0016688	L-ascorbate peroxidase activity	0.121	0.03	0.121	0.152	0.121	0.03	0.03	0.03	0.061	0.03	14.232	3.32	11.14	15.682	10.712	3.707	3.152	3.449	7.207	2.683
0.139	0.042	0.301	0.52	0.077	0	0.013	0.002	0.129	0.24	Molecular Function	binding	amide binding	GO:0042277	peptide binding	0.022	0.03	0.022	0.013	0.03	0.043	0.035	0.039	0.022	0.022	2.541	3.32	1.989	1.344	2.678	5.295	3.602	4.435	2.574	1.916
0	0	0	0.002	0	0.301	0.021	0.049	0.096	0.026	Molecular Function	binding	carbohydrate derivative binding	GO:0032553	ribonucleotide binding	0.012	0.012	0.015	0.012	0.014	0.009	0.011	0.01	0.01	0.013	1.419	1.359	1.348	1.246	1.276	1.066	1.175	1.155	1.13	1.156
0.168	0.211	NA	NA	0.023	NA	NA	NA	NA	NA	Molecular Function	binding	carbohydrate derivative binding	GO:2001080	chitosan binding	0.125	0.125	NA	NA	0.25	NA	NA	NA	NA	NA	14.677	13.697	NA	NA	22.093	NA	NA	NA	NA	NA
0.022	0.51	0.182	0.329	0.011	NA	0.97	NA	0.243	0.416	Molecular Function	binding	cofactor binding	GO:0010181	FMN binding	0.03	0.013	0.026	0.017	0.039	NA	0.004	NA	0.017	0.017	3.558	1.423	2.387	1.792	3.443	NA	0.45	NA	2.059	1.533
0.819	0.085	0.473	0.159	0.25	0.001	0.004	0.164	0.133	0	Molecular Function	binding	cofactor binding	GO:0030170	pyridoxal phosphate binding	0.007	0.019	0.014	0.018	0.018	0.026	0.026	0.016	0.016	0.037	0.828	2.126	1.297	1.825	1.559	3.236	2.751	1.807	1.887	3.279
0.324	0.16	0.226	0.082	0.055	0.113	0.154	0.006	0.006	0.534	Molecular Function	binding	cofactor binding	GO:0050662	coenzyme binding	0.011	0.013	0.015	0.015	0.018	0.012	0.013	0.016	0.016	0.012	1.248	1.456	1.368	1.541	1.55	1.496	1.382	1.876	1.896	1.082
0.186	0.237	0.308	0.233	0.266	0.484	0.527	0.049	0.17	0.601	Molecular Function	binding	fatty acid derivative binding//sulfur compound binding	GO:0000062	fatty-acyl-CoA binding	0.037	0.037	0.037	0.037	0.037	0.019	0.019	0.056	0.037	0.019	4.349	4.058	3.404	3.833	3.273	2.265	1.926	6.324	4.404	1.639
0	0	0	0.001	0	0.072	0.002	0.006	0.017	0.002	Molecular Function	binding	ion binding	GO:0043168	anion binding	0.012	0.013	0.015	0.012	0.014	0.009	0.012	0.011	0.01	0.014	1.379	1.386	1.349	1.241	1.279	1.138	1.217	1.205	1.18	1.201
0.507	0.014	0.335	0.43	0.127	0.446	0.571	0.243	0.455	0.189	Molecular Function	binding	lipid binding	GO:0005543	phospholipid binding	0.011	0.026	0.017	0.013	0.022	0.011	0.011	0.015	0.011	0.02	1.279	2.865	1.602	1.353	1.925	1.332	1.133	1.736	1.295	1.736
0.438	0.291	0.599	0.177	0.809	0.015	0.141	0.127	0.109	0.117	Molecular Function	binding	macromolecular complex binding	GO:0043021	ribonucleoprotein complex binding	0.014	0.018	0.014	0.023	0.009	0.032	0.023	0.023	0.023	0.028	1.616	2.011	1.265	2.374	0.811	3.928	2.385	2.611	2.727	2.437
0.027	0.272	0.065	0.259	0.28	NA	0.226	0.235	0.204	0.258	Molecular Function	binding	modified amino acid binding//sulfur compound binding	GO:0043295	glutathione binding	0.154	0.077	0.154	0.077	0.077	NA	0.077	0.077	0.077	0.077	18.063	8.429	14.14	7.961	6.798	NA	8	8.756	9.147	6.81
0.819	0.085	0.473	0.159	0.25	0.001	0.004	0.164	0.133	0	Molecular Function	binding	organic cyclic compound binding//heterocyclic compound binding	GO:0070279	vitamin B6 binding	0.007	0.019	0.014	0.018	0.018	0.026	0.026	0.016	0.016	0.037	0.828	2.126	1.297	1.825	1.559	3.236	2.751	1.807	1.887	3.279
0	0	0	0	0	0.008	0	0	0.002	0	Molecular Function	binding	organic cyclic compound binding//heterocyclic compound binding	GO:1901265	nucleoside phosphate binding	0.012	0.013	0.015	0.013	0.015	0.01	0.012	0.011	0.01	0.014	1.401	1.379	1.382	1.302	1.368	1.204	1.258	1.285	1.232	1.242
0.044	0.002	0.009	0.239	0.001	0.036	0.004	0.001	0.077	0.003	Molecular Function	binding	protein binding	GO:0005516	calmodulin binding	0.02	0.028	0.028	0.016	0.034	0.02	0.027	0.028	0.018	0.03	2.298	3.12	2.617	1.657	2.988	2.394	2.776	3.241	2.116	2.678
0.487	0.81	0.367	0.159	0.271	0.002	0.028	0.013	0.005	0.132	Molecular Function	binding	protein binding	GO:0008092	cytoskeletal protein binding	0.01	0.008	0.015	0.016	0.016	0.022	0.019	0.019	0.02	0.018	1.202	0.873	1.359	1.648	1.408	2.644	2.011	2.202	2.435	1.611
0.005	0.007	0.021	0.029	0.012	0.001	0	0.001	0	0	Molecular Function	binding	protein binding	GO:0019899	enzyme binding	0.02	0.021	0.022	0.019	0.022	0.021	0.029	0.022	0.024	0.029	2.307	2.255	1.977	1.936	1.984	2.517	3.016	2.449	2.892	2.567
0.064	0.239	0.17	0.782	0.522	0.004	0.007	0.191	0.06	0.013	Molecular Function	binding	protein binding	GO:0031072	heat shock protein binding	0.035	0.026	0.035	0.009	0.017	0.052	0.052	0.026	0.035	0.052	4.084	2.858	3.197	0.9	1.537	6.382	5.426	2.97	4.136	4.619
0.844	0.338	0.021	0.58	0.675	NA	0.57	0.847	0.488	0.216	Molecular Function	binding	protein binding	GO:0032182	ubiquitin-like protein binding	0.006	0.019	0.044	0.013	0.013	NA	0.013	0.006	0.013	0.025	0.743	2.081	4.072	1.31	1.119	NA	1.316	0.72	1.505	2.241
0	0.009	0.021	0.006	0	0.675	0.032	0.002	0.001	0.004	Molecular Function	binding	protein binding	GO:0042802	identical protein binding	0.027	0.023	0.024	0.024	0.033	0.008	0.02	0.024	0.025	0.027	3.123	2.477	2.2	2.477	2.938	0.976	2.075	2.725	3.004	2.355
0.21	0.045	0.029	0.479	0.001	0.4	0.805	NA	0.19	0.307	Molecular Function	binding	protein binding	GO:0043621	protein self-association	0.024	0.04	0.048	0.016	0.063	0.016	0.008	NA	0.024	0.024	2.796	4.348	4.377	1.643	5.611	1.942	0.825	NA	2.831	2.108
NA	0.454	NA	NA	NA	0.105	0.027	0.003	0.003	0.164	Molecular Function	binding	protein binding	GO:0044183	protein binding involved in protein folding	NA	0.027	NA	NA	NA	0.054	0.081	0.108	0.108	0.054	NA	2.961	NA	NA	NA	6.612	8.433	12.306	12.855	4.785
0.204	0.25	0.306	0.031	0.255	0.18	0.204	0.21	0.186	NA	Molecular Function	binding	protein binding	GO:0046332	SMAD binding	0.091	0.091	0.091	0.182	0.091	0.091	0.091	0.091	0.091	NA	10.674	9.961	8.355	18.818	8.034	11.12	9.455	10.348	10.81	NA
0.018	0	0.357	0.154	0.465	0	0.031	0	0.006	0	Molecular Function	binding	protein binding	GO:0051082	unfolded protein binding	0.025	0.037	0.017	0.02	0.015	0.034	0.025	0.037	0.027	0.039	2.878	4.028	1.577	2.029	1.3	4.197	2.549	4.185	3.206	3.472
0.003	0	0.012	0.02	0.001	0.435	0.015	0.103	0.002	0.891	Molecular Function	binding	protein binding	GO:0051087	chaperone binding	0.051	0.065	0.051	0.043	0.065	0.014	0.043	0.029	0.051	0.007	5.956	7.146	4.662	4.5	5.763	1.773	4.522	3.3	6.032	0.642
0.669	0.277	0.066	0.713	0.056	0.903	0.266	0.114	0.038	0.046	Molecular Function	binding	protein binding//macromolecular complex binding	GO:0032403	protein complex binding	0.009	0.019	0.033	0.009	0.033	0.005	0.019	0.024	0.028	0.033	1.113	2.077	3.049	0.981	2.932	0.58	1.972	2.697	3.381	2.937
0	0	0	0	0	0.008	0	0	0.002	0	Molecular Function	binding	small molecule binding	GO:0000166	nucleotide binding	0.012	0.013	0.015	0.013	0.015	0.01	0.012	0.011	0.01	0.014	1.401	1.379	1.382	1.302	1.368	1.204	1.258	1.285	1.232	1.242
0.577	0.087	0.46	0.159	0.265	0.001	0.006	0.092	0.127	0	Molecular Function	binding	small molecule binding	GO:0019842	vitamin binding	0.01	0.018	0.014	0.017	0.017	0.025	0.024	0.017	0.015	0.033	1.137	1.97	1.271	1.718	1.467	3.045	2.445	1.889	1.809	2.939
0.017	0.002	0.396	0.02	0.001	0.08	0.003	0.033	0.007	0.015	Molecular Function	binding	small molecule binding//organic cyclic compound binding//carbohydrate derivative binding//heterocyclic compound binding	GO:0001882	nucleoside binding	0.017	0.021	0.014	0.018	0.025	0.014	0.021	0.016	0.017	0.021	1.964	2.25	1.258	1.889	2.218	1.674	2.135	1.818	2.08	1.818
NA	NA	NA	NA	0.213	NA	0.015	0.167	NA	NA	Molecular Function	catalytic activity	deaminase activity	GO:0047623	adenosine-phosphate deaminase activity	NA	NA	NA	NA	0.125	NA	0.25	0.125	NA	NA	NA	NA	NA	NA	11.047	NA	26.001	14.229	NA	NA
0.017	NA	NA	NA	0.026	NA	NA	NA	NA	NA	Molecular Function	catalytic activity	deaminase activity	GO:0047974	guanosine deaminase activity	0.222	NA	NA	NA	0.222	NA	NA	NA	NA	NA	26.092	NA	NA	NA	19.638	NA	NA	NA	NA	NA
0.126	0.162	0.014	0.027	0.002	0.643	0.026	0.095	0.396	0.553	Molecular Function	catalytic activity	hydrolase activity	GO:0008233	peptidase activity	0.011	0.011	0.015	0.013	0.017	0.008	0.013	0.011	0.009	0.012	1.251	1.241	1.399	1.365	1.464	0.993	1.354	1.27	1.086	1.033
0.007	0.068	0.038	0.001	0.015	0.532	0.255	0.47	0.632	0.164	Molecular Function	catalytic activity	hydrolase activity	GO:0016788	hydrolase activity, acting on ester bonds	0.012	0.012	0.015	0.015	0.015	0.008	0.011	0.009	0.008	0.013	1.462	1.312	1.335	1.536	1.354	1.035	1.145	1.072	0.987	1.187
0.064	0.276	0.355	0.159	0.006	0.008	0.011	0.199	0.945	0.077	Molecular Function	catalytic activity	hydrolase activity	GO:0016798	hydrolase activity, acting on glycosyl bonds	0.013	0.012	0.013	0.013	0.019	0.014	0.016	0.012	0.006	0.016	1.498	1.267	1.209	1.362	1.656	1.756	1.659	1.316	0.759	1.412
0.003	0.001	0.002	0	0	0.058	0	0.035	0.002	0.006	Molecular Function	catalytic activity	hydrolase activity	GO:0016810	hydrolase activity, acting on carbon-nitrogen (but not peptide) bonds	0.029	0.033	0.035	0.035	0.044	0.02	0.039	0.022	0.029	0.031	3.347	3.604	3.225	3.632	3.876	2.414	4.105	2.496	3.39	2.718
0.086	0.172	0.018	0.008	0.019	0.502	0.105	0.309	0.239	0.195	Molecular Function	catalytic activity	hydrolase activity	GO:0017171	serine hydrolase activity	0.014	0.014	0.021	0.02	0.021	0.009	0.015	0.012	0.012	0.016	1.689	1.576	1.944	2.102	1.869	1.138	1.584	1.348	1.408	1.423
NA	0.587	NA	0.58	0.298	0.52	0.018	NA	0.196	0.108	Molecular Function	catalytic activity	hydrolase activity	GO:0019213	deacetylase activity	NA	0.016	NA	0.016	0.032	0.016	0.065	NA	0.032	0.048	NA	1.767	NA	1.669	2.851	1.973	6.71	NA	3.836	4.284
0.063	0.303	0.434	0.885	0	0.024	0.001	0.448	0.368	0.253	Molecular Function	catalytic activity	hydrolase activity	GO:0101005	ubiquitinyl hydrolase activity	0.023	0.016	0.016	0.007	0.049	0.026	0.039	0.013	0.013	0.02	2.695	1.796	1.507	0.679	4.346	3.208	4.092	1.493	1.559	1.742
0.431	0.476	0.565	NA	0.545	0.069	0.031	0.022	0.02	0.142	Molecular Function	catalytic activity	isomerase activity	GO:0016854	racemase and epimerase activity	0.016	0.016	0.016	NA	0.016	0.033	0.041	0.041	0.041	0.033	1.925	1.796	1.507	NA	1.449	4.01	4.262	4.665	4.873	2.903
0.012	0.054	0.206	0.119	0.096	0.009	0.166	0.029	0.371	0.258	Molecular Function	catalytic activity	isomerase activity	GO:0016859	cis-trans isomerase activity	0.029	0.026	0.023	0.023	0.026	0.029	0.02	0.026	0.013	0.02	3.442	2.855	2.096	2.36	2.303	3.586	2.033	2.966	1.549	1.73
0.036	0.064	0.357	0.07	0.008	0.286	0.052	0.094	0.165	0.311	Molecular Function	catalytic activity	isomerase activity	GO:0016860	intramolecular oxidoreductase activity	0.027	0.027	0.019	0.027	0.038	0.015	0.027	0.023	0.019	0.019	3.149	2.939	1.761	2.776	3.386	1.875	2.789	2.617	2.278	1.696
0.604	0.237	0.038	0.242	0.744	0.068	0.014	0.89	0.069	0.07	Molecular Function	catalytic activity	ligase activity	GO:0016877	ligase activity, forming carbon-sulfur bonds	0.011	0.022	0.038	0.022	0.011	0.027	0.038	0.005	0.027	0.033	1.29	2.408	3.535	2.275	0.971	3.36	4	0.625	3.267	2.919
0.005	0.194	0	0.026	0.011	0.054	0.009	0.243	0.009	0.164	Molecular Function	catalytic activity	ligase activity	GO:0016879	ligase activity, forming carbon-nitrogen bonds	0.029	0.019	0.043	0.027	0.032	0.021	0.029	0.016	0.027	0.021	3.463	2.056	3.942	2.775	2.843	2.623	3.067	1.831	3.188	1.899
0.268	0.121	0.141	0.056	0.246	0.144	0.04	0.203	0.162	0.022	Molecular Function	catalytic activity	lyase activity	GO:0016835	carbon-oxygen lyase activity	0.013	0.017	0.019	0.019	0.017	0.014	0.019	0.014	0.014	0.023	1.503	1.824	1.765	1.988	1.471	1.723	1.998	1.603	1.675	2.04
0.438	NA	0.837	NA	0.069	0.176	0.226	0.781	0.021	0.86	Molecular Function	catalytic activity	lyase activity	GO:0016846	carbon-sulfur lyase activity	0.016	NA	0.008	NA	0.04	0.024	0.024	0.008	0.04	0.008	1.894	NA	0.741	NA	3.563	2.959	2.516	0.918	4.795	0.714
0.063	0.188	0.003	0.014	0.001	0.078	0.005	0	0.005	0.145	Molecular Function	catalytic activity	oxidoreductase activity	GO:0016614	oxidoreductase activity, acting on CH-OH group of donors	0.015	0.014	0.024	0.02	0.026	0.014	0.021	0.023	0.019	0.017	1.797	1.578	2.234	2.049	2.307	1.762	2.153	2.562	2.248	1.514
0.074	0.477	0.346	0.12	0.02	0.729	0.088	0.085	0.005	0.145	Molecular Function	catalytic activity	oxidoreductase activity	GO:0016638	oxidoreductase activity, acting on the CH-NH2 group of donors	0.033	0.016	0.024	0.033	0.049	0.008	0.033	0.033	0.049	0.033	3.818	1.782	2.242	3.366	4.311	0.994	3.382	3.702	5.8	2.879
0.022	0.087	0.195	0.101	0.101	0.675	0.334	0.898	0.237	0.486	Molecular Function	catalytic activity	oxidoreductase activity	GO:0016667	oxidoreductase activity, acting on a sulfur group of donors	0.022	0.02	0.02	0.02	0.022	0.008	0.014	0.006	0.014	0.014	2.604	2.209	1.853	2.087	1.96	0.986	1.468	0.689	1.678	1.249
0.069	0.783	0.073	0.011	0.06	0.067	0	0.005	0.001	0.015	Molecular Function	catalytic activity	oxidoreductase activity	GO:0016725	oxidoreductase activity, acting on CH or CH2 groups	0.034	0.008	0.042	0.05	0.042	0.034	0.067	0.05	0.059	0.05	3.947	0.921	3.862	5.218	3.713	4.111	6.992	5.739	6.995	4.464
0.12	0.415	0.56	0.115	0.024	0.098	0.02	0.028	0.008	0.393	Molecular Function	catalytic activity	oxidoreductase activity	GO:0016903	oxidoreductase activity, acting on the aldehyde or oxo group of donors	0.019	0.014	0.014	0.022	0.03	0.019	0.027	0.024	0.027	0.016	2.221	1.481	1.242	2.238	2.627	2.314	2.811	2.769	3.214	1.436
0.038	0.286	0.357	0.282	0.311	NA	NA	NA	NA	NA	Molecular Function	catalytic activity	radical SAM enzyme activity	GO:0016992	lipoate synthase activity	0.125	0.062	0.062	0.062	0.062	NA	NA	NA	NA	NA	14.677	6.848	5.744	6.469	5.523	NA	NA	NA	NA	NA
0.003	0.007	0.147	0.06	0.001	0.001	0.042	0.175	0.129	0.049	Molecular Function	catalytic activity	transferase activity	GO:0016741	transferase activity, transferring one-carbon groups	0.017	0.017	0.016	0.015	0.022	0.017	0.015	0.012	0.012	0.017	1.965	1.889	1.445	1.575	1.927	2.109	1.582	1.385	1.447	1.526
0.662	0.492	0.05	0.135	0.247	0.035	0.447	0.301	0.781	0.262	Molecular Function	catalytic activity	transferase activity	GO:0016757	transferase activity, transferring glycosyl groups	0.009	0.01	0.016	0.013	0.014	0.012	0.01	0.01	0.008	0.013	1	1.088	1.434	1.322	1.204	1.493	1.092	1.195	0.911	1.181
0.273	0.325	0.446	0.019	0.079	0.429	0.084	0.498	0.66	0.248	Molecular Function	catalytic activity	transferase activity	GO:0016769	transferase activity, transferring nitrogenous groups	0.017	0.017	0.017	0.034	0.03	0.013	0.026	0.013	0.009	0.021	1.999	1.865	1.564	3.523	2.632	1.561	2.655	1.453	1.012	1.884
0.004	0.001	0	0.036	0.025	0.125	0.367	0.287	0.275	0.133	Molecular Function	catalytic activity	transferase activity	GO:0016772	transferase activity, transferring phosphorus-containing groups	0.011	0.012	0.015	0.012	0.014	0.009	0.01	0.01	0.009	0.013	1.322	1.347	1.355	1.219	1.211	1.16	1.063	1.096	1.092	1.135
0.003	0.002	0.015	0.045	0.153	0.02	0.014	0.002	0.006	0.142	Molecular Function	molecular function regulator	enzyme regulator activity	GO:0008047	enzyme activator activity	0.039	0.043	0.039	0.03	0.026	0.03	0.034	0.039	0.034	0.026	4.535	4.703	3.55	3.109	2.276	3.675	3.571	4.397	4.083	2.28
0.101	0.154	0.119	0.02	0.36	0.009	0.016	0.003	0.031	0.008	Molecular Function	molecular function regulator	enzyme regulator activity	GO:0019207	kinase regulator activity	0.028	0.028	0.035	0.043	0.021	0.043	0.043	0.05	0.035	0.05	3.331	3.108	3.259	4.404	1.88	5.205	4.426	5.651	4.217	4.395
0.055	0.004	0.004	0.039	0.01	0.005	0.003	0.019	0.119	0.226	Molecular Function	molecular function regulator	enzyme regulator activity	GO:0060589	nucleoside-triphosphatase regulator activity	0.027	0.04	0.045	0.031	0.04	0.036	0.04	0.031	0.022	0.022	3.145	4.403	4.103	3.234	3.551	4.368	4.179	3.557	2.654	1.976
0.482	0.207	0.579	0.057	0.002	NA	0.485	NA	NA	0.208	Molecular Function	signal transducer activity	signaling receptor activity	GO:0009881	photoreceptor activity	0.021	0.043	0.021	0.064	0.106	NA	0.021	NA	NA	0.043	2.498	4.663	1.955	6.606	9.401	NA	2.213	NA	NA	3.767
0.199	0.532	0.669	0.401	0.838	0.272	0	0.123	0.05	0.104	Molecular Function	signal transducer activity	signal transducer activity, downstream of receptor	GO:0004702	signal transducer, downstream of receptor, with serine/threonine kinase activity	0.016	0.011	0.011	0.014	0.009	0.014	0.034	0.018	0.02	0.023	1.864	1.242	1.042	1.408	0.802	1.664	3.538	2.065	2.427	2.007
NA	0.525	NA	NA	0.579	0.147	0.503	0.042	0.156	0.071	Molecular Function	transporter activity	carbohydrate derivative transporter activity	GO:0005338	nucleotide-sugar transmembrane transporter activity	NA	0.02	NA	NA	0.02	0.04	0.02	0.06	0.04	0.06	NA	2.191	NA	NA	1.767	4.893	2.08	6.83	4.756	5.312
NA	NA	NA	NA	NA	NA	0.024	0.21	NA	0.234	Molecular Function	transporter activity	carbohydrate derivative transporter activity	GO:0015120	phosphoglycerate transmembrane transporter activity	NA	NA	NA	NA	NA	NA	0.182	0.091	NA	0.091	NA	NA	NA	NA	NA	NA	18.91	10.348	NA	8.048
NA	NA	0.226	0.167	0.014	0.008	0.01	0.008	0.007	NA	Molecular Function	transporter activity	cofactor transporter activity	GO:0051724	NAD transporter activity	NA	NA	0.167	0.167	0.333	0.333	0.333	0.333	0.333	NA	NA	NA	15.318	17.25	29.457	40.772	34.668	37.944	39.636	NA
0.027	NA	NA	NA	0.28	NA	NA	NA	0.204	NA	Molecular Function	transporter activity	nucleocytoplasmic transporter activity	GO:0005049	nuclear export signal receptor activity	0.154	NA	NA	NA	0.077	NA	NA	NA	0.077	NA	18.063	NA	NA	NA	6.798	NA	NA	NA	9.147	NA
0.582	0.214	0.478	0.615	0.271	0.283	0.61	0.334	0.018	0.249	Molecular Function	transporter activity	substrate-specific transporter activity	GO:0005319	lipid transporter activity	0.012	0.023	0.018	0.012	0.023	0.018	0.012	0.018	0.035	0.023	1.373	2.563	1.612	1.211	2.067	2.146	1.216	1.997	4.172	2.071
0.273	0.074	0.628	0.155	0.043	0.036	0.032	0.175	0.078	0.318	Molecular Function	transporter activity	substrate-specific transporter activity	GO:0015197	peptide transporter activity	0.015	0.022	0.012	0.02	0.027	0.022	0.024	0.017	0.02	0.017	1.718	2.405	1.121	2.019	2.371	2.685	2.537	1.943	2.32	1.511
0.258	0.448	0.306	0.214	0.029	0.772	0.084	0.77	0.578	0.142	Molecular Function	transporter activity	transmembrane transporter activity	GO:0022804	active transmembrane transporter activity	0.011	0.01	0.013	0.012	0.017	0.008	0.013	0.008	0.009	0.015	1.248	1.127	1.229	1.277	1.484	0.923	1.391	0.937	1.019	1.305

## Sheet: DSG.specific.KEGG.enrichment
Table S19. The KEGG enrichment analysis of genes which response to HS only with AS regulation. Heatmap showing the q-value significance of enriched KEGG pathways. "NA" represent the pathways were not enriched in relative time points. The “L” and “G” in sample names represent leaf and grain, respectively.														Enrichment Factor										Enrichment Foldchange
5m_L	10m_L	30m_L	1h_L	4h_L	5m_G	10m_G	30m_G	1h_G	4h_G	Pathway Hierarchy1	Pathway Hierarchy2	KEGG Pathway	Pathway ID	5m_L	10m_L	30m_L	1h_L	4h_L	5m_G	10m_G	30m_G	1h_G	4h_G	5m_L	10m_L	30m_L	1h_L	4h_L	5m_G	10m_G	30m_G	1h_G	4h_G
0.087	0.17	0.282	0.019	0.56	0.864	0.668	0.632	0.614	0.785	Cellular Processes	Cell growth and death	Ferroptosis	ko04216	0.046	0.039	0.039	0.059	0.026	0.013	0.02	0.02	0.02	0.02	3.669	3.099	2.694	4.41	1.61	1.059	1.301	1.482	1.54	1.146
0.886	0.837	0.95	0.496	0.56	0.165	0.039	0.106	0.042	0.085	Cellular Processes	Cell motility	Regulation of actin cytoskeleton	ko04810	0.012	0.012	0.012	0.025	0.025	0.033	0.041	0.037	0.041	0.041	0.99	0.976	0.848	1.851	1.521	2.668	2.73	2.8	3.233	2.406		1	0.8	0.6	0.4	0.2
0.398	0.379	0.185	0.098	0.499	0.561	0.067	0.3	0.042	0.431	Cellular Processes	Transport and catabolism	Autophagy - other eukaryotes	ko04136	0.033	0.033	0.05	0.05	0.033	0.025	0.05	0.033	0.058	0.033	2.673	2.634	3.435	3.749	2.053	2.026	3.317	2.52	4.583	1.949		0.995	0.795	0.595	0.395	0.195
0.767	0.047	0.545	0.145	0.615	0.336	0.016	0.141	0.042	0.001	Cellular Processes	Transport and catabolism	Endocytosis	ko04144	0.014	0.028	0.021	0.025	0.019	0.021	0.033	0.023	0.028	0.043	1.103	2.174	1.417	1.856	1.186	1.672	2.19	1.768	2.161	2.493		0.99	0.79	0.59	0.39	0.19
0.058	0.313	0.95	0.643	0.56	0.546	0.03	0.128	0.452	0.189	Environmental Information Processing	Signal transduction	AMPK signaling pathway	ko04152	0.034	0.023	0.013	0.019	0.021	0.019	0.034	0.027	0.019	0.03	2.713	1.838	0.871	1.427	1.302	1.542	2.244	2.078	1.495	1.73		0.985	0.785	0.585	0.385	0.185
0.151	0.673	0.762	0.586	0.278	0.345	0.039	0.128	0.298	0.889	Environmental Information Processing	Signal transduction	FoxO signaling pathway	ko04068	0.031	0.015	0.018	0.022	0.031	0.025	0.037	0.031	0.025	0.015	2.468	1.216	1.268	1.615	1.895	1.995	2.449	2.326	1.934	0.899		0.98	0.78	0.58	0.38	0.18
0.529	0.673	0.954	0.706	0.097	0.546	0.641	0.3	0.165	0.01	Environmental Information Processing	Signal transduction	Phosphatidylinositol signaling system	ko04070	0.021	0.015	0.012	0.018	0.039	0.021	0.018	0.024	0.03	0.048	1.696	1.194	0.83	1.359	2.419	1.714	1.202	1.827	2.374	2.826		0.975	0.775	0.575	0.375	0.175
0.818	0.036	0.517	0.848	0.351	0.345	0.096	0.119	0.298	0.032	Environmental Information Processing	Signal transduction	Phospholipase D signaling pathway	ko04072	0.014	0.047	0.028	0.014	0.033	0.028	0.037	0.037	0.028	0.051	1.124	3.693	1.926	1.051	2.014	2.272	2.48	2.826	2.203	3.005		0.97	0.77	0.57	0.37	0.17
0.151	0.105	0.519	0.293	0.594	0.682	0.044	0.128	0.629	0.355	Environmental Information Processing	Signal transduction	PI3K-Akt signaling pathway	ko04151	0.029	0.032	0.024	0.027	0.021	0.016	0.034	0.029	0.016	0.027	2.34	2.515	1.64	1.989	1.307	1.29	2.287	2.206	1.25	1.551		0.965	0.765	0.565	0.365	0.165
0.254	0.032	0.724	0.643	0.274	0.268	0.005	0.323	0.486	0.05	Environmental Information Processing	Signal transduction	Sphingolipid signaling pathway	ko04071	0.03	0.048	0.022	0.022	0.035	0.03	0.056	0.026	0.022	0.048	2.43	3.763	1.487	1.623	2.133	2.456	3.733	1.964	1.701	2.784		0.96	0.76	0.56	0.36	0.16
NA	0.622	0.575	0.706	0.953	0.914	0.026	0.354	0.614	0.108	Environmental Information Processing	Signal transduction	VEGF signaling pathway	ko04370	NA	0.023	0.034	0.023	0.011	0.011	0.069	0.034	0.023	0.057	NA	1.817	2.369	1.724	0.708	0.931	4.575	2.607	1.806	3.36		0.955	0.755	0.555	0.355	0.155
0.438	1	1	1	0.953	0.222	0.182	0.205	0.614	0.032	Genetic Information Processing	Folding, sorting and degradation	Protein processing in endoplasmic reticulum	ko04141	0.017	0.008	0.01	0.008	0.014	0.02	0.021	0.02	0.015	0.03	1.387	0.651	0.679	0.618	0.862	1.602	1.421	1.495	1.165	1.733		0.95	0.75	0.55	0.35	0.15
0.61	0.521	0.079	0.145	0.053	0	0.011	0	0.227	0.002	Genetic Information Processing	Transcription	Spliceosome	ko03040	0.016	0.017	0.027	0.023	0.03	0.035	0.031	0.036	0.021	0.036	1.249	1.313	1.855	1.713	1.855	2.861	2.067	2.748	1.632	2.125		0.945	0.745	0.545	0.345	0.145
0.204	0.149	0.577	0.095	0.56	0.066	0.042	0.549	0.452	0.016	Genetic Information Processing	Translation	mRNA surveillance pathway	ko03015	0.026	0.028	0.022	0.03	0.022	0.03	0.033	0.017	0.02	0.041	2.092	2.233	1.493	2.282	1.339	2.466	2.163	1.315	1.537	2.415		0.94	0.74	0.54	0.34	0.14
0.6	0.331	0.78	0.496	0.274	0.007	0.193	0.142	0.198	0.313	Genetic Information Processing	Translation	RNA transport	ko03013	0.016	0.02	0.016	0.019	0.025	0.029	0.023	0.023	0.023	0.024	1.318	1.598	1.129	1.422	1.557	2.356	1.51	1.72	1.788	1.404		0.935	0.735	0.535	0.335	0.135
0.872	0.622	0.797	0.355	0.56	0.546	0.241	0.042	0.296	0.371	Metabolism	Amino acid metabolism	Valine, leucine and isoleucine degradation	ko00280	0.013	0.02	0.02	0.033	0.026	0.026	0.033	0.052	0.033	0.033	1.048	1.549	1.347	2.45	1.61	2.119	2.168	3.953	2.567	1.91		0.93	0.73	0.53	0.33	0.13
0.6	0.673	0.015	0.007	0.005	0.007	0.195	0.001	0.011	0.192	Metabolism	Carbohydrate metabolism	Ascorbate and aldarate metabolism	ko00053	0.022	0.016	0.06	0.06	0.066	0.055	0.033	0.066	0.055	0.038	1.753	1.295	4.129	4.507	4.038	4.428	2.175	4.958	4.293	2.236		0.925	0.725	0.525	0.325	0.125
0.32	0.414	0.95	0.352	0.012	0.165	0.408	0.141	0.011	0.001	Metabolism	Carbohydrate metabolism	Inositol phosphate metabolism	ko00562	0.028	0.024	0.012	0.028	0.053	0.033	0.024	0.033	0.049	0.065	2.282	1.927	0.838	2.133	3.254	2.635	1.618	2.459	3.832	3.802		0.92	0.72	0.52	0.32	0.12
0.68	0.405	0.731	0.821	0.504	0.126	0.004	0.106	0.146	0.097	Metabolism	Carbohydrate metabolism	Pyruvate metabolism	ko00620	0.017	0.022	0.019	0.014	0.024	0.029	0.046	0.031	0.029	0.034	1.349	1.71	1.321	1.081	1.48	2.338	3.03	2.363	2.266	1.967		0.915	0.715	0.515	0.315	0.115
0.6	0.673	0.988	0.694	0.953	0.345	0.025	0.65	0.658	0.28	Metabolism	Carbohydrate metabolism	Starch and sucrose metabolism	ko00500	0.016	0.014	0.011	0.016	0.015	0.019	0.028	0.015	0.014	0.024	1.283	1.106	0.756	1.2	0.924	1.54	1.857	1.134	1.1	1.403		0.91	0.71	0.51	0.31	0.11
0.529	0.825	0.02	0.888	0.278	0.007	0.021	0.012	0.614	0.066	Metabolism	Glycan biosynthesis and metabolism	N-Glycan biosynthesis	ko00510	0.026	0.013	0.058	0.013	0.039	0.058	0.058	0.058	0.019	0.052	2.083	1.026	4.015	0.974	2.399	4.736	3.877	4.418	1.53	3.037		0.905	0.705	0.505	0.305	0.105
0.709	0.933	0.658	0.76	0.836	0.132	0.037	0.394	0.441	0.312	Metabolism	Glycan biosynthesis and metabolism	Other glycan degradation	ko00511	0.021	0.01	0.031	0.021	0.021	0.052	0.062	0.031	0.031	0.041	1.653	0.815	2.125	1.546	1.27	4.177	4.103	2.338	2.43	2.411		0.9	0.7	0.5	0.3	0.1
0.087	0.313	0.019	0.172	0.56	0.165	0.025	0.133	0.98	0.097	Metabolism	Glycan biosynthesis and metabolism	Various types of N-glycan biosynthesis	ko00513	0.048	0.034	0.061	0.041	0.027	0.041	0.054	0.041	0.007	0.048	3.819	2.688	4.206	3.06	1.676	3.308	3.61	3.086	0.534	2.784		0.895	0.695	0.495	0.295	0.095
0.529	0.17	0.176	0.594	0.005	0.268	0.066	0.406	0.301	0.143	Metabolism	Lipid metabolism	Glycerophospholipid metabolism	ko00564	0.02	0.027	0.031	0.02	0.044	0.024	0.031	0.02	0.022	0.031	1.6	2.103	2.132	1.496	2.731	1.976	2.059	1.509	1.742	1.815		0.89	0.69	0.49	0.29	0.09
0.339	0.331	0.019	0.355	0.097	0.864	0.81	0.797	0.777	0.894	Metabolism	Metabolism of cofactors and vitamins	Nicotinate and nicotinamide metabolism	ko00760	0.048	0.048	0.095	0.048	0.079	0.016	0.016	0.016	0.016	0.016	3.819	3.763	6.542	3.57	4.887	1.286	1.053	1.2	1.247	0.928		0.885	0.685	0.485	0.285	0.085
0.087	0.229	0.244	0.064	0.447	0.426	0.074	0.142	0.226	0.05	Metabolism	Overview	Carbon metabolism	ko01200	0.022	0.02	0.023	0.024	0.021	0.017	0.024	0.02	0.02	0.028	1.769	1.557	1.57	1.772	1.31	1.405	1.568	1.549	1.548	1.658		0.88	0.68	0.48	0.28	0.08
																																			0.875	0.675	0.475	0.275	0.075
																																			0.87	0.67	0.47	0.27	0.07
																																			0.865	0.665	0.465	0.265	0.065
																																			0.86	0.66	0.46	0.26	0.06
																																			0.855	0.655	0.455	0.255	0.055
																																			0.85	0.65	0.45	0.25	0.05
																																			0.845	0.645	0.445	0.245	0.045
																																			0.84	0.64	0.44	0.24	0.04
																																			0.835	0.635	0.435	0.235	0.035
																																			0.83	0.63	0.43	0.23	0.03
																																			0.825	0.625	0.425	0.225	0.025
																																			0.82	0.62	0.42	0.22	0.02
																																			0.815	0.615	0.415	0.215	0.015
																																			0.81	0.61	0.41	0.21	0.01
																																			0.805	0.605	0.405	0.205	0.005
																																							0

## Sheet: DEG.specific.Go.enrichment
Table S19. The Go enrichment analysis of genes which response to HS only with transcriptional regulation. Heatmap showing the q-value significance of enriched GO terms. "NA" represent the terms were not enriched in relative time points. The “L” and “G” in sample names represent leaf and grain, respectively.															Enrichment Factor										Enrichment Foldchange
5m_L	10m_L	30m_L	1h_L	4h_L	5m_G	10m_G	30m_G	1h_G	4h_G	GO Term (Lev1)	GO Term (Lev2)	GO Term (Lev3)	GO ID (Lev4)	GO Term (Lev4)	5m_L	10m_L	30m_L	1h_L	4h_L	5m_G	10m_G	30m_G	1h_G	4h_G	5m_L	10m_L	30m_L	1h_L	4h_L	5m_G	10m_G	30m_G	1h_G	4h_G
0.876	0.031	0.881	1	1	0.019	0.799	0.063	1	0.858	Biological Process	biological regulation	regulation of biological process	GO:0019222	regulation of metabolic process	0	0.005	0.016	0.017	0.017	0.001	0.004	0.009	0.003	0.005	0.819	1.383	0.984	0.889	0.71	2.228	1.043	1.188	0.744	1.061
NA	1	0.067	0.036	0.051	NA	NA	NA	NA	NA	Biological Process	biological regulation	regulation of biological process	GO:0032879	regulation of localization	NA	0.004	0.031	0.038	0.042	NA	NA	NA	NA	NA	NA	1.292	1.975	1.941	1.797	NA	NA	NA	NA	NA		1	0.8	0.6	0.4	0.2
NA	1	0.039	0.005	0.042	0.727	1	0.793	0.598	1	Biological Process	biological regulation	regulation of biological process	GO:0048518	positive regulation of biological process	NA	0.003	0.023	0.03	0.032	0	0.002	0.008	0.005	0.003	NA	0.858	1.468	1.541	1.361	1.506	0.627	1.102	1.334	0.666		0.995	0.795	0.595	0.395	0.195
NA	0.394	0.398	0.296	0.819	0	0	0	0.171	0	Biological Process	biological regulation	regulation of biological process	GO:0048519	negative regulation of biological process	NA	0.005	0.018	0.022	0.023	0.003	0.016	0.023	0.006	0.013	NA	1.536	1.144	1.15	0.992	10.467	4.124	3.032	1.602	2.945		0.99	0.79	0.59	0.39	0.19
NA	1	0	0	0.008	0.573	1	1	0.582	1	Biological Process	biological regulation	regulation of biological process	GO:0048583	regulation of response to stimulus	NA	0.003	0.033	0.039	0.038	0.001	0.002	0.004	0.005	0.002	NA	0.891	2.091	2.007	1.597	2.345	0.391	0.505	1.454	0.346		0.985	0.785	0.585	0.385	0.185
NA	1	0.037	0.045	0.22	NA	0.473	1	1	1	Biological Process	biological regulation	regulation of biological process	GO:0050793	regulation of developmental process	NA	0.003	0.024	0.028	0.03	NA	0.006	0.007	0.001	0.002	NA	0.932	1.547	1.45	1.256	NA	1.473	0.93	0.348	0.434		0.98	0.78	0.58	0.38	0.18
0.996	0.593	0.036	0.754	1	0.048	1	0.488	1	1	Biological Process	biological regulation	regulation of biological process	GO:0050794	regulation of cellular process	0	0.004	0.018	0.019	0.019	0.001	0.004	0.008	0.003	0.004	0.644	1.126	1.124	0.995	0.806	1.887	0.966	1.074	0.776	0.943		0.975	0.775	0.575	0.375	0.175
NA	NA	0.545	0.009	0.424	NA	NA	NA	NA	NA	Biological Process	biological regulation	regulation of biological process//regulation of biological quality	GO:0032844	regulation of homeostatic process	NA	NA	0.032	0.095	0.048	NA	NA	NA	NA	NA	NA	NA	2.006	4.871	2.018	NA	NA	NA	NA	NA		0.97	0.77	0.57	0.37	0.17
NA	NA	NA	NA	NA	NA	0	0.105	NA	NA	Biological Process	biological regulation	regulation of biological quality	GO:0001505	regulation of neurotransmitter levels	NA	NA	NA	NA	NA	NA	1	0.333	NA	NA	NA	NA	NA	NA	NA	NA	253.995	43.746	NA	NA		0.965	0.765	0.565	0.365	0.165
NA	1	0.018	0.029	0.986	NA	NA	1	1	1	Biological Process	biological regulation	regulation of biological quality	GO:0010817	regulation of hormone levels	NA	0.002	0.029	0.033	0.02	NA	NA	0.007	0.003	0.002	NA	0.65	1.844	1.665	0.856	NA	NA	0.884	0.909	0.504		0.96	0.76	0.56	0.36	0.16
NA	NA	0.004	0	0.852	NA	NA	0.933	0.68	NA	Biological Process	biological regulation	regulation of biological quality	GO:0031647	regulation of protein stability	NA	NA	0.083	0.107	0.024	NA	NA	0.012	0.012	NA	NA	NA	5.267	5.48	1.009	NA	NA	1.562	3.215	NA		0.955	0.755	0.555	0.355	0.155
NA	1	0.485	0.001	1	NA	1	1	1	1	Biological Process	biological regulation	regulation of biological quality	GO:0042592	homeostatic process	NA	0.002	0.017	0.028	0.019	NA	0.002	0.005	0.003	0.002	NA	0.516	1.099	1.414	0.803	NA	0.566	0.644	0.723	0.451		0.95	0.75	0.55	0.35	0.15
NA	NA	0.117	0	0.986	NA	0	0	0.222	1	Biological Process	biological regulation	regulation of biological quality	GO:0051235	maintenance of location	NA	NA	0.036	0.076	0.018	NA	0.058	0.058	0.013	0.004	NA	NA	2.247	3.864	0.753	NA	14.675	7.583	3.601	0.998		0.945	0.745	0.545	0.345	0.145
NA	0.89	0	0	0.007	NA	0.169	0.627	0.784	1	Biological Process	biological regulation	regulation of biological quality	GO:0090066	regulation of anatomical structure size	NA	0.006	0.055	0.091	0.055	NA	0.012	0.012	0.006	0.003	NA	1.754	3.447	4.65	2.312	NA	3.079	1.591	1.637	0.681		0.94	0.74	0.54	0.34	0.14
NA	NA	0.883	1	1	0	0	0	1	0.204	Biological Process	biological regulation	regulation of molecular function	GO:0044092	negative regulation of molecular function	NA	NA	0.015	0.013	0.007	0.015	0.067	0.048	0.002	0.011	NA	NA	0.935	0.662	0.313	45.071	16.902	6.307	0.499	2.491		0.935	0.735	0.535	0.335	0.135
NA	NA	0.003	0.032	0.034	NA	NA	NA	1	1	Biological Process	biological regulation	regulation of molecular function	GO:0044093	positive regulation of molecular function	NA	NA	0.045	0.042	0.048	NA	NA	NA	0.003	0.003	NA	NA	2.838	2.144	2.03	NA	NA	NA	0.809	0.672		0.93	0.73	0.53	0.33	0.13
NA	1	0.031	0.015	0.766	0	0	0	1	0.668	Biological Process	biological regulation	regulation of molecular function	GO:0050790	regulation of catalytic activity	NA	0.004	0.027	0.033	0.024	0.008	0.035	0.026	0.003	0.007	NA	1.115	1.705	1.675	1.021	23.491	8.809	3.414	0.781	1.515		0.925	0.725	0.525	0.325	0.125
NA	NA	NA	NA	0.01	NA	NA	NA	NA	NA	Biological Process	cellular component organization or biogenesis	cellular component biogenesis	GO:0017126	nucleologenesis	NA	NA	NA	NA	0.667	NA	NA	NA	NA	NA	NA	NA	NA	NA	28.254	NA	NA	NA	NA	NA		0.92	0.72	0.52	0.32	0.12
NA	1	1	1	0	0.404	1	1	1	0.802	Biological Process	cellular component organization or biogenesis	cellular component biogenesis	GO:0022613	ribonucleoprotein complex biogenesis	NA	0.003	0.009	0.011	0.049	0.001	0.001	0.004	0.003	0.005	NA	0.735	0.561	0.563	2.062	2.579	0.322	0.555	0.685	1.235		0.915	0.715	0.515	0.315	0.115
NA	NA	0.004	0	0.173	NA	NA	NA	0.344	NA	Biological Process	cellular component organization or biogenesis	cellular component biogenesis	GO:0070589	cellular component macromolecule biosynthetic process	NA	NA	0.064	0.085	0.05	NA	NA	NA	0.014	NA	NA	NA	4.034	4.353	2.104	NA	NA	NA	3.831	NA		0.91	0.71	0.51	0.31	0.11
NA	0.89	0.318	0.168	0.003	0.573	0.335	0	0.355	0	Biological Process	cellular process//cellular component organization or biogenesis	cellular component organization//cellular component biogenesis	GO:0022607	cellular component assembly	NA	0.004	0.018	0.023	0.032	0.001	0.005	0.034	0.005	0.043	NA	1.16	1.165	1.189	1.37	1.629	1.358	4.419	1.371	9.663		0.905	0.705	0.505	0.305	0.105
NA	1	0.75	0.064	0.131	NA	0.03	0	1	0	Biological Process	cellular process//cellular component organization or biogenesis	cellular component organization	GO:0006325	chromatin organization	NA	0.002	0.016	0.027	0.031	NA	0.008	0.071	0.003	0.092	NA	0.656	1.038	1.391	1.297	NA	2.159	9.369	0.765	20.613		0.9	0.7	0.5	0.3	0.1
NA	1	1	1	0.001	1	1	0	1	0	Biological Process	cellular process//cellular component organization or biogenesis	cellular component organization	GO:0006996	organelle organization	NA	0.001	0.011	0.016	0.03	0	0.003	0.018	0.002	0.022	NA	0.326	0.72	0.813	1.268	0.382	0.859	2.366	0.507	5.005		0.895	0.695	0.495	0.295	0.095
NA	0.848	0.201	0.185	0	0.554	0.235	0	0.782	0	Biological Process	cellular process//cellular component organization or biogenesis	cellular component organization	GO:0043933	macromolecular complex subunit organization	NA	0.004	0.019	0.023	0.036	0.001	0.006	0.038	0.004	0.047	NA	1.229	1.227	1.194	1.516	1.848	1.463	4.934	1.146	10.623		0.89	0.69	0.49	0.29	0.09
NA	1	1	1	1	0.133	0.015	0.093	1	1	Biological Process	cellular process//cellular component organization or biogenesis	cellular component organization	GO:0045229	external encapsulating structure organization	NA	0.001	0.009	0.013	0.016	0.001	0.008	0.012	0.003	0.003	NA	0.379	0.552	0.648	0.685	3.995	2.108	1.548	0.826	0.589		0.885	0.685	0.485	0.285	0.085
NA	1	0.048	0.099	0.876	NA	0	0	1	1	Biological Process	cellular process	cell wall organization or biogenesis	GO:0044036	cell wall macromolecule metabolic process	NA	0.002	0.027	0.029	0.023	NA	0.033	0.025	0.003	0.001	NA	0.653	1.712	1.501	0.957	NA	8.314	3.259	0.914	0.253		0.88	0.68	0.48	0.28	0.08
NA	1	1	1	1	0.116	0.008	0.051	1	1	Biological Process	cellular process	cell wall organization or biogenesis	GO:0071555	cell wall organization	NA	0.001	0.009	0.013	0.017	0.001	0.009	0.013	0.003	0.003	NA	0.403	0.587	0.689	0.709	4.249	2.243	1.647	0.878	0.626		0.875	0.675	0.475	0.275	0.075
NA	1	1	1	1	0.029	0.516	0.165	1	1	Biological Process	cellular process	cell wall organization or biogenesis	GO:0071669	plant-type cell wall organization or biogenesis	NA	0.001	0.012	0.014	0.011	0.003	0.006	0.013	0.003	0.003	NA	0.247	0.756	0.699	0.47	7.809	1.518	1.681	0.692	0.767		0.87	0.67	0.47	0.27	0.07
NA	NA	NA	NA	0	NA	NA	NA	NA	NA	Biological Process	cellular process//detoxification	cellular detoxification	GO:0046294	formaldehyde catabolic process	NA	NA	NA	NA	1	NA	NA	NA	NA	NA	NA	NA	NA	NA	42.381	NA	NA	NA	NA	NA		0.865	0.665	0.465	0.265	0.065
NA	NA	0	0	0	NA	NA	NA	NA	0.667	Biological Process	cellular process//detoxification	cellular detoxification	GO:0098869	cellular oxidant detoxification	NA	NA	0.156	0.2	0.356	NA	NA	NA	NA	0.022	NA	NA	9.832	10.229	15.069	NA	NA	NA	NA	4.991		0.86	0.66	0.46	0.26	0.06
NA	1	0.032	0.537	1	NA	0.617	0.412	0.192	0.667	Biological Process	cellular process//developmental process//cellular component organization or biogenesis	cellular component organization//anatomical structure morphogenesis	GO:0032989	cellular component morphogenesis	NA	0.002	0.028	0.022	0.014	NA	0.006	0.012	0.008	0.007	NA	0.679	1.78	1.141	0.597	NA	1.491	1.54	2.219	1.582		0.855	0.655	0.455	0.255	0.055
NA	NA	NA	NA	NA	NA	0	0.038	NA	NA	Biological Process	cellular process//developmental process//negative regulation of biological process	negative regulation of cellular process//negative regulation of developmental process	GO:0045596	negative regulation of cell differentiation	NA	NA	NA	NA	NA	NA	0.188	0.125	NA	NA	NA	NA	NA	NA	NA	NA	47.624	16.405	NA	NA		0.85	0.65	0.45	0.25	0.05
NA	NA	NA	0.669	NA	NA	0.026	0.427	NA	NA	Biological Process	cellular process//developmental process//regulation of biological process	regulation of cellular process//regulation of developmental process	GO:0045595	regulation of cell differentiation	NA	NA	NA	0.025	NA	NA	0.037	0.025	NA	NA	NA	NA	NA	1.263	NA	NA	9.407	3.24	NA	NA		0.845	0.645	0.445	0.245	0.045
NA	0.424	0.161	0.005	0.672	NA	NA	NA	NA	0.415	Biological Process	cellular process	exocytic process	GO:0001927	exocyst assembly	NA	0.048	0.095	0.19	0.048	NA	NA	NA	NA	0.048	NA	13.783	6.019	9.742	2.018	NA	NA	NA	NA	10.695		0.84	0.64	0.44	0.24	0.04
NA	0.89	0.273	0.008	1	NA	NA	NA	0.772	0.391	Biological Process	cellular process	exocytic process	GO:0006904	vesicle docking involved in exocytosis	NA	0.009	0.037	0.075	0.009	NA	NA	NA	0.009	0.019	NA	2.705	2.363	3.824	0.396	NA	NA	NA	2.524	4.198		0.835	0.635	0.435	0.235	0.035
NA	0.848	0.376	0.029	0.064	NA	NA	0.434	0.041	NA	Biological Process	cellular process//negative regulation of biological process	negative regulation of cellular process	GO:0060548	negative regulation of cell death	NA	0.012	0.036	0.071	0.071	NA	NA	0.024	0.036	NA	NA	3.446	2.257	3.653	3.027	NA	NA	3.125	9.645	NA		0.83	0.63	0.43	0.23	0.03
NA	0.001	0.122	0.002	0.019	NA	NA	0	0.008	0	Biological Process	cellular process//positive regulation of biological process	positive regulation of cellular process	GO:0010942	positive regulation of cell death	NA	0.093	0.07	0.14	0.116	NA	NA	0.116	0.07	0.116	NA	26.924	4.41	7.137	4.928	NA	NA	15.26	18.842	26.115		0.825	0.625	0.425	0.225	0.025
NA	NA	0	0	0	NA	NA	NA	NA	NA	Biological Process	cellular process//positive regulation of biological process	positive regulation of cellular process	GO:1900409	positive regulation of cellular response to oxidative stress	NA	NA	0.5	0.6	0.9	NA	NA	NA	NA	NA	NA	NA	31.602	30.688	38.142	NA	NA	NA	NA	NA		0.82	0.62	0.42	0.22	0.02
NA	NA	0	0	0	NA	NA	0.608	NA	NA	Biological Process	cellular process	protein folding	GO:0006458	'de novo' protein folding	NA	NA	0.406	0.562	0.594	NA	NA	0.031	NA	NA	NA	NA	25.676	28.77	25.163	NA	NA	4.101	NA	NA		0.815	0.615	0.415	0.215	0.015
NA	NA	0	0	0	NA	NA	0.028	NA	0.653	Biological Process	cellular process	protein folding	GO:0042026	protein refolding	NA	NA	0.233	0.372	0.419	NA	NA	0.07	NA	0.023	NA	NA	14.698	19.031	17.741	NA	NA	9.156	NA	5.223		0.81	0.61	0.41	0.21	0.01
NA	0.08	0	0	0	0.182	0.948	0.084	0.011	0.002	Biological Process	cellular process	protein folding	GO:0061077	chaperone-mediated protein folding	NA	0.021	0.146	0.167	0.172	0.005	0.005	0.026	0.026	0.031	NA	6.03	9.217	8.524	7.284	15.875	1.323	3.418	7.033	7.018		0.805	0.605	0.405	0.205	0.005
NA	1	0.122	0.028	0.372	0.418	1	1	0.95	1	Biological Process	cellular process//regulation of biological process	cell communication//regulation of cellular process	GO:0010646	regulation of cell communication	NA	0.001	0.026	0.035	0.03	0.001	0.001	0.004	0.004	0.001	NA	0.418	1.642	1.771	1.284	4.398	0.367	0.568	1.169	0.324						0
NA	NA	0.733	0.004	0.83	NA	NA	NA	NA	NA	Biological Process	cellular process//regulation of biological process//localization	regulation of cellular process//regulation of localization	GO:0061088	regulation of sequestering of zinc ion	NA	NA	0.029	0.143	0.029	NA	NA	NA	NA	NA	NA	NA	1.806	7.307	1.211	NA	NA	NA	NA	NA
NA	0	0.011	0	0.001	NA	0.948	0	0	0	Biological Process	cellular process//regulation of biological process	regulation of cellular process	GO:0010941	regulation of cell death	NA	0.04	0.05	0.08	0.075	NA	0.005	0.045	0.04	0.035	NA	11.577	3.16	4.092	3.179	NA	1.27	5.906	10.803	7.86
NA	1	0.016	0.001	0.346	NA	1	1	1	0.798	Biological Process	cellular process//regulation of biological process	regulation of cellular process	GO:0045454	cell redox homeostasis	NA	0.002	0.033	0.046	0.032	NA	0.002	0.002	0.002	0.007	NA	0.507	2.103	2.329	1.336	NA	0.445	0.23	0.473	1.573
NA	NA	0	0	0	NA	NA	NA	0.277	NA	Biological Process	cellular process//regulation of biological process	regulation of cellular process	GO:0080135	regulation of cellular response to stress	NA	NA	0.096	0.167	0.114	NA	NA	NA	0.018	NA	NA	NA	6.099	8.524	4.833	NA	NA	NA	4.738	NA
NA	0.66	0.862	0.444	0.563	0	0	0	0.069	0	Biological Process	cellular process//regulation of biological process	regulation of cellular process//negative regulation of biological process	GO:0048523	negative regulation of cellular process	NA	0.005	0.016	0.022	0.025	0.005	0.023	0.03	0.007	0.017	NA	1.424	0.989	1.121	1.08	14.994	5.793	3.991	1.933	3.817
NA	1	0.25	0.035	0.156	0.646	1	0.517	1	1	Biological Process	cellular process//regulation of biological process	regulation of cellular process//positive regulation of biological process	GO:0048522	positive regulation of cellular process	NA	0.004	0.021	0.029	0.03	0.001	0.002	0.01	0.002	0.004	NA	1.081	1.298	1.464	1.292	1.897	0.632	1.307	0.672	0.839
NA	NA	0.244	0	0.278	NA	0.234	1	NA	1	Biological Process	cellular process//response to stimulus	cell communication//cellular response to stimulus	GO:0031668	cellular response to extracellular stimulus	NA	NA	0.03	0.073	0.039	NA	0.013	0.004	NA	0.004	NA	NA	1.907	3.748	1.644	NA	3.284	0.566	NA	0.968
NA	NA	0.883	0.644	0.001	NA	0.679	0.778	NA	1	Biological Process	cellular process//response to stimulus	cellular response to stimulus//response to abiotic stimulus	GO:0071214	cellular response to abiotic stimulus	NA	NA	0.015	0.022	0.066	NA	0.007	0.011	NA	0.004	NA	NA	0.926	1.124	2.794	NA	1.861	1.442	NA	0.823
NA	0.496	0.22	0.249	0.759	NA	NA	0.089	0.003	NA	Biological Process	cellular process//response to stimulus	cellular response to stimulus//response to biotic stimulus	GO:0071216	cellular response to biotic stimulus	NA	0.037	0.074	0.074	0.037	NA	NA	0.074	0.111	NA	NA	10.72	4.682	3.789	1.57	NA	NA	9.721	30.008	NA
NA	1	0	0	0	0.803	1	1	0.35	1	Biological Process	cellular process//response to stimulus	cellular response to stimulus//response to chemical	GO:0070887	cellular response to chemical stimulus	NA	0.003	0.031	0.034	0.036	0	0.003	0.006	0.005	0.004	NA	0.828	1.965	1.755	1.515	1.089	0.726	0.844	1.448	0.963
NA	1	0	0.075	0.446	0.96	1	1	1	1	Biological Process	cellular process//signaling//single-organism process//regulation of biological process//response to stimulus	cell communication//regulation of cellular process//cellular response to stimulus//single organism signaling	GO:0007165	signal transduction	NA	0.002	0.024	0.024	0.025	0	0.002	0.005	0.004	0.002	NA	0.581	1.522	1.203	1.074	0.556	0.602	0.646	0.985	0.451
NA	0.209	0.023	0.027	0.345	NA	NA	0.006	0	NA	Biological Process	cellular process	signal transduction	GO:0006984	ER-nucleus signaling pathway	NA	0.167	0.333	0.333	0.167	NA	NA	0.333	0.5	NA	NA	48.239	21.068	17.049	7.063	NA	NA	43.746	135.035	NA
NA	1	0.001	0.088	0.213	0.733	1	1	0.655	1	Biological Process	cellular process	signal transduction	GO:0009755	hormone-mediated signaling pathway	NA	0.004	0.027	0.026	0.029	0	0.003	0.007	0.005	0.002	NA	1.114	1.703	1.329	1.224	1.467	0.856	0.947	1.3	0.54
NA	NA	0.964	0.986	0.002	NA	0.19	0.144	NA	0.874	Biological Process	cellular process	signal transduction	GO:0010017	red or far-red light signaling pathway	NA	NA	0.011	0.011	0.099	NA	0.022	0.033	NA	0.011	NA	NA	0.695	0.562	4.191	NA	5.582	4.327	NA	2.468
NA	NA	0.166	0	NA	NA	NA	NA	0.091	NA	Biological Process	cellular process	signal transduction	GO:0030968	endoplasmic reticulum unfolded protein response	NA	NA	0.06	0.16	NA	NA	NA	NA	0.04	NA	NA	NA	3.792	8.184	NA	NA	NA	NA	10.803	NA
NA	NA	0.201	0.008	0.735	NA	NA	NA	NA	0.461	Biological Process	cellular process//single-organism process//cellular component organization or biogenesis	cellular component organization//single-organism cellular process	GO:0030030	cell projection organization	NA	NA	0.08	0.16	0.04	NA	NA	NA	NA	0.04	NA	NA	5.056	8.184	1.695	NA	NA	NA	NA	8.983
NA	0.89	0	0	0.007	NA	0.169	0.627	0.784	1	Biological Process	cellular process//single-organism process//cellular component organization or biogenesis	cellular component organization//single-organism cellular process	GO:0032535	regulation of cellular component size	NA	0.006	0.055	0.091	0.055	NA	0.012	0.012	0.006	0.003	NA	1.754	3.447	4.65	2.312	NA	3.079	1.591	1.637	0.681
NA	0.737	0.396	0.851	1	NA	NA	0.372	0.023	0.124	Biological Process	cellular process//single-organism process//cellular component organization or biogenesis	cellular component organization//single-organism cellular process	GO:0043062	extracellular structure organization	NA	0.009	0.026	0.017	0.004	NA	NA	0.017	0.022	0.017	NA	2.506	1.642	0.886	0.183	NA	NA	2.273	5.846	3.889
NA	NA	0.96	0.017	1	NA	NA	NA	1	1	Biological Process	cellular process//single-organism process	single-organism cellular process	GO:0005984	disaccharide metabolic process	NA	NA	0.012	0.049	0.016	NA	NA	NA	0.004	0.004	NA	NA	0.777	2.515	0.695	NA	NA	NA	1.107	0.92
NA	NA	NA	0.768	0.891	NA	0.006	0.179	NA	NA	Biological Process	cellular process//single-organism process	single-organism cellular process	GO:0006020	inositol metabolic process	NA	NA	NA	0.023	0.023	NA	0.07	0.047	NA	NA	NA	NA	NA	1.189	0.986	NA	17.721	6.104	NA	NA
NA	NA	0.381	0	0.91	NA	NA	1	0.227	0.798	Biological Process	cellular process//single-organism process	single-organism cellular process	GO:0006486	protein glycosylation	NA	NA	0.024	0.055	0.021	NA	NA	0.005	0.011	0.008	NA	NA	1.497	2.827	0.892	NA	NA	0.691	2.843	1.773
NA	0.243	0.862	0.183	0.811	NA	1	0.803	0.03	0.857	Biological Process	cellular process//single-organism process	single-organism cellular process	GO:0008219	cell death	NA	0.007	0.016	0.026	0.023	NA	0.001	0.009	0.009	0.006	NA	2.059	0.989	1.31	0.995	NA	0.181	1.12	2.497	1.278
NA	NA	0.938	0.856	0	NA	0.017	0.657	1	0.124	Biological Process	cellular process//single-organism process	single-organism cellular process	GO:0009110	vitamin biosynthetic process	NA	NA	0.013	0.017	0.082	NA	0.021	0.013	0.004	0.017	NA	NA	0.814	0.878	3.456	NA	5.451	1.69	1.159	3.856
NA	0.73	0.023	0.001	0.08	NA	0.959	0.989	NA	1	Biological Process	cellular process//single-organism process	single-organism cellular process	GO:0010118	stomatal movement	NA	0.009	0.044	0.062	0.049	NA	0.004	0.009	NA	0.004	NA	2.573	2.809	3.182	2.072	NA	1.129	1.167	NA	0.998
NA	NA	1	0.694	0	0.008	0.078	0.335	NA	0.514	Biological Process	cellular process//single-organism process	single-organism cellular process	GO:0015995	chlorophyll biosynthetic process	NA	NA	0.007	0.022	0.103	0.015	0.022	0.022	NA	0.015	NA	NA	0.465	1.128	4.363	44.823	5.603	2.895	NA	3.303
NA	NA	0.015	0.001	0.16	NA	NA	0.779	0.55	0.775	Biological Process	cellular process//single-organism process	single-organism cellular process	GO:0015996	chlorophyll catabolic process	NA	NA	0.088	0.123	0.07	NA	NA	0.018	0.018	0.018	NA	NA	5.544	6.281	2.974	NA	NA	2.302	4.738	3.94
NA	1	0.162	0.932	0.538	NA	1	0.557	0.051	0.043	Biological Process	cellular process//single-organism process	single-organism cellular process	GO:0016049	cell growth	NA	0.003	0.025	0.017	0.028	NA	0.001	0.011	0.011	0.012	NA	0.797	1.567	0.845	1.168	NA	0.35	1.446	2.976	2.784
NA	NA	1	1	1	NA	1	0	1	0	Biological Process	cellular process//single-organism process	single-organism cellular process	GO:0016458	gene silencing	NA	NA	0.002	0.01	0.016	NA	0.002	0.028	0.001	0.029	NA	NA	0.142	0.518	0.668	NA	0.572	3.695	0.304	6.576
NA	1	0	0	0.002	NA	0.288	0.14	0.378	1	Biological Process	cellular process//single-organism process	single-organism cellular process	GO:0019725	cellular homeostasis	NA	0.004	0.037	0.062	0.038	NA	0.006	0.012	0.006	0.004	NA	1.123	2.37	3.174	1.616	NA	1.642	1.612	1.571	0.871
0	1	1	1	1	NA	1	1	1	1	Biological Process	cellular process//single-organism process	single-organism cellular process	GO:0022900	electron transport chain	0.004	0.001	0.009	0.012	0.017	NA	0.001	0.005	0.003	0.005	13.933	0.369	0.591	0.609	0.702	NA	0.324	0.669	0.803	1.05
NA	NA	0.545	0.435	0.021	NA	1	1	1	1	Biological Process	cellular process//single-organism process	single-organism cellular process	GO:0034637	cellular carbohydrate biosynthetic process	NA	NA	0.019	0.024	0.039	NA	0.002	0.001	0.001	0.001	NA	NA	1.204	1.218	1.665	NA	0.605	0.156	0.322	0.267
NA	NA	0.763	0.525	0.001	0.005	0.04	0.165	NA	0.348	Biological Process	cellular process//single-organism process	single-organism cellular process	GO:0042168	heme metabolic process	NA	NA	0.021	0.031	0.103	0.021	0.031	0.031	NA	0.021	NA	NA	1.303	1.582	4.369	62.844	7.856	4.059	NA	4.631
NA	NA	NA	0.781	0	NA	0.066	0.707	NA	0.009	Biological Process	cellular process//single-organism process	single-organism cellular process	GO:0042723	thiamine-containing compound metabolic process	NA	NA	NA	0.022	0.178	NA	0.044	0.022	NA	0.067	NA	NA	NA	1.137	7.534	NA	11.289	2.916	NA	14.972
NA	NA	1	0.418	0.007	NA	NA	NA	NA	NA	Biological Process	cellular process//single-organism process	single-organism cellular process	GO:0071804	cellular potassium ion transport	NA	NA	0.01	0.03	0.065	NA	NA	NA	NA	NA	NA	NA	0.629	1.527	2.741	NA	NA	NA	NA	NA
NA	0.645	0.022	0.005	0	NA	0.169	0.14	0.827	1	Biological Process	developmental process	anatomical structure development	GO:0048731	system development	NA	0.005	0.022	0.027	0.039	NA	0.006	0.01	0.004	0.004	NA	1.319	1.36	1.373	1.652	NA	1.479	1.362	1.094	0.853
NA	NA	NA	0.31	0.036	NA	0.373	0.608	0.363	NA	Biological Process	developmental process	anatomical structure development	GO:0071695	anatomical structure maturation	NA	NA	NA	0.061	0.121	NA	0.03	0.03	0.03	NA	NA	NA	NA	3.1	5.137	NA	7.697	3.977	8.184	NA
NA	0.848	0.715	0.032	0.007	NA	0.8	1	1	1	Biological Process	developmental process	anatomical structure development	GO:0099402	plant organ development	NA	0.005	0.017	0.028	0.035	NA	0.005	0.005	0.003	0.001	NA	1.316	1.054	1.421	1.478	NA	1.155	0.663	0.682	0.227
NA	NA	NA	1	NA	NA	0.041	0.542	NA	1	Biological Process	developmental process	anatomical structure morphogenesis	GO:0090626	plant epidermis morphogenesis	NA	NA	NA	0.01	NA	NA	0.021	0.016	NA	0.005	NA	NA	NA	0.533	NA	NA	5.292	2.051	NA	1.17
NA	NA	0.862	0.043	0.196	NA	0.617	1	1	NA	Biological Process	developmental process	anatomical structure morphogenesis	GO:1905392	plant organ morphogenesis	NA	NA	0.015	0.034	0.034	NA	0.006	0.006	0.002	NA	NA	NA	0.977	1.739	1.441	NA	1.57	0.811	0.417	NA
NA	1	0.014	0.451	0.374	NA	1	0.626	0.136	0.521	Biological Process	developmental process//growth	anatomical structure morphogenesis//developmental growth	GO:0060560	developmental growth involved in morphogenesis	NA	0.002	0.037	0.025	0.032	NA	0.002	0.012	0.012	0.009	NA	0.667	2.33	1.296	1.367	NA	0.585	1.512	3.111	2.07
NA	1	0.015	0.013	0.041	NA	0.934	0.801	NA	NA	Biological Process	developmental process//negative regulation of biological process	negative regulation of developmental process//negative regulation of multicellular organismal process	GO:0048581	negative regulation of post-embryonic development	NA	0.006	0.052	0.057	0.057	NA	0.006	0.011	NA	NA	NA	1.663	3.269	2.939	2.436	NA	1.46	1.508	NA	NA
NA	NA	NA	0.002	0.095	NA	0.476	NA	NA	NA	Biological Process	developmental process//single-organism process	single-organism developmental process//anatomical structure development	GO:0042335	cuticle development	NA	NA	NA	0.13	0.087	NA	0.022	NA	NA	NA	NA	NA	NA	6.671	3.685	NA	5.522	NA	NA	NA
NA	NA	1	0.041	0.023	NA	0.818	0.96	0.192	1	Biological Process	developmental process//single-organism process	single-organism developmental process	GO:0021700	developmental maturation	NA	NA	0.006	0.04	0.049	NA	0.006	0.009	0.011	0.003	NA	NA	0.363	2.058	2.07	NA	1.46	1.131	3.104	0.645
NA	1	0.031	0.03	0.043	NA	1	1	1	1	Biological Process	developmental process//single-organism process	single-organism developmental process	GO:0048367	shoot system development	NA	0.002	0.023	0.028	0.032	NA	0.003	0.006	0.001	0.003	NA	0.69	1.476	1.414	1.353	NA	0.847	0.813	0.386	0.642
NA	1	0.026	0.251	0.777	NA	1	1	0.082	1	Biological Process	developmental process//single-organism process	single-organism developmental process	GO:0048589	developmental growth	NA	0.002	0.029	0.026	0.024	NA	0.001	0.006	0.01	0.005	NA	0.696	1.823	1.352	1.019	NA	0.305	0.789	2.597	1.08
NA	1	0.365	0.475	0.04	NA	NA	0.463	0.042	0.235	Biological Process	growth	cell growth//developmental growth	GO:0048588	developmental cell growth	NA	0.006	0.029	0.029	0.058	NA	NA	0.017	0.023	0.017	NA	1.673	1.827	1.478	2.45	NA	NA	2.276	6.244	3.895
NA	1	0.008	0.406	0.893	NA	1	0.485	0.216	0.399	Biological Process	growth	cell growth	GO:0009826	unidimensional cell growth	NA	0.003	0.041	0.027	0.022	NA	0.003	0.014	0.011	0.011	NA	0.782	2.562	1.382	0.916	NA	0.686	1.773	2.92	2.428
NA	NA	0.003	0.004	NA	NA	NA	NA	0	NA	Biological Process	growth	developmental growth	GO:0080186	developmental vegetative growth	NA	NA	0.333	0.333	NA	NA	NA	NA	0.333	NA	NA	NA	21.068	17.049	NA	NA	NA	NA	90.024	NA
NA	NA	0.108	0.131	NA	NA	NA	NA	0.007	NA	Biological Process	growth//regulation of biological process	regulation of growth//positive regulation of biological process	GO:0045927	positive regulation of growth	NA	NA	0.075	0.075	NA	NA	NA	NA	0.075	NA	NA	NA	4.74	3.836	NA	NA	NA	NA	20.255	NA
NA	NA	0	0	NA	NA	NA	NA	0.073	NA	Biological Process	immune system process	immune effector process	GO:0002679	respiratory burst involved in defense response	NA	NA	1	1	NA	NA	NA	NA	0.333	NA	NA	NA	63.203	51.147	NA	NA	NA	NA	90.024	NA
NA	NA	0.087	0.289	0.235	NA	NA	NA	0.049	NA	Biological Process	immune system process//positive regulation of biological process//response to stimulus	positive regulation of immune system process//immune response//positive regulation of response to stimulus	GO:0050778	positive regulation of immune response	NA	NA	0.052	0.041	0.052	NA	NA	NA	0.031	NA	NA	NA	3.258	2.109	2.185	NA	NA	NA	8.353	NA
NA	NA	0.087	0.289	0.235	NA	NA	NA	0.049	NA	Biological Process	immune system process//regulation of biological process	regulation of immune system process//positive regulation of biological process	GO:0002684	positive regulation of immune system process	NA	NA	0.052	0.041	0.052	NA	NA	NA	0.031	NA	NA	NA	3.258	2.109	2.185	NA	NA	NA	8.353	NA
NA	NA	0.842	0.408	0.012	NA	0.942	1	1	1	Biological Process	localization	cellular localization	GO:0046907	intracellular transport	NA	NA	0.016	0.022	0.034	NA	0.004	0.006	0.002	0.004	NA	NA	1	1.149	1.449	NA	1.037	0.737	0.551	0.917
NA	NA	0.076	0.594	0.008	NA	0.948	NA	NA	NA	Biological Process	localization	cellular localization	GO:0051640	organelle localization	NA	NA	0.039	0.025	0.064	NA	0.005	NA	NA	NA	NA	NA	2.491	1.26	2.714	NA	1.251	NA	NA	NA
NA	NA	0.528	0.296	0.002	NA	0.948	1	1	1	Biological Process	localization	establishment of localization//cellular localization	GO:0051649	establishment of localization in cell	NA	NA	0.018	0.023	0.036	NA	0.004	0.005	0.002	0.004	NA	NA	1.133	1.189	1.54	NA	0.984	0.699	0.523	0.87
NA	1	0.208	0	0	1	1	1	1	1	Biological Process	localization	establishment of localization	GO:0006810	transport	NA	0.002	0.018	0.026	0.034	0	0.003	0.006	0.002	0.004	NA	0.498	1.108	1.353	1.423	0.499	0.853	0.763	0.553	0.791
NA	1	0.396	0.017	0	NA	1	1	1	1	Biological Process	localization	establishment of localization	GO:0045184	establishment of protein localization	NA	0.001	0.019	0.028	0.037	NA	0.004	0.006	0.002	0.004	NA	0.263	1.178	1.442	1.58	NA	0.924	0.776	0.614	0.817
NA	NA	0.084	0.633	0.002	NA	0.934	NA	NA	NA	Biological Process	localization	establishment of localization	GO:0051656	establishment of organelle localization	NA	NA	0.042	0.024	0.077	NA	0.006	NA	NA	NA	NA	NA	2.633	1.218	3.279	NA	1.512	NA	NA	NA
NA	1	0.069	0.008	0.005	NA	0.94	0.998	0.743	0.798	Biological Process	localization	macromolecule localization//cellular localization	GO:0070727	cellular macromolecule localization	NA	0.003	0.023	0.03	0.035	NA	0.004	0.008	0.005	0.006	NA	0.741	1.425	1.52	1.498	NA	1.041	1.008	1.245	1.266
NA	1	0.103	0.002	0.002	NA	1	1	1	1	Biological Process	localization	macromolecule localization	GO:0008104	protein localization	NA	0.001	0.021	0.03	0.035	NA	0.003	0.005	0.002	0.004	NA	0.361	1.341	1.553	1.481	NA	0.845	0.71	0.562	0.841
NA	1	0.113	0.011	0.16	NA	0	0	0.691	1	Biological Process	localization	macromolecule localization	GO:0010876	lipid localization	NA	0.004	0.029	0.041	0.037	NA	0.043	0.053	0.006	0.004	NA	1.179	1.802	2.083	1.554	NA	10.863	6.949	1.65	0.915
NA	NA	0.009	0.003	0.607	NA	0	0	0.012	NA	Biological Process	localization	maintenance of location	GO:0019915	lipid storage	NA	NA	0.1	0.12	0.04	NA	0.24	0.22	0.06	NA	NA	NA	6.32	6.138	1.695	NA	60.959	28.872	16.204	NA
NA	NA	NA	0.035	NA	NA	NA	0.468	NA	NA	Biological Process	localization	maintenance of location	GO:0051208	sequestering of calcium ion	NA	NA	NA	0.143	NA	NA	NA	0.048	NA	NA	NA	NA	NA	7.307	NA	NA	NA	6.249	NA	NA
NA	NA	0.985	0.019	1	NA	0.747	1	NA	0.914	Biological Process	localization	maintenance of location	GO:0051238	sequestering of metal ion	NA	NA	0.01	0.069	0.01	NA	0.01	0.01	NA	0.01	NA	NA	0.626	3.545	0.42	NA	2.515	1.299	NA	2.224
NA	NA	NA	0.043	0.408	NA	NA	NA	NA	NA	Biological Process	metabolic process	biosynthetic process	GO:0006723	cuticle hydrocarbon biosynthetic process	NA	NA	NA	0.25	0.125	NA	NA	NA	NA	NA	NA	NA	NA	12.787	5.298	NA	NA	NA	NA	NA
NA	NA	0.354	0.035	0.064	NA	NA	NA	NA	NA	Biological Process	metabolic process	biosynthetic process	GO:1903409	reactive oxygen species biosynthetic process	NA	NA	0.05	0.1	0.1	NA	NA	NA	NA	NA	NA	NA	3.16	5.115	4.238	NA	NA	NA	NA	NA
NA	1	0.369	0.011	0.243	NA	NA	0.626	0.369	1	Biological Process	metabolic process	biosynthetic process//hormone metabolic process	GO:0042446	hormone biosynthetic process	NA	0.003	0.025	0.046	0.037	NA	NA	0.012	0.009	0.003	NA	0.896	1.565	2.375	1.575	NA	NA	1.625	2.508	0.695
0.825	0.349	0.429	0.681	1	0.823	0	0.783	0.953	1	Biological Process	metabolic process	catabolic process//organic substance metabolic process	GO:1901575	organic substance catabolic process	0	0.004	0.017	0.02	0.021	0	0.007	0.008	0.004	0.003	1.084	1.292	1.072	1.005	0.887	0.907	1.663	1.042	1.018	0.713
0	1	1	0.882	0.22	NA	1	1	1	0.276	Biological Process	metabolic process//cellular process	cellular metabolic process	GO:0006091	generation of precursor metabolites and energy	0.003	0.002	0.011	0.018	0.027	NA	0.002	0.007	0.003	0.006	9.178	0.486	0.708	0.945	1.163	NA	0.498	0.955	0.907	1.446
NA	1	0.011	0.755	0.213	0.942	1	1	1	1	Biological Process	metabolic process//cellular process	cellular metabolic process	GO:0006793	phosphorus metabolic process	NA	0.002	0.019	0.019	0.025	0	0.002	0.003	0.002	0.002	NA	0.557	1.181	0.994	1.074	0.757	0.442	0.416	0.503	0.46
NA	NA	0.019	0.028	NA	NA	NA	NA	0.386	0.59	Biological Process	metabolic process//cellular process	cellular metabolic process	GO:0010191	mucilage metabolic process	NA	NA	0.108	0.108	NA	NA	NA	NA	0.027	0.027	NA	NA	6.833	5.529	NA	NA	NA	NA	7.299	6.07
0	1	1	0.408	0.022	0.783	1	0.167	1	0.632	Biological Process	metabolic process//cellular process	cellular metabolic process	GO:0015979	photosynthesis	0.004	0.001	0.009	0.022	0.032	0	0.002	0.011	0.002	0.006	13.986	0.37	0.566	1.135	1.374	1.3	0.433	1.456	0.576	1.341
NA	NA	0.206	0	0	0.245	0.297	1	1	0.626	Biological Process	metabolic process//cellular process	cellular metabolic process	GO:0051186	cofactor metabolic process	NA	NA	0.021	0.04	0.052	0.001	0.006	0.008	0.003	0.006	NA	NA	1.334	2.029	2.196	3.9	1.625	1.008	0.864	1.437
NA	1	0.528	0.119	0.052	0.026	0.261	0.626	1	0.937	Biological Process	metabolic process//cellular process	cellular metabolic process	GO:0072593	reactive oxygen species metabolic process	NA	0.001	0.019	0.028	0.035	0.003	0.007	0.01	0.003	0.005	NA	0.259	1.187	1.418	1.478	8.179	1.817	1.291	0.725	1.205
NA	0.397	0.678	0.296	0.891	0	0	0	0.063	0	Biological Process	metabolic process//cellular process//negative regulation of biological process	negative regulation of metabolic process//cellular metabolic process//negative regulation of cellular process	GO:0031324	negative regulation of cellular metabolic process	NA	0.006	0.017	0.024	0.023	0.007	0.029	0.038	0.008	0.023	NA	1.762	1.077	1.214	0.954	20.406	7.42	4.952	2.137	5.058
0.857	0.08	0.879	1	1	0.014	0.566	0.031	1	0.874	Biological Process	metabolic process//cellular process//regulation of biological process	regulation of metabolic process//cellular metabolic process//regulation of cellular process	GO:0031323	regulation of cellular metabolic process	0	0.005	0.016	0.017	0.016	0.001	0.004	0.009	0.003	0.005	0.863	1.338	0.985	0.894	0.686	2.348	1.099	1.221	0.72	1.051
NA	1	0.883	0.005	0	NA	1	1	1	1	Biological Process	metabolic process//cellular process//single-organism process	cellular metabolic process//organic substance metabolic process//single-organism cellular process	GO:0006082	organic acid metabolic process	NA	0.002	0.015	0.025	0.036	NA	0.003	0.004	0.003	0.003	NA	0.561	0.97	1.297	1.527	NA	0.738	0.488	0.698	0.653
NA	1	0.015	0.001	0.019	NA	1	1	1	1	Biological Process	metabolic process//cellular process//single-organism process	cellular metabolic process//organic substance metabolic process//single-organism cellular process	GO:0042180	cellular ketone metabolic process	NA	0.004	0.042	0.057	0.053	NA	0.004	0.007	0.004	0.004	NA	1.023	2.68	2.892	2.246	NA	0.898	0.927	0.954	0.794
NA	1	0.004	0.018	0.974	NA	0.579	1	0.552	NA	Biological Process	metabolic process//cellular process//single-organism process	cellular metabolic process//single-organism cellular process	GO:0009404	toxin metabolic process	NA	0.005	0.041	0.041	0.019	NA	0.007	0.002	0.007	NA	NA	1.405	2.608	2.11	0.823	NA	1.849	0.319	1.967	NA
NA	1	0.837	0.075	0.007	NA	1	1	1	1	Biological Process	metabolic process//cellular process//single-organism process	cellular metabolic process//single-organism cellular process	GO:0044255	cellular lipid metabolic process	NA	0.003	0.016	0.025	0.033	NA	0.003	0.004	0.002	0.001	NA	0.763	1	1.281	1.383	NA	0.837	0.519	0.623	0.296
NA	1	0.023	0	0	NA	NA	1	1	1	Biological Process	metabolic process//cellular process//single-organism process	cellular metabolic process//single-organism metabolic process//organic substance metabolic process//single-organism cellular process	GO:0006081	cellular aldehyde metabolic process	NA	0.003	0.04	0.079	0.066	NA	NA	0.003	0.003	0.003	NA	0.955	2.503	4.051	2.797	NA	NA	0.433	0.891	0.741
NA	1	0.101	0.005	0.198	NA	NA	0.196	0.419	NA	Biological Process	metabolic process	hormone metabolic process	GO:0016131	brassinosteroid metabolic process	NA	0.006	0.04	0.062	0.045	NA	NA	0.023	0.011	NA	NA	1.635	2.5	3.179	1.916	NA	NA	2.966	3.052	NA
NA	0.469	0.883	0.591	0.937	0.024	0.026	0	0.055	0	Biological Process	metabolic process//negative regulation of biological process	biosynthetic process//negative regulation of metabolic process	GO:0009890	negative regulation of biosynthetic process	NA	0.007	0.015	0.021	0.021	0.003	0.01	0.032	0.009	0.028	NA	1.883	0.94	1.093	0.906	8.498	2.597	4.147	2.51	6.262
NA	0.512	0.735	0.661	1	0	0	0	0.199	0	Biological Process	metabolic process//negative regulation of biological process	negative regulation of metabolic process	GO:0010605	negative regulation of macromolecule metabolic process	NA	0.005	0.016	0.02	0.018	0.005	0.021	0.028	0.006	0.017	NA	1.543	1.039	1.022	0.772	14.894	5.303	3.731	1.68	3.891
NA	0.89	0.911	0.635	1	0	0	0	0.175	0	Biological Process	metabolic process//negative regulation of biological process	nitrogen compound metabolic process//negative regulation of metabolic process	GO:0051172	negative regulation of nitrogen compound metabolic process	NA	0.004	0.015	0.02	0.019	0.007	0.03	0.038	0.007	0.022	NA	1.295	0.929	1.046	0.786	21.437	7.633	5.035	1.899	5.026
NA	NA	0.478	0.001	0.006	NA	NA	NA	NA	NA	Biological Process	metabolic process	nitrogen compound metabolic process	GO:0071941	nitrogen cycle metabolic process	NA	NA	0.027	0.074	0.074	NA	NA	NA	NA	NA	NA	NA	1.708	3.801	3.15	NA	NA	NA	NA	NA
NA	NA	1	0.408	0	NA	NA	NA	NA	NA	Biological Process	metabolic process	nitrogen compound metabolic process	GO:0097164	ammonium ion metabolic process	NA	NA	0.01	0.03	0.09	NA	NA	NA	NA	NA	NA	NA	0.635	1.542	3.833	NA	NA	NA	NA	NA
NA	NA	0.862	0.003	0.003	NA	NA	NA	NA	NA	Biological Process	metabolic process	nitrogen compound metabolic process	GO:2001057	reactive nitrogen species metabolic process	NA	NA	0.017	0.078	0.087	NA	NA	NA	NA	NA	NA	NA	1.099	4.003	3.685	NA	NA	NA	NA	NA
0.779	1	0.862	1	0.735	0.004	0.416	1	1	1	Biological Process	metabolic process	nitrogen compound metabolic process//organic substance metabolic process	GO:1901564	organonitrogen compound metabolic process	0	0.003	0.016	0.018	0.024	0.001	0.004	0.006	0.003	0.003	1.051	0.737	0.995	0.905	1.004	1.92	1.08	0.744	0.772	0.654
NA	1	0.031	0.329	1	NA	NA	NA	1	1	Biological Process	metabolic process	organic substance metabolic process	GO:0009812	flavonoid metabolic process	NA	0.001	0.025	0.024	0.02	NA	NA	NA	0.001	0.001	NA	0.404	1.589	1.214	0.829	NA	NA	NA	0.377	0.314
NA	NA	0.122	0.009	0.002	NA	NA	NA	0.781	0.087	Biological Process	metabolic process	organic substance metabolic process	GO:0018904	ether metabolic process	NA	NA	0.045	0.073	0.091	NA	NA	NA	0.009	0.027	NA	NA	2.873	3.72	3.853	NA	NA	NA	2.455	6.125
NA	NA	0.96	0.45	0	NA	NA	NA	NA	0.288	Biological Process	metabolic process	organic substance metabolic process	GO:0046500	S-adenosylmethionine metabolic process	NA	NA	0.012	0.035	0.153	NA	NA	NA	NA	0.024	NA	NA	0.744	1.805	6.482	NA	NA	NA	NA	5.284
NA	1	1	0.851	0.38	0.729	0.012	1	1	1	Biological Process	metabolic process	organic substance metabolic process	GO:1901135	carbohydrate derivative metabolic process	NA	0	0.009	0.019	0.026	0	0.007	0.006	0.002	0.003	NA	0.058	0.557	0.962	1.094	1.22	1.729	0.788	0.595	0.629
NA	1	0.05	0	0.032	NA	0.941	0.706	0.945	1	Biological Process	metabolic process	organic substance metabolic process	GO:1901615	organic hydroxy compound metabolic process	NA	0.002	0.027	0.042	0.037	NA	0.004	0.01	0.004	0.002	NA	0.617	1.685	2.127	1.581	NA	1.083	1.259	1.152	0.479
NA	NA	0.001	0	0	NA	NA	NA	NA	NA	Biological Process	metabolic process//positive regulation of biological process	positive regulation of metabolic process	GO:0051353	positive regulation of oxidoreductase activity	NA	NA	0.167	0.2	0.3	NA	NA	NA	NA	NA	NA	NA	10.534	10.229	12.714	NA	NA	NA	NA	NA
NA	1	1	1	0	NA	1	1	1	1	Biological Process	metabolic process	primary metabolic process	GO:0006520	cellular amino acid metabolic process	NA	0.002	0.006	0.016	0.047	NA	0.003	0.003	0.002	0.004	NA	0.552	0.392	0.83	1.982	NA	0.848	0.438	0.644	0.964
0.365	1	0.137	1	1	0.007	0.948	1	1	1	Biological Process	metabolic process	primary metabolic process	GO:0019538	protein metabolic process	0	0.003	0.017	0.018	0.023	0.001	0.004	0.006	0.003	0.003	1.328	0.873	1.075	0.9	0.956	2.02	0.993	0.752	0.814	0.633
NA	1	0.088	0	0.011	0.803	0	0.41	1	1	Biological Process	metabolic process	primary metabolic process//organic substance metabolic process	GO:0005975	carbohydrate metabolic process	NA	0.002	0.019	0.03	0.03	0	0.01	0.009	0.003	0.003	NA	0.604	1.221	1.513	1.254	1.061	2.608	1.187	0.752	0.586
0.857	0.243	1	1	1	0.014	0.617	0.056	1	1	Biological Process	metabolic process//regulation of biological process	nitrogen compound metabolic process//regulation of metabolic process	GO:0051171	regulation of nitrogen compound metabolic process	0	0.004	0.015	0.016	0.015	0.001	0.004	0.009	0.003	0.004	0.877	1.255	0.932	0.825	0.628	2.385	1.086	1.201	0.699	1
NA	NA	0.004	0.001	0	NA	NA	NA	NA	NA	Biological Process	metabolic process//regulation of biological process	regulation of metabolic process	GO:0051341	regulation of oxidoreductase activity	NA	NA	0.125	0.15	0.225	NA	NA	NA	NA	NA	NA	NA	7.9	7.672	9.536	NA	NA	NA	NA	NA
0.863	0.098	1	1	1	0.016	0.8	0.085	1	0.981	Biological Process	metabolic process//regulation of biological process	regulation of metabolic process	GO:0060255	regulation of macromolecule metabolic process	0	0.005	0.015	0.016	0.015	0.001	0.004	0.009	0.003	0.005	0.84	1.318	0.947	0.834	0.655	2.284	1.04	1.18	0.732	1.023
NA	0.194	0.504	0.408	0.987	0	0	0	0.092	0	Biological Process	metabolic process//regulation of biological process	regulation of metabolic process//negative regulation of biological process	GO:0009892	negative regulation of metabolic process	NA	0.006	0.018	0.022	0.021	0.005	0.02	0.028	0.007	0.017	NA	1.853	1.133	1.135	0.904	14.31	5.203	3.697	1.844	3.93
0.857	0.209	0.999	1	1	0.014	0.617	0.06	1	1	Biological Process	metabolic process//regulation of biological process	regulation of metabolic process//primary metabolic process	GO:0080090	regulation of primary metabolic process	0	0.004	0.015	0.016	0.015	0.001	0.004	0.009	0.003	0.004	0.875	1.269	0.949	0.832	0.623	2.379	1.083	1.198	0.697	0.998
NA	1	0.938	0.408	0	0.573	0.948	1	1	1	Biological Process	metabolic process//single-organism process	biosynthetic process//single-organism metabolic process	GO:0044711	single-organism biosynthetic process	NA	0.002	0.015	0.021	0.033	0	0.004	0.004	0.002	0.002	NA	0.461	0.957	1.065	1.413	1.388	0.983	0.568	0.461	0.537
NA	0.917	0.122	0	0.027	NA	0.083	0.739	1	0.978	Biological Process	metabolic process//single-organism process	catabolic process//single-organism metabolic process	GO:0044712	single-organism catabolic process	NA	0.004	0.021	0.032	0.032	NA	0.007	0.009	0.003	0.005	NA	1.186	1.321	1.635	1.355	NA	1.77	1.13	0.885	1.105
NA	1	0.498	0.002	0.051	NA	0.899	1	1	1	Biological Process	metabolic process//single-organism process	primary metabolic process//single-organism metabolic process//organic substance metabolic process	GO:0006629	lipid metabolic process	NA	0.003	0.017	0.027	0.029	NA	0.004	0.005	0.003	0.002	NA	0.793	1.097	1.39	1.229	NA	1.044	0.659	0.679	0.513
NA	1	0.02	0.054	0.749	NA	1	1	1	NA	Biological Process	metabolic process//single-organism process	single-organism metabolic process	GO:0019748	secondary metabolic process	NA	0.004	0.023	0.026	0.024	NA	0.003	0.004	0.002	NA	NA	1.051	1.446	1.319	1.016	NA	0.738	0.477	0.588	NA
NA	NA	0.166	0.005	0	0.045	0.169	0.725	1	0.914	Biological Process	metabolic process//single-organism process	single-organism metabolic process	GO:0042440	pigment metabolic process	NA	NA	0.027	0.044	0.075	0.004	0.01	0.01	0.002	0.006	NA	NA	1.708	2.233	3.172	12.673	2.64	1.364	0.561	1.401
NA	1	1	0.27	0	0.969	1	1	1	1	Biological Process	metabolic process//single-organism process	single-organism metabolic process	GO:0044281	small molecule metabolic process	NA	0.001	0.013	0.021	0.033	0	0.003	0.004	0.003	0.003	NA	0.399	0.845	1.087	1.4	0.6	0.749	0.555	0.691	0.773
NA	1	0.021	0.001	0.213	NA	1	1	0.753	1	Biological Process	metabolic process//single-organism process	single-organism metabolic process	GO:0044723	single-organism carbohydrate metabolic process	NA	0.002	0.022	0.029	0.028	NA	0.003	0.005	0.004	0.002	NA	0.535	1.403	1.498	1.176	NA	0.861	0.647	1.166	0.554
NA	NA	0.004	0.005	0.46	NA	NA	NA	0.179	NA	Biological Process	metabolic process//single-organism process	single-organism metabolic process	GO:0045730	respiratory burst	NA	NA	0.3	0.3	0.1	NA	NA	NA	0.1	NA	NA	NA	18.961	15.344	4.238	NA	NA	NA	27.007	NA
0.014	1	0.47	0	0	0.803	1	1	1	1	Biological Process	metabolic process//single-organism process	single-organism metabolic process	GO:0055114	oxidation-reduction process	0.001	0.002	0.017	0.026	0.03	0	0.004	0.007	0.004	0.004	2.68	0.71	1.059	1.317	1.289	0.997	0.914	0.933	0.993	0.863
NA	NA	0.244	0	0.987	NA	NA	1	0.292	0.857	Biological Process	metabolic process//single-organism process	single-organism metabolic process	GO:0070085	glycosylation	NA	NA	0.026	0.054	0.019	NA	NA	0.005	0.009	0.007	NA	NA	1.636	2.768	0.798	NA	NA	0.618	2.542	1.585
NA	NA	0.985	0.635	0	NA	0.714	1	1	1	Biological Process	metabolic process//single-organism process	single-organism metabolic process	GO:1901657	glycosyl compound metabolic process	NA	NA	0.013	0.021	0.055	NA	0.006	0.004	0.001	0.003	NA	NA	0.797	1.075	2.315	NA	1.423	0.551	0.378	0.629
NA	0.848	0.005	0.007	0.035	NA	0.528	0.929	1	1	Biological Process	multicellular organismal process//developmental process//regulation of biological process	regulation of multicellular organismal process//regulation of developmental process	GO:2000026	regulation of multicellular organismal development	NA	0.005	0.031	0.035	0.037	NA	0.006	0.008	0.001	0.003	NA	1.478	1.937	1.776	1.558	NA	1.557	1.072	0.276	0.688
NA	NA	0.002	0.768	1	NA	NA	0.517	NA	NA	Biological Process	multicellular organismal process//developmental process//single-organism process	single-multicellular organism process//anatomical structure morphogenesis//single-organism developmental process	GO:0001763	morphogenesis of a branching structure	NA	NA	0.082	0.02	0.01	NA	NA	0.02	NA	NA	NA	NA	5.159	1.044	0.432	NA	NA	2.678	NA	NA
NA	0.563	0.004	0	0	NA	0.058	0.03	0.353	1	Biological Process	multicellular organismal process//developmental process//single-organism process	single-multicellular organism process//single-organism developmental process//anatomical structure development	GO:0007275	multicellular organism development	NA	0.004	0.021	0.029	0.034	NA	0.006	0.011	0.005	0.004	NA	1.281	1.347	1.468	1.452	NA	1.499	1.399	1.284	0.921
NA	1	0.043	0.044	0.125	NA	0.948	0.951	NA	NA	Biological Process	multicellular organismal process//single-organism process//regulation of biological process	single-multicellular organism process//regulation of multicellular organismal process//negative regulation of biological process	GO:0051241	negative regulation of multicellular organismal process	NA	0.005	0.042	0.047	0.047	NA	0.005	0.009	NA	NA	NA	1.346	2.646	2.379	1.971	NA	1.181	1.221	NA	NA
NA	0.667	0.03	0.001	0	NA	0.006	0.001	0.893	0.433	Biological Process	multicellular organismal process//single-organism process	single-multicellular organism process	GO:0009791	post-embryonic development	NA	0.005	0.022	0.029	0.041	NA	0.008	0.014	0.004	0.006	NA	1.334	1.379	1.508	1.745	NA	2.029	1.855	1.079	1.38
NA	0.161	0.001	0	0.002	NA	0.284	0.002	0.292	0.486	Biological Process	multicellular organismal process//single-organism process	single-multicellular organism process	GO:0009845	seed germination	NA	0.015	0.053	0.065	0.065	NA	0.011	0.034	0.011	0.011	NA	4.402	3.364	3.306	2.739	NA	2.897	4.491	3.081	2.562
NA	NA	0.1	0.015	0.026	NA	NA	NA	0.227	0.329	Biological Process	multicellular organismal process//single-organism process	single-multicellular organism process	GO:0010232	vascular transport	NA	NA	0.133	0.2	0.2	NA	NA	NA	0.067	0.067	NA	NA	8.427	10.229	8.476	NA	NA	NA	18.005	14.972
NA	NA	0.17	0.007	NA	NA	NA	NA	NA	NA	Biological Process	multicellular organismal process//single-organism process	single-multicellular organism process	GO:0043480	pigment accumulation in tissues	NA	NA	0.333	0.667	NA	NA	NA	NA	NA	NA	NA	NA	21.068	34.098	NA	NA	NA	NA	NA	NA
NA	NA	0.545	0.129	NA	NA	0	0	0.376	1	Biological Process	multi-organism process	interspecies interaction between organisms	GO:0035821	modification of morphology or physiology of other organism	NA	NA	0.025	0.043	NA	NA	0.11	0.11	0.012	0.006	NA	NA	1.551	2.196	NA	NA	28.049	14.493	3.314	1.378
NA	NA	NA	0	NA	NA	NA	NA	NA	NA	Biological Process	multi-organism process	interspecies interaction between organisms	GO:0051702	interaction with symbiont	NA	NA	NA	1	NA	NA	NA	NA	NA	NA	NA	NA	NA	51.147	NA	NA	NA	NA	NA	NA
NA	1	0	0	0.008	NA	0.187	0.811	0.187	1	Biological Process	multi-organism process	response to other organism	GO:0009617	response to bacterium	NA	0.005	0.045	0.05	0.044	NA	0.009	0.009	0.009	0.002	NA	1.312	2.864	2.55	1.857	NA	2.302	1.189	2.448	0.339
NA	0.078	0.146	0.004	0.022	0.013	0	0	0.222	0.235	Biological Process	multi-organism process	response to other organism	GO:0009620	response to fungus	NA	0.011	0.025	0.039	0.041	0.004	0.045	0.046	0.008	0.01	NA	3.238	1.591	2.003	1.719	12.789	11.368	6.057	2.266	2.199
NA	0.648	0.145	0.012	0.276	NA	NA	NA	0.082	NA	Biological Process	multi-organism process	response to other organism	GO:0009624	response to nematode	NA	0.021	0.064	0.106	0.064	NA	NA	NA	0.043	NA	NA	6.158	4.034	5.441	2.705	NA	NA	NA	11.492	NA
NA	NA	0	0	NA	NA	NA	NA	0.001	NA	Biological Process	multi-organism process	response to other organism	GO:0052173	response to defenses of other organism involved in symbiotic interaction	NA	NA	1	1	NA	NA	NA	NA	0.667	NA	NA	NA	63.203	51.147	NA	NA	NA	NA	180.047	NA
NA	NA	0	0	NA	NA	NA	NA	0.001	NA	Biological Process	multi-organism process	response to other organism	GO:0075136	response to host	NA	NA	1	1	NA	NA	NA	NA	0.667	NA	NA	NA	63.203	51.147	NA	NA	NA	NA	180.047	NA
NA	0.349	0.003	0	0.002	0.041	0	0	0.389	0.798	Biological Process	multi-organism process	response to other organism	GO:0098542	defense response to other organism	NA	0.007	0.029	0.039	0.039	0.002	0.025	0.026	0.006	0.006	NA	1.938	1.834	2.017	1.671	6.803	6.236	3.418	1.608	1.337
NA	NA	NA	0	NA	NA	NA	NA	NA	NA	Biological Process	positive regulation of biological process//multi-organism process	positive regulation of multi-organism process	GO:0048524	positive regulation of viral process	NA	NA	NA	1	NA	NA	NA	NA	NA	NA	NA	NA	NA	51.147	NA	NA	NA	NA	NA	NA
NA	NA	NA	NA	0.015	NA	NA	NA	NA	NA	Biological Process	positive regulation of biological process	positive regulation of transport	GO:0034764	positive regulation of transmembrane transport	NA	NA	NA	NA	0.25	NA	NA	NA	NA	NA	NA	NA	NA	NA	10.595	NA	NA	NA	NA	NA
NA	NA	0.024	0.552	0.235	NA	NA	NA	0.285	NA	Biological Process	positive regulation of biological process//response to stimulus	positive regulation of response to stimulus	GO:1901002	positive regulation of response to salt stress	NA	NA	0.15	0.05	0.1	NA	NA	NA	0.05	NA	NA	NA	9.48	2.557	4.238	NA	NA	NA	13.504	NA
NA	NA	0.065	0.083	NA	NA	NA	NA	0.003	NA	Biological Process	positive regulation of biological process//response to stimulus	positive regulation of response to stimulus	GO:1902584	positive regulation of response to water deprivation	NA	NA	0.097	0.097	NA	NA	NA	NA	0.097	NA	NA	NA	6.116	4.95	NA	NA	NA	NA	26.136	NA
NA	NA	0	0	0	NA	NA	NA	NA	NA	Biological Process	positive regulation of biological process//response to stimulus	positive regulation of response to stimulus	GO:1902884	positive regulation of response to oxidative stress	NA	NA	0.545	0.636	0.818	NA	NA	NA	NA	NA	NA	NA	34.474	32.548	34.675	NA	NA	NA	NA	NA
NA	NA	0.001	0.002	0.393	NA	NA	NA	0.357	NA	Biological Process	positive regulation of biological process//response to stimulus	positive regulation of response to stimulus//response to external stimulus	GO:0032103	positive regulation of response to external stimulus	NA	NA	0.161	0.161	0.065	NA	NA	NA	0.032	NA	NA	NA	10.194	8.25	2.734	NA	NA	NA	8.712	NA
NA	1	0.062	0.245	0.035	NA	NA	NA	NA	NA	Biological Process	regulation of biological process//localization	regulation of localization	GO:0051049	regulation of transport	NA	0.005	0.033	0.03	0.045	NA	NA	NA	NA	NA	NA	1.458	2.07	1.546	1.922	NA	NA	NA	NA	NA
NA	NA	NA	0.035	0.672	NA	NA	NA	NA	NA	Biological Process	regulation of biological process//multi-organism process	regulation of multi-organism process	GO:0043903	regulation of symbiosis, encompassing mutualism through parasitism	NA	NA	NA	0.143	0.048	NA	NA	NA	NA	NA	NA	NA	NA	7.307	2.018	NA	NA	NA	NA	NA
NA	NA	0.871	0.856	0.048	NA	NA	NA	NA	NA	Biological Process	regulation of biological process	positive regulation of biological process	GO:0051050	positive regulation of transport	NA	NA	0.018	0.018	0.089	NA	NA	NA	NA	NA	NA	NA	1.129	0.913	3.784	NA	NA	NA	NA	NA
NA	NA	0	0.012	NA	NA	NA	NA	NA	NA	Biological Process	regulation of biological process	regulation of circadian rhythm	GO:0010378	temperature compensation of the circadian clock	NA	NA	0.75	0.5	NA	NA	NA	NA	NA	NA	NA	NA	47.402	25.573	NA	NA	NA	NA	NA	NA
NA	NA	0.814	0.009	0.535	NA	NA	NA	NA	NA	Biological Process	regulation of biological process	regulation of homeostatic process	GO:2000021	regulation of ion homeostasis	NA	NA	0.023	0.116	0.047	NA	NA	NA	NA	NA	NA	NA	1.47	5.947	1.971	NA	NA	NA	NA	NA
NA	1	0	0	0.013	0.313	1	1	0.044	NA	Biological Process	regulation of biological process//response to stimulus	positive regulation of biological process//regulation of response to stimulus	GO:0048584	positive regulation of response to stimulus	NA	0.002	0.056	0.059	0.049	0.002	0.002	0.002	0.015	NA	NA	0.706	3.546	2.994	2.067	7.434	0.619	0.32	3.952	NA
NA	NA	0.003	0.021	0.647	NA	NA	NA	0.81	NA	Biological Process	regulation of biological process//response to stimulus	regulation of response to stimulus//response to external stimulus	GO:0032101	regulation of response to external stimulus	NA	NA	0.069	0.062	0.031	NA	NA	NA	0.008	NA	NA	NA	4.376	3.148	1.304	NA	NA	NA	2.077	NA
NA	0.919	0	0	0	NA	NA	1	0.055	1	Biological Process	regulation of biological process//response to stimulus	regulation of response to stimulus//response to stress	GO:0080134	regulation of response to stress	NA	0.005	0.05	0.058	0.055	NA	NA	0.002	0.012	0.002	NA	1.45	3.165	2.989	2.335	NA	NA	0.219	3.156	0.375
NA	NA	NA	NA	NA	NA	0	0	NA	NA	Biological Process	reproduction//cellular component organization or biogenesis	reproductive process//cellular component biogenesis	GO:0010344	seed oilbody biogenesis	NA	NA	NA	NA	NA	NA	0.429	0.357	NA	NA	NA	NA	NA	NA	NA	NA	108.855	46.871	NA	NA
NA	1	0.771	0.038	0.433	NA	NA	1	1	1	Biological Process	reproduction//multicellular organismal process	reproductive process//multicellular organism reproduction	GO:0048609	multicellular organismal reproductive process	NA	0.003	0.017	0.041	0.032	NA	NA	0.006	0.003	0.003	NA	0.841	1.102	2.082	1.355	NA	NA	0.763	0.785	0.653
NA	0.89	0.069	0.002	0	NA	0.058	0.007	0.365	0.57	Biological Process	reproduction	reproductive process	GO:0003006	developmental process involved in reproduction	NA	0.004	0.021	0.029	0.039	NA	0.007	0.013	0.005	0.006	NA	1.212	1.346	1.5	1.672	NA	1.773	1.741	1.414	1.333
NA	NA	0.015	0.021	NA	NA	NA	NA	0.369	0.557	Biological Process	reproduction	reproductive process	GO:0048359	mucilage metabolic process involved in seed coat development	NA	NA	0.118	0.118	NA	NA	NA	NA	0.029	0.029	NA	NA	7.436	6.017	NA	NA	NA	NA	7.943	6.605
NA	NA	NA	NA	NA	NA	0	0.028	NA	NA	Biological Process	reproduction	reproductive process	GO:0048497	maintenance of floral organ identity	NA	NA	NA	NA	NA	NA	0.231	0.154	NA	NA	NA	NA	NA	NA	NA	NA	58.614	20.19	NA	NA
NA	NA	NA	NA	NA	NA	0.008	0.024	NA	NA	Biological Process	reproductive process//developmental process	developmental process involved in reproduction//abscission	GO:0010227	floral organ abscission	NA	NA	NA	NA	NA	NA	0.167	0.167	NA	NA	NA	NA	NA	NA	NA	NA	42.332	21.873	NA	NA
NA	NA	0.025	0.041	0.746	NA	NA	NA	0.589	0.798	Biological Process	reproductive process//developmental process	developmental process involved in reproduction//anatomical structure development	GO:0010214	seed coat development	NA	NA	0.076	0.076	0.03	NA	NA	NA	0.015	0.015	NA	NA	4.788	3.875	1.284	NA	NA	NA	4.092	3.403
NA	1	0.122	0.008	0	NA	0.026	0.008	0.68	0.84	Biological Process	reproductive process//developmental process	developmental process involved in reproduction//anatomical structure development	GO:0048608	reproductive structure development	NA	0.004	0.021	0.028	0.041	NA	0.008	0.013	0.005	0.005	NA	1.108	1.306	1.448	1.735	NA	1.944	1.758	1.24	1.203
NA	0.163	0.207	0.385	0.887	NA	NA	0.165	0.044	0.209	Biological Process	reproductive process//developmental process	developmental process involved in reproduction	GO:0010228	vegetative to reproductive phase transition of meristem	NA	0.012	0.027	0.027	0.022	NA	NA	0.017	0.015	0.012	NA	3.547	1.704	1.379	0.935	NA	NA	2.252	3.972	2.752
NA	NA	1	1	0	NA	0.009	0.016	1	1	Biological Process	reproductive process//developmental process//single-organism process	developmental process involved in reproduction//single organism reproductive process	GO:0009793	embryo development ending in seed dormancy	NA	NA	0.009	0.013	0.057	NA	0.012	0.017	0.002	0.003	NA	NA	0.548	0.666	2.436	NA	3.03	2.277	0.586	0.731
NA	NA	NA	0.31	0.036	NA	0.373	0.608	0.363	NA	Biological Process	reproductive process//developmental process//single-organism process	developmental process involved in reproduction//single organism reproductive process	GO:0009835	fruit ripening	NA	NA	NA	0.061	0.121	NA	0.03	0.03	0.03	NA	NA	NA	NA	3.1	5.137	NA	7.697	3.977	8.184	NA
NA	NA	0.466	0.013	0.554	NA	NA	NA	NA	NA	Biological Process	reproductive process//developmental process//single-organism process	developmental process involved in reproduction//single organism reproductive process	GO:0010198	synergid death	NA	NA	0.071	0.214	0.071	NA	NA	NA	NA	NA	NA	NA	4.515	10.96	3.027	NA	NA	NA	NA	NA
NA	NA	0.862	0.005	0.104	NA	NA	0.626	0.784	0.978	Biological Process	reproductive process//developmental process//single-organism process	developmental process involved in reproduction//single organism reproductive process//multicellular organismal reproductive process	GO:0010431	seed maturation	NA	NA	0.016	0.074	0.057	NA	NA	0.016	0.008	0.008	NA	NA	1.036	3.773	2.432	NA	NA	2.151	2.214	1.841
NA	1	0.972	0.431	0	NA	0.002	0.006	1	1	Biological Process	reproductive process//developmental process//single-organism process	single organism reproductive process//single-organism developmental process	GO:0048316	seed development	NA	0.001	0.013	0.023	0.054	NA	0.012	0.017	0.002	0.004	NA	0.23	0.852	1.176	2.285	NA	3.021	2.186	0.643	0.891
NA	NA	0.958	0.088	0.021	NA	NA	0.434	0.68	0.858	Biological Process	reproductive process//multicellular organismal process//developmental process//single-organism process	developmental process involved in reproduction//single organism reproductive process//multicellular organismal reproductive process//single-multicellular organism process//dormancy process//single-organism developmental process	GO:0010162	seed dormancy process	NA	NA	0.012	0.06	0.083	NA	NA	0.024	0.012	0.012	NA	NA	0.752	3.044	3.532	NA	NA	3.125	3.215	2.674
NA	NA	0.184	0.078	0.04	NA	NA	0.76	NA	NA	Biological Process	reproductive process//negative regulation of biological process	negative regulation of reproductive process	GO:0009910	negative regulation of flower development	NA	NA	0.057	0.075	0.094	NA	NA	0.019	NA	NA	NA	NA	3.578	3.86	3.998	NA	NA	2.476	NA	NA
NA	NA	0	0.012	NA	NA	NA	NA	NA	NA	Biological Process	reproductive process//positive regulation of biological process//response to stimulus	positive regulation of reproductive process//positive regulation of response to stimulus	GO:0048578	positive regulation of long-day photoperiodism, flowering	NA	NA	0.75	0.5	NA	NA	NA	NA	NA	NA	NA	NA	47.402	25.573	NA	NA	NA	NA	NA	NA
NA	0.851	0.721	0.249	0.002	NA	NA	NA	NA	0.874	Biological Process	reproductive process//regulation of biological process	regulation of reproductive process	GO:0080050	regulation of seed development	NA	0.011	0.022	0.045	0.101	NA	NA	NA	NA	0.011	NA	3.252	1.42	2.299	4.286	NA	NA	NA	NA	2.523
NA	1	0.074	0.015	0.523	NA	0.788	1	1	1	Biological Process	reproductive process//single-organism process	single organism reproductive process	GO:0090567	reproductive shoot system development	NA	0.003	0.024	0.032	0.027	NA	0.005	0.006	0.002	0.004	NA	0.937	1.534	1.614	1.132	NA	1.233	0.849	0.437	0.909
NA	NA	0.03	0.035	NA	NA	NA	NA	NA	NA	Biological Process	reproductive process//single-organism process	single organism reproductive process//multicellular organismal reproductive process	GO:0080001	mucilage extrusion from seed coat	NA	NA	0.286	0.286	NA	NA	NA	NA	NA	NA	NA	NA	18.058	14.613	NA	NA	NA	NA	NA	NA
0	0	0	0	0	NA	0	0	0	0	Biological Process	response to stimulus	response to abiotic stimulus	GO:0009266	response to temperature stimulus	0.012	0.089	0.139	0.166	0.129	NA	0.037	0.137	0.109	0.061	44.129	25.82	8.77	8.506	5.461	NA	9.511	17.922	29.446	13.604
NA	0.102	0	0	0	NA	0.617	0	0.001	0	Biological Process	response to stimulus	response to abiotic stimulus	GO:0009314	response to radiation	NA	0.008	0.037	0.044	0.056	NA	0.005	0.026	0.012	0.016	NA	2.296	2.339	2.265	2.381	NA	1.343	3.383	3.213	3.562
NA	1	0.029	0	0	NA	0	0	0.003	0	Biological Process	response to stimulus	response to abiotic stimulus	GO:0009415	response to water	NA	0.003	0.031	0.062	0.065	NA	0.031	0.06	0.016	0.031	NA	0.946	1.962	3.176	2.77	NA	7.885	7.934	4.413	6.972
NA	1	0.131	0	0.763	NA	0.889	1	NA	NA	Biological Process	response to stimulus	response to abiotic stimulus	GO:0009629	response to gravity	NA	0.007	0.04	0.079	0.026	NA	0.007	0.007	NA	NA	NA	1.917	2.511	4.065	1.123	NA	1.682	0.869	NA	NA
NA	0.349	0	0	0	NA	0	0	0.003	0	Biological Process	response to stimulus	response to chemical	GO:0001101	response to acid chemical	NA	0.006	0.036	0.046	0.043	NA	0.013	0.026	0.009	0.011	NA	1.69	2.27	2.343	1.827	NA	3.308	3.477	2.547	2.521
0	1	0	0	0	NA	0.566	1	0.546	1	Biological Process	response to stimulus	response to chemical	GO:0009636	response to toxic substance	0.02	0.005	0.057	0.08	0.067	NA	0.007	0.007	0.007	0.002	72.491	1.44	3.616	4.071	2.846	NA	1.895	0.979	2.015	0.559
0	0	0	0	0	0.675	0.006	0	0	0.195	Biological Process	response to stimulus	response to chemical	GO:0010033	response to organic substance	0.002	0.009	0.035	0.04	0.04	0	0.007	0.018	0.01	0.006	6.453	2.628	2.211	2.039	1.699	1.35	1.856	2.383	2.811	1.442
0	0	0	0	0	NA	0	0	0	0	Biological Process	response to stimulus	response to chemical	GO:0010035	response to inorganic substance	0.006	0.02	0.05	0.074	0.083	NA	0.018	0.053	0.029	0.028	21.878	5.65	3.179	3.763	3.532	NA	4.576	6.995	7.907	6.238
NA	NA	1	0.554	0	NA	NA	NA	1	NA	Biological Process	response to stimulus	response to chemical	GO:0042493	response to drug	NA	NA	0.007	0.024	0.08	NA	NA	NA	0.003	NA	NA	NA	0.442	1.252	3.408	NA	NA	NA	0.944	NA
0	0	0	0	0	NA	NA	0	0	0	Biological Process	response to stimulus	response to chemical	GO:0046685	response to arsenic-containing substance	0.216	0.432	0.432	0.432	0.432	NA	NA	0.432	0.486	0.189	787.602	125.162	27.331	22.118	18.327	NA	NA	56.752	131.386	42.489
0	0	0	0	0	NA	0	0	0	0	Biological Process	response to stimulus	response to chemical	GO:1901700	response to oxygen-containing compound	0.003	0.013	0.044	0.053	0.053	NA	0.012	0.031	0.018	0.014	10.218	3.856	2.77	2.708	2.229	NA	2.939	4.095	4.735	3.15
NA	0.424	0	0	0	0.576	0	0	0.059	1	Biological Process	response to stimulus	response to endogenous stimulus	GO:0009725	response to hormone	NA	0.005	0.028	0.034	0.037	0.001	0.009	0.016	0.006	0.005	NA	1.457	1.791	1.761	1.561	1.615	2.22	2.155	1.717	1.011
NA	1	0.001	0.043	0.293	0.747	1	1	0.698	1	Biological Process	response to stimulus	response to endogenous stimulus	GO:0071495	cellular response to endogenous stimulus	NA	0.004	0.027	0.027	0.028	0	0.003	0.007	0.005	0.002	NA	1.077	1.734	1.38	1.183	1.418	0.827	0.916	1.256	0.522
NA	1	0.417	0.003	1	NA	0.948	1	NA	NA	Biological Process	response to stimulus	response to external stimulus	GO:0009606	tropism	NA	0.005	0.027	0.065	0.005	NA	0.005	0.005	NA	NA	NA	1.556	1.699	3.3	0.228	NA	1.366	0.706	NA	NA
NA	NA	0.06	0	0.441	NA	0.376	1	NA	1	Biological Process	response to stimulus	response to external stimulus	GO:0009991	response to extracellular stimulus	NA	NA	0.036	0.061	0.032	NA	0.01	0.003	NA	0.003	NA	NA	2.25	3.145	1.372	NA	2.466	0.425	NA	0.727
NA	NA	0.244	0	0.282	NA	0.235	1	NA	1	Biological Process	response to stimulus	response to external stimulus	GO:0071496	cellular response to external stimulus	NA	NA	0.03	0.073	0.039	NA	0.013	0.004	NA	0.004	NA	NA	1.899	3.732	1.637	NA	3.27	0.563	NA	0.964
NA	0.243	0	0	0	0.06	0	0	0.19	0.978	Biological Process	response to stimulus	response to external stimulus//response to biotic stimulus	GO:0043207	response to external biotic stimulus	NA	0.007	0.031	0.044	0.042	0.002	0.022	0.023	0.007	0.005	NA	1.981	1.966	2.228	1.793	5.69	5.532	3.022	1.849	1.118
NA	0.349	0.678	0.052	0.563	0	0	0	1	1	Biological Process	response to stimulus	response to stress	GO:0006952	defense response	NA	0.005	0.016	0.024	0.025	0.003	0.015	0.015	0.004	0.003	NA	1.449	1.042	1.238	1.052	8.901	3.815	1.916	0.958	0.656
0	0	0	0	0	0.05	0.251	0	0	0	Biological Process	response to stimulus	response to stress	GO:0006979	response to oxidative stress	0.005	0.017	0.039	0.047	0.063	0.002	0.007	0.027	0.022	0.013	19.65	4.879	2.472	2.414	2.658	6.166	1.713	3.54	5.828	2.877
0	0	0	0	0	NA	0	0	0	0	Biological Process	response to stimulus	response to stress	GO:0009408	response to heat	0.026	0.18	0.249	0.263	0.178	NA	0.028	0.23	0.22	0.126	94.951	52.126	15.726	13.453	7.532	NA	7.223	30.166	59.518	28.206
NA	0.037	0	0	0	NA	0	0	0.008	0.137	Biological Process	response to stimulus	response to stress	GO:0009409	response to cold	NA	0.014	0.047	0.084	0.09	NA	0.045	0.063	0.016	0.012	NA	4.135	2.967	4.28	3.806	NA	11.404	8.303	4.409	2.75
NA	1	0.026	0	0	NA	0	0	0.002	0	Biological Process	response to stimulus	response to stress	GO:0009414	response to water deprivation	NA	0.003	0.032	0.063	0.066	NA	0.03	0.06	0.017	0.032	NA	0.96	1.991	3.223	2.811	NA	7.582	7.835	4.479	7.076
NA	NA	0.308	0.27	0	NA	0.05	0.657	0.978	NA	Biological Process	response to stimulus	response to stress	GO:0009611	response to wounding	NA	NA	0.024	0.029	0.058	NA	0.013	0.011	0.004	NA	NA	NA	1.545	1.478	2.449	NA	3.387	1.458	1.2	NA
0	NA	0.857	0	0.915	NA	NA	0.21	NA	NA	Biological Process	response to stimulus	response to stress	GO:0009635	response to herbicide	0.167	NA	0.021	0.146	0.021	NA	NA	0.042	NA	NA	607.11	NA	1.317	7.459	0.883	NA	NA	5.468	NA	NA
NA	NA	0	0	0	NA	NA	0.933	0.041	0.858	Biological Process	response to stimulus	response to stress	GO:0035966	response to topologically incorrect protein	NA	NA	0.167	0.238	0.19	NA	NA	0.012	0.036	0.012	NA	NA	10.534	12.178	8.072	NA	NA	1.562	9.645	2.674
NA	NA	0.006	0	0.507	NA	0.202	1	NA	1	Biological Process	response to stimulus	response to stress	GO:0042594	response to starvation	NA	NA	0.051	0.074	0.033	NA	0.014	0.005	NA	0.005	NA	NA	3.234	3.806	1.38	NA	3.544	0.61	NA	1.045
0.055	0	0	0	0	NA	0.04	0	0	0	Biological Process	response to stimulus	response to stress//response to abiotic stimulus	GO:0006970	response to osmotic stress	0.002	0.027	0.062	0.078	0.069	NA	0.011	0.037	0.032	0.027	8.622	7.878	3.889	3.995	2.909	NA	2.705	4.815	8.629	6.113
NA	NA	0.574	0.362	0.038	NA	0.061	0.384	1	1	Biological Process	single-organism process//localization	single-organism localization//cellular localization	GO:1902580	single-organism cellular localization	NA	NA	0.019	0.026	0.04	NA	0.011	0.013	0.002	0.005	NA	NA	1.219	1.316	1.703	NA	2.858	1.688	0.434	1.083
NA	1	0.334	0	0	0.719	0.261	1	1	1	Biological Process	single-organism process//localization	single-organism localization	GO:0044765	single-organism transport	NA	0.001	0.018	0.03	0.036	0	0.005	0.007	0.002	0.003	NA	0.415	1.138	1.518	1.526	1.247	1.351	0.859	0.663	0.689
NA	NA	0.206	0.012	NA	NA	NA	NA	NA	NA	Biological Process	single-organism process//response to stimulus	pigmentation//response to external stimulus	GO:0043476	pigment accumulation	NA	NA	0.25	0.5	NA	NA	NA	NA	NA	NA	NA	NA	15.801	25.573	NA	NA	NA	NA	NA	NA
NA	1	0.006	0	0	1	1	1	1	1	Cellular Component	cell//cell part	cell part//cell periphery	GO:0005886	plasma membrane	NA	0.002	0.019	0.029	0.031	0	0.003	0.006	0.003	0.004	NA	0.596	1.229	1.475	1.306	0.502	0.774	0.768	0.823	0.851
NA	1	0.309	0	0.672	0.016	0	0.002	1	1	Cellular Component	cell//cell part	cell part//cell periphery	GO:0030312	external encapsulating structure	NA	0.002	0.019	0.03	0.024	0.002	0.011	0.014	0.002	0.002	NA	0.478	1.189	1.553	1.035	5.031	2.851	1.82	0.446	0.445
NA	0.636	0	0	1	0.573	1	0.779	0.03	0.68	Cellular Component	cell//cell part	cell part//endomembrane system	GO:0042175	nuclear outer membrane-endoplasmic reticulum membrane network	NA	0.006	0.034	0.05	0.019	0.001	0.001	0.009	0.01	0.006	NA	1.63	2.136	2.551	0.784	2.452	0.204	1.161	2.607	1.445
0	0	0	0	0	1	1	0	0	0	Cellular Component	cell//cell part	cell part//intracellular	GO:0044424	intracellular part	0.001	0.004	0.018	0.022	0.03	0	0.004	0.009	0.005	0.006	1.932	1.251	1.142	1.14	1.258	0.768	0.893	1.216	1.343	1.438
0	0	0	0	0	1	1	0	0	0	Cellular Component	cell	cell part	GO:0005622	intracellular	0.001	0.004	0.018	0.022	0.03	0	0.003	0.009	0.005	0.006	1.92	1.251	1.144	1.141	1.26	0.763	0.887	1.212	1.342	1.438
NA	1	0	0	0.014	0.803	0.335	0.725	0.316	0.04	Cellular Component	cell	cell part	GO:0012505	endomembrane system	NA	0.003	0.025	0.038	0.029	0	0.005	0.008	0.005	0.007	NA	0.841	1.55	1.956	1.238	0.984	1.27	1.08	1.307	1.522
NA	1	0.39	0.018	0	0.942	1	0.354	0.158	0.082	Cellular Component	cell	cell part	GO:0031975	envelope	NA	0.002	0.018	0.025	0.049	0	0.004	0.009	0.006	0.007	NA	0.618	1.121	1.29	2.083	0.651	0.923	1.234	1.5	1.536
NA	1	0.021	0	0.002	0.175	0.128	0.996	1	1	Cellular Component	cell	cell part	GO:0071944	cell periphery	NA	0.002	0.019	0.028	0.028	0.001	0.005	0.008	0.003	0.004	NA	0.671	1.172	1.409	1.181	1.816	1.244	0.999	0.733	0.803
NA	1	0.063	0	0	NA	0.714	0.049	0.055	0.001	Cellular Component	cell junction	cell-cell junction	GO:0009506	plasmodesma	NA	0.003	0.021	0.032	0.035	NA	0.005	0.011	0.007	0.009	NA	0.907	1.315	1.618	1.486	NA	1.158	1.496	1.77	2.048
NA	1	0.001	0	0	NA	0.041	1	1	1	Cellular Component	cell//membrane//cell part	cell part//plasma membrane//membrane part	GO:0044459	plasma membrane part	NA	0.002	0.026	0.042	0.042	NA	0.007	0.006	0.002	0.002	NA	0.562	1.619	2.164	1.793	NA	1.873	0.815	0.524	0.523
NA	0.848	0	0	0.627	0.462	0.011	0.207	0	0.084	Cellular Component	cell part	endomembrane system	GO:0005783	endoplasmic reticulum	NA	0.004	0.036	0.06	0.025	0.001	0.008	0.011	0.009	0.008	NA	1.268	2.284	3.08	1.052	2.225	2.039	1.389	2.563	1.721
NA	1	0.056	0.001	0	NA	0.885	0.762	1	0.225	Cellular Component	cell part	endomembrane system	GO:0005794	Golgi apparatus	NA	0.002	0.021	0.03	0.036	NA	0.004	0.008	0.003	0.007	NA	0.654	1.347	1.52	1.533	NA	1.067	1.102	0.785	1.523
NA	1	0.302	0	0.672	0.016	0	0.002	1	1	Cellular Component	cell part	external encapsulating structure	GO:0005618	cell wall	NA	0.002	0.019	0.03	0.024	0.002	0.011	0.014	0.002	0.002	NA	0.479	1.192	1.557	1.038	5.043	2.858	1.824	0.447	0.446
NA	NA	NA	0.525	0.045	NA	NA	NA	NA	NA	Cellular Component	cell part	external encapsulating structure part	GO:0044426	cell wall part	NA	NA	NA	0.036	0.091	NA	NA	NA	NA	NA	NA	NA	NA	1.86	3.853	NA	NA	NA	NA	NA
0	0	0	0	0	0.719	0.959	0	0	0	Cellular Component	cell part	intracellular part	GO:0005737	cytoplasm	0.001	0.005	0.02	0.025	0.034	0	0.004	0.009	0.006	0.006	2.346	1.362	1.245	1.264	1.44	1.036	0.991	1.226	1.629	1.338
0	1	1	0.649	0	0.302	1	0	1	0	Cellular Component	cell part	intracellular part	GO:0009579	thylakoid	0.002	0.001	0.01	0.02	0.054	0.001	0.004	0.014	0.004	0.011	8.955	0.237	0.639	1.02	2.269	2.498	0.902	1.864	0.959	2.515
NA	NA	0.036	0	NA	NA	NA	NA	0.04	NA	Cellular Component	cell part	intracellular part	GO:0031501	mannosyltransferase complex	NA	NA	0.125	0.25	NA	NA	NA	NA	0.083	NA	NA	NA	7.9	12.787	NA	NA	NA	NA	22.506	NA
0	0.006	0	0	0	1	1	0	0	0	Cellular Component	cell part	intracellular part	GO:0043229	intracellular organelle	0	0.004	0.018	0.022	0.03	0	0.003	0.009	0.005	0.007	1.816	1.176	1.132	1.124	1.283	0.691	0.86	1.18	1.236	1.466
0	1	1	1	0	0.245	1	0.14	1	0.45	Cellular Component	cell part	intracellular part	GO:0044436	thylakoid part	0.003	0.001	0.008	0.016	0.04	0.001	0.003	0.011	0.002	0.006	10.001	0.265	0.482	0.827	1.694	2.789	0.852	1.401	0.659	1.37
0.168	0.73	0	0	0	0.418	0.959	0.054	0	0	Cellular Component	cell part	intracellular part	GO:0044444	cytoplasmic part	0	0.004	0.018	0.023	0.035	0	0.004	0.008	0.005	0.006	1.373	1.061	1.149	1.189	1.486	1.213	0.99	1.102	1.318	1.331
NA	0.246	0.009	0.017	1	NA	0.617	0.874	NA	NA	Cellular Component	extracellular region	extracellular region part	GO:0031012	extracellular matrix	NA	0.027	0.081	0.081	0.014	NA	0.014	0.014	NA	NA	NA	7.823	5.125	4.147	0.573	NA	3.432	1.773	NA	NA
NA	NA	NA	NA	0	NA	NA	NA	NA	NA	Cellular Component	macromolecular complex	catalytic complex	GO:0031429	box H/ACA snoRNP complex	NA	NA	NA	NA	0.5	NA	NA	NA	NA	NA	NA	NA	NA	NA	21.19	NA	NA	NA	NA	NA
NA	NA	NA	NA	0.002	NA	NA	NA	NA	NA	Cellular Component	macromolecular complex	catalytic complex	GO:1903600	glutaminase complex	NA	NA	NA	NA	0.5	NA	NA	NA	NA	NA	NA	NA	NA	NA	21.19	NA	NA	NA	NA	NA
NA	NA	0.026	0.043	0.007	NA	NA	NA	NA	NA	Cellular Component	macromolecular complex	catalytic complex	GO:1904949	ATPase complex	NA	NA	0.075	0.075	0.104	NA	NA	NA	NA	NA	NA	NA	4.717	3.817	4.428	NA	NA	NA	NA	NA
NA	NA	NA	0.249	0	NA	NA	NA	NA	NA	Cellular Component	macromolecular complex//cell part	protein complex//intracellular part	GO:0009368	endopeptidase Clp complex	NA	NA	NA	0.074	0.222	NA	NA	NA	NA	NA	NA	NA	NA	3.789	9.418	NA	NA	NA	NA	NA
NA	NA	NA	0.525	0.626	NA	NA	0.046	NA	NA	Cellular Component	macromolecular complex//cell part	protein complex//intracellular part	GO:0030076	light-harvesting complex	NA	NA	NA	0.056	0.056	NA	NA	0.111	NA	NA	NA	NA	NA	2.841	2.354	NA	NA	14.582	NA	NA
NA	NA	NA	NA	0	NA	NA	NA	NA	NA	Cellular Component	macromolecular complex//cell part	protein complex//intracellular part	GO:0030956	glutamyl-tRNA(Gln) amidotransferase complex	NA	NA	NA	NA	0.5	NA	NA	NA	NA	NA	NA	NA	NA	NA	21.19	NA	NA	NA	NA	NA
NA	1	1	1	0	0.803	1	1	1	1	Cellular Component	macromolecular complex//cell part	ribonucleoprotein complex//intracellular part	GO:0030529	intracellular ribonucleoprotein complex	NA	0.003	0.012	0.011	0.036	0	0.001	0.003	0.002	0.004	NA	0.735	0.738	0.572	1.507	1.032	0.344	0.378	0.594	0.913
NA	NA	0	0	NA	NA	NA	NA	NA	NA	Cellular Component	macromolecular complex	protein complex	GO:0018444	translation release factor complex	NA	NA	1	1	NA	NA	NA	NA	NA	NA	NA	NA	63.203	51.147	NA	NA	NA	NA	NA	NA
NA	NA	NA	NA	0.022	NA	NA	NA	NA	NA	Cellular Component	macromolecular complex	protein complex	GO:0030896	checkpoint clamp complex	NA	NA	NA	NA	0.214	NA	NA	NA	NA	NA	NA	NA	NA	NA	9.082	NA	NA	NA	NA	NA
NA	NA	NA	NA	0.01	NA	NA	NA	NA	NA	Cellular Component	macromolecular complex	protein complex	GO:0034455	t-UTP complex	NA	NA	NA	NA	0.667	NA	NA	NA	NA	NA	NA	NA	NA	NA	28.254	NA	NA	NA	NA	NA
NA	NA	NA	0.408	NA	NA	NA	NA	NA	0.009	Cellular Component	macromolecular complex	protein complex	GO:0034457	Mpp10 complex	NA	NA	NA	0.091	NA	NA	NA	NA	NA	0.182	NA	NA	NA	4.65	NA	NA	NA	NA	NA	40.834
NA	NA	NA	NA	NA	NA	0.026	0.08	NA	NA	Cellular Component	macromolecular complex	protein complex	GO:0035267	NuA4 histone acetyltransferase complex	NA	NA	NA	NA	NA	NA	0.08	0.08	NA	NA	NA	NA	NA	NA	NA	NA	20.32	10.499	NA	NA
NA	0.744	0.257	0.12	0.743	NA	NA	0.811	0.023	NA	Cellular Component	macromolecular complex	protein complex	GO:0089701	U2AF	NA	0.015	0.046	0.062	0.031	NA	NA	0.015	0.046	NA	NA	4.453	2.917	3.148	1.304	NA	NA	2.019	12.465	NA
NA	0.913	0.244	0.014	0	NA	0	0	0.801	0	Cellular Component	macromolecular complex	protein-DNA complex//DNA packaging complex	GO:0000786	nucleosome	NA	0.005	0.023	0.035	0.053	NA	0.019	0.152	0.005	0.196	NA	1.385	1.436	1.774	2.231	NA	4.861	19.937	1.292	44.057
NA	NA	0.729	0.038	0	0.105	0.187	0.141	0.199	0.874	Cellular Component	membrane//cell part	membrane part//oxidoreductase complex	GO:0009654	photosystem II oxygen evolving complex	NA	NA	0.022	0.067	0.122	0.011	0.022	0.033	0.022	0.011	NA	NA	1.405	3.41	5.18	33.866	5.644	4.375	6.002	2.495
NA	0.636	0	0	1	0.573	1	0.778	0.03	0.68	Cellular Component	membrane//cell part	nuclear outer membrane-endoplasmic reticulum membrane network//membrane part	GO:0005789	endoplasmic reticulum membrane	NA	0.006	0.034	0.05	0.019	0.001	0.001	0.009	0.01	0.006	NA	1.634	2.141	2.557	0.786	2.458	0.205	1.164	2.614	1.449
0.212	1	1	0.918	0.213	0.819	1	0	1	0	Cellular Component	membrane-enclosed lumen//organelle//organelle part//cell part	organelle lumen//intracellular organelle//intracellular part	GO:0070013	intracellular organelle lumen	0.001	0.002	0.014	0.019	0.026	0	0.002	0.012	0.003	0.015	2.212	0.571	0.873	0.947	1.12	0.926	0.501	1.594	0.82	3.308
0	NA	1	0.978	1	0.322	0.92	0.627	1	1	Cellular Component	membrane//macromolecular complex	membrane part//protein complex	GO:0098796	membrane protein complex	0.002	NA	0.008	0.018	0.02	0.001	0.004	0.009	0.001	0.004	8.385	NA	0.517	0.903	0.845	2.339	1.039	1.141	0.276	0.976
NA	NA	0.687	0.002	0.126	NA	NA	NA	NA	0.514	Cellular Component	membrane//membrane part	endoplasmic reticulum membrane	GO:0030867	rough endoplasmic reticulum membrane	NA	NA	0.033	0.167	0.1	NA	NA	NA	NA	0.033	NA	NA	2.107	8.524	4.238	NA	NA	NA	NA	7.486
NA	NA	0.007	0.083	NA	NA	NA	NA	NA	NA	Cellular Component	membrane//membrane part	endoplasmic reticulum membrane//membrane part	GO:0000506	glycosylphosphatidylinositol-N-acetylglucosaminyltransferase (GPI-GnT) complex	NA	NA	0.25	0.167	NA	NA	NA	NA	NA	NA	NA	NA	15.801	8.524	NA	NA	NA	NA	NA	NA
NA	NA	0.001	0	NA	NA	NA	NA	0.003	NA	Cellular Component	membrane//membrane part	endoplasmic reticulum membrane//membrane part	GO:0031502	dolichyl-phosphate-mannose-protein mannosyltransferase complex	NA	NA	0.5	1	NA	NA	NA	NA	0.333	NA	NA	NA	31.602	51.147	NA	NA	NA	NA	90.024	NA
NA	NA	NA	0	0.213	NA	NA	NA	NA	NA	Cellular Component	membrane//membrane part	endoplasmic reticulum membrane//membrane protein complex	GO:0005787	signal peptidase complex	NA	NA	NA	0.333	0.111	NA	NA	NA	NA	NA	NA	NA	NA	17.049	4.709	NA	NA	NA	NA	NA
0.857	1	0	0	0.937	0.508	0.04	1	1	1	Cellular Component	membrane	membrane part	GO:0031224	intrinsic component of membrane	0	0.003	0.019	0.023	0.023	0	0.005	0.007	0.003	0.003	0.988	0.812	1.205	1.191	0.986	1.172	1.16	0.872	0.91	0.777
0	NA	1	0.454	0.723	0.573	1	0	1	0.351	Cellular Component	membrane//membrane part	photosynthetic membrane//membrane protein complex	GO:0009521	photosystem	0.008	NA	0.005	0.023	0.025	0.001	0.003	0.02	0.002	0.008	28.808	NA	0.333	1.169	1.043	2.678	0.67	2.652	0.475	1.776
NA	NA	0.071	0.256	0.893	NA	0.001	0.003	0.316	NA	Cellular Component	membrane//organelle//organelle part//membrane part	organelle membrane//organelle part//intrinsic component of membrane	GO:0031300	intrinsic component of organelle membrane	NA	NA	0.036	0.032	0.021	NA	0.025	0.032	0.011	NA	NA	NA	2.257	1.644	0.908	NA	6.35	4.218	2.894	NA
NA	1	0	0	0	NA	0.617	0.023	1	0.002	Cellular Component	membrane//organelle part	organelle membrane	GO:0098588	bounding membrane of organelle	NA	0.001	0.027	0.042	0.036	NA	0.005	0.012	0.004	0.009	NA	0.28	1.693	2.146	1.545	NA	1.229	1.609	0.959	2.102
NA	1	0.004	0	0	NA	0.008	1	1	1	Cellular Component	membrane part//cell part	intrinsic component of membrane//plasma membrane part	GO:0031226	intrinsic component of plasma membrane	NA	0.002	0.026	0.046	0.043	NA	0.009	0.007	0.002	0.003	NA	0.539	1.62	2.36	1.837	NA	2.249	0.978	0.629	0.628
0.857	1	0	0	0.954	0.495	0.096	1	1	1	Cellular Component	membrane part	intrinsic component of membrane	GO:0016021	integral component of membrane	0	0.003	0.019	0.023	0.023	0	0.004	0.007	0.003	0.003	0.994	0.816	1.203	1.183	0.984	1.178	1.132	0.857	0.915	0.782
NA	1	0.477	0.003	0.585	NA	0.008	0.038	0.326	0.428	Cellular Component	membrane part	intrinsic component of membrane	GO:0031225	anchored component of membrane	NA	0.004	0.019	0.036	0.026	NA	0.012	0.016	0.007	0.008	NA	1.124	1.227	1.837	1.111	NA	2.959	2.039	1.835	1.744
NA	NA	0.046	0.004	NA	NA	NA	NA	NA	NA	Cellular Component	membrane part	membrane protein complex	GO:0000813	ESCRT I complex	NA	NA	0.222	0.333	NA	NA	NA	NA	NA	NA	NA	NA	14.045	17.049	NA	NA	NA	NA	NA	NA
NA	NA	0.523	0.021	0.035	NA	NA	NA	NA	NA	Cellular Component	membrane part	membrane protein complex	GO:0005785	signal recognition particle receptor complex	NA	NA	0.059	0.176	0.176	NA	NA	NA	NA	NA	NA	NA	3.718	9.026	7.479	NA	NA	NA	NA	NA
NA	NA	NA	NA	NA	NA	NA	0.003	NA	NA	Cellular Component	membrane part	membrane protein complex	GO:0009538	photosystem I reaction center	NA	NA	NA	NA	NA	NA	NA	0.158	NA	NA	NA	NA	NA	NA	NA	NA	NA	20.722	NA	NA
NA	NA	NA	0.027	NA	NA	NA	NA	NA	NA	Cellular Component	membrane part	membrane protein complex	GO:0031205	endoplasmic reticulum Sec complex	NA	NA	NA	0.333	NA	NA	NA	NA	NA	NA	NA	NA	NA	17.049	NA	NA	NA	NA	NA	NA
NA	NA	0.026	0.043	0.007	NA	NA	NA	NA	NA	Cellular Component	membrane part	transmembrane transporter complex	GO:0098533	ATPase dependent transmembrane transport complex	NA	NA	0.075	0.075	0.104	NA	NA	NA	NA	NA	NA	NA	4.717	3.817	4.428	NA	NA	NA	NA	NA
0	1	1	1	0	0.233	1	0.103	1	0.382	Cellular Component	membrane	photosynthetic membrane	GO:0042651	thylakoid membrane	0.003	0.001	0.008	0.016	0.038	0.001	0.003	0.011	0.003	0.006	10.313	0.273	0.497	0.837	1.613	2.876	0.879	1.445	0.68	1.413
NA	1	0	0	0	NA	0.091	0	1	0	Cellular Component	membrane	whole membrane	GO:0005774	vacuolar membrane	NA	0.001	0.034	0.057	0.042	NA	0.008	0.021	0.003	0.016	NA	0.377	2.179	2.895	1.765	NA	1.983	2.732	0.879	3.507
NA	NA	1	1	0.024	NA	NA	NA	NA	NA	Cellular Component	membrane	whole membrane	GO:0030660	Golgi-associated vesicle membrane	NA	NA	0.005	0.011	0.06	NA	NA	NA	NA	NA	NA	NA	0.345	0.559	2.547	NA	NA	NA	NA	NA
NA	NA	NA	NA	0.658	NA	NA	NA	NA	0.027	Cellular Component	membrane	whole membrane	GO:0032578	aleurone grain membrane	NA	NA	NA	NA	0.05	NA	NA	NA	NA	0.1	NA	NA	NA	NA	2.119	NA	NA	NA	NA	22.458
NA	NA	NA	0.623	0	NA	NA	NA	NA	NA	Cellular Component	nucleoid	plastid nucleoid	GO:0009508	plastid chromosome	NA	NA	NA	0.029	0.229	NA	NA	NA	NA	NA	NA	NA	NA	1.461	9.687	NA	NA	NA	NA	NA
NA	NA	NA	NA	0	NA	NA	NA	NA	NA	Cellular Component	nucleoid	plastid nucleoid	GO:0042644	chloroplast nucleoid	NA	NA	NA	NA	0.324	NA	NA	NA	NA	NA	NA	NA	NA	NA	13.745	NA	NA	NA	NA	NA
0.016	1	0.963	0.004	0	0.942	1	0	1	0	Cellular Component	organelle//cell part	intracellular organelle//organelle part//intracellular part	GO:0044446	intracellular organelle part	0.001	0.002	0.015	0.022	0.035	0	0.003	0.011	0.004	0.011	2.083	0.573	0.967	1.145	1.486	0.804	0.782	1.466	0.974	2.549
0	0.001	0	0	0	1	1	0	0	0	Cellular Component	organelle	membrane-bounded organelle//intracellular organelle	GO:0043231	intracellular membrane-bounded organelle	0.001	0.004	0.018	0.022	0.031	0	0.003	0.009	0.005	0.007	1.871	1.208	1.151	1.143	1.294	0.712	0.826	1.187	1.27	1.503
NA	1	0.401	0	0.26	0.97	0.757	0.563	1	0.254	Cellular Component	organelle	membrane-bounded organelle//organelle part	GO:0031090	organelle membrane	NA	0.001	0.017	0.028	0.026	0	0.004	0.009	0.003	0.006	NA	0.336	1.102	1.435	1.112	0.506	1.096	1.133	0.852	1.342
0.774	1	1	1	0	1	0.414	0	1	0	Cellular Component	organelle	non-membrane-bounded organelle//intracellular organelle	GO:0043232	intracellular non-membrane-bounded organelle	0	0.002	0.011	0.015	0.036	0	0.005	0.018	0.002	0.022	1.255	0.499	0.711	0.746	1.523	0.35	1.196	2.381	0.558	4.849
NA	1	0.381	0.017	0	0.942	1	0.348	0.155	0.082	Cellular Component	organelle//organelle part//cell part	membrane-bounded organelle//intracellular organelle part//envelope	GO:0031967	organelle envelope	NA	0.002	0.018	0.025	0.049	0	0.004	0.009	0.006	0.007	NA	0.62	1.123	1.292	2.087	0.653	0.925	1.237	1.504	1.539
0.212	1	1	0.918	0.213	0.819	1	0	1	0	Cellular Component	organelle	organelle part	GO:0043233	organelle lumen	0.001	0.002	0.014	0.019	0.026	0	0.002	0.012	0.003	0.015	2.212	0.571	0.873	0.947	1.12	0.926	0.501	1.594	0.82	3.308
0	1	0.938	0.035	0	0.322	1	0.549	0.743	0.775	Cellular Component	organelle//organelle part	membrane-bounded organelle//intracellular organelle part	GO:0031984	organelle subcompartment	0.001	0.002	0.015	0.024	0.034	0.001	0.003	0.009	0.004	0.005	5.463	0.579	0.948	1.227	1.462	2.032	0.72	1.137	1.125	1.16
NA	NA	0.354	0.006	0.83	NA	NA	NA	0.677	NA	Cellular Component	organelle part	intracellular organelle part	GO:0031970	organelle envelope lumen	NA	NA	0.038	0.089	0.025	NA	NA	NA	0.013	NA	NA	NA	2.4	4.532	1.073	NA	NA	NA	3.419	NA
NA	1	0.938	0.381	0.035	NA	0.007	0	1	0	Cellular Component	organelle part	intracellular organelle part	GO:0044427	chromosomal part	NA	0.002	0.014	0.023	0.034	NA	0.01	0.079	0.002	0.103	NA	0.722	0.906	1.18	1.427	NA	2.534	10.391	0.673	23.103
0.487	1	0.996	0.918	0.985	NA	1	0.003	1	0	Cellular Component	organelle part	intracellular organelle part	GO:0044428	nuclear part	0	0.003	0.015	0.019	0.022	NA	0.001	0.011	0.003	0.014	1.689	0.805	0.918	0.949	0.943	NA	0.314	1.501	0.918	3.159
NA	1	0.545	0.326	0.022	NA	1	1	1	1	Cellular Component	organelle part	intracellular organelle part	GO:0044431	Golgi apparatus part	NA	0.002	0.018	0.023	0.034	NA	0.003	0.004	0.004	0.001	NA	0.522	1.14	1.199	1.453	NA	0.764	0.552	0.974	0.27
NA	0.546	0	0	1	0.202	1	0.245	0.004	0.066	Cellular Component	organelle part	intracellular organelle part	GO:0044432	endoplasmic reticulum part	NA	0.006	0.036	0.056	0.02	0.001	0.002	0.012	0.011	0.01	NA	1.699	2.272	2.889	0.84	4.472	0.559	1.541	2.972	2.142
0	1	0.864	0.009	0	0.573	1	0.088	0.199	0.002	Cellular Component	organelle part	intracellular organelle part	GO:0044435	plastid part	0.001	0.002	0.016	0.025	0.07	0	0.003	0.01	0.005	0.008	5.425	0.527	0.983	1.278	2.953	1.513	0.841	1.325	1.385	1.747
NA	1	0	0	0	NA	0.091	0	1	0	Cellular Component	organelle part	intracellular organelle part	GO:0044437	vacuolar part	NA	0.001	0.034	0.057	0.042	NA	0.008	0.021	0.003	0.016	NA	0.377	2.179	2.895	1.765	NA	1.983	2.732	0.879	3.507
0.059	0.08	0.434	0.505	0.415	NA	NA	0.152	0.049	NA	Cellular Component	organelle part	intracellular organelle part	GO:0044438	microbody part	0.011	0.032	0.032	0.032	0.043	NA	NA	0.032	0.032	NA	39.168	9.337	2.039	1.65	1.823	NA	NA	4.233	8.712	NA
NA	NA	0.008	0.36	1	NA	NA	0.374	0.159	NA	Cellular Component	organelle part	intrinsic component of organelle membrane	GO:0031228	intrinsic component of Golgi membrane	NA	NA	0.085	0.042	0.014	NA	NA	0.028	0.028	NA	NA	NA	5.341	2.161	0.597	NA	NA	3.697	7.608	NA
NA	NA	0.071	0.256	0.893	NA	0.001	0.003	0.316	NA	Cellular Component	organelle part	intrinsic component of organelle membrane	GO:0031301	integral component of organelle membrane	NA	NA	0.036	0.032	0.021	NA	0.025	0.032	0.011	NA	NA	NA	2.257	1.644	0.908	NA	6.35	4.218	2.894	NA
NA	NA	0.684	0.932	NA	NA	0	0.028	0.841	NA	Cellular Component	organelle part//membrane part	intrinsic component of organelle membrane//mitochondrial membrane part	GO:0098573	intrinsic component of mitochondrial membrane	NA	NA	0.022	0.014	NA	NA	0.05	0.036	0.007	NA	NA	NA	1.364	0.736	NA	NA	12.791	4.721	1.943	NA
NA	NA	NA	NA	0.017	NA	NA	NA	NA	NA	Cellular Component	organelle part	organellar ribosome	GO:0000315	organellar large ribosomal subunit	NA	NA	NA	NA	0.061	NA	NA	NA	NA	NA	NA	NA	NA	NA	2.569	NA	NA	NA	NA	NA
NA	NA	NA	NA	0	NA	NA	NA	NA	NA	Cellular Component	organelle part	organellar ribosome	GO:0009547	plastid ribosome	NA	NA	NA	NA	1	NA	NA	NA	NA	NA	NA	NA	NA	NA	42.381	NA	NA	NA	NA	NA
NA	0.609	0.334	0.158	0	NA	NA	1	0.813	1	Cellular Component	virion	virion part	GO:0019028	viral capsid	NA	0.008	0.025	0.033	0.097	NA	NA	0.006	0.006	0.006	NA	2.412	1.58	1.705	4.12	NA	NA	0.729	1.5	1.248
NA	0.563	0.579	0.438	0	NA	NA	1	0.784	0.998	Cellular Component	virion//virion part	virion part//viral capsid	GO:0019013	viral nucleocapsid	NA	0.009	0.021	0.027	0.089	NA	NA	0.006	0.006	0.006	NA	2.569	1.309	1.362	3.762	NA	NA	0.777	1.598	1.329
NA	NA	0.244	0.002	0	NA	NA	NA	NA	NA	Molecular Function	antioxidant activity	peroxidase activity	GO:0004602	glutathione peroxidase activity	NA	NA	0.069	0.172	0.241	NA	NA	NA	NA	NA	NA	NA	4.359	8.818	10.23	NA	NA	NA	NA	NA
NA	NA	NA	NA	NA	NA	NA	0.042	NA	NA	Molecular Function	binding	alkene binding	GO:0051740	ethylene binding	NA	NA	NA	NA	NA	NA	NA	0.118	NA	NA	NA	NA	NA	NA	NA	NA	NA	15.44	NA	NA
NA	NA	0.774	0.159	0.142	NA	0	0	NA	NA	Molecular Function	binding	carbohydrate derivative binding	GO:0008061	chitin binding	NA	NA	0.018	0.035	0.042	NA	0.099	0.074	NA	NA	NA	NA	1.117	1.807	1.797	NA	25.13	9.739	NA	NA
NA	1	0	0.36	0.019	1	1	1	1	1	Molecular Function	binding	carbohydrate derivative binding	GO:0032553	ribonucleotide binding	NA	0.003	0.019	0.02	0.026	0	0.001	0.004	0.003	0.003	NA	0.868	1.21	1.045	1.112	0.281	0.269	0.521	0.884	0.653
NA	0.319	0.333	0.288	0.334	NA	0.002	0	1	0	Molecular Function	binding	chromatin binding	GO:0031490	chromatin DNA binding	NA	0.014	0.029	0.033	0.038	NA	0.029	0.21	0.005	0.219	NA	4.135	1.806	1.705	1.614	NA	7.257	27.498	1.286	49.195
NA	0.329	0.349	0.301	0.354	NA	0.002	0	1	0	Molecular Function	binding	chromatin binding//macromolecular complex binding	GO:0031491	nucleosome binding	NA	0.014	0.028	0.033	0.037	NA	0.028	0.205	0.005	0.214	NA	4.039	1.764	1.665	1.577	NA	7.088	26.858	1.256	48.051
NA	1	1	0.637	0.008	0.008	0.259	1	0.784	0.798	Molecular Function	binding	cofactor binding	GO:0030170	pyridoxal phosphate binding	NA	0.002	0.005	0.021	0.046	0.005	0.009	0.005	0.005	0.007	NA	0.51	0.334	1.082	1.943	16.127	2.24	0.694	1.429	1.584
NA	0.147	0.001	0.008	0.144	0.137	0.818	0.093	0.003	0	Molecular Function	binding	drug binding//organic cyclic compound binding//heterocyclic compound binding	GO:0005527	macrolide binding	NA	0.023	0.075	0.068	0.053	0.008	0.008	0.03	0.038	0.045	NA	6.529	4.752	3.461	2.231	22.917	1.91	3.947	10.153	10.132
NA	NA	0.12	0.131	0.035	NA	NA	NA	NA	NA	Molecular Function	binding	hormone binding	GO:0010011	auxin binding	NA	NA	0.118	0.118	0.176	NA	NA	NA	NA	NA	NA	NA	7.436	6.017	7.479	NA	NA	NA	NA	NA
NA	1	0	0.119	0.004	1	1	1	1	1	Molecular Function	binding	ion binding	GO:0043168	anion binding	NA	0.003	0.019	0.021	0.027	0	0.001	0.004	0.003	0.003	NA	0.886	1.226	1.077	1.127	0.63	0.315	0.532	0.893	0.706
NA	0.781	0.021	0.12	0.446	NA	NA	1	0.991	0.874	Molecular Function	binding	lipid binding	GO:0005543	phospholipid binding	NA	0.007	0.035	0.033	0.031	NA	NA	0.007	0.004	0.007	NA	1.892	2.203	1.671	1.293	NA	NA	0.858	1.177	1.468
NA	NA	1	0.968	0.005	NA	0.954	NA	NA	0.357	Molecular Function	binding	macromolecular complex binding	GO:0043021	ribonucleoprotein complex binding	NA	NA	0.009	0.014	0.064	NA	0.005	NA	NA	0.014	NA	NA	0.58	0.704	2.722	NA	1.165	NA	NA	3.091
NA	1	0.393	0.011	0.182	0.471	1	0.874	0.316	0.623	Molecular Function	binding	metal cluster binding	GO:0051536	iron-sulfur cluster binding	NA	0.004	0.021	0.035	0.033	0.001	0.002	0.009	0.007	0.007	NA	1.06	1.312	1.811	1.397	3.722	0.62	1.122	1.979	1.645
0.996	1	1	1	1	1	1	0.783	1	0	Molecular Function	binding	organic cyclic compound binding//heterocyclic compound binding	GO:0003676	nucleic acid binding	0	0.003	0.011	0.013	0.018	0	0.002	0.008	0.002	0.007	0.751	0.869	0.713	0.651	0.779	0.449	0.411	1.02	0.612	1.62
NA	NA	0.12	0.002	0.004	NA	NA	NA	NA	NA	Molecular Function	binding	organic cyclic compound binding//heterocyclic compound binding	GO:0043546	molybdopterin cofactor binding	NA	NA	0.118	0.235	0.235	NA	NA	NA	NA	NA	NA	NA	7.436	12.035	9.972	NA	NA	NA	NA	NA
0	1	0.037	0.007	0.891	0.374	0.748	0.72	1	1	Molecular Function	binding	organic cyclic compound binding//heterocyclic compound binding	GO:0046906	tetrapyrrole binding	0.002	0.002	0.021	0.026	0.023	0.001	0.004	0.008	0.003	0.003	7.653	0.473	1.313	1.349	0.969	2.134	1.126	1.103	0.693	0.577
NA	1	1	0.637	0.008	0.008	0.259	1	0.784	0.798	Molecular Function	binding	organic cyclic compound binding//heterocyclic compound binding	GO:0070279	vitamin B6 binding	NA	0.002	0.005	0.021	0.046	0.005	0.009	0.005	0.005	0.007	NA	0.51	0.334	1.082	1.943	16.127	2.24	0.694	1.429	1.584
NA	1	0	0.055	0	1	1	1	1	1	Molecular Function	binding	organic cyclic compound binding//heterocyclic compound binding	GO:1901265	nucleoside phosphate binding	NA	0.003	0.019	0.021	0.027	0	0.001	0.004	0.003	0.003	NA	0.817	1.228	1.093	1.157	0.369	0.246	0.529	0.937	0.706
NA	1	0.004	0.006	0.387	NA	0.948	1	NA	1	Molecular Function	binding	pattern binding//carbohydrate binding	GO:0030247	polysaccharide binding	NA	0.001	0.028	0.032	0.028	NA	0.004	0.006	NA	0.001	NA	0.191	1.754	1.623	1.176	NA	1.007	0.781	NA	0.148
NA	0.349	0.027	0.038	0	NA	1	0.138	0.113	0.09	Molecular Function	binding	protein binding	GO:0005516	calmodulin binding	NA	0.009	0.032	0.036	0.057	NA	0.002	0.016	0.011	0.012	NA	2.575	2.024	1.82	2.413	NA	0.452	2.102	2.883	2.797
NA	1	1	1	0.526	NA	1	0.048	1	0	Molecular Function	binding	protein binding	GO:0008092	cytoskeletal protein binding	NA	0.001	0.002	0.008	0.027	NA	0.001	0.016	0.001	0.02	NA	0.329	0.144	0.407	1.157	NA	0.289	2.09	0.307	4.599
NA	0.002	0	0	0	NA	NA	0	0	0.096	Molecular Function	binding	protein binding	GO:0031072	heat shock protein binding	NA	0.043	0.122	0.148	0.113	NA	NA	0.07	0.052	0.026	NA	12.584	7.694	7.561	4.791	NA	NA	9.13	14.091	5.859
NA	NA	1	0.768	1	NA	1	0	1	0	Molecular Function	binding	protein binding	GO:0042393	histone binding	NA	NA	0.008	0.019	0.004	NA	0.004	0.042	0.004	0.058	NA	NA	0.488	0.987	0.164	NA	0.981	5.574	1.043	13.007
0.365	0.349	0.001	0.001	0.014	0.014	0.008	0	0.003	0.053	Molecular Function	binding	protein binding	GO:0042802	identical protein binding	0.001	0.008	0.037	0.041	0.041	0.004	0.013	0.027	0.015	0.012	4.844	2.309	2.353	2.108	1.747	12.159	3.378	3.49	3.95	2.688
NA	NA	0.751	0.028	0	NA	NA	0.627	NA	NA	Molecular Function	binding	protein binding	GO:0044183	protein binding involved in protein folding	NA	NA	0.027	0.108	0.27	NA	NA	0.027	NA	NA	NA	NA	1.708	5.529	11.454	NA	NA	3.547	NA	NA
NA	1	1	1	1	0.97	0.757	0	1	0	Molecular Function	binding	protein binding	GO:0046983	protein dimerization activity	NA	0.001	0.007	0.011	0.012	0	0.004	0.024	0.001	0.029	NA	0.433	0.473	0.544	0.493	0.507	1.098	3.097	0.404	6.42
0.212	0	0	0	0	NA	NA	0	0	0	Molecular Function	binding	protein binding	GO:0051082	unfolded protein binding	0.002	0.039	0.145	0.203	0.115	NA	NA	0.071	0.047	0.034	8.928	11.35	9.14	10.405	4.882	NA	NA	9.328	12.577	7.706
0	0	0	0	0	NA	0.081	0	0	0	Molecular Function	binding	protein binding	GO:0051087	chaperone binding	0.022	0.101	0.225	0.261	0.174	NA	0.022	0.13	0.109	0.101	79.188	29.363	14.198	13.343	7.371	NA	5.522	17.118	29.355	22.784
NA	0.007	0.001	0.002	0.374	NA	NA	0	0	0	Molecular Function	binding	protein binding	GO:0070678	preprotein binding	NA	0.286	0.429	0.429	0.143	NA	NA	0.429	0.429	0.429	NA	82.696	27.087	21.92	6.054	NA	NA	56.245	115.745	96.251
NA	1	0	0.055	0	1	1	1	1	1	Molecular Function	binding	small molecule binding	GO:0000166	nucleotide binding	NA	0.003	0.019	0.021	0.027	0	0.001	0.004	0.003	0.003	NA	0.817	1.228	1.093	1.157	0.369	0.246	0.529	0.937	0.706
NA	1	1	0.644	0.008	0.013	0.467	1	0.985	0.978	Molecular Function	binding	small molecule binding	GO:0019842	vitamin binding	NA	0.001	0.006	0.021	0.043	0.004	0.007	0.006	0.004	0.006	NA	0.4	0.35	1.061	1.817	12.647	1.757	0.726	1.121	1.243
NA	0.144	0.009	0.272	0.642	NA	NA	1	0.81	NA	Molecular Function	binding	small molecule binding	GO:0043178	alcohol binding	NA	0.023	0.062	0.039	0.031	NA	NA	0.008	0.008	NA	NA	6.731	3.92	1.982	1.314	NA	NA	1.017	2.094	NA
NA	NA	0.963	0.965	0.004	NA	NA	1	NA	NA	Molecular Function	binding	small molecule binding//organic cyclic compound binding//carbohydrate derivative binding//heterocyclic compound binding	GO:0001882	nucleoside binding	NA	NA	0.014	0.017	0.039	NA	NA	0.001	NA	NA	NA	NA	0.865	0.856	1.644	NA	NA	0.1	NA	NA
NA	NA	NA	NA	0.038	NA	NA	0.006	NA	NA	Molecular Function	catalytic activity	deaminase activity	GO:0004126	cytidine deaminase activity	NA	NA	NA	NA	0.333	NA	NA	0.333	NA	NA	NA	NA	NA	NA	14.127	NA	NA	43.746	NA	NA
NA	1	1	1	1	0.05	0	0.184	1	1	Molecular Function	catalytic activity	hydrolase activity	GO:0008233	peptidase activity	NA	0.004	0.013	0.017	0.02	0.001	0.009	0.01	0.003	0.002	NA	1.028	0.844	0.865	0.853	3.092	2.19	1.265	0.731	0.532
NA	1	0.684	0	0.253	0.011	0	0	1	1	Molecular Function	catalytic activity	hydrolase activity	GO:0016798	hydrolase activity, acting on glycosyl bonds	NA	0.001	0.017	0.033	0.028	0.002	0.022	0.017	0.003	0.004	NA	0.346	1.058	1.713	1.183	6.076	5.57	2.25	0.861	0.895
NA	NA	0.45	0.011	0.035	NA	NA	1	1	1	Molecular Function	catalytic activity	hydrolase activity	GO:0016810	hydrolase activity, acting on carbon-nitrogen (but not peptide) bonds	NA	NA	0.022	0.042	0.044	NA	NA	0.007	0.002	0.002	NA	NA	1.386	2.131	1.859	NA	NA	0.863	0.592	0.493
NA	0.503	0.011	0.037	0.206	0.247	1	0.591	0.051	0.021	Molecular Function	catalytic activity	isomerase activity	GO:0016859	cis-trans isomerase activity	NA	0.01	0.042	0.042	0.039	0.003	0.003	0.013	0.016	0.02	NA	2.828	2.676	2.166	1.657	9.928	0.827	1.71	4.399	4.389
NA	NA	1	1	0	0.015	0.235	1	NA	0.84	Molecular Function	catalytic activity	isomerase activity	GO:0016866	intramolecular transferase activity	NA	NA	0.004	0.009	0.094	0.009	0.013	0.009	NA	0.009	NA	NA	0.27	0.437	3.984	26.051	3.256	1.122	NA	1.92
NA	NA	0.684	0.537	0	NA	0.026	1	0.477	0.79	Molecular Function	catalytic activity	ligase activity	GO:0016879	ligase activity, forming carbon-nitrogen bonds	NA	NA	0.019	0.024	0.062	NA	0.016	0.005	0.008	0.008	NA	NA	1.186	1.234	2.613	NA	4.086	0.704	2.172	1.806
NA	NA	1	0.772	0.001	NA	1	1	1	1	Molecular Function	catalytic activity	lyase activity	GO:0016830	carbon-carbon lyase activity	NA	NA	0.008	0.019	0.043	NA	0.001	0.003	0.003	0.003	NA	NA	0.516	0.975	1.808	NA	0.23	0.357	0.735	0.611
NA	NA	0.775	0.661	0.022	NA	1	1	0.772	1	Molecular Function	catalytic activity	lyase activity	GO:0016835	carbon-oxygen lyase activity	NA	NA	0.017	0.02	0.04	NA	0.001	0.005	0.005	0.004	NA	NA	1.052	1.048	1.682	NA	0.325	0.672	1.383	0.863
NA	1	0	0.001	0.347	NA	1	1	1	1	Molecular Function	catalytic activity	oxidoreductase activity	GO:0004497	monooxygenase activity	NA	0.003	0.029	0.03	0.027	NA	0.003	0.006	0.003	0.001	NA	0.749	1.822	1.55	1.143	NA	0.845	0.824	0.898	0.249
0	NA	0.763	0	NA	NA	NA	NA	NA	NA	Molecular Function	catalytic activity	oxidoreductase activity	GO:0010242	oxygen evolving activity	0.237	NA	0.026	0.184	NA	NA	NA	NA	NA	NA	862.735	NA	1.663	9.422	NA	NA	NA	NA	NA	NA
NA	NA	1	0.418	0.009	NA	1	1	1	1	Molecular Function	catalytic activity	oxidoreductase activity	GO:0016614	oxidoreductase activity, acting on CH-OH group of donors	NA	NA	0.01	0.023	0.039	NA	0.004	0.005	0.002	0.002	NA	NA	0.626	1.197	1.64	NA	0.914	0.709	0.486	0.404
NA	0.033	0	0	0	0.554	0.989	0	0	0.01	Molecular Function	catalytic activity	oxidoreductase activity	GO:0016627	oxidoreductase activity, acting on the CH-CH group of donors	NA	0.01	0.035	0.053	0.057	0.001	0.004	0.022	0.015	0.012	NA	2.959	2.232	2.709	2.403	2.833	0.944	2.927	4.016	2.713
NA	NA	0.354	0	0	NA	NA	NA	NA	NA	Molecular Function	catalytic activity	oxidoreductase activity	GO:0016661	oxidoreductase activity, acting on other nitrogenous compounds as donors	NA	NA	0.05	0.225	0.275	NA	NA	NA	NA	NA	NA	NA	3.16	11.508	11.655	NA	NA	NA	NA	NA
NA	1	0	0.001	0.012	NA	1	1	1	0.355	Molecular Function	catalytic activity	oxidoreductase activity	GO:0016667	oxidoreductase activity, acting on a sulfur group of donors	NA	0.002	0.044	0.048	0.046	NA	0.002	0.004	0.004	0.01	NA	0.584	2.803	2.475	1.965	NA	0.512	0.529	1.089	2.264
NA	1	1	0.714	1	0.024	0.057	0.412	1	1	Molecular Function	catalytic activity	oxidoreductase activity	GO:0016684	oxidoreductase activity, acting on peroxide as acceptor	NA	0.001	0.012	0.02	0.018	0.003	0.009	0.011	0.003	0.002	NA	0.271	0.77	1.007	0.755	8.57	2.38	1.476	0.759	0.421
NA	1	0	0.007	0.101	NA	1	1	1	1	Molecular Function	catalytic activity	oxidoreductase activity	GO:0016705	oxidoreductase activity, acting on paired donors, with incorporation or reduction of molecular oxygen	NA	0.002	0.026	0.028	0.029	NA	0.003	0.006	0.003	0.001	NA	0.71	1.639	1.434	1.247	NA	0.801	0.736	0.757	0.236
NA	NA	0.545	0.576	0.001	NA	NA	NA	NA	0.798	Molecular Function	catalytic activity	oxidoreductase activity	GO:0016721	oxidoreductase activity, acting on superoxide radicals as acceptor	NA	NA	0.032	0.032	0.127	NA	NA	NA	NA	0.016	NA	NA	2.006	1.624	5.382	NA	NA	NA	NA	3.565
NA	NA	0.001	0.016	0.136	NA	NA	0.596	0.357	0.521	Molecular Function	catalytic activity	oxidoreductase activity	GO:0016730	oxidoreductase activity, acting on iron-sulfur proteins as donors	NA	NA	0.161	0.129	0.097	NA	NA	0.032	0.032	0.032	NA	NA	10.194	6.6	4.101	NA	NA	4.233	8.712	7.245
NA	1	0.985	0.263	0.028	NA	1	1	NA	1	Molecular Function	catalytic activity	oxidoreductase activity	GO:0051213	dioxygenase activity	NA	0.001	0.013	0.026	0.038	NA	0.003	0.002	NA	0.002	NA	0.312	0.817	1.323	1.598	NA	0.821	0.283	NA	0.484
NA	NA	0.11	0.018	0.585	NA	NA	NA	NA	NA	Molecular Function	catalytic activity	radical SAM enzyme activity	GO:0016992	lipoate synthase activity	NA	NA	0.125	0.188	0.062	NA	NA	NA	NA	NA	NA	NA	7.9	9.59	2.649	NA	NA	NA	NA	NA
NA	1	1	0.918	0	0.719	1	1	1	0.653	Molecular Function	catalytic activity	transferase activity	GO:0016741	transferase activity, transferring one-carbon groups	NA	0.001	0.013	0.018	0.04	0.001	0.002	0.003	0.002	0.006	NA	0.294	0.833	0.908	1.698	1.546	0.386	0.333	0.411	1.367
NA	1	0.002	0	0.501	0.864	1	1	0.486	1	Molecular Function	catalytic activity	transferase activity	GO:0016757	transferase activity, transferring glycosyl groups	NA	0.003	0.024	0.029	0.026	0	0.002	0.006	0.005	0.003	NA	0.821	1.507	1.495	1.082	0.865	0.577	0.782	1.303	0.765
NA	NA	1	0.245	0.023	0.001	0.235	0.663	1	0.127	Molecular Function	catalytic activity	transferase activity	GO:0016769	transferase activity, transferring nitrogenous groups	NA	NA	0.009	0.034	0.055	0.013	0.013	0.013	0.004	0.017	NA	NA	0.538	1.741	2.344	38.91	3.242	1.675	1.149	3.823
NA	1	0	0.89	0.269	1	1	1	1	1	Molecular Function	catalytic activity	transferase activity	GO:0016772	transferase activity, transferring phosphorus-containing groups	NA	0.002	0.02	0.019	0.025	0	0.001	0.003	0.002	0.002	NA	0.515	1.269	0.97	1.071	0.452	0.301	0.331	0.58	0.383
0.365	0.013	0.75	1	1	NA	1	1	0.644	1	Molecular Function	catalytic activity	transferase activity	GO:0019787	ubiquitin-like protein transferase activity	0.001	0.006	0.016	0.013	0.011	NA	0.001	0.004	0.004	0.002	1.98	1.835	1.019	0.676	0.461	NA	0.368	0.547	1.174	0.448
NA	NA	0.011	0.012	0.019	NA	NA	NA	NA	0.113	Molecular Function	metallochaperone activity	copper chaperone activity	GO:0016532	superoxide dismutase copper chaperone activity	NA	NA	0.5	0.5	0.5	NA	NA	NA	NA	0.25	NA	NA	31.602	25.573	21.19	NA	NA	NA	NA	56.146
NA	0.848	1	1	1	0	0	0	1	1	Molecular Function	molecular function regulator	enzyme regulator activity	GO:0004857	enzyme inhibitor activity	NA	0.005	0.011	0.014	0.007	0.008	0.048	0.037	0.002	0.004	NA	1.423	0.673	0.713	0.313	24.983	12.075	4.841	0.443	0.92
NA	0.032	0	0.002	0.096	NA	NA	0.052	0.001	0.124	Molecular Function	molecular function regulator	enzyme regulator activity	GO:0008047	enzyme activator activity	NA	0.021	0.06	0.06	0.047	NA	NA	0.026	0.03	0.017	NA	6.211	3.798	3.073	2.001	NA	NA	3.38	8.114	3.856
NA	0.029	0	0	0.037	NA	NA	0.003	0	0.027	Molecular Function	molecular function regulator	enzyme regulator activity	GO:0060589	nucleoside-triphosphatase regulator activity	NA	0.022	0.076	0.067	0.054	NA	NA	0.036	0.036	0.022	NA	6.461	4.797	3.425	2.27	NA	NA	4.687	9.645	5.013
NA	NA	1	1	1	0	0	0	1	0.866	Molecular Function	molecular function regulator	enzyme regulator activity	GO:0061134	peptidase regulator activity	NA	NA	0.006	0.011	0.008	0.013	0.083	0.063	0.002	0.006	NA	NA	0.396	0.56	0.332	38.159	21.067	8.215	0.423	1.406
NA	NA	0.933	0.991	1	NA	0.04	0.827	NA	NA	Molecular Function	molecular transducer activity	receptor activity	GO:0099600	transmembrane receptor activity	NA	NA	0.013	0.013	0.003	NA	0.017	0.01	NA	NA	NA	NA	0.843	0.682	0.141	NA	4.233	1.312	NA	NA
NA	NA	0.999	1	NA	NA	0.031	0.782	NA	NA	Molecular Function	signal transducer activity	signaling receptor activity	GO:0004888	transmembrane signaling receptor activity	NA	NA	0.011	0.011	NA	NA	0.018	0.011	NA	NA	NA	NA	0.677	0.548	NA	NA	4.536	1.406	NA	NA
NA	NA	NA	NA	NA	NA	NA	0.042	NA	NA	Molecular Function	signal transducer activity	signaling receptor activity	GO:0038199	ethylene receptor activity	NA	NA	NA	NA	NA	NA	NA	0.118	NA	NA	NA	NA	NA	NA	NA	NA	NA	15.44	NA	NA
NA	0.741	0.003	0.822	0.013	NA	NA	1	1	1	Molecular Function	signal transducer activity	signal transducer activity, downstream of receptor	GO:0004702	signal transducer, downstream of receptor, with serine/threonine kinase activity	NA	0.007	0.041	0.018	0.048	NA	NA	0.007	0.002	0.002	NA	1.969	2.58	0.928	2.018	NA	NA	0.893	0.612	0.509
NA	NA	0.635	NA	0	NA	NA	NA	NA	NA	Molecular Function	transcription factor activity, protein binding	transcription factor activity, core RNA polymerase binding	GO:0000996	core DNA-dependent RNA polymerase binding promoter specificity activity	NA	NA	0.04	NA	0.24	NA	NA	NA	NA	NA	NA	NA	2.528	NA	10.171	NA	NA	NA	NA	NA
0.001	0.741	0.411	0.362	0.139	NA	NA	0.427	0.147	0.866	Molecular Function	transcription factor activity, protein binding	transcription factor activity, transcription factor binding	GO:0003712	transcription cofactor activity	0.007	0.007	0.023	0.027	0.038	NA	NA	0.014	0.011	0.007	24.613	1.956	1.423	1.382	1.623	NA	NA	1.773	3.041	1.517
NA	NA	0.045	0.067	NA	NA	0.511	0.225	0.091	NA	Molecular Function	transporter activity	carbohydrate derivative transporter activity	GO:0005338	nucleotide-sugar transmembrane transporter activity	NA	NA	0.08	0.08	NA	NA	0.02	0.04	0.04	NA	NA	NA	5.056	4.092	NA	NA	5.08	5.25	10.803	NA
NA	NA	NA	NA	0.038	NA	NA	NA	NA	NA	Molecular Function	transporter activity	carbohydrate derivative transporter activity	GO:0015119	hexose phosphate transmembrane transporter activity	NA	NA	NA	NA	0.333	NA	NA	NA	NA	NA	NA	NA	NA	NA	14.127	NA	NA	NA	NA	NA
NA	1	0	0	0	NA	0.063	1	1	1	Molecular Function	transporter activity	carbohydrate transporter activity	GO:0015144	carbohydrate transmembrane transporter activity	NA	0.003	0.053	0.08	0.067	NA	0.011	0.006	0.003	0.003	NA	0.923	3.326	4.079	2.839	NA	2.836	0.837	0.861	0.716
NA	NA	0.016	0.131	0.609	NA	NA	NA	NA	NA	Molecular Function	transporter activity	L-serine transporter activity	GO:0015194	L-serine transmembrane transporter activity	NA	NA	0.176	0.118	0.059	NA	NA	NA	NA	NA	NA	NA	11.153	6.017	2.493	NA	NA	NA	NA	NA
NA	NA	1	0.63	0.298	NA	0.01	0.584	1	1	Molecular Function	transporter activity	substrate-specific transporter activity	GO:0015197	peptide transporter activity	NA	NA	0.007	0.022	0.034	NA	0.017	0.012	0.002	0.002	NA	NA	0.462	1.123	1.447	NA	4.336	1.6	0.659	0.548
NA	NA	1	0.659	0	NA	NA	NA	1	NA	Molecular Function	transporter activity	transmembrane transporter activity//drug transporter activity	GO:0015238	drug transmembrane transporter activity	NA	NA	0.006	0.021	0.092	NA	NA	NA	0.003	NA	NA	NA	0.387	1.095	3.888	NA	NA	NA	0.826	NA
NA	1	0.019	0	0.021	NA	0.002	0.052	0.69	1	Molecular Function	transporter activity	transmembrane transporter activity	GO:0022803	passive transmembrane transporter activity	NA	0.003	0.031	0.052	0.041	NA	0.015	0.017	0.006	0.003	NA	0.812	1.95	2.654	1.724	NA	3.919	2.209	1.515	0.63
NA	NA	1	0.006	0	0.811	0.795	1	1	1	Molecular Function	transporter activity	transmembrane transporter activity	GO:0022804	active transmembrane transporter activity	NA	NA	0.014	0.028	0.043	0	0.004	0.001	0.002	0.001	NA	NA	0.867	1.438	1.831	1.045	1.132	0.18	0.556	0.231
NA	0.737	0	0	0.003	NA	0.065	0.372	0.582	1	Molecular Function	transporter activity	transmembrane transporter activity	GO:1901618	organic hydroxy compound transmembrane transporter activity	NA	0.009	0.078	0.126	0.065	NA	0.017	0.017	0.009	0.004	NA	2.517	4.946	6.449	2.764	NA	4.417	2.282	2.348	0.976
NA	NA	NA	0.593	0.023	NA	NA	NA	NA	NA	Molecular Function	transporter activity	transmembrane transporter activity	GO:1901682	sulfur compound transmembrane transporter activity	NA	NA	NA	0.031	0.092	NA	NA	NA	NA	NA	NA	NA	NA	1.574	3.912	NA	NA	NA	NA	NA
NA	1	0.47	0	0	0.675	0.29	1	1	1	Molecular Function	transporter activity	transmembrane transporter activity//substrate-specific transporter activity	GO:0022891	substrate-specific transmembrane transporter activity	NA	0.001	0.017	0.031	0.035	0	0.005	0.006	0.002	0.002	NA	0.256	1.102	1.603	1.488	1.346	1.346	0.724	0.656	0.446
NA	NA	NA	NA	0.001	NA	NA	NA	NA	NA	Molecular Function	transporter activity	xenobiotic transporter activity	GO:0008559	xenobiotic-transporting ATPase activity	NA	NA	NA	NA	0.156	NA	NA	NA	NA	NA	NA	NA	NA	NA	6.593	NA	NA	NA	NA	NA

## Sheet: DEG.specific.KEGG.enrichment
Table S19. The KEGG enrichment analysis of genes which response to HS only with transcriptional regulation. Heatmap showing the q-value significance of enriched KEGG pathways. "NA" represent the pathways were not enriched in relative time points. The “L” and “G” in sample names represent leaf and grain, respectively.														Enrichment Factor										Enrichment Foldchange
5m_L	10m_L	30m_L	1h_L	4h_L	5m_G	10m_G	30m_G	1h_G	4h_G	Pathway Hierarchy1	Pathway Hierarchy2	KEGG Pathway	Pathway ID	5m_L	10m_L	30m_L	1h_L	4h_L	5m_G	10m_G	30m_G	1h_G	4h_G	5m_L	10m_L	30m_L	1h_L	4h_L	5m_G	10m_G	30m_G	1h_G	4h_G
NA	0.045	0.262	0.16	0.419	NA	0.726	0	0.019	0	Cellular Processes	Cell growth and death	Necroptosis	ko04217	NA	0.015	0.033	0.043	0.041	NA	0.007	0.069	0.02	0.065	NA	3.033	1.684	1.649	1.299	NA	1.702	6.358	3.323	7.97
NA	NA	1	1	0.01	NA	NA	NA	NA	NA	Cellular Processes	Cellular community - eukaryotes	Gap junction	ko04540	NA	NA	0.029	0.029	0.105	NA	NA	NA	NA	NA	NA	NA	1.479	1.086	3.301	NA	NA	NA	NA	NA		1	0.8	0.6	0.4	0.2
NA	1	0.001	0.379	0.219	NA	0.891	1	0.11	0.277	Cellular Processes	Cellular community - eukaryotes	Tight junction	ko04530	NA	0.008	0.064	0.044	0.052	NA	0.004	0.016	0.02	0.024	NA	1.604	3.325	1.679	1.645	NA	1.05	1.471	3.418	2.951		0.995	0.795	0.595	0.395	0.195
NA	0	0.009	0.392	0.099	NA	0.891	1	0.088	1	Cellular Processes	Transport and catabolism	Endocytosis	ko04144	NA	0.019	0.039	0.036	0.047	NA	0.003	0.015	0.014	0.012	NA	3.847	1.993	1.359	1.474	NA	0.719	1.386	2.341	1.516		0.99	0.79	0.59	0.39	0.19
NA	NA	1	1	0.028	NA	0.645	NA	NA	1	Cellular Processes	Transport and catabolism	Peroxisome	ko04146	NA	NA	0.01	0.021	0.059	NA	0.008	NA	NA	0.003	NA	NA	0.531	0.78	1.858	NA	2.012	NA	NA	0.314		0.985	0.785	0.585	0.385	0.185
NA	NA	1	1	0.023	NA	0.891	NA	0.834	1	Environmental Information Processing	Signal transduction	Calcium signaling pathway	ko04020	NA	NA	0.021	0.011	0.075	NA	0.005	NA	0.011	0.005	NA	NA	1.107	0.407	2.359	NA	1.398	NA	1.821	0.655		0.98	0.78	0.58	0.38	0.18
NA	0	0	0	0.099	NA	0.706	0.002	0	0.263	Environmental Information Processing	Signal transduction	MAPK signaling pathway	ko04010	NA	0.047	0.099	0.103	0.06	NA	0.009	0.047	0.043	0.026	NA	9.471	5.13	3.932	1.901	NA	2.254	4.343	7.337	3.167		0.975	0.775	0.575	0.375	0.175
NA	1	0.012	0.985	0.624	NA	0.891	1	0.454	1	Environmental Information Processing	Signal transduction	mTOR signaling pathway	ko04150	NA	0.003	0.049	0.03	0.039	NA	0.003	0.003	0.013	0.01	NA	0.655	2.545	1.122	1.24	NA	0.857	0.3	2.232	1.205		0.97	0.77	0.57	0.37	0.17
NA	1	0.037	0.481	0.06	NA	NA	NA	NA	NA	Environmental Information Processing	Signal transduction	Phospholipase D signaling pathway	ko04072	NA	0.005	0.051	0.042	0.065	NA	NA	NA	NA	NA	NA	0.933	2.66	1.599	2.061	NA	NA	NA	NA	NA		0.965	0.765	0.565	0.365	0.165
NA	0.018	0	0.001	0.849	NA	0.891	0.342	0.019	0.263	Environmental Information Processing	Signal transduction	PI3K-Akt signaling pathway	ko04151	NA	0.019	0.072	0.066	0.034	NA	0.003	0.024	0.021	0.021	NA	3.709	3.706	2.521	1.086	NA	0.694	2.187	3.612	2.599		0.96	0.76	0.56	0.36	0.16
0	0	0	0	0	0.519	0	0	0	0	Genetic Information Processing	Folding, sorting and degradation	Protein processing in endoplasmic reticulum	ko04141	0.015	0.092	0.138	0.166	0.084	0.001	0.018	0.11	0.109	0.072	22.931	18.428	7.162	6.325	2.647	1.784	4.739	10.034	18.509	8.777		0.955	0.755	0.555	0.355	0.155
NA	1	0.271	0.047	0.893	NA	0.891	0.791	0.662	1	Genetic Information Processing	Folding, sorting and degradation	RNA degradation	ko03018	NA	0.002	0.031	0.047	0.033	NA	0.004	0.018	0.009	0.011	NA	0.363	1.597	1.794	1.029	NA	0.949	1.662	1.545	1.334		0.95	0.75	0.55	0.35	0.15
NA	0	0	0	0.219	NA	0.944	0.711	0	0.895	Genetic Information Processing	Transcription	Spliceosome	ko03040	NA	0.02	0.048	0.056	0.042	NA	0.002	0.017	0.02	0.012	NA	3.941	2.472	2.132	1.309	NA	0.543	1.522	3.359	1.526		0.945	0.745	0.545	0.345	0.145
NA	NA	1	0.985	0.01	NA	NA	NA	NA	1	Metabolism	Amino acid metabolism	Arginine and proline metabolism	ko00330	NA	NA	0.011	0.029	0.073	NA	NA	NA	NA	0.004	NA	NA	0.567	1.11	2.3	NA	NA	NA	NA	0.447		0.94	0.74	0.54	0.34	0.14
NA	1	1	0.758	0.01	NA	0.891	1	1	1	Metabolism	Amino acid metabolism	Cysteine and methionine metabolism	ko00270	NA	0.005	0.018	0.032	0.059	NA	0.004	0.007	0.005	0.004	NA	1.066	0.921	1.218	1.85	NA	0.931	0.652	0.909	0.436		0.935	0.735	0.535	0.335	0.135
NA	NA	NA	NA	0.003	NA	NA	NA	NA	NA	Metabolism	Amino acid metabolism	Lysine biosynthesis	ko00300	NA	NA	NA	NA	0.161	NA	NA	NA	NA	NA	NA	NA	NA	NA	5.064	NA	NA	NA	NA	NA		0.93	0.73	0.53	0.33	0.13
NA	0.689	1	1	0.021	NA	0.891	1	NA	NA	Metabolism	Amino acid metabolism	Phenylalanine metabolism	ko00360	NA	0.011	0.014	0.025	0.067	NA	0.004	0.004	NA	NA	NA	2.103	0.726	0.934	2.101	NA	0.918	0.321	NA	NA		0.925	0.725	0.525	0.325	0.125
NA	0.002	0.001	0.001	0.011	NA	NA	0.374	0.008	NA	Metabolism	Biosynthesis of other secondary metabolites	Flavone and flavonol biosynthesis	ko00944	NA	0.065	0.129	0.145	0.129	NA	NA	0.048	0.065	NA	NA	12.887	6.677	5.518	4.066	NA	NA	4.432	10.982	NA		0.92	0.72	0.52	0.32	0.12
NA	NA	NA	NA	0.021	NA	NA	NA	NA	NA	Metabolism	Biosynthesis of other secondary metabolites	Monobactam biosynthesis	ko00261	NA	NA	NA	NA	0.14	NA	NA	NA	NA	NA	NA	NA	NA	NA	4.396	NA	NA	NA	NA	NA		0.915	0.715	0.515	0.315	0.115
NA	1	1	1	0.002	NA	0	0.301	1	1	Metabolism	Carbohydrate metabolism	Amino sugar and nucleotide sugar metabolism	ko00520	NA	0.003	0.021	0.027	0.062	NA	0.028	0.021	0.003	0.001	NA	0.593	1.075	1.015	1.963	NA	7.372	1.903	0.505	0.182		0.91	0.71	0.51	0.31	0.11
NA	NA	1	1	0.021	NA	0.315	1	0.454	1	Metabolism	Carbohydrate metabolism	Ascorbate and aldarate metabolism	ko00053	NA	NA	0.016	0.027	0.077	NA	0.016	0.022	0.016	0.016	NA	NA	0.848	1.039	2.41	NA	4.287	2.002	2.791	2.008		0.905	0.705	0.505	0.305	0.105
NA	1	0.012	0.16	0.899	NA	0.876	1	0.15	1	Metabolism	Carbohydrate metabolism	Galactose metabolism	ko00052	NA	0.005	0.04	0.042	0.032	NA	0.005	0.015	0.013	0.005	NA	0.995	2.063	1.579	0.994	NA	1.303	1.369	2.262	0.61		0.9	0.7	0.5	0.3	0.1
NA	NA	1	0	0.254	NA	0.891	1	1	1	Metabolism	Carbohydrate metabolism	Pentose phosphate pathway	ko00030	NA	NA	0.02	0.082	0.051	NA	0.004	0.004	0.004	0.004	NA	NA	1.011	3.118	1.6	NA	1.021	0.358	0.665	0.478		0.895	0.695	0.495	0.295	0.095
NA	NA	1	0.417	0.006	NA	NA	1	NA	NA	Metabolism	Carbohydrate metabolism	Pyruvate metabolism	ko00620	NA	NA	0.019	0.038	0.067	NA	NA	0.002	NA	NA	NA	NA	0.995	1.462	2.121	NA	NA	0.22	NA	NA		0.89	0.69	0.49	0.29	0.09
NA	NA	1	0.029	0.011	NA	0.891	1	NA	1	Metabolism	Energy metabolism	Carbon fixation in photosynthetic organisms	ko00710	NA	NA	0.018	0.054	0.065	NA	0.003	0.003	NA	0.005	NA	NA	0.938	2.068	2.041	NA	0.677	0.237	NA	0.635		0.885	0.685	0.485	0.285	0.085
0	NA	1	1	1	0.103	0.876	1	1	1	Metabolism	Energy metabolism	Photosynthesis	ko00195	0.005	NA	0.006	0.014	0.009	0.002	0.004	0.013	0.003	0.004	8.487	NA	0.316	0.533	0.269	3.961	1.116	1.229	0.519	0.523		0.88	0.68	0.48	0.28	0.08
NA	NA	1	1	1	0.006	0.048	1	NA	NA	Metabolism	Glycan biosynthesis and metabolism	Glycosaminoglycan degradation	ko00531	NA	NA	0.014	0.029	0.014	0.029	0.043	0.014	NA	NA	NA	NA	0.75	1.102	0.457	62.761	11.37	1.327	NA	NA		0.875	0.675	0.475	0.275	0.075
NA	NA	0.278	0.241	0.009	NA	0.706	1	0.069	1	Metabolism	Lipid metabolism	Arachidonic acid metabolism	ko00590	NA	NA	0.058	0.072	0.13	NA	0.014	0.014	0.043	0.014	NA	NA	3	2.755	4.11	NA	3.79	1.327	7.401	1.775		0.87	0.67	0.47	0.27	0.07
NA	1	0.162	0.047	1	NA	0.891	1	0.662	1	Metabolism	Lipid metabolism	Glycerolipid metabolism	ko00561	NA	0.004	0.039	0.057	0.029	NA	0.004	0.018	0.011	0.007	NA	0.713	2.033	2.172	0.9	NA	0.934	1.636	1.824	0.875		0.865	0.665	0.465	0.265	0.065
NA	NA	1	1	0.021	NA	0.876	1	NA	NA	Metabolism	Lipid metabolism	Sphingolipid metabolism	ko00600	NA	NA	0.007	0.021	0.085	NA	0.007	0.007	NA	NA	NA	NA	0.364	0.803	2.663	NA	1.842	0.645	NA	NA		0.86	0.66	0.46	0.26	0.06
NA	NA	1	0.681	0.275	0.026	0.645	1	1	1	Metabolism	Metabolism of cofactors and vitamins	Porphyrin and chlorophyll metabolism	ko00860	NA	NA	0.024	0.038	0.052	0.009	0.009	0.014	0.005	0.014	NA	NA	1.226	1.441	1.643	20.524	2.479	1.302	0.807	1.741		0.855	0.655	0.455	0.255	0.055
NA	NA	0.646	0.558	0.005	NA	0.394	1	0.998	0.744	Metabolism	Metabolism of cofactors and vitamins	Thiamine metabolism	ko00730	NA	NA	0.038	0.048	0.114	NA	0.019	0.019	0.01	0.029	NA	NA	1.971	1.81	3.601	NA	4.981	1.745	1.621	3.499		0.85	0.65	0.45	0.25	0.05
NA	NA	0.323	0.057	0.021	NA	0.891	1	NA	NA	Metabolism	Metabolism of cofactors and vitamins	Ubiquinone and other terpenoid-quinone biosynthesis	ko00130	NA	NA	0.037	0.06	0.074	NA	0.005	0.005	NA	NA	NA	NA	1.908	2.277	2.323	NA	1.205	0.422	NA	NA		0.845	0.645	0.445	0.245	0.045
NA	0.691	1	0.462	0.021	NA	NA	NA	NA	NA	Metabolism	Metabolism of cofactors and vitamins	Vitamin B6 metabolism	ko00750	NA	0.024	0.024	0.071	0.143	NA	NA	NA	NA	NA	NA	4.756	1.232	2.715	4.501	NA	NA	NA	NA	NA		0.84	0.64	0.44	0.24	0.04
NA	1	0.012	0	0.335	NA	0.726	1	0.454	1	Metabolism	Metabolism of other amino acids	Glutathione metabolism	ko00480	NA	0.003	0.038	0.062	0.041	NA	0.006	0.007	0.01	0.003	NA	0.587	1.979	2.348	1.297	NA	1.538	0.673	1.752	0.36		0.835	0.635	0.435	0.235	0.035
NA	NA	0.522	0.558	0.01	NA	NA	NA	NA	NA	Metabolism	Metabolism of terpenoids and polyketides	Geraniol degradation	ko00281	NA	NA	0.167	0.167	0.5	NA	NA	NA	NA	NA	NA	NA	8.625	6.336	15.754	NA	NA	NA	NA	NA		0.83	0.63	0.43	0.23	0.03
NA	NA	1	0.933	0.021	NA	NA	NA	NA	NA	Metabolism	Metabolism of terpenoids and polyketides	Terpenoid backbone biosynthesis	ko00900	NA	NA	0.016	0.033	0.07	NA	NA	NA	NA	NA	NA	NA	0.852	1.251	2.204	NA	NA	NA	NA	NA		0.825	0.625	0.425	0.225	0.025
NA	NA	1	0.933	0.002	NA	0.891	1	1	1	Metabolism	Overview	Biosynthesis of amino acids	ko01230	NA	NA	0.014	0.029	0.056	NA	0.003	0.004	0.001	0.003	NA	NA	0.724	1.099	1.764	NA	0.732	0.342	0.159	0.343		0.82	0.62	0.42	0.22	0.02
NA	NA	1	0.16	0.023	NA	0.936	1	1	1	Metabolism	Overview	Carbon metabolism	ko01200	NA	NA	0.011	0.036	0.046	NA	0.002	0.004	0.001	0.002	NA	NA	0.571	1.378	1.465	NA	0.618	0.361	0.134	0.29		0.815	0.615	0.415	0.215	0.015
NA	NA	0.044	0.012	0.148	NA	0.645	1	NA	NA	Metabolism	Overview	Degradation of aromatic compounds	ko01220	NA	NA	0.091	0.127	0.091	NA	0.018	0.018	NA	NA	NA	NA	4.705	4.838	2.864	NA	4.755	1.665	NA	NA		0.81	0.61	0.41	0.21	0.01
NA	0	0	0.037	0.027	NA	NA	1	0.143	1	Organismal Systems	Environmental adaptation	Plant-pathogen interaction	ko04626	NA	0.017	0.039	0.041	0.047	NA	NA	0.014	0.011	0.005	NA	3.386	2.017	1.546	1.469	NA	NA	1.242	1.875	0.623		0.805	0.605	0.405	0.205	0.005
																																							0

## Sheet: DEG.DSG.overlap.GO.enrichment
Table S19. The GO enrichment analysis of genes which response to HS with both transcriptional regulation and AS regulation. Heatmap showing the q-value significance of enriched GO terms. "NA" represent the terms were not enriched in relative time points. The “L” and “G” in sample names represent leaf and grain, respectively.															Enrichment Factor										Enrichment Foldchange
5m_L	10m_L	30m_L	1h_L	4h_L	5m_G	10m_G	30m_G	1h_G	4h_G	GO Term (Lev1)	GO Term (Lev2)	GO Term (Lev3)	GO ID (Lev4)	GO Term (Lev4)	5m_L	10m_L	30m_L	1h_L	4h_L	5m_G	10m_G	30m_G	1h_G	4h_G	5m_L	10m_L	30m_L	1h_L	4h_L	5m_G	10m_G	30m_G	1h_G	4h_G
NA	0.176	0.772	0.546	0.594	NA	0.999	0.284	0.001	0.424	Biological Process	biological regulation	regulation of biological process	GO:0019222	regulation of metabolic process	NA	0.001	0.002	0.002	0.002	NA	0	0.001	0.001	0.001	NA	1.711	0.99	1.086	1.091	NA	0.622	1.68	2.545	1.514
NA	0.242	0.694	0.382	0.477	NA	0.999	0.534	0.007	0.494	Biological Process	biological regulation	regulation of biological process	GO:0050794	regulation of cellular process	NA	0.001	0.002	0.002	0.002	NA	0	0.001	0.001	0.001	NA	1.468	1.038	1.18	1.144	NA	0.489	1.321	2.101	1.299		1	0.8	0.6	0.4	0.2
NA	0.475	NA	0.76	0.922	0.049	0.443	NA	NA	NA	Biological Process	biological regulation	regulation of biological process	GO:0051239	regulation of multicellular organismal process	NA	0.001	NA	0.002	0.001	0.001	0.001	NA	NA	NA	NA	2.288	NA	0.939	0.535	41.177	4.575	NA	NA	NA		0.995	0.795	0.595	0.395	0.195
NA	0.242	0.047	0.135	NA	NA	NA	NA	NA	NA	Biological Process	biological regulation	regulation of biological quality	GO:0090066	regulation of anatomical structure size	NA	0.003	0.012	0.009	NA	NA	NA	NA	NA	NA	NA	8.381	6.465	5.162	NA	NA	NA	NA	NA	NA		0.99	0.79	0.59	0.39	0.19
NA	NA	0.305	NA	NA	NA	NA	NA	0.003	NA	Biological Process	cellular process//detoxification	cellular detoxification	GO:0098869	cellular oxidant detoxification	NA	NA	0.022	NA	NA	NA	NA	NA	0.044	NA	NA	NA	11.853	NA	NA	NA	NA	NA	100.572	NA		0.985	0.785	0.585	0.385	0.185
NA	NA	0.043	0.043	NA	NA	NA	NA	0.003	NA	Biological Process	cellular process//positive regulation of biological process	positive regulation of cellular process	GO:0010942	positive regulation of cell death	NA	NA	0.047	0.047	NA	NA	NA	NA	0.047	NA	NA	NA	24.809	26.412	NA	NA	NA	NA	105.249	NA		0.98	0.78	0.58	0.38	0.18
NA	NA	0.159	NA	NA	NA	NA	NA	0.032	NA	Biological Process	cellular process//positive regulation of biological process	positive regulation of cellular process	GO:1900409	positive regulation of cellular response to oxidative stress	NA	NA	0.1	NA	NA	NA	NA	NA	0.1	NA	NA	NA	53.339	NA	NA	NA	NA	NA	226.286	NA		0.975	0.775	0.575	0.375	0.175
NA	NA	0.026	NA	0.254	NA	NA	NA	0.065	NA	Biological Process	cellular process	protein folding	GO:0006458	'de novo' protein folding	NA	NA	0.062	NA	0.031	NA	NA	NA	0.031	NA	NA	NA	33.337	NA	20.204	NA	NA	NA	70.714	NA		0.97	0.77	0.57	0.37	0.17
NA	NA	0.003	0.043	0.051	NA	NA	NA	NA	0.314	Biological Process	cellular process	protein folding	GO:0042026	protein refolding	NA	NA	0.07	0.047	0.047	NA	NA	NA	NA	0.023	NA	NA	37.213	26.412	30.071	NA	NA	NA	NA	56.938		0.965	0.765	0.565	0.365	0.165
NA	NA	0	0.015	0.075	NA	NA	0.136	0.002	0.383	Biological Process	cellular process	protein folding	GO:0061077	chaperone-mediated protein folding	NA	NA	0.031	0.021	0.016	NA	NA	0.01	0.016	0.005	NA	NA	16.668	11.831	10.102	NA	NA	22.225	35.357	12.752		0.96	0.76	0.56	0.36	0.16
NA	NA	0.013	0.016	0.528	NA	NA	0.445	0.002	0.383	Biological Process	cellular process//regulation of biological process	regulation of cellular process	GO:0010941	regulation of cell death	NA	NA	0.02	0.02	0.005	NA	NA	0.005	0.015	0.005	NA	NA	10.668	11.357	3.233	NA	NA	10.668	33.943	12.242		0.955	0.755	0.555	0.355	0.155
NA	0.564	0.311	0.144	0.96	NA	NA	NA	0.038	0.657	Biological Process	cellular process//regulation of biological process	regulation of cellular process//positive regulation of biological process	GO:0048522	positive regulation of cellular process	NA	0.001	0.004	0.004	0.001	NA	NA	NA	0.002	0.001	NA	1.721	1.991	2.474	0.402	NA	NA	NA	5.633	1.524		0.95	0.75	0.55	0.35	0.15
NA	0.242	0.047	0.135	NA	NA	NA	NA	NA	NA	Biological Process	cellular process//single-organism process//cellular component organization or biogenesis	cellular component organization//single-organism cellular process	GO:0032535	regulation of cellular component size	NA	0.003	0.012	0.009	NA	NA	NA	NA	NA	NA	NA	8.381	6.465	5.162	NA	NA	NA	NA	NA	NA		0.945	0.745	0.545	0.345	0.145
NA	0.034	0.095	0.076	NA	NA	NA	0.445	NA	NA	Biological Process	cellular process//single-organism process//cellular component organization or biogenesis	cellular component organization//single-organism cellular process	GO:0043062	extracellular structure organization	NA	0.009	0.013	0.013	NA	NA	NA	0.004	NA	NA	NA	23.946	6.927	7.375	NA	NA	NA	9.236	NA	NA		0.94	0.74	0.54	0.34	0.14
NA	NA	0.245	0.355	0.813	NA	NA	0.789	0.029	0.424	Biological Process	cellular process//single-organism process	single-organism cellular process	GO:0008219	cell death	NA	NA	0.004	0.004	0.001	NA	NA	0.001	0.003	0.001	NA	NA	2.276	2.019	0.92	NA	NA	1.517	6.438	3.483		0.935	0.735	0.535	0.335	0.135
NA	0.03	0.453	0.568	NA	NA	NA	0.653	NA	NA	Biological Process	cellular process//single-organism process	single-organism cellular process	GO:0016049	cell growth	NA	0.004	0.004	0.003	NA	NA	NA	0.001	NA	NA	NA	11.429	2.204	1.564	NA	NA	NA	2.939	NA	NA		0.93	0.73	0.53	0.33	0.13
NA	0.186	0.393	0.037	0.529	0.1	0.397	0.979	0.634	0.657	Biological Process	developmental process	anatomical structure development	GO:0048731	system development	NA	0.001	0.003	0.004	0.002	0	0.001	0	0.001	0.001	NA	2.801	1.485	2.3	1.309	12.603	2.801	0.54	1.146	1.24		0.925	0.725	0.525	0.325	0.125
NA	0.282	NA	0.429	NA	0.027	0.315	NA	NA	NA	Biological Process	developmental process	anatomical structure morphogenesis	GO:0010016	shoot system morphogenesis	NA	0.002	NA	0.005	NA	0.002	0.002	NA	NA	NA	NA	6.538	NA	2.685	NA	117.69	13.077	NA	NA	NA		0.92	0.72	0.52	0.32	0.12
NA	NA	0.64	0.359	NA	0.033	0.332	NA	NA	NA	Biological Process	developmental process	anatomical structure morphogenesis	GO:1905392	plant organ morphogenesis	NA	NA	0.003	0.005	NA	0.002	0.002	NA	NA	NA	NA	NA	1.649	2.633	NA	76.944	8.549	NA	NA	NA		0.915	0.715	0.515	0.315	0.115
NA	NA	NA	NA	NA	0.016	0.234	NA	NA	NA	Biological Process	developmental process//positive regulation of biological process	positive regulation of developmental process//positive regulation of multicellular organismal process	GO:0048582	positive regulation of post-embryonic development	NA	NA	NA	NA	NA	0.006	0.006	NA	NA	NA	NA	NA	NA	NA	NA	292.841	32.538	NA	NA	NA		0.91	0.71	0.51	0.31	0.11
NA	0.222	NA	0.031	0.594	NA	NA	NA	0.256	NA	Biological Process	developmental process//regulation of biological process	anatomical structure morphogenesis//regulation of developmental process	GO:0022603	regulation of anatomical structure morphogenesis	NA	0.004	NA	0.014	0.004	NA	NA	NA	0.004	NA	NA	10.021	NA	8.23	2.343	NA	NA	NA	8.199	NA		0.905	0.705	0.505	0.305	0.105
NA	NA	NA	NA	NA	0.016	0.237	NA	NA	NA	Biological Process	developmental process//regulation of biological process	regulation of developmental process//positive regulation of biological process	GO:0051094	positive regulation of developmental process	NA	NA	NA	NA	NA	0.005	0.005	NA	NA	NA	NA	NA	NA	NA	NA	234.825	26.092	NA	NA	NA		0.9	0.7	0.5	0.3	0.1
NA	0.027	0.233	0.528	NA	NA	NA	NA	NA	NA	Biological Process	growth	cell growth//developmental growth	GO:0048588	developmental cell growth	NA	0.012	0.012	0.006	NA	NA	NA	NA	NA	NA	NA	31.974	6.166	3.282	NA	NA	NA	NA	NA	NA		0.895	0.695	0.495	0.295	0.095
NA	NA	0.455	0.016	0.339	NA	NA	NA	NA	NA	Biological Process	metabolic process//cellular process	cellular metabolic process	GO:0051186	cofactor metabolic process	NA	NA	0.003	0.006	0.003	NA	NA	NA	NA	NA	NA	NA	1.706	3.633	2.068	NA	NA	NA	NA	NA		0.89	0.69	0.49	0.29	0.09
NA	0.147	0.736	0.538	0.505	NA	0.999	0.246	0.001	0.383	Biological Process	metabolic process//cellular process//regulation of biological process	regulation of metabolic process//cellular metabolic process//regulation of cellular process	GO:0031323	regulation of cellular metabolic process	NA	0.001	0.002	0.002	0.002	NA	0	0.001	0.001	0.001	NA	1.803	1.011	1.11	1.149	NA	0.655	1.77	2.681	1.596		0.885	0.685	0.485	0.285	0.085
NA	NA	0.695	0.598	0.034	NA	NA	NA	NA	NA	Biological Process	metabolic process//cellular process//single-organism process	cellular metabolic process//single-organism metabolic process//organic substance metabolic process//single-organism cellular process	GO:0006081	cellular aldehyde metabolic process	NA	NA	0.003	0.003	0.013	NA	NA	NA	NA	NA	NA	NA	1.76	1.874	8.535	NA	NA	NA	NA	NA		0.88	0.68	0.48	0.28	0.08
NA	NA	0.261	0.541	NA	NA	NA	NA	0.031	NA	Biological Process	metabolic process//positive regulation of biological process	catabolic process//positive regulation of metabolic process	GO:0009896	positive regulation of catabolic process	NA	NA	0.009	0.005	NA	NA	NA	NA	0.009	NA	NA	NA	5.056	2.691	NA	NA	NA	NA	21.449	NA		0.875	0.675	0.475	0.275	0.075
NA	0.138	0.759	0.528	0.501	NA	0.999	0.445	0.025	0.531	Biological Process	metabolic process//regulation of biological process	biosynthetic process//regulation of metabolic process	GO:0009889	regulation of biosynthetic process	NA	0.001	0.002	0.002	0.002	NA	0	0.001	0.001	0.001	NA	1.958	0.995	1.133	1.165	NA	0.712	1.51	2.184	1.26		0.87	0.67	0.47	0.27	0.07
NA	NA	0.336	0.589	NA	NA	NA	NA	0.044	NA	Biological Process	metabolic process//regulation of biological process	catabolic process//regulation of metabolic process	GO:0009894	regulation of catabolic process	NA	NA	0.007	0.004	NA	NA	NA	NA	0.007	NA	NA	NA	3.743	1.993	NA	NA	NA	NA	15.88	NA		0.865	0.665	0.465	0.265	0.065
NA	0.147	0.791	0.541	0.647	NA	0.999	0.445	0.019	0.494	Biological Process	metabolic process//regulation of biological process	nitrogen compound metabolic process//regulation of metabolic process	GO:0051171	regulation of nitrogen compound metabolic process	NA	0.001	0.002	0.002	0.002	NA	0	0.001	0.001	0.001	NA	1.831	0.963	1.094	1.051	NA	0.666	1.541	2.18	1.327		0.86	0.66	0.46	0.26	0.06
NA	0.16	0.805	0.554	0.65	NA	0.999	0.445	0.026	0.517	Biological Process	metabolic process//regulation of biological process	regulation of metabolic process	GO:0060255	regulation of macromolecule metabolic process	NA	0.001	0.002	0.002	0.002	NA	0	0.001	0.001	0.001	NA	1.754	0.953	1.08	1.044	NA	0.638	1.476	2.087	1.27		0.855	0.655	0.455	0.255	0.055
NA	0.147	0.791	0.541	0.594	NA	0.999	0.445	0.019	0.494	Biological Process	metabolic process//regulation of biological process	regulation of metabolic process//primary metabolic process	GO:0080090	regulation of primary metabolic process	NA	0.001	0.002	0.002	0.002	NA	0	0.001	0.001	0.001	NA	1.827	0.961	1.091	1.087	NA	0.664	1.537	2.174	1.323		0.85	0.65	0.45	0.25	0.05
NA	0.432	NA	0.67	0.893	0.043	0.397	NA	NA	NA	Biological Process	multicellular organismal process//developmental process//regulation of biological process	regulation of multicellular organismal process//regulation of developmental process	GO:2000026	regulation of multicellular organismal development	NA	0.001	NA	0.002	0.001	0.001	0.001	NA	NA	NA	NA	2.825	NA	1.16	0.66	50.851	5.65	NA	NA	NA		0.845	0.645	0.445	0.245	0.045
NA	NA	NA	NA	NA	0.016	0.234	NA	NA	NA	Biological Process	multicellular organismal process//single-organism process//regulation of biological process	single-multicellular organism process//regulation of multicellular organismal process//positive regulation of biological process	GO:0051240	positive regulation of multicellular organismal process	NA	NA	NA	NA	NA	0.005	0.005	NA	NA	NA	NA	NA	NA	NA	NA	263.402	29.267	NA	NA	NA		0.84	0.64	0.44	0.24	0.04
NA	0.147	0.236	0.037	0.508	0.085	0.339	0.757	0.179	0.801	Biological Process	multicellular organismal process//single-organism process	single-multicellular organism process	GO:0009791	post-embryonic development	NA	0.001	0.003	0.004	0.002	0	0.001	0.001	0.001	0	NA	3.399	1.803	2.442	1.39	15.294	3.399	1.311	2.781	0.752		0.835	0.635	0.435	0.235	0.035
NA	NA	0.664	0.562	NA	0.035	0.347	NA	0.14	NA	Biological Process	multi-organism process	response to other organism	GO:0009620	response to fungus	NA	NA	0.003	0.003	NA	0.001	0.001	NA	0.003	NA	NA	NA	1.492	1.588	NA	69.627	7.736	NA	6.33	NA		0.83	0.63	0.43	0.23	0.03
NA	NA	0.311	0.05	0.286	NA	NA	NA	NA	NA	Biological Process	multi-organism process	response to other organism	GO:0009624	response to nematode	NA	NA	0.021	0.043	0.021	NA	NA	NA	NA	NA	NA	NA	11.349	24.165	13.756	NA	NA	NA	NA	NA		0.825	0.625	0.425	0.225	0.025
NA	NA	0.165	NA	NA	NA	NA	NA	0.034	NA	Biological Process	positive regulation of biological process//response to stimulus	positive regulation of response to stimulus	GO:1902884	positive regulation of response to oxidative stress	NA	NA	0.091	NA	NA	NA	NA	NA	0.091	NA	NA	NA	48.49	NA	NA	NA	NA	NA	205.715	NA		0.82	0.62	0.42	0.22	0.02
NA	NA	NA	NA	NA	0.031	0.315	NA	NA	NA	Biological Process	reproduction//biological regulation	reproductive process//regulation of biological process	GO:2000241	regulation of reproductive process	NA	NA	NA	NA	NA	0.002	0.002	NA	NA	NA	NA	NA	NA	NA	NA	84.378	9.375	NA	NA	NA		0.815	0.615	0.415	0.215	0.015
NA	0.038	0.165	0.108	0.307	0.077	0.315	0.937	0.487	0.776	Biological Process	reproduction	reproductive process	GO:0003006	developmental process involved in reproduction	NA	0.002	0.004	0.004	0.003	0	0.001	0	0.001	0	NA	4.827	2.048	2.18	1.805	17.376	3.861	0.745	1.58	0.855		0.81	0.61	0.41	0.21	0.01
NA	NA	0.791	0.742	0.46	0.029	0.315	0.59	NA	NA	Biological Process	reproduction	reproductive process	GO:0044703	multi-organism reproductive process	NA	NA	0.002	0.002	0.004	0.002	0.002	0.002	NA	NA	NA	NA	1.034	1.101	2.506	96.479	10.72	4.135	NA	NA		0.805	0.605	0.405	0.205	0.005
NA	0.003	0.067	0.216	NA	NA	NA	NA	NA	NA	Biological Process	reproduction	reproductive process	GO:0048573	photoperiodism, flowering	NA	0.016	0.016	0.01	NA	NA	NA	NA	NA	NA	NA	43.214	8.334	5.915	NA	NA	NA	NA	NA	NA						0
NA	NA	NA	NA	NA	0.016	0.234	NA	NA	NA	Biological Process	reproduction//reproductive process//regulation of biological process	reproductive process//regulation of reproductive process//positive regulation of biological process	GO:2000243	positive regulation of reproductive process	NA	NA	NA	NA	NA	0.008	0.008	NA	NA	NA	NA	NA	NA	NA	NA	374.308	41.59	NA	NA	NA
NA	0.027	0.594	NA	0.508	NA	NA	NA	NA	NA	Biological Process	reproductive process//developmental process	developmental process involved in reproduction//anatomical structure development	GO:0048868	pollen tube development	NA	0.011	0.006	NA	0.006	NA	NA	NA	NA	NA	NA	30.73	2.963	NA	3.592	NA	NA	NA	NA	NA
NA	0.014	0.019	0.021	0.37	NA	NA	NA	0.065	NA	Biological Process	reproductive process//developmental process	developmental process involved in reproduction	GO:0010228	vegetative to reproductive phase transition of meristem	NA	0.007	0.012	0.012	0.005	NA	NA	NA	0.005	NA	NA	20.336	6.537	6.959	3.169	NA	NA	NA	11.092	NA
NA	0.015	0.455	NA	NA	NA	NA	NA	NA	NA	Biological Process	reproductive process//developmental process//single-organism process	developmental process involved in reproduction//single organism reproductive process	GO:0009860	pollen tube growth	NA	0.019	0.009	NA	NA	NA	NA	NA	NA	NA	NA	51.696	4.985	NA	NA	NA	NA	NA	NA	NA
NA	NA	0.788	0.719	0.435	0.029	0.315	0.568	NA	NA	Biological Process	reproductive process//multi-organism process	multi-organism reproductive process	GO:0019953	sexual reproduction	NA	NA	0.002	0.002	0.004	0.002	0.002	0.002	NA	NA	NA	NA	1.093	1.164	2.65	102.014	11.335	4.372	NA	NA
NA	NA	NA	NA	NA	0.016	0.234	NA	NA	NA	Biological Process	reproductive process//positive regulation of biological process	positive regulation of reproductive process	GO:0009911	positive regulation of flower development	NA	NA	NA	NA	NA	0.008	0.008	NA	NA	NA	NA	NA	NA	NA	NA	404.74	44.971	NA	NA	NA
NA	NA	NA	NA	NA	0.024	0.315	NA	NA	NA	Biological Process	reproductive process//regulation of biological process	regulation of reproductive process	GO:0009909	regulation of flower development	NA	NA	NA	NA	NA	0.003	0.003	NA	NA	NA	NA	NA	NA	NA	NA	137.143	15.238	NA	NA	NA
NA	NA	0.477	0.433	0.562	0.049	0.234	0.757	NA	NA	Biological Process	reproductive process//single-organism process	single organism reproductive process	GO:0090567	reproductive shoot system development	NA	NA	0.003	0.003	0.002	0.001	0.002	0.001	NA	NA	NA	NA	1.726	1.838	1.569	40.278	8.951	1.726	NA	NA
NA	0	0	0	0	NA	0.004	0.076	0	0.383	Biological Process	response to stimulus	response to abiotic stimulus	GO:0009266	response to temperature stimulus	NA	0.015	0.025	0.021	0.011	NA	0.004	0.004	0.008	0.002	NA	42.643	13.511	11.883	7.12	NA	24.368	9.399	17.445	5.393
NA	0.001	0.002	0.004	0.647	NA	NA	0.527	0.008	0.316	Biological Process	response to stimulus	response to abiotic stimulus	GO:0009314	response to radiation	NA	0.004	0.008	0.007	0.002	NA	NA	0.001	0.003	0.002	NA	10.968	4.23	4.129	1.282	NA	NA	2.82	7.478	4.855
NA	0.202	0.019	0.003	0.42	NA	0.443	0.423	0.162	0.374	Biological Process	response to stimulus	response to chemical	GO:0010033	response to organic substance	NA	0.001	0.004	0.005	0.002	NA	0	0.001	0.001	0.001	NA	2.45	2.244	2.641	1.432	NA	2.45	2.362	2.505	2.711
NA	0.024	0.002	0.019	0.396	NA	0.234	NA	0.001	0.424	Biological Process	response to stimulus	response to chemical	GO:0010035	response to inorganic substance	NA	0.003	0.008	0.007	0.003	NA	0.002	NA	0.005	0.002	NA	8.305	4.405	3.837	1.942	NA	8.305	NA	10.193	3.676
NA	0.133	0.019	0.018	0.664	NA	0.315	0.73	0.001	0.34	Biological Process	response to stimulus	response to chemical	GO:1901700	response to oxygen-containing compound	NA	0.001	0.005	0.005	0.002	NA	0.001	0.001	0.003	0.001	NA	3.879	2.618	2.788	1.133	NA	3.879	1.496	6.347	3.434
NA	NA	0.255	0.029	0.371	NA	0.397	0.445	0.399	0.383	Biological Process	response to stimulus	response to endogenous stimulus	GO:0009725	response to hormone	NA	NA	0.003	0.004	0.002	NA	0.001	0.001	0.001	0.001	NA	NA	1.696	2.407	1.541	NA	2.931	2.261	1.798	2.594
NA	0.23	0.079	0.071	0.634	NA	NA	0.807	0.007	0.424	Biological Process	response to stimulus	response to stress	GO:0006979	response to oxidative stress	NA	0.001	0.005	0.005	0.002	NA	NA	0.001	0.003	0.001	NA	3.73	2.877	3.063	1.308	NA	NA	1.439	7.629	3.302
NA	0	0	0	0	NA	0.315	0.076	0	NA	Biological Process	response to stimulus	response to stress	GO:0009408	response to heat	NA	0.033	0.05	0.043	0.019	NA	0.002	0.007	0.012	NA	NA	91.754	26.543	24.222	12.257	NA	13.108	15.167	26.811	NA
NA	0.299	0.124	0.252	0.234	NA	0.006	0.568	0.002	0.314	Biological Process	response to stimulus	response to stress	GO:0009409	response to cold	NA	0.002	0.008	0.006	0.006	NA	0.006	0.002	0.008	0.004	NA	5.644	4.354	3.477	3.958	NA	33.866	4.354	18.472	9.993
NA	0.4	0.165	0.262	0.239	NA	NA	0.666	0.041	0.383	Biological Process	response to stimulus	response to stress//response to abiotic stimulus	GO:0006970	response to osmotic stress	NA	0.001	0.006	0.005	0.005	NA	NA	0.001	0.004	0.002	NA	3.273	3.156	2.688	3.061	NA	NA	2.525	8.034	5.795
NA	NA	0.923	0.622	0.968	0.016	0.315	0.246	0.821	NA	Cellular Component	cell//cell part	cell part//cell periphery	GO:0030312	external encapsulating structure	NA	NA	0.001	0.002	0.001	0.001	0.001	0.002	0	NA	NA	NA	0.704	1.125	0.427	32.871	3.652	3.522	0.747	NA
NA	NA	0.013	0.072	0.368	NA	NA	0.445	0.241	0.597	Cellular Component	cell//cell part	cell part//endomembrane system	GO:0042175	nuclear outer membrane-endoplasmic reticulum membrane network	NA	NA	0.007	0.006	0.003	NA	NA	0.002	0.002	0.001	NA	NA	3.862	3.198	2.081	NA	NA	3.433	3.641	1.97
NA	0.018	0.001	0	0.012	0.881	0.999	0.246	0.002	0.314	Cellular Component	cell//cell part	cell part//intracellular	GO:0044424	intracellular part	NA	0.001	0.002	0.002	0.002	0	0	0.001	0.001	0.001	NA	1.43	1.245	1.273	1.226	0.66	0.807	1.245	1.47	1.299
NA	0.02	0.001	0	0.016	0.881	0.999	0.246	0.002	0.314	Cellular Component	cell	cell part	GO:0005622	intracellular	NA	0.001	0.002	0.002	0.002	0	0	0.001	0.001	0.001	NA	1.421	1.244	1.272	1.218	0.656	0.802	1.237	1.461	1.291
NA	0.738	0.026	0.072	0.521	NA	NA	0.94	0.288	0.791	Cellular Component	cell	cell part	GO:0012505	endomembrane system	NA	0	0.004	0.003	0.002	NA	NA	0	0.001	0	NA	0.892	1.979	1.832	1.252	NA	NA	0.688	1.825	0.79
NA	0.799	0.019	0.087	0.254	NA	NA	0.797	0.033	0.481	Cellular Component	cell junction	cell-cell junction	GO:0009506	plasmodesma	NA	0	0.005	0.004	0.003	NA	NA	0.001	0.002	0.001	NA	0.788	2.432	2.104	1.842	NA	NA	1.216	3.869	2.093
NA	0.399	0.001	0.03	0.373	NA	NA	0.724	0.118	0.773	Cellular Component	cell part	endomembrane system	GO:0005783	endoplasmic reticulum	NA	0.001	0.006	0.005	0.003	NA	NA	0.001	0.001	0	NA	2.019	3.309	2.694	1.652	NA	NA	1.557	3.303	0.894
NA	NA	NA	NA	NA	NA	NA	0.141	0.032	NA	Cellular Component	cell part	envelope	GO:0030313	cell envelope	NA	NA	NA	NA	NA	NA	NA	0.1	0.1	NA	NA	NA	NA	NA	NA	NA	NA	213.356	226.286	NA
NA	NA	0.923	0.621	0.968	0.016	0.315	0.389	NA	NA	Cellular Component	cell part	external encapsulating structure	GO:0005618	cell wall	NA	NA	0.001	0.002	0.001	0.001	0.001	0.001	NA	NA	NA	NA	0.706	1.127	0.428	32.947	3.661	2.824	NA	NA
NA	0.088	0	0	0.006	0.822	0.678	0.287	0.009	0.383	Cellular Component	cell part	intracellular part	GO:0005737	cytoplasm	NA	0.001	0.003	0.002	0.002	0	0	0.001	0.001	0.001	NA	1.435	1.384	1.382	1.319	0.891	1.089	1.298	1.539	1.314
NA	0.011	0	0	0.002	0.862	0.999	0.287	0.002	0.314	Cellular Component	cell part	intracellular part	GO:0043229	intracellular organelle	NA	0.001	0.002	0.002	0.002	0	0	0.001	0.001	0.001	NA	1.546	1.314	1.313	1.309	0.752	0.669	1.257	1.538	1.332
NA	0.395	0.006	0.003	0.001	0.757	0.999	0.73	0.102	0.427	Cellular Component	cell part	intracellular part	GO:0044444	cytoplasmic part	NA	0	0.002	0.002	0.002	0	0	0.001	0.001	0.001	NA	1.159	1.318	1.356	1.436	1.043	0.695	1.073	1.375	1.231
NA	0	0.007	0.072	NA	NA	NA	NA	NA	NA	Cellular Component	macromolecular complex	protein complex	GO:0089701	U2AF	NA	0.046	0.046	0.031	NA	NA	NA	NA	NA	NA	NA	127.649	24.618	17.473	NA	NA	NA	NA	NA	NA
NA	NA	0.013	0.072	0.368	NA	NA	0.445	0.241	0.597	Cellular Component	membrane//cell part	nuclear outer membrane-endoplasmic reticulum membrane network//membrane part	GO:0005789	endoplasmic reticulum membrane	NA	NA	0.007	0.006	0.003	NA	NA	0.002	0.002	0.001	NA	NA	3.871	3.206	2.086	NA	NA	3.441	3.65	1.974
NA	NA	NA	NA	NA	NA	NA	0.076	0.019	NA	Cellular Component	membrane//cell part	outer membrane//external encapsulating structure part	GO:0009279	cell outer membrane	NA	NA	NA	NA	NA	NA	NA	0.25	0.25	NA	NA	NA	NA	NA	NA	NA	NA	533.389	565.716	NA
NA	NA	0.014	0.135	0.5	NA	NA	0.529	0.11	0.657	Cellular Component	membrane	whole membrane	GO:0005774	vacuolar membrane	NA	NA	0.007	0.005	0.003	NA	NA	0.001	0.002	0.001	NA	NA	3.47	2.586	1.683	NA	NA	2.776	4.417	1.593
NA	0.006	0	0	0.002	0.861	0.999	0.246	0.001	0.314	Cellular Component	organelle	membrane-bounded organelle//intracellular organelle	GO:0043231	intracellular membrane-bounded organelle	NA	0.001	0.003	0.002	0.002	0	0	0.001	0.001	0.001	NA	1.593	1.353	1.344	1.318	0.775	0.689	1.295	1.585	1.334
NA	0.508	0.02	0.094	0.416	NA	NA	0.481	0.269	0.625	Cellular Component	organelle part	intracellular organelle part	GO:0044432	endoplasmic reticulum part	NA	0.001	0.007	0.005	0.003	NA	NA	0.001	0.001	0.001	NA	2.029	3.522	2.916	1.897	NA	NA	3.131	3.32	1.796
NA	0.727	0.785	0.139	0	NA	NA	0.661	0.273	0.314	Cellular Component	organelle part	intracellular organelle part	GO:0044435	plastid part	NA	0	0.002	0.003	0.005	NA	NA	0.001	0.001	0.001	NA	0.915	0.971	1.691	3.424	NA	NA	1.412	1.872	2.836
NA	NA	0.014	0.135	0.5	NA	NA	0.529	0.11	0.657	Cellular Component	organelle part	intracellular organelle part	GO:0044437	vacuolar part	NA	NA	0.007	0.005	0.003	NA	NA	0.001	0.002	0.001	NA	NA	3.47	2.586	1.683	NA	NA	2.776	4.417	1.593
NA	NA	0.027	0.031	NA	NA	NA	0.246	0.065	0.314	Molecular Function	antioxidant activity	peroxidase activity	GO:0016688	L-ascorbate peroxidase activity	NA	NA	0.061	0.061	NA	NA	NA	0.03	0.03	0.03	NA	NA	32.327	34.416	NA	NA	NA	64.653	68.572	74.192
NA	0.202	0.004	0.028	0.002	NA	NA	0.661	0.486	0.468	Molecular Function	binding	carbohydrate derivative binding	GO:0032553	ribonucleotide binding	NA	0.001	0.003	0.003	0.003	NA	NA	0.001	0.001	0.001	NA	1.531	1.574	1.493	1.729	NA	NA	1.181	1.148	1.355
NA	NA	0.004	0.004	0.176	NA	NA	0.076	0.019	0.383	Molecular Function	binding	drug binding//organic cyclic compound binding//heterocyclic compound binding	GO:0005527	macrolide binding	NA	NA	0.03	0.03	0.015	NA	NA	0.015	0.015	0.008	NA	NA	16.042	17.079	9.722	NA	NA	32.084	34.028	18.409
NA	0.291	0.013	0.037	0.003	NA	0.999	0.445	0.506	0.519	Molecular Function	binding	ion binding	GO:0043168	anion binding	NA	0	0.003	0.003	0.003	NA	0	0.001	0	0	NA	1.372	1.478	1.432	1.631	NA	0.229	1.412	1.123	1.215
NA	0.147	0	0.002	0.002	NA	NA	0.423	0.209	0.494	Molecular Function	binding	organic cyclic compound binding//heterocyclic compound binding	GO:1901265	nucleoside phosphate binding	NA	0.001	0.003	0.003	0.003	NA	NA	0.001	0.001	0.001	NA	1.673	1.678	1.603	1.643	NA	NA	1.463	1.46	1.284
NA	NA	0.056	0.135	0.766	NA	NA	NA	0.019	NA	Molecular Function	binding	protein binding	GO:0005516	calmodulin binding	NA	NA	0.009	0.007	0.002	NA	NA	NA	0.005	NA	NA	NA	4.745	4.042	1.15	NA	NA	NA	12.079	NA
NA	0.001	0.004	0	0.114	NA	0.145	0.37	0.001	0.506	Molecular Function	binding	protein binding	GO:0042802	identical protein binding	NA	0.007	0.011	0.013	0.007	NA	0.003	0.003	0.007	0.001	NA	18.389	5.674	7.551	4.299	NA	14.711	5.674	15.046	3.256
NA	0.279	0.004	0.42	0.21	NA	NA	0.246	0.001	NA	Molecular Function	binding	protein binding	GO:0051082	unfolded protein binding	NA	0.002	0.015	0.005	0.007	NA	NA	0.005	0.01	NA	NA	6.779	7.844	2.784	4.754	NA	NA	10.459	22.185	NA
NA	NA	0	0.037	0.463	NA	NA	NA	0.001	NA	Molecular Function	binding	protein binding	GO:0051087	chaperone binding	NA	NA	0.036	0.022	0.007	NA	NA	NA	0.022	NA	NA	NA	19.326	12.345	4.685	NA	NA	NA	49.193	NA
NA	0.031	NA	NA	NA	NA	NA	NA	NA	NA	Molecular Function	binding	protein binding	GO:0070678	preprotein binding	NA	0.143	NA	NA	NA	NA	NA	NA	NA	NA	NA	395.103	NA	NA	NA	NA	NA	NA	NA	NA
NA	0.147	0	0.002	0.002	NA	NA	0.423	0.209	0.494	Molecular Function	binding	small molecule binding	GO:0000166	nucleotide binding	NA	0.001	0.003	0.003	0.003	NA	NA	0.001	0.001	0.001	NA	1.673	1.678	1.603	1.643	NA	NA	1.463	1.46	1.284
NA	0.696	0.47	0.301	0.594	0.072	0.006	0.666	0.755	0.759	Molecular Function	catalytic activity	hydrolase activity	GO:0016798	hydrolase activity, acting on glycosyl bonds	NA	0	0.003	0.003	0.002	0	0.002	0.001	0	0	NA	1.103	1.489	1.811	1.289	19.85	11.028	1.701	0.902	0.976
NA	NA	0.165	0.031	0.433	NA	NA	NA	NA	NA	Molecular Function	catalytic activity	isomerase activity	GO:0016854	racemase and epimerase activity	NA	NA	0.016	0.025	0.008	NA	NA	NA	NA	NA	NA	NA	8.744	13.964	5.299	NA	NA	NA	NA	NA
NA	NA	0.042	0.039	0.152	NA	NA	0.216	0.05	0.424	Molecular Function	catalytic activity	isomerase activity	GO:0016859	cis-trans isomerase activity	NA	NA	0.013	0.013	0.01	NA	NA	0.007	0.007	0.003	NA	NA	6.95	7.399	6.318	NA	NA	13.899	14.742	7.975
NA	0.015	0.255	0.02	0.214	NA	NA	0.076	0.065	0.383	Molecular Function	catalytic activity	oxidoreductase activity	GO:0016627	oxidoreductase activity, acting on the CH-CH group of donors	NA	0.004	0.005	0.007	0.005	NA	NA	0.004	0.003	0.002	NA	10.281	2.479	4.222	3.004	NA	NA	7.931	6.309	4.551
NA	0.988	0.244	0.42	0.003	NA	NA	0.99	0.998	0.851	Molecular Function	catalytic activity	transferase activity	GO:0016772	transferase activity, transferring phosphorus-containing groups	NA	0	0.003	0.002	0.003	NA	NA	0	0	0	NA	0.41	1.343	1.22	1.916	NA	NA	0.316	0.168	0.725
NA	NA	NA	NA	NA	NA	NA	NA	0.019	NA	Molecular Function	metallochaperone activity	copper chaperone activity	GO:0016532	superoxide dismutase copper chaperone activity	NA	NA	NA	NA	NA	NA	NA	NA	0.25	NA	NA	NA	NA	NA	NA	NA	NA	NA	565.716	NA

## Sheet: DEG.DSG.overlap.KEGG.enrichment
Table S19. The KEGG enrichment analysis of genes which simultaneously response to HS with both transcriptional regulation and AS regulation. Heatmap showing the q-value significance of enriched KEGG pathways. "NA" represent the pathways were not enriched in relative time points. The “L” and “G” in sample names represent leaf and grain, respectively.														Enrichment Factor										Enrichment Foldchange
5m_L	10m_L	30m_L	1h_L	4h_L	5m_G	10m_G	30m_G	1h_G	4h_G	Pathway Hierarchy1	Pathway Hierarchy2	KEGG Pathway	Pathway ID	5m_L	10m_L	30m_L	1h_L	4h_L	5m_G	10m_G	30m_G	1h_G	4h_G	5m_L	10m_L	30m_L	1h_L	4h_L	5m_G	10m_G	30m_G	1h_G	4h_G
NA	0	0.009	0.011	0.367	NA	NA	0.018	0.009	0.243	Cellular Processes	Cellular community - eukaryotes	Tight junction	ko04530	NA	0.016	0.02	0.02	0.008	NA	NA	0.012	0.012	0.004	NA	22.884	7.601	7.82	3.748	NA	NA	17.163	16.305	5.435
NA	0.581	0.01	0.011	0.129	NA	NA	0.478	0.255	0.106	Cellular Processes	Transport and catabolism	Endocytosis	ko04144	NA	0.001	0.011	0.011	0.008	NA	NA	0.001	0.003	0.004	NA	1.959	4.165	4.285	3.851	NA	NA	1.959	3.723	5.584		1	0.8	0.6	0.4	0.2
NA	NA	0.493	0.046	0.367	NA	NA	NA	0.262	0.243	Environmental Information Processing	Signal transduction	cAMP signaling pathway	ko04024	NA	NA	0.008	0.015	0.008	NA	NA	NA	0.004	0.004	NA	NA	2.923	6.014	3.603	NA	NA	NA	5.225	5.225		0.995	0.795	0.595	0.395	0.195
NA	0.388	0.229	0.144	0.367	NA	NA	0.324	0.255	0.022	Environmental Information Processing	Signal transduction	MAPK signaling pathway	ko04010	NA	0.004	0.013	0.013	0.009	NA	NA	0.004	0.004	0.013	NA	6.14	4.895	5.036	4.023	NA	NA	6.14	5.833	17.499		0.99	0.79	0.59	0.39	0.19
NA	NA	0.006	0.009	0.15	NA	NA	NA	0.255	0.243	Environmental Information Processing	Signal transduction	Phospholipase D signaling pathway	ko04072	NA	NA	0.023	0.023	0.014	NA	NA	NA	0.005	0.005	NA	NA	8.844	9.099	6.542	NA	NA	NA	6.324	6.324		0.985	0.785	0.585	0.385	0.185
NA	0	0	0	0.001	NA	0.127	0.085	0	0.031	Genetic Information Processing	Folding, sorting and degradation	Protein processing in endoplasmic reticulum	ko04141	NA	0.01	0.016	0.014	0.01	NA	0.001	0.003	0.007	0.004	NA	14.081	6.236	5.453	4.613	NA	7.431	4.694	8.918	5.574		0.98	0.78	0.58	0.38	0.18
NA	NA	0.04	0.508	0.37	NA	NA	0.238	NA	NA	Genetic Information Processing	Folding, sorting and degradation	RNA degradation	ko03018	NA	NA	0.011	0.005	0.005	NA	NA	0.004	NA	NA	NA	NA	4.122	2.12	2.541	NA	NA	5.171	NA	NA		0.975	0.775	0.575	0.375	0.175
NA	0.02	0	0.012	0.535	NA	NA	0.324	0.038	0.182	Genetic Information Processing	Transcription	Spliceosome	ko03040	NA	0.004	0.012	0.009	0.003	NA	NA	0.002	0.004	0.003	NA	5.917	4.717	3.64	1.454	NA	NA	2.958	5.621	4.216		0.97	0.77	0.57	0.37	0.17
NA	NA	0.687	0.711	0.579	NA	0.039	0.325	NA	NA	Metabolism	Amino acid metabolism	Alanine, aspartate and glutamate metabolism	ko00250	NA	NA	0.004	0.004	0.004	NA	0.004	0.004	NA	NA	NA	NA	1.439	1.481	1.774	NA	34.304	5.416	NA	NA		0.965	0.765	0.565	0.365	0.165
NA	NA	NA	0.584	0.448	NA	0.039	0.273	NA	NA	Metabolism	Carbohydrate metabolism	Butanoate metabolism	ko00650	NA	NA	NA	0.009	0.009	NA	0.009	0.009	NA	NA	NA	NA	NA	3.446	4.13	NA	79.839	12.606	NA	NA		0.96	0.76	0.56	0.36	0.16
NA	NA	0.683	0.711	0.553	0.011	0.073	0.477	NA	0.412	Metabolism	Carbohydrate metabolism	Galactose metabolism	ko00052	NA	NA	0.003	0.003	0.003	0.002	0.002	0.002	NA	0.002	NA	NA	1.258	1.294	1.55	89.919	14.986	2.366	NA	2.248		0.955	0.755	0.555	0.355	0.155
NA	NA	0.391	0.046	0.304	NA	NA	NA	0.255	0.21	Metabolism	Lipid metabolism	Ether lipid metabolism	ko00565	NA	NA	0.015	0.023	0.015	NA	NA	NA	0.008	0.008	NA	NA	5.824	8.987	7.179	NA	NA	NA	10.41	10.41		0.95	0.75	0.55	0.35	0.15
NA	0.388	0.493	0.507	NA	0.008	0.039	NA	NA	NA	Metabolism	Lipid metabolism	Glycerolipid metabolism	ko00561	NA	0.004	0.007	0.007	NA	0.004	0.004	NA	NA	NA	NA	5.088	2.704	2.782	NA	193.325	32.221	NA	NA	NA		0.945	0.745	0.545	0.345	0.145
NA	NA	0.623	0.287	0.483	0.008	0.039	NA	NA	NA	Metabolism	Lipid metabolism	Sphingolipid metabolism	ko00600	NA	NA	0.007	0.014	0.007	0.007	0.007	NA	NA	NA	NA	NA	2.666	5.485	3.286	381.204	63.534	NA	NA	NA		0.94	0.74	0.54	0.34	0.14
NA	NA	0.49	0.442	NA	NA	0.039	0.324	NA	NA	Metabolism	Lipid metabolism	Steroid biosynthesis	ko00100	NA	NA	0.009	0.009	NA	NA	0.005	0.005	NA	NA	NA	NA	3.489	3.589	NA	NA	41.575	6.565	NA	NA		0.935	0.735	0.535	0.335	0.135
NA	NA	0.633	NA	NA	NA	0.039	0.324	NA	NA	Metabolism	Metabolism of other amino acids	beta-Alanine metabolism	ko00410	NA	NA	0.006	NA	NA	NA	0.006	0.006	NA	NA	NA	NA	2.253	NA	NA	NA	53.701	8.479	NA	NA		0.93	0.73	0.53	0.33	0.13
NA	NA	NA	NA	NA	NA	0.039	0.238	NA	NA	Metabolism	Metabolism of other amino acids	Taurine and hypotaurine metabolism	ko00430	NA	NA	NA	NA	NA	NA	0.014	0.014	NA	NA	NA	NA	NA	NA	NA	NA	127.068	20.063	NA	NA		0.925	0.725	0.525	0.325	0.125
																																			0.92	0.72	0.52	0.32	0.12
																																			0.915	0.715	0.515	0.315	0.115
																																			0.91	0.71	0.51	0.31	0.11
																																			0.905	0.705	0.505	0.305	0.105
																																			0.9	0.7	0.5	0.3	0.1
																																			0.895	0.695	0.495	0.295	0.095
																																			0.89	0.69	0.49	0.29	0.09
																																			0.885	0.685	0.485	0.285	0.085
																																			0.88	0.68	0.48	0.28	0.08
																																			0.875	0.675	0.475	0.275	0.075
																																			0.87	0.67	0.47	0.27	0.07
																																			0.865	0.665	0.465	0.265	0.065
																																			0.86	0.66	0.46	0.26	0.06
																																			0.855	0.655	0.455	0.255	0.055
																																			0.85	0.65	0.45	0.25	0.05
																																			0.845	0.645	0.445	0.245	0.045
																																			0.84	0.64	0.44	0.24	0.04
																																			0.835	0.635	0.435	0.235	0.035
																																			0.83	0.63	0.43	0.23	0.03
																																			0.825	0.625	0.425	0.225	0.025
																																			0.82	0.62	0.42	0.22	0.02
																																			0.815	0.615	0.415	0.215	0.015
																																			0.81	0.61	0.41	0.21	0.01
																																			0.805	0.605	0.405	0.205	0.005
																																							0
