# Supplementary material for: Hybrid sequencing reveals insight into heat sensing and signaling of bread wheat
Source: Plant J. 2019 Apr 23;98(6):1015–32. doi: 10.1111/tpj.14299 (PMC6850178; doi:10.1111/tpj.14299)
Supplement: Supplementary file 21 — Table S20. The list of identified homologous triplets. [file TPJ-98-1015-s021.xls]

## Sheet: triplet
Table S20. The list of identified homeologous triplets which were homeologous genes between subgenomes and has only one copy present in each of the subgenomes.
TraesCS4A01G189700	TraesCS4B01G129100	TraesCS4D01G123300
TraesCS3A01G210600	TraesCS3B01G241200	TraesCS3D01G213400
TraesCS6A01G192900	TraesCS6B01G231200	TraesCS6D01G184000
TraesCS2A01G387800	TraesCS2B01G405600	TraesCS2D01G385300
TraesCS2A01G348100	TraesCS2B01G366500	TraesCS2D01G346400
TraesCS2A01G227900	TraesCS2B01G251900	TraesCS2D01G234200
TraesCS3A01G317700	TraesCS3B01G348200	TraesCS3D01G313600
TraesCS3A01G123900	TraesCS3B01G143900	TraesCS3D01G125500
TraesCS5A01G212900	TraesCS5B01G210900	TraesCS5D01G219200
TraesCS4A01G104900	TraesCS4B01G199100	TraesCS4D01G200100
TraesCS7A01G546800	TraesCS7B01G470500	TraesCS7D01G532900
TraesCS2A01G291800	TraesCS2B01G308300	TraesCS2D01G289800
TraesCS3A01G288900	TraesCS3B01G323600	TraesCS3D01G288700
TraesCS3A01G201300	TraesCS3B01G225000	TraesCS3D01G203800
TraesCS5A01G121700	TraesCS5B01G117200	TraesCS5D01G130300
TraesCS2A01G228000	TraesCS2B01G257200	TraesCS2D01G241300
TraesCS3A01G116700	TraesCS3B01G135700	TraesCS3D01G118500
TraesCS2A01G553400	TraesCS2B01G585200	TraesCS2D01G554900
TraesCS5A01G387100	TraesCS5B01G392200	TraesCS5D01G397000
TraesCS7A01G263500	TraesCS7B01G161500	TraesCS7D01G264300
TraesCS6A01G281000	TraesCS6B01G309800	TraesCS6D01G261300
TraesCS7A01G246700	TraesCS7B01G144600	TraesCS7D01G245500
TraesCS2A01G348200	TraesCS2B01G366600	TraesCS2D01G346600
TraesCS4A01G107400	TraesCS4B01G197000	TraesCS4D01G197300
TraesCS7A01G172500	TraesCS7B01G077300	TraesCS7D01G173300
TraesCS2A01G448400	TraesCS2B01G469100	TraesCS2D01G447500
TraesCS6A01G130900	TraesCS6B01G159200	TraesCS6D01G120800
TraesCS6A01G190700	TraesCS6B01G222200	TraesCS6D01G180400
TraesCS6A01G335900	TraesCS6B01G366700	TraesCS6D01G315700
TraesCS5A01G058700	TraesCS5B01G058800	TraesCS5D01G069200
TraesCS5A01G091200	TraesCS5B01G098200	TraesCS5D01G103300
TraesCS2A01G159700	TraesCS2B01G185300	TraesCS2D01G166900
TraesCS5A01G282300	TraesCS5B01G281700	TraesCS5D01G289400
TraesCS6A01G254300	TraesCS6B01G271200	TraesCS6D01G235700
TraesCS2A01G195800	TraesCS2B01G210700	TraesCS2D01G192000
TraesCS3A01G297600	TraesCS3B01G339100	TraesCS3D01G304700
TraesCS3A01G117300	TraesCS3B01G136400	TraesCS3D01G119200
TraesCS4A01G247600	TraesCS4B01G067300	TraesCS4D01G066200
TraesCS1A01G153300	TraesCS1B01G171600	TraesCS1D01G151800
TraesCS5A01G473300	TraesCS5B01G486200	TraesCS5D01G486000
TraesCS3A01G128000	TraesCS3B01G147200	TraesCS3D01G129000
TraesCS6A01G035800	TraesCS6B01G050200	TraesCS6D01G041300
TraesCS6A01G300600	TraesCS6B01G330300	TraesCS6D01G280500
TraesCS4A01G082700	TraesCS4B01G221300	TraesCS4D01G221700
TraesCS5A01G306100	TraesCS5B01G306500	TraesCS5D01G313100
TraesCS1A01G185400	TraesCS1B01G193300	TraesCS1D01G191500
TraesCS5A01G173100	TraesCS5B01G170500	TraesCS5D01G177600
TraesCS1A01G391000	TraesCS1B01G419100	TraesCS1D01G399000
TraesCS7A01G341300	TraesCS7B01G242500	TraesCS7D01G338400
TraesCS3A01G528500	TraesCS3B01G597500	TraesCS3D01G533700
TraesCS4A01G099800	TraesCS4B01G204500	TraesCS4D01G205400
TraesCS7A01G470400	TraesCS7B01G372400	TraesCS7D01G457800
TraesCS3A01G222400	TraesCS3B01G252800	TraesCS3D01G230200
TraesCS2A01G500700	TraesCS2B01G528600	TraesCS2D01G500900
TraesCS2A01G298600	TraesCS2B01G315100	TraesCS2D01G296700
TraesCS4A01G109900	TraesCS4B01G194400	TraesCS4D01G195100
TraesCS5A01G151000	TraesCS5B01G149500	TraesCS5D01G156000
TraesCS2A01G462100	TraesCS2B01G483600	TraesCS2D01G462200
TraesCS6A01G266800	TraesCS6B01G294200	TraesCS6D01G247900
TraesCS4A01G164100	TraesCS4B01G149000	TraesCS4D01G147800
TraesCS5A01G385500	TraesCS5B01G390500	TraesCS5D01G395500
TraesCS3A01G289900	TraesCS3B01G324500	TraesCS3D01G289600
TraesCS4A01G079600	TraesCS4B01G224400	TraesCS4D01G225000
TraesCS5A01G440600	TraesCS5B01G444200	TraesCS5D01G447700
TraesCS7A01G378400	TraesCS7B01G280200	TraesCS7D01G375200
TraesCS2A01G591300	TraesCS2B01G592500	TraesCS2D01G562900
TraesCS1A01G108900	TraesCS1B01G108200	TraesCS1D01G090400
TraesCS6A01G021300	TraesCS6B01G029000	TraesCS6D01G025000
TraesCS3A01G215200	TraesCS3B01G245200	TraesCS3D01G217200
TraesCS2A01G182300	TraesCS2B01G208800	TraesCS2D01G190000
TraesCS6A01G214100	TraesCS6B01G244100	TraesCS6D01G196700
TraesCS5A01G523800	TraesCS4B01G354500	TraesCS4D01G348200
TraesCS6A01G255400	TraesCS6B01G270200	TraesCS6D01G236600
TraesCS5A01G299300	TraesCS5B01G302000	TraesCS5D01G308700
TraesCS3A01G222000	TraesCS3B01G251900	TraesCS3D01G231100
TraesCS4A01G218200	TraesCS4B01G097000	TraesCS4D01G093300
TraesCS7A01G325000	TraesCS7B01G225600	TraesCS7D01G321500
TraesCS2A01G098200	TraesCS2B01G113900	TraesCS2D01G097600
TraesCS2A01G115000	TraesCS2B01G134200	TraesCS2D01G115800
TraesCS4A01G163200	TraesCS4B01G125500	TraesCS4D01G150500
TraesCS5A01G393300	TraesCS5B01G398100	TraesCS5D01G403100
TraesCS5A01G490000	TraesCS4B01G322000	TraesCS4D01G318500
TraesCS4A01G262800	TraesCS4B01G052100	TraesCS4D01G052300
TraesCS1A01G086800	TraesCS1B01G105200	TraesCS1D01G088200
TraesCS6A01G216600	TraesCS6B01G246300	TraesCS6D01G199000
TraesCS2A01G448600	TraesCS2B01G469400	TraesCS2D01G447800
TraesCS7A01G319600	TraesCS7B01G220600	TraesCS7D01G316200
TraesCS4A01G411600	TraesCS4B01G311700	TraesCS4D01G309500
TraesCS2A01G276400	TraesCS2B01G294100	TraesCS2D01G275400
TraesCS3A01G250300	TraesCS3B01G279800	TraesCS3D01G250700
TraesCS5A01G025700	TraesCS5B01G025000	TraesCS5D01G033500
TraesCS3A01G212800	TraesCS3B01G243000	TraesCS3D01G215200
TraesCS1A01G362700	TraesCS1B01G379800	TraesCS1D01G367600
TraesCS7A01G231500	TraesCS7B01G129900	TraesCS7D01G231700
TraesCS5A01G206700	TraesCS5B01G204900	TraesCS5D01G212900
TraesCS4A01G265200	TraesCS4B01G049600	TraesCS4D01G050000
TraesCS7A01G232000	TraesCS7B01G130500	TraesCS7D01G232100
TraesCS4A01G059900	TraesCS4B01G235500	TraesCS4D01G236900
TraesCS4A01G194600	TraesCS4B01G120700	TraesCS4D01G118700
TraesCS5A01G235300	TraesCS5B01G233700	TraesCS5D01G242400
TraesCS6A01G339900	TraesCS6B01G371000	TraesCS6D01G320500
TraesCS5A01G363300	TraesCS5B01G365400	TraesCS5D01G372500
TraesCS1A01G096600	TraesCS1B01G127000	TraesCS1D01G105600
TraesCS6A01G326900	TraesCS6B01G358000	TraesCS6D01G306700
TraesCS2A01G331700	TraesCS2B01G350500	TraesCS2D01G331200
TraesCS5A01G249700	TraesCS5B01G247600	TraesCS5D01G256900
TraesCS5A01G414400	TraesCS5B01G417400	TraesCS5D01G422800
TraesCS5A01G144200	TraesCS5B01G143300	TraesCS5D01G147800
TraesCS3A01G118700	TraesCS3B01G137800	TraesCS3D01G120600
TraesCS6A01G179800	TraesCS6B01G205500	TraesCS6D01G165200
TraesCS5A01G199200	TraesCS5B01G197600	TraesCS5D01G204900
TraesCS1A01G152000	TraesCS1B01G169400	TraesCS1D01G148800
TraesCS3A01G383700	TraesCS3B01G416100	TraesCS3D01G376800
TraesCS3A01G201500	TraesCS3B01G225400	TraesCS3D01G203500
TraesCS3A01G243700	TraesCS3B01G276500	TraesCS3D01G247700
TraesCS4A01G117700	TraesCS4B01G186700	TraesCS4D01G188000
TraesCS7A01G310200	TraesCS7B01G210100	TraesCS7D01G306800
TraesCS1A01G291000	TraesCS1B01G300400	TraesCS1D01G289600
TraesCS4A01G179400	TraesCS4B01G139600	TraesCS4D01G134300
TraesCS5A01G467600	TraesCS5B01G479900	TraesCS5D01G480600
TraesCS2A01G398500	TraesCS2B01G416400	TraesCS2D01G396000
TraesCS5A01G229300	TraesCS5B01G227900	TraesCS5D01G238300
TraesCS3A01G256900	TraesCS3B01G289900	TraesCS3D01G257000
TraesCS1A01G274800	TraesCS1B01G284200	TraesCS1D01G274600
TraesCS4A01G230700	TraesCS4B01G085200	TraesCS4D01G083200
TraesCS7A01G145900	TraesCS7B01G048300	TraesCS7D01G147400
TraesCS5A01G079700	TraesCS5B01G086200	TraesCS5D01G092500
TraesCS1A01G172100	TraesCS1B01G184700	TraesCS1D01G172600
TraesCS5A01G181500	TraesCS5B01G179200	TraesCS5D01G185800
TraesCS3A01G365200	TraesCS3B01G397100	TraesCS3D01G358400
TraesCS6A01G282200	TraesCS6B01G310600	TraesCS6D01G262700
TraesCS7A01G151400	TraesCS7B01G055400	TraesCS7D01G153300
TraesCS6A01G389300	TraesCS6B01G430000	TraesCS6D01G374200
TraesCS2A01G118300	TraesCS2B01G138400	TraesCS2D01G116700
TraesCS3A01G244100	TraesCS3B01G276000	TraesCS3D01G247300
TraesCS5A01G335600	TraesCS5B01G334900	TraesCS5D01G340400
TraesCS4A01G093500	TraesCS4B01G210900	TraesCS4D01G211600
TraesCS4A01G222400	TraesCS4B01G094100	TraesCS4D01G090900
TraesCS5A01G160500	TraesCS5B01G158000	TraesCS5D01G165400
TraesCS3A01G083800	TraesCS3B01G098800	TraesCS3D01G083800
TraesCS5A01G111500	TraesCS5B01G119500	TraesCS5D01G128400
TraesCS1A01G178200	TraesCS1B01G202100	TraesCS1D01G176700
TraesCS7A01G434200	TraesCS7B01G334000	TraesCS7D01G425000
TraesCS4A01G317800	TraesCS5B01G561500	TraesCS5D01G568300
TraesCS3A01G408000	TraesCS3B01G441600	TraesCS3D01G403100
TraesCS2A01G552000	TraesCS2B01G583300	TraesCS2D01G553000
TraesCS5A01G454600	TraesCS5B01G464500	TraesCS5D01G465100
TraesCS3A01G239900	TraesCS3B01G268300	TraesCS3D01G240300
TraesCS5A01G347200	TraesCS5B01G348100	TraesCS5D01G353500
TraesCS7A01G192000	TraesCS7B01G097000	TraesCS7D01G193000
TraesCS7A01G269200	TraesCS7B01G167400	TraesCS7D01G269700
TraesCS2A01G279200	TraesCS2B01G296700	TraesCS2D01G278200
TraesCS7A01G196900	TraesCS7B01G102600	TraesCS7D01G198200
TraesCS3A01G135400	TraesCS3B01G169200	TraesCS3D01G151400
TraesCS2A01G322600	TraesCS2B01G360100	TraesCS2D01G340400
TraesCS4A01G246300	TraesCS4B01G068500	TraesCS4D01G067600
TraesCS2A01G233000	TraesCS2B01G250300	TraesCS2D01G232500
TraesCS6A01G111600	TraesCS6B01G139700	TraesCS6D01G100200
TraesCS3A01G379700	TraesCS3B01G412300	TraesCS3D01G372700
TraesCS1A01G159400	TraesCS1B01G175800	TraesCS1D01G156800
TraesCS3A01G204600	TraesCS3B01G236700	TraesCS3D01G210700
TraesCS7A01G167300	TraesCS7B01G071900	TraesCS7D01G167900
TraesCS5A01G186800	TraesCS5B01G185200	TraesCS5D01G192100
TraesCS4A01G076300	TraesCS4B01G232200	TraesCS4D01G233500
TraesCS7A01G404800	TraesCS7B01G304200	TraesCS7D01G398100
TraesCS3A01G210200	TraesCS3B01G240800	TraesCS3D01G213000
TraesCS3A01G170000	TraesCS3B01G196400	TraesCS3D01G171800
TraesCS2A01G520300	TraesCS2B01G549500	TraesCS2D01G521500
TraesCS3A01G404500	TraesCS3B01G438000	TraesCS3D01G399700
TraesCS2A01G341300	TraesCS2B01G339000	TraesCS2D01G318900
TraesCS5A01G121400	TraesCS5B01G113500	TraesCS5D01G118100
TraesCS3A01G146100	TraesCS3B01G173200	TraesCS3D01G155000
TraesCS2A01G213600	TraesCS2B01G238500	TraesCS2D01G219500
TraesCS7A01G255600	TraesCS7B01G152000	TraesCS7D01G254000
TraesCS3A01G179200	TraesCS3B01G205900	TraesCS3D01G181900
TraesCS3A01G192200	TraesCS3B01G221000	TraesCS3D01G195400
TraesCS4A01G159200	TraesCS4B01G151300	TraesCS4D01G167400
TraesCS1A01G142500	TraesCS1B01G159200	TraesCS1D01G141500
TraesCS6A01G200900	TraesCS6B01G227000	TraesCS6D01G186600
TraesCS4A01G106800	TraesCS4B01G197500	TraesCS4D01G198000
TraesCS3A01G105600	TraesCS3B01G124000	TraesCS3D01G107700
TraesCS5A01G416800	TraesCS5B01G419100	TraesCS5D01G424500
TraesCS7A01G504500	TraesCS7B01G411500	TraesCS7D01G491600
TraesCS5A01G101000	TraesCS5B01G105900	TraesCS5D01G113300
TraesCS2A01G193300	TraesCS2B01G213400	TraesCS2D01G194200
TraesCS4A01G036100	TraesCS4B01G268900	TraesCS4D01G268200
TraesCS7A01G395200	TraesCS7B01G297100	TraesCS7D01G390800
TraesCS4A01G157600	TraesCS4B01G155300	TraesCS4D01G168300
TraesCS5A01G398300	TraesCS5B01G403400	TraesCS5D01G407800
TraesCS4A01G239500	TraesCS4B01G075500	TraesCS4D01G074200
TraesCS3A01G222300	TraesCS3B01G252900	TraesCS3D01G230100
TraesCS6A01G258600	TraesCS6B01G266800	TraesCS6D01G239800
TraesCS6A01G178400	TraesCS6B01G205800	TraesCS6D01G166200
TraesCS3A01G242000	TraesCS3B01G270100	TraesCS3D01G242100
TraesCS5A01G464900	TraesCS5B01G476700	TraesCS5D01G477500
TraesCS1A01G198700	TraesCS1B01G213700	TraesCS1D01G202400
TraesCS4A01G092000	TraesCS4B01G212400	TraesCS4D01G213400
TraesCS6A01G139400	TraesCS6B01G167900	TraesCS6D01G129900
TraesCS4A01G034100	TraesCS4B01G271500	TraesCS4D01G270600
TraesCS3A01G167300	TraesCS3B01G198900	TraesCS3D01G173400
TraesCS4A01G214700	TraesCS4B01G101400	TraesCS4D01G098100
TraesCS3A01G022500	TraesCS3B01G023200	TraesCS3D01G024100
TraesCS5A01G000600	TraesCS5B01G000400	TraesCS5D01G000900
TraesCS3A01G205900	TraesCS3B01G237800	TraesCS3D01G209700
TraesCS7A01G132700	TraesCS7B01G033300	TraesCS7D01G132200
TraesCS1A01G255400	TraesCS1B01G266200	TraesCS1D01G254800
TraesCS4A01G357200	TraesCS5B01G515500	TraesCS5D01G515700
TraesCS7A01G132400	TraesCS7B01G033000	TraesCS7D01G131900
TraesCS5A01G453700	TraesCS5B01G462500	TraesCS5D01G464200
TraesCS2A01G583100	TraesCS2B01G603500	TraesCS2D01G597000
TraesCS1A01G239000	TraesCS1B01G251200	TraesCS1D01G239200
TraesCS6A01G231900	TraesCS6B01G249700	TraesCS6D01G203300
TraesCS1A01G417900	TraesCS1B01G448000	TraesCS1D01G425500
TraesCS5A01G213600	TraesCS5B01G210100	TraesCS5D01G218400
TraesCS3A01G227700	TraesCS3B01G256800	TraesCS3D01G225500
TraesCS4A01G099100	TraesCS4B01G205200	TraesCS4D01G206100
TraesCS1A01G298700	TraesCS1B01G308300	TraesCS1D01G292600
TraesCS5A01G113400	TraesCS5B01G119900	TraesCS5D01G128800
TraesCS6A01G315000	TraesCS6B01G345400	TraesCS6D01G294300
TraesCS1A01G298000	TraesCS1B01G307500	TraesCS1D01G293200
TraesCS6A01G249900	TraesCS6B01G275500	TraesCS6D01G231600
TraesCS6A01G166000	TraesCS6B01G193400	TraesCS6D01G154600
TraesCS4A01G044700	TraesCS4B01G260600	TraesCS4D01G260400
TraesCS3A01G271600	TraesCS3B01G305300	TraesCS3D01G271200
TraesCS1A01G369800	TraesCS1B01G388900	TraesCS1D01G376000
TraesCS1A01G217500	TraesCS1B01G230800	TraesCS1D01G219300
TraesCS7A01G494600	TraesCS7B01G402800	TraesCS7D01G482000
TraesCS6A01G208100	TraesCS6B01G236000	TraesCS6D01G191000
TraesCS5A01G127600	TraesCS5B01G126600	TraesCS5D01G135100
TraesCS1A01G420200	TraesCS1B01G450600	TraesCS1D01G428000
TraesCS4A01G158900	TraesCS4B01G166300	TraesCS4D01G166400
TraesCS3A01G143300	TraesCS3B01G161800	TraesCS3D01G144300
TraesCS7A01G175100	TraesCS7B01G080200	TraesCS7D01G176600
TraesCS2A01G334500	TraesCS2B01G347700	TraesCS2D01G328700
TraesCS1A01G033100	TraesCS1B01G041200	TraesCS1D01G034100
TraesCS4A01G248200	TraesCS4B01G066700	TraesCS4D01G065600
TraesCS4A01G178000	TraesCS4B01G138000	TraesCS4D01G132800
TraesCS5A01G298400	TraesCS5B01G297600	TraesCS5D01G305100
TraesCS1A01G025700	TraesCS1B01G032600	TraesCS1D01G026100
TraesCS6A01G358600	TraesCS6B01G391300	TraesCS6D01G341400
TraesCS2A01G323900	TraesCS2B01G358200	TraesCS2D01G339000
TraesCS5A01G180400	TraesCS5B01G178300	TraesCS5D01G184900
TraesCS7A01G288900	TraesCS7B01G185300	TraesCS7D01G292700
TraesCS4A01G226600	TraesCS4B01G089900	TraesCS4D01G086100
TraesCS2A01G447900	TraesCS2B01G468300	TraesCS2D01G446800
TraesCS1A01G159200	TraesCS1B01G175600	TraesCS1D01G156600
TraesCS4A01G334800	TraesCS5B01G550300	TraesCS5D01G537300
TraesCS3A01G260800	TraesCS3B01G234100	TraesCS3D01G261100
TraesCS7A01G202000	TraesCS7B01G108800	TraesCS7D01G205100
TraesCS7A01G219000	TraesCS7B01G128200	TraesCS7D01G223100
TraesCS3A01G148300	TraesCS3B01G175400	TraesCS3D01G156200
TraesCS5A01G431100	TraesCS5B01G432900	TraesCS5D01G439200
TraesCS5A01G196000	TraesCS5B01G187400	TraesCS5D01G195000
TraesCS7A01G520300	TraesCS7B01G436500	TraesCS7D01G510000
TraesCS6A01G263600	TraesCS6B01G290600	TraesCS6D01G251300
TraesCS2A01G404800	TraesCS2B01G422800	TraesCS2D01G401700
TraesCS6A01G107200	TraesCS6B01G135400	TraesCS6D01G095000
TraesCS5A01G160600	TraesCS5B01G158100	TraesCS5D01G165500
TraesCS1A01G297900	TraesCS1B01G307400	TraesCS1D01G293300
TraesCS1A01G180300	TraesCS1B01G200200	TraesCS1D01G178500
TraesCS4A01G236200	TraesCS4B01G078800	TraesCS4D01G077600
TraesCS2A01G290500	TraesCS2B01G307000	TraesCS2D01G288400
TraesCS4A01G035400	TraesCS4B01G268100	TraesCS4D01G267500
TraesCS3A01G160500	TraesCS3B01G191100	TraesCS3D01G167700
TraesCS1A01G246900	TraesCS1B01G257500	TraesCS1D01G246200
TraesCS1A01G160600	TraesCS1B01G177300	TraesCS1D01G157800
TraesCS1A01G076900	TraesCS1B01G095000	TraesCS1D01G079100
TraesCS2A01G455900	TraesCS2B01G477900	TraesCS2D01G456200
TraesCS3A01G294900	TraesCS3B01G342500	TraesCS3D01G308200
TraesCS4A01G139700	TraesCS4B01G154900	TraesCS4D01G167900
TraesCS1A01G251000	TraesCS1B01G261600	TraesCS1D01G250600
TraesCS7A01G377800	TraesCS7B01G279500	TraesCS7D01G374600
TraesCS4A01G104300	TraesCS4B01G199700	TraesCS4D01G200700
TraesCS3A01G334800	TraesCS3B01G365700	TraesCS3D01G328100
TraesCS3A01G274800	TraesCS3B01G308400	TraesCS3D01G274500
TraesCS5A01G206800	TraesCS5B01G205200	TraesCS5D01G213000
TraesCS2A01G512400	TraesCS2B01G540300	TraesCS2D01G513800
TraesCS2A01G254600	TraesCS2B01G267500	TraesCS2D01G255100
TraesCS6A01G414500	TraesCS6B01G465300	TraesCS6D01G399800
TraesCS4A01G163100	TraesCS4B01G150300	TraesCS4D01G160000
TraesCS3A01G171300	TraesCS3B01G202300	TraesCS3D01G178000
TraesCS1A01G190200	TraesCS1B01G192300	TraesCS1D01G194300
TraesCS1A01G220200	TraesCS1B01G233500	TraesCS1D01G221700
TraesCS7A01G322000	TraesCS7B01G222900	TraesCS7D01G318900
TraesCS1A01G125300	TraesCS1B01G144000	TraesCS1D01G128500
TraesCS7A01G276600	TraesCS7B01G174300	TraesCS7D01G276600
TraesCS4A01G173300	TraesCS4B01G143700	TraesCS4D01G142300
TraesCS3A01G237300	TraesCS3B01G265900	TraesCS3D01G237700
TraesCS5A01G492000	TraesCS4B01G319900	TraesCS4D01G316500
TraesCS5A01G498500	TraesCS4B01G326400	TraesCS4D01G323200
TraesCS7A01G269600	TraesCS7B01G167800	TraesCS7D01G270100
TraesCS4A01G214400	TraesCS4B01G101600	TraesCS4D01G098200
TraesCS2A01G388100	TraesCS2B01G406100	TraesCS2D01G385900
TraesCS3A01G230400	TraesCS3B01G259700	TraesCS3D01G222900
TraesCS6A01G252900	TraesCS6B01G273000	TraesCS6D01G234400
TraesCS4A01G055000	TraesCS4B01G249600	TraesCS4D01G249800
TraesCS2A01G114000	TraesCS2B01G133200	TraesCS2D01G114800
TraesCS3A01G304300	TraesCS3B01G332200	TraesCS3D01G297700
TraesCS2A01G097500	TraesCS2B01G113200	TraesCS2D01G096800
TraesCS4A01G291600	TraesCS4B01G022400	TraesCS4D01G020200
TraesCS4A01G038000	TraesCS4B01G267700	TraesCS4D01G267300
TraesCS3A01G254500	TraesCS3B01G286500	TraesCS3D01G255400
TraesCS4A01G218100	TraesCS4B01G096900	TraesCS4D01G093200
TraesCS2A01G106200	TraesCS2B01G123200	TraesCS2D01G106000
TraesCS3A01G153100	TraesCS3B01G179800	TraesCS3D01G160500
TraesCS4A01G248300	TraesCS4B01G066600	TraesCS4D01G065500
TraesCS6A01G285900	TraesCS6B01G314700	TraesCS6D01G266300
TraesCS5A01G387700	TraesCS5B01G392800	TraesCS5D01G397600
TraesCS1A01G243400	TraesCS1B01G254900	TraesCS1D01G243400
TraesCS5A01G141500	TraesCS5B01G139800	TraesCS5D01G150700
TraesCS1A01G195700	TraesCS1B01G210400	TraesCS1D01G199000
TraesCS6A01G197300	TraesCS6B01G231000	TraesCS6D01G182300
TraesCS6A01G242900	TraesCS6B01G281300	TraesCS6D01G225200
TraesCS1A01G408800	TraesCS1B01G437500	TraesCS1D01G415900
TraesCS7A01G519600	TraesCS7B01G435700	TraesCS7D01G509300
TraesCS5A01G383100	TraesCS5B01G387600	TraesCS5D01G392500
TraesCS4A01G057300	TraesCS4B01G247700	TraesCS4D01G247000
TraesCS2A01G389900	TraesCS2B01G409300	TraesCS2D01G388800
TraesCS5A01G299600	TraesCS5B01G301700	TraesCS5D01G308400
TraesCS7A01G220400	TraesCS7B01G127000	TraesCS7D01G221700
TraesCS2A01G317200	TraesCS2B01G335200	TraesCS2D01G315100
TraesCS1A01G143400	TraesCS1B01G160800	TraesCS1D01G142200
TraesCS1A01G251400	TraesCS1B01G262000	TraesCS1D01G250900
TraesCS3A01G185700	TraesCS3B01G215300	TraesCS3D01G189700
TraesCS7A01G566000	TraesCS7B01G492100	TraesCS7D01G544800
TraesCS6A01G162500	TraesCS6B01G188700	TraesCS6D01G149700
TraesCS6A01G203400	TraesCS6B01G224000	TraesCS6D01G187100
TraesCS7A01G112700	TraesCS7B01G010400	TraesCS7D01G107900
TraesCS2A01G270800	TraesCS2B01G289600	TraesCS2D01G269900
TraesCS4A01G055400	TraesCS4B01G249200	TraesCS4D01G249500
TraesCS2A01G146800	TraesCS2B01G172100	TraesCS2D01G151400
TraesCS4A01G179000	TraesCS4B01G139200	TraesCS4D01G133900
TraesCS5A01G312700	TraesCS5B01G313700	TraesCS5D01G319500
TraesCS3A01G065100	TraesCS3B01G078600	TraesCS3D01G065800
TraesCS6A01G156100	TraesCS6B01G184300	TraesCS6D01G146100
TraesCS4A01G252100	TraesCS4B01G063100	TraesCS4D01G062100
TraesCS4A01G160700	TraesCS4B01G157400	TraesCS4D01G154600
TraesCS3A01G205800	TraesCS3B01G237700	TraesCS3D01G209800
TraesCS1A01G221200	TraesCS1B01G234500	TraesCS1D01G222800
TraesCS3A01G076400	TraesCS3B01G090300	TraesCS3D01G076500
TraesCS6A01G070500	TraesCS6B01G094500	TraesCS6D01G068300
TraesCS1A01G261600	TraesCS1B01G272400	TraesCS1D01G261600
TraesCS3A01G397800	TraesCS3B01G429700	TraesCS3D01G391700
TraesCS2A01G339500	TraesCS2B01G342500	TraesCS2D01G323600
TraesCS5A01G128700	TraesCS5B01G127500	TraesCS5D01G136400
TraesCS7A01G326600	TraesCS7B01G227200	TraesCS7D01G323400
TraesCS6A01G269700	TraesCS6B01G297000	TraesCS6D01G245200
TraesCS2A01G181500	TraesCS2B01G208100	TraesCS2D01G189400
TraesCS1A01G156400	TraesCS1B01G173400	TraesCS1D01G154900
TraesCS4A01G328600	TraesCS5B01G542600	TraesCS5D01G545200
TraesCS7A01G338900	TraesCS7B01G250200	TraesCS7D01G346100
TraesCS2A01G255400	TraesCS2B01G287100	TraesCS2D01G267300
TraesCS4A01G133700	TraesCS4B01G171200	TraesCS4D01G173200
TraesCS3A01G103700	TraesCS3B01G121100	TraesCS3D01G106000
TraesCS3A01G442300	TraesCS3B01G476100	TraesCS3D01G435000
TraesCS2A01G492900	TraesCS2B01G521000	TraesCS2D01G493100
TraesCS4A01G227900	TraesCS4B01G088200	TraesCS4D01G085300
TraesCS3A01G178000	TraesCS3B01G207100	TraesCS3D01G182900
TraesCS5A01G212300	TraesCS5B01G211400	TraesCS5D01G219700
TraesCS2A01G203200	TraesCS2B01G230300	TraesCS2D01G212500
TraesCS7A01G162400	TraesCS7B01G067700	TraesCS7D01G164100
TraesCS3A01G226200	TraesCS3B01G258300	TraesCS3D01G224200
TraesCS5A01G032700	TraesCS5B01G032900	TraesCS5D01G041000
TraesCS3A01G235700	TraesCS3B01G264200	TraesCS3D01G235400
TraesCS5A01G060900	TraesCS5B01G071200	TraesCS5D01G072400
TraesCS2A01G331900	TraesCS2B01G350300	TraesCS2D01G331000
TraesCS4A01G097700	TraesCS4B01G206900	TraesCS4D01G207700
TraesCS1A01G129200	TraesCS1B01G146000	TraesCS1D01G125500
TraesCS6A01G193100	TraesCS6B01G229600	TraesCS6D01G181000
TraesCS3A01G081900	TraesCS3B01G097000	TraesCS3D01G082200
TraesCS3A01G257000	TraesCS3B01G290000	TraesCS3D01G257100
TraesCS4A01G271700	TraesCS4B01G042300	TraesCS4D01G039500
TraesCS7A01G557700	TraesCS7B01G482300	TraesCS7D01G552700
TraesCS4A01G126500	TraesCS4B01G178400	TraesCS4D01G180000
TraesCS3A01G131000	TraesCS3B01G149800	TraesCS3D01G131600
TraesCS3A01G358800	TraesCS3B01G391600	TraesCS3D01G353100
TraesCS4A01G341700	TraesCS5B01G532900	TraesCS5D01G531200
TraesCS1A01G015200	TraesCS1B01G019200	TraesCS1D01G013100
TraesCS2A01G159000	TraesCS2B01G184600	TraesCS2D01G166100
TraesCS6A01G151200	TraesCS6B01G179500	TraesCS6D01G141400
TraesCS4A01G187700	TraesCS4B01G131700	TraesCS4D01G125700
TraesCS3A01G282300	TraesCS3B01G316000	TraesCS3D01G282300
TraesCS2A01G031800	TraesCS2B01G043500	TraesCS2D01G031400
TraesCS2A01G248500	TraesCS2B01G268700	TraesCS2D01G250200
TraesCS3A01G476600	TraesCS3B01G519600	TraesCS3D01G471100
TraesCS2A01G032600	TraesCS2B01G046600	TraesCS2D01G031900
TraesCS4A01G126800	TraesCS4B01G178100	TraesCS4D01G179700
TraesCS5A01G456200	TraesCS5B01G465200	TraesCS5D01G467000
TraesCS3A01G085600	TraesCS3B01G100800	TraesCS3D01G085600
TraesCS2A01G445100	TraesCS2B01G466100	TraesCS2D01G444000
TraesCS3A01G438700	TraesCS3B01G472600	TraesCS3D01G431100
TraesCS2A01G245800	TraesCS2B01G259300	TraesCS2D01G245900
TraesCS6A01G230500	TraesCS6B01G251400	TraesCS6D01G204500
TraesCS5A01G066500	TraesCS5B01G073200	TraesCS5D01G077600
TraesCS3A01G402400	TraesCS3B01G435800	TraesCS3D01G397400
TraesCS1A01G087900	TraesCS1B01G106900	TraesCS1D01G089200
TraesCS2A01G302500	TraesCS2B01G318400	TraesCS2D01G301200
TraesCS4A01G253500	TraesCS4B01G061900	TraesCS4D01G060900
TraesCS5A01G284800	TraesCS5B01G284000	TraesCS5D01G292200
TraesCS7A01G113200	TraesCS7B01G010700	TraesCS7D01G108600
TraesCS5A01G138200	TraesCS5B01G137700	TraesCS5D01G153900
TraesCS2A01G097600	TraesCS2B01G113300	TraesCS2D01G096900
TraesCS2A01G287100	TraesCS2B01G304000	TraesCS2D01G285600
TraesCS2A01G307100	TraesCS2B01G323700	TraesCS2D01G305500
TraesCS7A01G251400	TraesCS7B01G139700	TraesCS7D01G249500
TraesCS3A01G334500	TraesCS3B01G365400	TraesCS3D01G327800
TraesCS5A01G212600	TraesCS5B01G211100	TraesCS5D01G219400
TraesCS6A01G147200	TraesCS6B01G175400	TraesCS6D01G136500
TraesCS2A01G314900	TraesCS2B01G333400	TraesCS2D01G313100
TraesCS5A01G288300	TraesCS5B01G287700	TraesCS5D01G296100
TraesCS3A01G254400	TraesCS3B01G286400	TraesCS3D01G255300
TraesCS5A01G456500	TraesCS5B01G465500	TraesCS5D01G467300
TraesCS7A01G390200	TraesCS7B01G291800	TraesCS7D01G385900
TraesCS3A01G334100	TraesCS3B01G365100	TraesCS3D01G327600
TraesCS3A01G223700	TraesCS3B01G253200	TraesCS3D01G229800
TraesCS7A01G412300	TraesCS7B01G311500	TraesCS7D01G405400
TraesCS5A01G227400	TraesCS5B01G226100	TraesCS5D01G234800
TraesCS3A01G123700	TraesCS3B01G144100	TraesCS3D01G125300
TraesCS2A01G295100	TraesCS2B01G311600	TraesCS2D01G292900
TraesCS6A01G279400	TraesCS6B01G308200	TraesCS6D01G259800
TraesCS2A01G202600	TraesCS2B01G229600	TraesCS2D01G213100
TraesCS7A01G277900	TraesCS7B01G175700	TraesCS7D01G277700
TraesCS2A01G201600	TraesCS2B01G228700	TraesCS2D01G213900
TraesCS3A01G212600	TraesCS3B01G242700	TraesCS3D01G215000
TraesCS3A01G000900	TraesCS3B01G003100	TraesCS3D01G009600
TraesCS3A01G417100	TraesCS3B01G452000	TraesCS3D01G412600
TraesCS2A01G455200	TraesCS2B01G477300	TraesCS2D01G455600
TraesCS5A01G038300	TraesCS5B01G039800	TraesCS5D01G045700
TraesCS3A01G380400	TraesCS3B01G413000	TraesCS3D01G373500
TraesCS3A01G161300	TraesCS3B01G192400	TraesCS3D01G168600
TraesCS1A01G225600	TraesCS1B01G239000	TraesCS1D01G226800
TraesCS3A01G163100	TraesCS3B01G194200	TraesCS3D01G169800
TraesCS5A01G125100	TraesCS5B01G124600	TraesCS5D01G132800
TraesCS4A01G071300	TraesCS4B01G227200	TraesCS4D01G227900
TraesCS6A01G175700	TraesCS6B01G209700	TraesCS6D01G167900
TraesCS5A01G177500	TraesCS5B01G174700	TraesCS5D01G181800
TraesCS2A01G256900	TraesCS2B01G285700	TraesCS2D01G265900
TraesCS6A01G198400	TraesCS6B01G228300	TraesCS6D01G184700
TraesCS4A01G232000	TraesCS4B01G084000	TraesCS4D01G081900
TraesCS3A01G330200	TraesCS3B01G360300	TraesCS3D01G323700
TraesCS6A01G282300	TraesCS6B01G310700	TraesCS6D01G262800
TraesCS2A01G359700	TraesCS2B01G379000	TraesCS2D01G358600
TraesCS1A01G235000	TraesCS1B01G248600	TraesCS1D01G237100
TraesCS3A01G334700	TraesCS3B01G365600	TraesCS3D01G328000
TraesCS6A01G203700	TraesCS6B01G223600	TraesCS6D01G186800
TraesCS2A01G321200	TraesCS2B01G361300	TraesCS2D01G342300
TraesCS7A01G450700	TraesCS7B01G350500	TraesCS7D01G440000
TraesCS4A01G244200	TraesCS4B01G070800	TraesCS4D01G069600
TraesCS2A01G306500	TraesCS2B01G323200	TraesCS2D01G305000
TraesCS6A01G258300	TraesCS6B01G267000	TraesCS6D01G239500
TraesCS2A01G357100	TraesCS2B01G376300	TraesCS2D01G355900
TraesCS5A01G275000	TraesCS5B01G274800	TraesCS5D01G282600
TraesCS2A01G276200	TraesCS2B01G293900	TraesCS2D01G275200
TraesCS4A01G123300	TraesCS4B01G181000	TraesCS4D01G182600
TraesCS5A01G064200	TraesCS5B01G068500	TraesCS5D01G075000
TraesCS6A01G210500	TraesCS6B01G239400	TraesCS6D01G193600
TraesCS7A01G477300	TraesCS7B01G378900	TraesCS7D01G464800
TraesCS6A01G290600	TraesCS6B01G320900	TraesCS6D01G271900
TraesCS4A01G276500	TraesCS4B01G037200	TraesCS4D01G034500
TraesCS7A01G311700	TraesCS7B01G211500	TraesCS7D01G308200
TraesCS2A01G209100	TraesCS2B01G235100	TraesCS2D01G215300
TraesCS5A01G386300	TraesCS5B01G391200	TraesCS5D01G396100
TraesCS2A01G393700	TraesCS2B01G411700	TraesCS2D01G391600
TraesCS2A01G236200	TraesCS2B01G259600	TraesCS2D01G240900
TraesCS2A01G266700	TraesCS2B01G275700	TraesCS2D01G257400
TraesCS1A01G094800	TraesCS1B01G122700	TraesCS1D01G103400
TraesCS5A01G128600	TraesCS5B01G127600	TraesCS5D01G136300
TraesCS7A01G516600	TraesCS7B01G432900	TraesCS7D01G506800
TraesCS4A01G231800	TraesCS4B01G084200	TraesCS4D01G082100
TraesCS1A01G081300	TraesCS1B01G099000	TraesCS1D01G082900
TraesCS3A01G352200	TraesCS3B01G384800	TraesCS3D01G346200
TraesCS3A01G340100	TraesCS3B01G371700	TraesCS3D01G333600
TraesCS3A01G429800	TraesCS3B01G467700	TraesCS3D01G425100
TraesCS2A01G508800	TraesCS2B01G537300	TraesCS2D01G510600
TraesCS3A01G441200	TraesCS3B01G475200	TraesCS3D01G433900
TraesCS5A01G069600	TraesCS5B01G075900	TraesCS5D01G081800
TraesCS2A01G306600	TraesCS2B01G323300	TraesCS2D01G305100
TraesCS3A01G271100	TraesCS3B01G304900	TraesCS3D01G270900
TraesCS5A01G209100	TraesCS5B01G207300	TraesCS5D01G215300
TraesCS3A01G272300	TraesCS3B01G306100	TraesCS3D01G271900
TraesCS1A01G188600	TraesCS1B01G196300	TraesCS1D01G187800
TraesCS2A01G175700	TraesCS2B01G201900	TraesCS2D01G183000
TraesCS5A01G234500	TraesCS5B01G233000	TraesCS5D01G241400
TraesCS2A01G506200	TraesCS2B01G534600	TraesCS2D01G507000
TraesCS6A01G377400	TraesCS6B01G414800	TraesCS6D01G362000
TraesCS5A01G156800	TraesCS5B01G155000	TraesCS5D01G162200
TraesCS3A01G175600	TraesCS3B01G205300	TraesCS3D01G181100
TraesCS6A01G058700	TraesCS6B01G073600	TraesCS6D01G057700
TraesCS1A01G146900	TraesCS1B01G164700	TraesCS1D01G145000
TraesCS1A01G196500	TraesCS1B01G211100	TraesCS1D01G200000
TraesCS1A01G229300	TraesCS1B01G244800	TraesCS1D01G232700
TraesCS7A01G385800	TraesCS7B01G288700	TraesCS7D01G382400
TraesCS5A01G041600	TraesCS5B01G042900	TraesCS5D01G048500
TraesCS5A01G169700	TraesCS5B01G166500	TraesCS5D01G174100
TraesCS6A01G208000	TraesCS6B01G236100	TraesCS6D01G191100
TraesCS4A01G076600	TraesCS4B01G232700	TraesCS4D01G233900
TraesCS6A01G155900	TraesCS6B01G184000	TraesCS6D01G145900
TraesCS2A01G424900	TraesCS2B01G444700	TraesCS2D01G422900
TraesCS4A01G140200	TraesCS4B01G167000	TraesCS4D01G169500
TraesCS1A01G287400	TraesCS1B01G296800	TraesCS1D01G286300
TraesCS3A01G326700	TraesCS3B01G356000	TraesCS3D01G320000
TraesCS3A01G217700	TraesCS3B01G248000	TraesCS3D01G234600
TraesCS4A01G129800	TraesCS4B01G174800	TraesCS4D01G176700
TraesCS4A01G249600	TraesCS4B01G065100	TraesCS4D01G064000
TraesCS4A01G319800	TraesCS5B01G559300	TraesCS5D01G565400
TraesCS2A01G391900	TraesCS2B01G410300	TraesCS2D01G390100
TraesCS2A01G147400	TraesCS2B01G172800	TraesCS2D01G152200
TraesCS5A01G239400	TraesCS5B01G238100	TraesCS5D01G246600
TraesCS3A01G190600	TraesCS3B01G220500	TraesCS3D01G194900
TraesCS4A01G235200	TraesCS4B01G079700	TraesCS4D01G078700
TraesCS6A01G335000	TraesCS6B01G365500	TraesCS6D01G313900
TraesCS5A01G248700	TraesCS5B01G246400	TraesCS5D01G255800
TraesCS3A01G152000	TraesCS3B01G179200	TraesCS3D01G159900
TraesCS5A01G363500	TraesCS5B01G365600	TraesCS5D01G372700
TraesCS3A01G238100	TraesCS3B01G266600	TraesCS3D01G238500
TraesCS7A01G316500	TraesCS7B01G217700	TraesCS7D01G313600
TraesCS6A01G234100	TraesCS6B01G262900	TraesCS6D01G216400
TraesCS3A01G118600	TraesCS3B01G137700	TraesCS3D01G120500
TraesCS4A01G131100	TraesCS4B01G173500	TraesCS4D01G175600
TraesCS7A01G326200	TraesCS7B01G226800	TraesCS7D01G322900
TraesCS3A01G219000	TraesCS3B01G249200	TraesCS3D01G233600
TraesCS5A01G487000	TraesCS5B01G500800	TraesCS5D01G501100
TraesCS2A01G204300	TraesCS2B01G231800	TraesCS2D01G211600
TraesCS1A01G095100	TraesCS1B01G123100	TraesCS1D01G103800
TraesCS7A01G292200	TraesCS7B01G183900	TraesCS7D01G288800
TraesCS1A01G399400	TraesCS1B01G427400	TraesCS1D01G406900
TraesCS2A01G100700	TraesCS2B01G117900	TraesCS2D01G100200
TraesCS2A01G182900	TraesCS2B01G209500	TraesCS2D01G190700
TraesCS7A01G294700	TraesCS7B01G189500	TraesCS7D01G293100
TraesCS6A01G234800	TraesCS6B01G263500	TraesCS6D01G217400
TraesCS4A01G357100	TraesCS5B01G515600	TraesCS5D01G515800
TraesCS6A01G150500	TraesCS6B01G178600	TraesCS6D01G140500
TraesCS1A01G205600	TraesCS1B01G219100	TraesCS1D01G208800
TraesCS5A01G105000	TraesCS5B01G108400	TraesCS5D01G116000
TraesCS3A01G426600	TraesCS3B01G462800	TraesCS3D01G421500
TraesCS2A01G446300	TraesCS2B01G467300	TraesCS2D01G445400
TraesCS3A01G233800	TraesCS3B01G265500	TraesCS3D01G219600
TraesCS1A01G136600	TraesCS1B01G155000	TraesCS1D01G134700
TraesCS1A01G054900	TraesCS1B01G071700	TraesCS1D01G055600
TraesCS6A01G223100	TraesCS6B01G258300	TraesCS6D01G212100
TraesCS7A01G306900	TraesCS7B01G207200	TraesCS7D01G303800
TraesCS2A01G479400	TraesCS2B01G503600	TraesCS2D01G478500
TraesCS2A01G190800	TraesCS2B01G216300	TraesCS2D01G197200
TraesCS6A01G394800	TraesCS6B01G434700	TraesCS6D01G380100
TraesCS3A01G176400	TraesCS3B01G208600	TraesCS3D01G184100
TraesCS7A01G326300	TraesCS7B01G226900	TraesCS7D01G323000
TraesCS6A01G188600	TraesCS6B01G215900	TraesCS6D01G177300
TraesCS6A01G360100	TraesCS6B01G393000	TraesCS6D01G343100
TraesCS3A01G147600	TraesCS3B01G174300	TraesCS3D01G155600
TraesCS4A01G118300	TraesCS4B01G186100	TraesCS4D01G187200
TraesCS2A01G477900	TraesCS2B01G501200	TraesCS2D01G477100
TraesCS2A01G428000	TraesCS2B01G448400	TraesCS2D01G426000
TraesCS3A01G202700	TraesCS3B01G234200	TraesCS3D01G206300
TraesCS2A01G340400	TraesCS2B01G338300	TraesCS2D01G318100
TraesCS5A01G022100	TraesCS5B01G018600	TraesCS5D01G027700
TraesCS1A01G258400	TraesCS1B01G268900	TraesCS1D01G257700
TraesCS2A01G203700	TraesCS2B01G231000	TraesCS2D01G212000
TraesCS4A01G193400	TraesCS4B01G121700	TraesCS4D01G119800
TraesCS4A01G110700	TraesCS4B01G193400	TraesCS4D01G194400
TraesCS2A01G554200	TraesCS2B01G589700	TraesCS2D01G560100
TraesCS2A01G457900	TraesCS2B01G480200	TraesCS2D01G458500
TraesCS5A01G439400	TraesCS5B01G442400	TraesCS5D01G446600
TraesCS4A01G064700	TraesCS4B01G242100	TraesCS4D01G241700
TraesCS3A01G380800	TraesCS3B01G413500	TraesCS3D01G374000
TraesCS4A01G144000	TraesCS4B01G152900	TraesCS4D01G154700
TraesCS7A01G271200	TraesCS7B01G169500	TraesCS7D01G271600
TraesCS4A01G052700	TraesCS4B01G251600	TraesCS4D01G252000
TraesCS6A01G133700	TraesCS6B01G162000	TraesCS6D01G123100
TraesCS3A01G108700	TraesCS3B01G127700	TraesCS3D01G110500
TraesCS7A01G145100	TraesCS7B01G047300	TraesCS7D01G146400
TraesCS4A01G096900	TraesCS4B01G207500	TraesCS4D01G208400
TraesCS1A01G208400	TraesCS1B01G222400	TraesCS1D01G211600
TraesCS7A01G314100	TraesCS7B01G215000	TraesCS7D01G311300
TraesCS5A01G420000	TraesCS5B01G421900	TraesCS5D01G428300
TraesCS1A01G152600	TraesCS1B01G170100	TraesCS1D01G149700
TraesCS2A01G192700	TraesCS2B01G214700	TraesCS2D01G194700
TraesCS6A01G373700	TraesCS6B01G411400	TraesCS6D01G357900
TraesCS1A01G182100	TraesCS1B01G198900	TraesCS1D01G185200
TraesCS7A01G223800	TraesCS7B01G190600	TraesCS7D01G225500
TraesCS2A01G567600	TraesCS2B01G021100	TraesCS2D01G578100
TraesCS7A01G199800	TraesCS7B01G106500	TraesCS7D01G202800
TraesCS1A01G240500	TraesCS1B01G252600	TraesCS1D01G240600
TraesCS2A01G372800	TraesCS2B01G389800	TraesCS2D01G369000
TraesCS1A01G299500	TraesCS1B01G309300	TraesCS1D01G298400
TraesCS7A01G291800	TraesCS7B01G197900	TraesCS7D01G290000
TraesCS2A01G325000	TraesCS2B01G357300	TraesCS2D01G337900
TraesCS3A01G187600	TraesCS3B01G217000	TraesCS3D01G191300
TraesCS1A01G154600	TraesCS1B01G170400	TraesCS1D01G153500
TraesCS3A01G362200	TraesCS3B01G394600	TraesCS3D01G355900
TraesCS7A01G166500	TraesCS7B01G070900	TraesCS7D01G167000
TraesCS7A01G171900	TraesCS7B01G076700	TraesCS7D01G172400
TraesCS2A01G328800	TraesCS2B01G353500	TraesCS2D01G333900
TraesCS5A01G121600	TraesCS5B01G112800	TraesCS5D01G118000
TraesCS6A01G412900	TraesCS6B01G462300	TraesCS6D01G397200
TraesCS5A01G395500	TraesCS5B01G400300	TraesCS5D01G404800
TraesCS6A01G091500	TraesCS6B01G119800	TraesCS6D01G080400
TraesCS1A01G203000	TraesCS1B01G217000	TraesCS1D01G206500
TraesCS7A01G251000	TraesCS7B01G140100	TraesCS7D01G250900
TraesCS4A01G150500	TraesCS4B01G161000	TraesCS4D01G150700
TraesCS5A01G503600	TraesCS4B01G332500	TraesCS4D01G329200
TraesCS5A01G235500	TraesCS5B01G233900	TraesCS5D01G242600
TraesCS5A01G164200	TraesCS5B01G161700	TraesCS5D01G169100
TraesCS2A01G251800	TraesCS2B01G271700	TraesCS2D01G252600
TraesCS2A01G138000	TraesCS2B01G161900	TraesCS2D01G141000
TraesCS3A01G223100	TraesCS3B01G252200	TraesCS3D01G230800
TraesCS2A01G289700	TraesCS2B01G306300	TraesCS2D01G287700
TraesCS2A01G260000	TraesCS2B01G281900	TraesCS2D01G263500
TraesCS6A01G301500	TraesCS6B01G330600	TraesCS6D01G280800
TraesCS1A01G269200	TraesCS1B01G279700	TraesCS1D01G269300
TraesCS3A01G228500	TraesCS3B01G256100	TraesCS3D01G226200
TraesCS7A01G386000	TraesCS7B01G288900	TraesCS7D01G382600
TraesCS6A01G227900	TraesCS6B01G253900	TraesCS6D01G207100
TraesCS3A01G313300	TraesCS3B01G158600	TraesCS3D01G141000
TraesCS1A01G254200	TraesCS1B01G264000	TraesCS1D01G253700
TraesCS4A01G040500	TraesCS4B01G261700	TraesCS4D01G261500
TraesCS7A01G446900	TraesCS7B01G346700	TraesCS7D01G436800
TraesCS3A01G190800	TraesCS3B01G220200	TraesCS3D01G194700
TraesCS2A01G414800	TraesCS2B01G434000	TraesCS2D01G412100
TraesCS4A01G139900	TraesCS4B01G148000	TraesCS4D01G153200
TraesCS5A01G044600	TraesCS5B01G048800	TraesCS5D01G054700
TraesCS3A01G338700	TraesCS3B01G370400	TraesCS3D01G332300
TraesCS6A01G255100	TraesCS6B01G270400	TraesCS6D01G236400
TraesCS5A01G381000	TraesCS5B01G384600	TraesCS5D01G390800
TraesCS5A01G515000	TraesCS4B01G346100	TraesCS4D01G341000
TraesCS5A01G174400	TraesCS5B01G171800	TraesCS5D01G179000
TraesCS5A01G132300	TraesCS5B01G132600	TraesCS5D01G140400
TraesCS4A01G007400	TraesCS4B01G297500	TraesCS4D01G296400
TraesCS1A01G428100	TraesCS1B01G463000	TraesCS1D01G437600
TraesCS7A01G189700	TraesCS7B01G094600	TraesCS7D01G190800
TraesCS4A01G361000	TraesCS5B01G511900	TraesCS5D01G512400
TraesCS1A01G381500	TraesCS1B01G404000	TraesCS1D01G389300
TraesCS6A01G167000	TraesCS6B01G194400	TraesCS6D01G155500
TraesCS2A01G175900	TraesCS2B01G202000	TraesCS2D01G183300
TraesCS5A01G030400	TraesCS5B01G029000	TraesCS5D01G038600
TraesCS3A01G238700	TraesCS3B01G267400	TraesCS3D01G239100
TraesCS1A01G280600	TraesCS1B01G289600	TraesCS1D01G279700
TraesCS7A01G298600	TraesCS7B01G188400	TraesCS7D01G294300
TraesCS7A01G298400	TraesCS7B01G188600	TraesCS7D01G294200
TraesCS3A01G223600	TraesCS3B01G253100	TraesCS3D01G229900
TraesCS1A01G142300	TraesCS1B01G159500	TraesCS1D01G141300
TraesCS3A01G395800	TraesCS3B01G427600	TraesCS3D01G389400
TraesCS6A01G211000	TraesCS6B01G240500	TraesCS6D01G194100
TraesCS1A01G361000	TraesCS1B01G377600	TraesCS1D01G365400
TraesCS2A01G586800	TraesCS2B01G596600	TraesCS2D01G599700
TraesCS2A01G139800	TraesCS2B01G163800	TraesCS2D01G142500
TraesCS4A01G135700	TraesCS4B01G169500	TraesCS4D01G171500
TraesCS1A01G118900	TraesCS1B01G138400	TraesCS1D01G119800
TraesCS1A01G357600	TraesCS1B01G374300	TraesCS1D01G362000
TraesCS2A01G211200	TraesCS2B01G236800	TraesCS2D01G217400
TraesCS5A01G467700	TraesCS5B01G480100	TraesCS5D01G480800
TraesCS7A01G553100	TraesCS7B01G476800	TraesCS7D01G539600
TraesCS5A01G192300	TraesCS5B01G190800	TraesCS5D01G198700
TraesCS6A01G145200	TraesCS6B01G173400	TraesCS6D01G134200
TraesCS1A01G116500	TraesCS1B01G136500	TraesCS1D01G117800
TraesCS4A01G256200	TraesCS4B01G058500	TraesCS4D01G058400
TraesCS2A01G527500	TraesCS2B01G558200	TraesCS2D01G530300
TraesCS4A01G072800	TraesCS4B01G228900	TraesCS4D01G230000
TraesCS1A01G340200	TraesCS1B01G352500	TraesCS1D01G342200
TraesCS1A01G069700	TraesCS1B01G088000	TraesCS1D01G072300
TraesCS5A01G337000	TraesCS5B01G336000	TraesCS5D01G341700
TraesCS5A01G005300	TraesCS5B01G004300	TraesCS5D01G007200
TraesCS2A01G206600	TraesCS2B01G233800	TraesCS2D01G209300
TraesCS3A01G047000	TraesCS3B01G035700	TraesCS3D01G032800
TraesCS5A01G068600	TraesCS5B01G075000	TraesCS5D01G080600
TraesCS7A01G376600	TraesCS7B01G278000	TraesCS7D01G372900
TraesCS1A01G221300	TraesCS1B01G234600	TraesCS1D01G222900
TraesCS7A01G380900	TraesCS7B01G282800	TraesCS7D01G377200
TraesCS5A01G457400	TraesCS5B01G466600	TraesCS5D01G468300
TraesCS4A01G104800	TraesCS4B01G199200	TraesCS4D01G200200
TraesCS1A01G206200	TraesCS1B01G219800	TraesCS1D01G209500
TraesCS4A01G208600	TraesCS4B01G112200	TraesCS4D01G109700
TraesCS1A01G341700	TraesCS1B01G354400	TraesCS1D01G344000
TraesCS2A01G392200	TraesCS2B01G410500	TraesCS2D01G390300
TraesCS3A01G399500	TraesCS3B01G432400	TraesCS3D01G393600
TraesCS5A01G309700	TraesCS5B01G310400	TraesCS5D01G316700
TraesCS2A01G204200	TraesCS2B01G231600	TraesCS2D01G211700
TraesCS4A01G157100	TraesCS4B01G163500	TraesCS4D01G154500
TraesCS2A01G331200	TraesCS2B01G351000	TraesCS2D01G331700
TraesCS7A01G126400	TraesCS7B01G025700	TraesCS7D01G124300
TraesCS7A01G384100	TraesCS7B01G286800	TraesCS7D01G380600
TraesCS5A01G120200	TraesCS5B01G121700	TraesCS5D01G124500
TraesCS7A01G511900	TraesCS7B01G423200	TraesCS7D01G500900
TraesCS1A01G255000	TraesCS1B01G263400	TraesCS1D01G254400
TraesCS5A01G468400	TraesCS5B01G481000	TraesCS5D01G481300
TraesCS1A01G170900	TraesCS1B01G186400	TraesCS1D01G168600
TraesCS5A01G162700	TraesCS5B01G160100	TraesCS5D01G167700
TraesCS2A01G368300	TraesCS2B01G385400	TraesCS2D01G365100
TraesCS6A01G267500	TraesCS6B01G294900	TraesCS6D01G247200
TraesCS6A01G123400	TraesCS6B01G151600	TraesCS6D01G113600
TraesCS4A01G121300	TraesCS4B01G181400	TraesCS4D01G184600
TraesCS3A01G312800	TraesCS3B01G159100	TraesCS3D01G141500
TraesCS4A01G063200	TraesCS4B01G240200	TraesCS4D01G240000
TraesCS3A01G269400	TraesCS3B01G303400	TraesCS3D01G269100
TraesCS2A01G261800	TraesCS2B01G280400	TraesCS2D01G262200
TraesCS3A01G185800	TraesCS3B01G215400	TraesCS3D01G189800
TraesCS1A01G285400	TraesCS1B01G294600	TraesCS1D01G284400
TraesCS5A01G356100	TraesCS5B01G358600	TraesCS5D01G364900
TraesCS1A01G429400	TraesCS1B01G464300	TraesCS1D01G439000
TraesCS4A01G086800	TraesCS4B01G217600	TraesCS4D01G218000
TraesCS1A01G245700	TraesCS1B01G256700	TraesCS1D01G245400
TraesCS2A01G166900	TraesCS2B01G193000	TraesCS2D01G174500
TraesCS7A01G297900	TraesCS7B01G184800	TraesCS7D01G292000
TraesCS5A01G140800	TraesCS5B01G139100	TraesCS5D01G151700
TraesCS3A01G167400	TraesCS3B01G198800	TraesCS3D01G173500
TraesCS3A01G148800	TraesCS3B01G176000	TraesCS3D01G156700
TraesCS7A01G404000	TraesCS7B01G303600	TraesCS7D01G397400
TraesCS6A01G335700	TraesCS6B01G366400	TraesCS6D01G315400
TraesCS7A01G261700	TraesCS7B01G159600	TraesCS7D01G262700
TraesCS2A01G258900	TraesCS2B01G284400	TraesCS2D01G264600
TraesCS7A01G183100	TraesCS7B01G088100	TraesCS7D01G184700
TraesCS1A01G246800	TraesCS1B01G257400	TraesCS1D01G246100
TraesCS4A01G255300	TraesCS4B01G059600	TraesCS4D01G059400
TraesCS6A01G062000	TraesCS6B01G083200	TraesCS6D01G062700
TraesCS2A01G455100	TraesCS2B01G477200	TraesCS2D01G455500
TraesCS5A01G390900	TraesCS5B01G395700	TraesCS5D01G400700
TraesCS3A01G022200	TraesCS3B01G023700	TraesCS3D01G024500
TraesCS2A01G291700	TraesCS2B01G308200	TraesCS2D01G289700
TraesCS3A01G350700	TraesCS3B01G383300	TraesCS3D01G344700
TraesCS2A01G149600	TraesCS2B01G174700	TraesCS2D01G154700
TraesCS2A01G355600	TraesCS2B01G372700	TraesCS2D01G352700
TraesCS3A01G026000	TraesCS3B01G018800	TraesCS3D01G019700
TraesCS5A01G487100	TraesCS5B01G500900	TraesCS5D01G501300
TraesCS7A01G294800	TraesCS7B01G185400	TraesCS7D01G287200
TraesCS5A01G272100	TraesCS5B01G272400	TraesCS5D01G280300
TraesCS5A01G117800	TraesCS5B01G116700	TraesCS5D01G120100
TraesCS5A01G174800	TraesCS5B01G174000	TraesCS5D01G181000
TraesCS3A01G313000	TraesCS3B01G158900	TraesCS3D01G141300
TraesCS5A01G167900	TraesCS5B01G164700	TraesCS5D01G172100
TraesCS7A01G327600	TraesCS7B01G228300	TraesCS7D01G324400
TraesCS2A01G564000	TraesCS2B01G625300	TraesCS2D01G574200
TraesCS2A01G197100	TraesCS2B01G224600	TraesCS2D01G205000
TraesCS6A01G108700	TraesCS6B01G137200	TraesCS6D01G096900
TraesCS1A01G097700	TraesCS1B01G126100	TraesCS1D01G106500
TraesCS3A01G313700	TraesCS3B01G158200	TraesCS3D01G140600
TraesCS5A01G118200	TraesCS5B01G112900	TraesCS5D01G119100
TraesCS1A01G240600	TraesCS1B01G252700	TraesCS1D01G240700
TraesCS5A01G328600	TraesCS5B01G328600	TraesCS5D01G334500
TraesCS4A01G147200	TraesCS4B01G166200	TraesCS4D01G160800
TraesCS5A01G137300	TraesCS5B01G136000	TraesCS5D01G154700
TraesCS3A01G189100	TraesCS3B01G218100	TraesCS3D01G192400
TraesCS6A01G362500	TraesCS6B01G396100	TraesCS6D01G345800
TraesCS3A01G460900	TraesCS3B01G501900	TraesCS3D01G454200
TraesCS3A01G357300	TraesCS3B01G389900	TraesCS3D01G351200
TraesCS4A01G284400	TraesCS4B01G028700	TraesCS4D01G026300
TraesCS2A01G110400	TraesCS2B01G129200	TraesCS2D01G110900
TraesCS7A01G386100	TraesCS7B01G289000	TraesCS7D01G382700
TraesCS7A01G321700	TraesCS7B01G222600	TraesCS7D01G318700
TraesCS5A01G059100	TraesCS5B01G066400	TraesCS5D01G070700
TraesCS4A01G149700	TraesCS4B01G145300	TraesCS4D01G152700
TraesCS6A01G159700	TraesCS6B01G191600	TraesCS6D01G152800
TraesCS1A01G249500	TraesCS1B01G260300	TraesCS1D01G249000
TraesCS6A01G155500	TraesCS6B01G183600	TraesCS6D01G145400
TraesCS7A01G305600	TraesCS7B01G205800	TraesCS7D01G302300
TraesCS1A01G202000	TraesCS1B01G216300	TraesCS1D01G205500
TraesCS7A01G495600	TraesCS7B01G401700	TraesCS7D01G482900
TraesCS1A01G128900	TraesCS1B01G146500	TraesCS1D01G125100
TraesCS4A01G266400	TraesCS4B01G047900	TraesCS4D01G047800
TraesCS3A01G284800	TraesCS3B01G318700	TraesCS3D01G284600
TraesCS2A01G497600	TraesCS2B01G525800	TraesCS2D01G497800
TraesCS5A01G388700	TraesCS5B01G393500	TraesCS5D01G398700
TraesCS1A01G133700	TraesCS1B01G148400	TraesCS1D01G124600
TraesCS2A01G183000	TraesCS2B01G209600	TraesCS2D01G190800
TraesCS1A01G233500	TraesCS1B01G250100	TraesCS1D01G238600
TraesCS5A01G404500	TraesCS5B01G409400	TraesCS5D01G414600
TraesCS2A01G352000	TraesCS2B01G370200	TraesCS2D01G350200
TraesCS7A01G169600	TraesCS7B01G074800	TraesCS7D01G170800
TraesCS4A01G093700	TraesCS4B01G210700	TraesCS4D01G211400
TraesCS7A01G429400	TraesCS7B01G329500	TraesCS7D01G421500
TraesCS2A01G524700	TraesCS2B01G554700	TraesCS2D01G527600
TraesCS4A01G043800	TraesCS4B01G264500	TraesCS4D01G264500
TraesCS2A01G341500	TraesCS2B01G339200	TraesCS2D01G319200
TraesCS7A01G236100	TraesCS7B01G134100	TraesCS7D01G236100
TraesCS3A01G201200	TraesCS3B01G224700	TraesCS3D01G203900
TraesCS5A01G400000	TraesCS5B01G404800	TraesCS5D01G409900
TraesCS1A01G290800	TraesCS1B01G300100	TraesCS1D01G289400
TraesCS3A01G289500	TraesCS3B01G324200	TraesCS3D01G289300
TraesCS5A01G170500	TraesCS5B01G167300	TraesCS5D01G175000
TraesCS1A01G160200	TraesCS1B01G176400	TraesCS1D01G157400
TraesCS3A01G395900	TraesCS3B01G427900	TraesCS3D01G389800
TraesCS7A01G299700	TraesCS7B01G187500	TraesCS7D01G295000
TraesCS2A01G184200	TraesCS2B01G223200	TraesCS2D01G203500
TraesCS6A01G154800	TraesCS6B01G182800	TraesCS6D01G144700
TraesCS1A01G247400	TraesCS1B01G258000	TraesCS1D01G246600
TraesCS5A01G089400	TraesCS5B01G095400	TraesCS5D01G101500
TraesCS7A01G329300	TraesCS7B01G230000	TraesCS7D01G326200
TraesCS7A01G265000	TraesCS7B01G163100	TraesCS7D01G265800
TraesCS1A01G115500	TraesCS1B01G135400	TraesCS1D01G116900
TraesCS6A01G098800	TraesCS6B01G127000	TraesCS6D01G083800
TraesCS7A01G291500	TraesCS7B01G198200	TraesCS7D01G284500
TraesCS4A01G122900	TraesCS4B01G182700	TraesCS4D01G183000
TraesCS3A01G390800	TraesCS3B01G422600	TraesCS3D01G383400
TraesCS4A01G156300	TraesCS4B01G160600	TraesCS4D01G149400
TraesCS5A01G187300	TraesCS5B01G196600	TraesCS5D01G203800
TraesCS7A01G310600	TraesCS7B01G210400	TraesCS7D01G307100
TraesCS4A01G059800	TraesCS4B01G235400	TraesCS4D01G236800
TraesCS1A01G126200	TraesCS1B01G145400	TraesCS1D01G127300
TraesCS3A01G287900	TraesCS3B01G322600	TraesCS3D01G287700
TraesCS6A01G289200	TraesCS6B01G319000	TraesCS6D01G269700
TraesCS6A01G156400	TraesCS6B01G184600	TraesCS6D01G146700
TraesCS3A01G219400	TraesCS3B01G249800	TraesCS3D01G233100
TraesCS4A01G140000	TraesCS4B01G167500	TraesCS4D01G169800
TraesCS3A01G340600	TraesCS3B01G372200	TraesCS3D01G334100
TraesCS3A01G156000	TraesCS3B01G182500	TraesCS3D01G163800
TraesCS6A01G082400	TraesCS6B01G109400	TraesCS6D01G075400
TraesCS3A01G338400	TraesCS3B01G370000	TraesCS3D01G331900
TraesCS2A01G320200	TraesCS2B01G363000	TraesCS2D01G343000
TraesCS7A01G564200	TraesCS7B01G498600	TraesCS7D01G546700
TraesCS3A01G288200	TraesCS3B01G322800	TraesCS3D01G288000
TraesCS4A01G162900	TraesCS4B01G158400	TraesCS4D01G163200
TraesCS6A01G276000	TraesCS6B01G303300	TraesCS6D01G256100
TraesCS7A01G250000	TraesCS7B01G141200	TraesCS7D01G248600
TraesCS7A01G187100	TraesCS7B01G092400	TraesCS7D01G188200
TraesCS7A01G330100	TraesCS7B01G230700	TraesCS7D01G326900
TraesCS7A01G272400	TraesCS7B01G169700	TraesCS7D01G272600
TraesCS1A01G223400	TraesCS1B01G236700	TraesCS1D01G225000
TraesCS4A01G084500	TraesCS4B01G219700	TraesCS4D01G220100
TraesCS5A01G322700	TraesCS5B01G323300	TraesCS5D01G329600
TraesCS6A01G199800	TraesCS6B01G230700	TraesCS6D01G185200
TraesCS1A01G443600	TraesCS1B01G478100	TraesCS1D01G451700
TraesCS4A01G089400	TraesCS4B01G215000	TraesCS4D01G215500
TraesCS4A01G207400	TraesCS4B01G110900	TraesCS4D01G108600
TraesCS3A01G396500	TraesCS3B01G428500	TraesCS3D01G390500
TraesCS1A01G127400	TraesCS1B01G147500	TraesCS1D01G126800
TraesCS7A01G115200	TraesCS7B01G013300	TraesCS7D01G111900
TraesCS2A01G249800	TraesCS2B01G271100	TraesCS2D01G251200
TraesCS4A01G048400	TraesCS4B01G256400	TraesCS4D01G256300
TraesCS1A01G098900	TraesCS1B01G125700	TraesCS1D01G106800
TraesCS1A01G433400	TraesCS1B01G469300	TraesCS1D01G443000
TraesCS2A01G219200	TraesCS2B01G244700	TraesCS2D01G224100
TraesCS3A01G199800	TraesCS3B01G231700	TraesCS3D01G204800
TraesCS1A01G194800	TraesCS1B01G209600	TraesCS1D01G198400
TraesCS5A01G124800	TraesCS5B01G124400	TraesCS5D01G132600
TraesCS3A01G154500	TraesCS3B01G180800	TraesCS3D01G161800
TraesCS5A01G432200	TraesCS5B01G434300	TraesCS5D01G440200
TraesCS6A01G298300	TraesCS6B01G327800	TraesCS6D01G278100
TraesCS7A01G533600	TraesCS7B01G450800	TraesCS7D01G521000
TraesCS2A01G262600	TraesCS2B01G279500	TraesCS2D01G261400
TraesCS3A01G249300	TraesCS3B01G278200	TraesCS3D01G249300
TraesCS2A01G335300	TraesCS2B01G348600	TraesCS2D01G329600
TraesCS4A01G164500	TraesCS1B01G089900	TraesCS1D01G073800
TraesCS6A01G216200	TraesCS6B01G246700	TraesCS6D01G199400
TraesCS6A01G163600	TraesCS6B01G186300	TraesCS6D01G147800
TraesCS2A01G212700	TraesCS2B01G237800	TraesCS2D01G218500
TraesCS7A01G246300	TraesCS7B01G145100	TraesCS7D01G245000
TraesCS4A01G184000	TraesCS4B01G134700	TraesCS4D01G129400
TraesCS7A01G371900	TraesCS7B01G255800	TraesCS7D01G351000
TraesCS2A01G316600	TraesCS2B01G334700	TraesCS2D01G314500
TraesCS7A01G372200	TraesCS7B01G255000	TraesCS7D01G350700
TraesCS3A01G351600	TraesCS3B01G384300	TraesCS3D01G345800
TraesCS5A01G172900	TraesCS5B01G170300	TraesCS5D01G177400
TraesCS2A01G321500	TraesCS2B01G361000	TraesCS2D01G342000
TraesCS2A01G373800	TraesCS2B01G391000	TraesCS2D01G370100
TraesCS2A01G227200	TraesCS2B01G255700	TraesCS2D01G235100
TraesCS5A01G469200	TraesCS5B01G481700	TraesCS5D01G482000
TraesCS4A01G031100	TraesCS4B01G274900	TraesCS4D01G273500
TraesCS3A01G375300	TraesCS3B01G407500	TraesCS3D01G367800
TraesCS5A01G524400	TraesCS4B01G355100	TraesCS4D01G348600
TraesCS3A01G122900	TraesCS3B01G142100	TraesCS3D01G124600
TraesCS2A01G135600	TraesCS2B01G159500	TraesCS2D01G138100
TraesCS5A01G403300	TraesCS5B01G408100	TraesCS5D01G413300
TraesCS1A01G128800	TraesCS1B01G146800	TraesCS1D01G125000
TraesCS2A01G272400	TraesCS2B01G290500	TraesCS2D01G271600
TraesCS4A01G196800	TraesCS4B01G118500	TraesCS4D01G116200
TraesCS2A01G278300	TraesCS2B01G295900	TraesCS2D01G277300
TraesCS5A01G521800	TraesCS4B01G353500	TraesCS4D01G347500
TraesCS4A01G081600	TraesCS4B01G222200	TraesCS4D01G222700
TraesCS5A01G266400	TraesCS5B01G266000	TraesCS5D01G274200
TraesCS5A01G426700	TraesCS5B01G428600	TraesCS5D01G434700
TraesCS4A01G184100	TraesCS4B01G134600	TraesCS4D01G129300
TraesCS2A01G272800	TraesCS2B01G291000	TraesCS2D01G272100
TraesCS3A01G180500	TraesCS3B01G210200	TraesCS3D01G185400
TraesCS1A01G388700	TraesCS1B01G416800	TraesCS1D01G396700
TraesCS7A01G299800	TraesCS7B01G187400	TraesCS7D01G294900
TraesCS1A01G164900	TraesCS1B01G182000	TraesCS1D01G162000
TraesCS2A01G305800	TraesCS2B01G322500	TraesCS2D01G304200
TraesCS6A01G154600	TraesCS6B01G182500	TraesCS6D01G144400
TraesCS7A01G378000	TraesCS7B01G279800	TraesCS7D01G374800
TraesCS2A01G116600	TraesCS2B01G135800	TraesCS2D01G118500
TraesCS2A01G268700	TraesCS2B01G287500	TraesCS2D01G267700
TraesCS1A01G106300	TraesCS1B01G123600	TraesCS1D01G108700
TraesCS1A01G255200	TraesCS1B01G266000	TraesCS1D01G254600
TraesCS6A01G072500	TraesCS6B01G097500	TraesCS6D01G070500
TraesCS6A01G159100	TraesCS6B01G192200	TraesCS6D01G153400
TraesCS2A01G373900	TraesCS2B01G391100	TraesCS2D01G370200
TraesCS4A01G354300	TraesCS5B01G518100	TraesCS5D01G517700
TraesCS6A01G140900	TraesCS6B01G169100	TraesCS6D01G130300
TraesCS7A01G370500	TraesCS7B01G257500	TraesCS7D01G352500
TraesCS5A01G216200	TraesCS5B01G214700	TraesCS5D01G224200
TraesCS7A01G334900	TraesCS7B01G246200	TraesCS7D01G342400
TraesCS6A01G271600	TraesCS6B01G298800	TraesCS6D01G251800
TraesCS1A01G264000	TraesCS1B01G274600	TraesCS1D01G264100
TraesCS3A01G295200	TraesCS3B01G342100	TraesCS3D01G307900
TraesCS1A01G198300	TraesCS1B01G213100	TraesCS1D01G201800
TraesCS7A01G231600	TraesCS7B01G130000	TraesCS7D01G231800
TraesCS7A01G285400	TraesCS7B01G199800	TraesCS7D01G282800
TraesCS1A01G097600	TraesCS1B01G126200	TraesCS1D01G106400
TraesCS6A01G228100	TraesCS6B01G253600	TraesCS6D01G206900
TraesCS2A01G164800	TraesCS2B01G190700	TraesCS2D01G171700
TraesCS2A01G150600	TraesCS2B01G175800	TraesCS2D01G155700
TraesCS5A01G151600	TraesCS5B01G150200	TraesCS5D01G156800
TraesCS4A01G132200	TraesCS4B01G172500	TraesCS4D01G174500
TraesCS4A01G039500	TraesCS4B01G266000	TraesCS4D01G265900
TraesCS3A01G301000	TraesCS3B01G335500	TraesCS3D01G300800
TraesCS6A01G306000	TraesCS6B01G334300	TraesCS6D01G285100
TraesCS5A01G177700	TraesCS5B01G175000	TraesCS5D01G182000
TraesCS3A01G365900	TraesCS3B01G397700	TraesCS3D01G359000
TraesCS6A01G190000	TraesCS6B01G216100	TraesCS6D01G178200
TraesCS7A01G108800	TraesCS7B01G006700	TraesCS7D01G103700
TraesCS7A01G121500	TraesCS7B01G020100	TraesCS7D01G119700
TraesCS5A01G359600	TraesCS5B01G361900	TraesCS5D01G368800
TraesCS1A01G205400	TraesCS1B01G219000	TraesCS1D01G208700
TraesCS7A01G253500	TraesCS7B01G149800	TraesCS7D01G252100
TraesCS6A01G340300	TraesCS6B01G371500	TraesCS6D01G320800
TraesCS6A01G198100	TraesCS6B01G231100	TraesCS6D01G182200
TraesCS5A01G142400	TraesCS5B01G141100	TraesCS5D01G149700
TraesCS2A01G205400	TraesCS2B01G232800	TraesCS2D01G210500
TraesCS4A01G232700	TraesCS4B01G083100	TraesCS4D01G081200
TraesCS5A01G133000	TraesCS5B01G131900	TraesCS5D01G141200
TraesCS2A01G182000	TraesCS2B01G208500	TraesCS2D01G189700
TraesCS1A01G191300	TraesCS1B01G206200	TraesCS1D01G195000
TraesCS4A01G151300	TraesCS4B01G158200	TraesCS4D01G154400
TraesCS4A01G217700	TraesCS4B01G096400	TraesCS4D01G092800
TraesCS5A01G237600	TraesCS5B01G236100	TraesCS5D01G243900
TraesCS5A01G250200	TraesCS5B01G248200	TraesCS5D01G257800
TraesCS3A01G197200	TraesCS3B01G226600	TraesCS3D01G200300
TraesCS5A01G361500	TraesCS5B01G364100	TraesCS5D01G370400
TraesCS7A01G334800	TraesCS7B01G246300	TraesCS7D01G342300
TraesCS3A01G418500	TraesCS3B01G453700	TraesCS3D01G414000
TraesCS1A01G307300	TraesCS1B01G318100	TraesCS1D01G306700
TraesCS3A01G435400	TraesCS3B01G470300	TraesCS3D01G428200
TraesCS4A01G160400	TraesCS4B01G165800	TraesCS4D01G163400
TraesCS4A01G086500	TraesCS4B01G217900	TraesCS4D01G218200
TraesCS6A01G355400	TraesCS6B01G388200	TraesCS6D01G337700
TraesCS5A01G142500	TraesCS5B01G141200	TraesCS5D01G149600
TraesCS3A01G231400	TraesCS3B01G260600	TraesCS3D01G222000
TraesCS5A01G520600	TraesCS4B01G351900	TraesCS4D01G346600
TraesCS5A01G250500	TraesCS5B01G248500	TraesCS5D01G258200
TraesCS5A01G162100	TraesCS5B01G159600	TraesCS5D01G166800
TraesCS3A01G185400	TraesCS3B01G215000	TraesCS3D01G189300
TraesCS3A01G350000	TraesCS3B01G382600	TraesCS3D01G344000
TraesCS2A01G293200	TraesCS2B01G309700	TraesCS2D01G291000
TraesCS3A01G370800	TraesCS3B01G403000	TraesCS3D01G363900
TraesCS4A01G267800	TraesCS4B01G046600	TraesCS4D01G045500
TraesCS4A01G239700	TraesCS4B01G075300	TraesCS4D01G074000
TraesCS5A01G382600	TraesCS5B01G386800	TraesCS5D01G392000
TraesCS2A01G459600	TraesCS2B01G481000	TraesCS2D01G459900
TraesCS2A01G490500	TraesCS2B01G519000	TraesCS2D01G491000
TraesCS2A01G292800	TraesCS2B01G309900	TraesCS2D01G291200
TraesCS2A01G246300	TraesCS2B01G270600	TraesCS2D01G248700
TraesCS7A01G157200	TraesCS7B01G061500	TraesCS7D01G157700
TraesCS4A01G063500	TraesCS4B01G240500	TraesCS4D01G240300
TraesCS7A01G263900	TraesCS7B01G161900	TraesCS7D01G264800
TraesCS1A01G136000	TraesCS1B01G156200	TraesCS1D01G138600
TraesCS3A01G365300	TraesCS3B01G397200	TraesCS3D01G358500
TraesCS3A01G327300	TraesCS3B01G356700	TraesCS3D01G320700
TraesCS1A01G275500	TraesCS1B01G284700	TraesCS1D01G275100
TraesCS6A01G165700	TraesCS6B01G193100	TraesCS6D01G154300
TraesCS7A01G365200	TraesCS7B01G262100	TraesCS7D01G357200
TraesCS6A01G330300	TraesCS6B01G361100	TraesCS6D01G309300
TraesCS2A01G213700	TraesCS2B01G238600	TraesCS2D01G219600
TraesCS3A01G188600	TraesCS3B01G217800	TraesCS3D01G192000
TraesCS7A01G339100	TraesCS7B01G250400	TraesCS7D01G346400
TraesCS6A01G310700	TraesCS6B01G340700	TraesCS6D01G290000
TraesCS3A01G205600	TraesCS3B01G237500	TraesCS3D01G210000
TraesCS7A01G309300	TraesCS7B01G209300	TraesCS7D01G306000
TraesCS5A01G387800	TraesCS5B01G392900	TraesCS5D01G397700
TraesCS7A01G283700	TraesCS7B01G176700	TraesCS7D01G282300
TraesCS3A01G525000	TraesCS3B01G592300	TraesCS3D01G530200
TraesCS2A01G268600	TraesCS2B01G287400	TraesCS2D01G267600
TraesCS2A01G219100	TraesCS2B01G244600	TraesCS2D01G224200
TraesCS2A01G264800	TraesCS2B01G277300	TraesCS2D01G259200
TraesCS1A01G386800	TraesCS1B01G414000	TraesCS1D01G394300
TraesCS5A01G325600	TraesCS5B01G325900	TraesCS5D01G331700
TraesCS2A01G167500	TraesCS2B01G193600	TraesCS2D01G175200
TraesCS3A01G462400	TraesCS3B01G505400	TraesCS3D01G456100
TraesCS3A01G149400	TraesCS3B01G176700	TraesCS3D01G157500
TraesCS5A01G328200	TraesCS5B01G328200	TraesCS5D01G334100
TraesCS5A01G442300	TraesCS5B01G446400	TraesCS5D01G449700
TraesCS3A01G202500	TraesCS3B01G227100	TraesCS3D01G206100
TraesCS2A01G193400	TraesCS2B01G213300	TraesCS2D01G194100
TraesCS5A01G162200	TraesCS5B01G159700	TraesCS5D01G166700
TraesCS6A01G292000	TraesCS6B01G322400	TraesCS6D01G273200
TraesCS1A01G189100	TraesCS1B01G196800	TraesCS1D01G187300
TraesCS3A01G398600	TraesCS3B01G431000	TraesCS3D01G392700
TraesCS4A01G416800	TraesCS4B01G317400	TraesCS4D01G314000
TraesCS4A01G108900	TraesCS4B01G195600	TraesCS4D01G196000
TraesCS2A01G202400	TraesCS2B01G229500	TraesCS2D01G213200
TraesCS2A01G400000	TraesCS2B01G418100	TraesCS2D01G397600
TraesCS2A01G036500	TraesCS2B01G049600	TraesCS2D01G035600
TraesCS1A01G331200	TraesCS1B01G345100	TraesCS1D01G333900
TraesCS2A01G320300	TraesCS2B01G362900	TraesCS2D01G342900
TraesCS2A01G282100	TraesCS2B01G299300	TraesCS2D01G280900
TraesCS1A01G185800	TraesCS1B01G193600	TraesCS1D01G190800
TraesCS2A01G000200	TraesCS2B01G023800	TraesCS2D01G000500
TraesCS6A01G289700	TraesCS6B01G319900	TraesCS6D01G269200
TraesCS5A01G059600	TraesCS5B01G066900	TraesCS5D01G071100
TraesCS1A01G160000	TraesCS1B01G176600	TraesCS1D01G157200
TraesCS2A01G555100	TraesCS2B01G588900	TraesCS2D01G559400
TraesCS3A01G484100	TraesCS3B01G530900	TraesCS3D01G479500
TraesCS3A01G223000	TraesCS3B01G252300	TraesCS3D01G230700
TraesCS5A01G096500	TraesCS5B01G102400	TraesCS5D01G109200
TraesCS2A01G252200	TraesCS2B01G272000	TraesCS2D01G252900
TraesCS5A01G229200	TraesCS5B01G227800	TraesCS5D01G238400
TraesCS7A01G174900	TraesCS7B01G079700	TraesCS7D01G176200
TraesCS4A01G181100	TraesCS4B01G136700	TraesCS4D01G131400
TraesCS7A01G321000	TraesCS7B01G221800	TraesCS7D01G318000
TraesCS4A01G012800	TraesCS4B01G291500	TraesCS4D01G290100
TraesCS5A01G095000	TraesCS5B01G101200	TraesCS5D01G107600
TraesCS6A01G258900	TraesCS6B01G266500	TraesCS6D01G240100
TraesCS6A01G247800	TraesCS6B01G276900	TraesCS6D01G229900
TraesCS4A01G072900	TraesCS4B01G229000	TraesCS4D01G230100
TraesCS2A01G389200	TraesCS2B01G407400	TraesCS2D01G387100
TraesCS5A01G203600	TraesCS5B01G202300	TraesCS5D01G210100
TraesCS6A01G322500	TraesCS6B01G353300	TraesCS6D01G302400
TraesCS3A01G081100	TraesCS3B01G095900	TraesCS3D01G081100
TraesCS3A01G196400	TraesCS3B01G222400	TraesCS3D01G200400
TraesCS3A01G280800	TraesCS3B01G314600	TraesCS3D01G280600
TraesCS7A01G370000	TraesCS7B01G258500	TraesCS7D01G353100
TraesCS1A01G144700	TraesCS1B01G162000	TraesCS1D01G143800
TraesCS3A01G177800	TraesCS3B01G207200	TraesCS3D01G183000
TraesCS2A01G456300	TraesCS2B01G478400	TraesCS2D01G456600
TraesCS7A01G320500	TraesCS7B01G221500	TraesCS7D01G317400
TraesCS1A01G178600	TraesCS1B01G201600	TraesCS1D01G177100
TraesCS7A01G342900	TraesCS7B01G240100	TraesCS7D01G336500
TraesCS1A01G247100	TraesCS1B01G257700	TraesCS1D01G246300
TraesCS7A01G300400	TraesCS7B01G201300	TraesCS7D01G296100
TraesCS7A01G239000	TraesCS7B01G134700	TraesCS7D01G236800
TraesCS5A01G060300	TraesCS5B01G067800	TraesCS5D01G071900
TraesCS7A01G336300	TraesCS7B01G247900	TraesCS7D01G343900
TraesCS5A01G113500	TraesCS5B01G119800	TraesCS5D01G128700
TraesCS1A01G227000	TraesCS1B01G241100	TraesCS1D01G228600
TraesCS2A01G102500	TraesCS2B01G119600	TraesCS2D01G102000
TraesCS3A01G315700	TraesCS3B01G351200	TraesCS3D01G315800
TraesCS6A01G099200	TraesCS6B01G127300	TraesCS6D01G083200
TraesCS2A01G199400	TraesCS2B01G226700	TraesCS2D01G207000
TraesCS7A01G212900	TraesCS7B01G119600	TraesCS7D01G214800
TraesCS2A01G304800	TraesCS2B01G321500	TraesCS2D01G303400
TraesCS7A01G326900	TraesCS7B01G227600	TraesCS7D01G323700
TraesCS2A01G238900	TraesCS2B01G261000	TraesCS2D01G234800
TraesCS6A01G005000	TraesCS6B01G010400	TraesCS6D01G007600
TraesCS3A01G251400	TraesCS3B01G280900	TraesCS3D01G251800
TraesCS3A01G035800	TraesCS3B01G048200	TraesCS3D01G044200
TraesCS7A01G246600	TraesCS7B01G144700	TraesCS7D01G245400
TraesCS4A01G255600	TraesCS4B01G059400	TraesCS4D01G059100
TraesCS7A01G268400	TraesCS7B01G163900	TraesCS7D01G266400
TraesCS6A01G183400	TraesCS6B01G213900	TraesCS6D01G171500
TraesCS4A01G060800	TraesCS4B01G236200	TraesCS4D01G237600
TraesCS2A01G392900	TraesCS2B01G411000	TraesCS2D01G391000
TraesCS6A01G223500	TraesCS6B01G257800	TraesCS6D01G211900
TraesCS5A01G081700	TraesCS5B01G084700	TraesCS5D01G090900
TraesCS4A01G005100	TraesCS4B01G299900	TraesCS4D01G298800
TraesCS7A01G261800	TraesCS7B01G159500	TraesCS7D01G262600
TraesCS1A01G353300	TraesCS1B01G368500	TraesCS1D01G356900
TraesCS5A01G161900	TraesCS5B01G159300	TraesCS5D01G167200
TraesCS1A01G368500	TraesCS1B01G387400	TraesCS1D01G374300
TraesCS1A01G255600	TraesCS1B01G266300	TraesCS1D01G254900
TraesCS7A01G192900	TraesCS7B01G098200	TraesCS7D01G194100
TraesCS4A01G196600	TraesCS4B01G118700	TraesCS4D01G116400
TraesCS1A01G136100	TraesCS1B01G155100	TraesCS1D01G134600
TraesCS1A01G283000	TraesCS1B01G291900	TraesCS1D01G282200
TraesCS6A01G343900	TraesCS6B01G376100	TraesCS6D01G325000
TraesCS7A01G136300	TraesCS7B01G037300	TraesCS7D01G136300
TraesCS3A01G299300	TraesCS3B01G337200	TraesCS3D01G302400
TraesCS5A01G109400	TraesCS5B01G110600	TraesCS5D01G124200
TraesCS5A01G422500	TraesCS5B01G424500	TraesCS5D01G430700
TraesCS5A01G146000	TraesCS5B01G144900	TraesCS5D01G146200
TraesCS1A01G119700	TraesCS1B01G139100	TraesCS1D01G120600
TraesCS1A01G419600	TraesCS1B01G449700	TraesCS1D01G427400
TraesCS2A01G187600	TraesCS2B01G219700	TraesCS2D01G200300
TraesCS2A01G284200	TraesCS2B01G301100	TraesCS2D01G283100
TraesCS3A01G023700	TraesCS3B01G021100	TraesCS3D01G022500
TraesCS6A01G225200	TraesCS6B01G256400	TraesCS6D01G210000
TraesCS2A01G314800	TraesCS2B01G333300	TraesCS2D01G313000
TraesCS4A01G050500	TraesCS4B01G254300	TraesCS4D01G254100
TraesCS1A01G243700	TraesCS1B01G255100	TraesCS1D01G243700
TraesCS4A01G113500	TraesCS4B01G190600	TraesCS4D01G191900
TraesCS7A01G278000	TraesCS7B01G175600	TraesCS7D01G277800
TraesCS6A01G176000	TraesCS6B01G209400	TraesCS6D01G167700
TraesCS5A01G377400	TraesCS5B01G381000	TraesCS5D01G387400
TraesCS1A01G391600	TraesCS1B01G419800	TraesCS1D01G399800
TraesCS2A01G244800	TraesCS2B01G262400	TraesCS2D01G242600
TraesCS4A01G032300	TraesCS4B01G273300	TraesCS4D01G272200
TraesCS2A01G287500	TraesCS2B01G304300	TraesCS2D01G285900
TraesCS5A01G200200	TraesCS5B01G198600	TraesCS5D01G205800
TraesCS3A01G321300	TraesCS3B01G343300	TraesCS3D01G310000
TraesCS3A01G137300	TraesCS3B01G155100	TraesCS3D01G138100
TraesCS2A01G521600	TraesCS2B01G551100	TraesCS2D01G523400
TraesCS7A01G322100	TraesCS7B01G223000	TraesCS7D01G319000
TraesCS7A01G293300	TraesCS7B01G182300	TraesCS7D01G291200
TraesCS3A01G105500	TraesCS3B01G124100	TraesCS3D01G107800
TraesCS2A01G192200	TraesCS2B01G214100	TraesCS2D01G195300
TraesCS2A01G541400	TraesCS2B01G571700	TraesCS2D01G542600
TraesCS5A01G307300	TraesCS5B01G307700	TraesCS5D01G314200
TraesCS5A01G428900	TraesCS5B01G431000	TraesCS5D01G437000
TraesCS5A01G118700	TraesCS5B01G117500	TraesCS5D01G130100
TraesCS4A01G066400	TraesCS4B01G243900	TraesCS4D01G243300
TraesCS7A01G120000	TraesCS7B01G018300	TraesCS7D01G118100
TraesCS5A01G171300	TraesCS5B01G168800	TraesCS5D01G176100
TraesCS2A01G434600	TraesCS2B01G455700	TraesCS2D01G432400
TraesCS2A01G391600	TraesCS2B01G410100	TraesCS2D01G389900
TraesCS6A01G254900	TraesCS6B01G270600	TraesCS6D01G236200
TraesCS1A01G416500	TraesCS1B01G446700	TraesCS1D01G424300
TraesCS1A01G158400	TraesCS1B01G174400	TraesCS1D01G155700
TraesCS1A01G244900	TraesCS1B01G256100	TraesCS1D01G244700
TraesCS3A01G192700	TraesCS3B01G223000	TraesCS3D01G196900
TraesCS1A01G091300	TraesCS1B01G119100	TraesCS1D01G099900
TraesCS6A01G330200	TraesCS6B01G361000	TraesCS6D01G309100
TraesCS5A01G336700	TraesCS5B01G335700	TraesCS5D01G341400
TraesCS2A01G165300	TraesCS2B01G191600	TraesCS2D01G172600
TraesCS7A01G421300	TraesCS7B01G321600	TraesCS7D01G413600
TraesCS5A01G199600	TraesCS5B01G197900	TraesCS5D01G205200
TraesCS3A01G323600	TraesCS3B01G352800	TraesCS3D01G317200
TraesCS7A01G321500	TraesCS7B01G222400	TraesCS7D01G318400
TraesCS5A01G416300	TraesCS5B01G418600	TraesCS5D01G424000
TraesCS3A01G281800	TraesCS3B01G315500	TraesCS3D01G281800
TraesCS4A01G260300	TraesCS4B01G054300	TraesCS4D01G054400
TraesCS5A01G158900	TraesCS5B01G156700	TraesCS5D01G164000
TraesCS4A01G117300	TraesCS4B01G187100	TraesCS4D01G188400
TraesCS4A01G101500	TraesCS4B01G203100	TraesCS4D01G204000
TraesCS4A01G060900	TraesCS4B01G236300	TraesCS4D01G237700
TraesCS4A01G096800	TraesCS4B01G207600	TraesCS4D01G208500
TraesCS6A01G302100	TraesCS6B01G331200	TraesCS6D01G281500
TraesCS2A01G499400	TraesCS2B01G527600	TraesCS2D01G499500
TraesCS6A01G379500	TraesCS6B01G417700	TraesCS6D01G363800
TraesCS1A01G174500	TraesCS1B01G190000	TraesCS1D01G164600
TraesCS1A01G333000	TraesCS1B01G346600	TraesCS1D01G335800
TraesCS2A01G253200	TraesCS2B01G272800	TraesCS2D01G253800
TraesCS2A01G141300	TraesCS2B01G166300	TraesCS2D01G144800
TraesCS4A01G083900	TraesCS4B01G220200	TraesCS4D01G220500
TraesCS1A01G176900	TraesCS1B01G203500	TraesCS1D01G162200
TraesCS5A01G185000	TraesCS5B01G183000	TraesCS5D01G190000
TraesCS6A01G148600	TraesCS6B01G176800	TraesCS6D01G138000
TraesCS2A01G256800	TraesCS2B01G285800	TraesCS2D01G266000
TraesCS5A01G169500	TraesCS5B01G166300	TraesCS5D01G173900
TraesCS5A01G228200	TraesCS5B01G227000	TraesCS5D01G239400
TraesCS3A01G216100	TraesCS3B01G245800	TraesCS3D01G217700
TraesCS3A01G494600	TraesCS3B01G556300	TraesCS3D01G501800
TraesCS5A01G305400	TraesCS5B01G305900	TraesCS5D01G312400
TraesCS1A01G411900	TraesCS1B01G442300	TraesCS1D01G419800
TraesCS5A01G137800	TraesCS5B01G136500	TraesCS5D01G154200
TraesCS3A01G118400	TraesCS3B01G137500	TraesCS3D01G120300
TraesCS5A01G314000	TraesCS5B01G314900	TraesCS5D01G320400
TraesCS2A01G260500	TraesCS2B01G281500	TraesCS2D01G263200
TraesCS5A01G235800	TraesCS5B01G234200	TraesCS5D01G242900
TraesCS3A01G180400	TraesCS3B01G210100	TraesCS3D01G185300
TraesCS2A01G372400	TraesCS2B01G389400	TraesCS2D01G368600
TraesCS5A01G213200	TraesCS5B01G210600	TraesCS5D01G218800
TraesCS3A01G153400	TraesCS3B01G180000	TraesCS3D01G160700
TraesCS1A01G158500	TraesCS1B01G174500	TraesCS1D01G155800
TraesCS5A01G429300	TraesCS5B01G431300	TraesCS5D01G437500
TraesCS1A01G107600	TraesCS1B01G129600	TraesCS1D01G111500
TraesCS5A01G423700	TraesCS5B01G426000	TraesCS5D01G432200
TraesCS6A01G170400	TraesCS6B01G198600	TraesCS6D01G160100
TraesCS3A01G141300	TraesCS3B01G163300	TraesCS3D01G145800
TraesCS2A01G281500	TraesCS2B01G298800	TraesCS2D01G280300
TraesCS5A01G320200	TraesCS5B01G320400	TraesCS5D01G326100
TraesCS2A01G225400	TraesCS2B01G249000	TraesCS2D01G231300
TraesCS1A01G445000	TraesCS1B01G479800	TraesCS1D01G453100
TraesCS3A01G078700	TraesCS3B01G093800	TraesCS3D01G079200
TraesCS2A01G385300	TraesCS2B01G402200	TraesCS2D01G382000
TraesCS2A01G390000	TraesCS2B01G409200	TraesCS2D01G388700
TraesCS5A01G069200	TraesCS5B01G075600	TraesCS5D01G081400
TraesCS1A01G141300	TraesCS1B01G157700	TraesCS1D01G140300
TraesCS3A01G083200	TraesCS3B01G098100	TraesCS3D01G083000
TraesCS7A01G341400	TraesCS7B01G242700	TraesCS7D01G338200
TraesCS4A01G049500	TraesCS4B01G255400	TraesCS4D01G255100
TraesCS1A01G095200	TraesCS1B01G123000	TraesCS1D01G103700
TraesCS5A01G096700	TraesCS5B01G102600	TraesCS5D01G109400
TraesCS2A01G120700	TraesCS2B01G141600	TraesCS2D01G122800
TraesCS3A01G367300	TraesCS3B01G399000	TraesCS3D01G360200
TraesCS2A01G256700	TraesCS2B01G285900	TraesCS2D01G266100
TraesCS7A01G205300	TraesCS7B01G112700	TraesCS7D01G208200
TraesCS3A01G389300	TraesCS3B01G419400	TraesCS3D01G380300
TraesCS1A01G158700	TraesCS1B01G174700	TraesCS1D01G156000
TraesCS2A01G400400	TraesCS2B01G418500	TraesCS2D01G398000
TraesCS3A01G108000	TraesCS3B01G126800	TraesCS3D01G109800
TraesCS2A01G274100	TraesCS2B01G291800	TraesCS2D01G273100
TraesCS6A01G386600	TraesCS6B01G425700	TraesCS6D01G371200
TraesCS3A01G078600	TraesCS3B01G093500	TraesCS3D01G079100
TraesCS4A01G114200	TraesCS4B01G189900	TraesCS4D01G191300
TraesCS6A01G235600	TraesCS6B01G264200	TraesCS6D01G218300
TraesCS7A01G281800	TraesCS7B01G179600	TraesCS7D01G280300
TraesCS7A01G132600	TraesCS7B01G033200	TraesCS7D01G132100
TraesCS2A01G434800	TraesCS2B01G455900	TraesCS2D01G432600
TraesCS1A01G222600	TraesCS1B01G235900	TraesCS1D01G224200
TraesCS3A01G113200	TraesCS3B01G130200	TraesCS3D01G115500
TraesCS3A01G351200	TraesCS3B01G383700	TraesCS3D01G345400
TraesCS5A01G271400	TraesCS5B01G271700	TraesCS5D01G279000
TraesCS1A01G152800	TraesCS1B01G170200	TraesCS1D01G149800
TraesCS7A01G221700	TraesCS7B01G126000	TraesCS7D01G220800
TraesCS1A01G154400	TraesCS1B01G170600	TraesCS1D01G153300
TraesCS5A01G356200	TraesCS5B01G358700	TraesCS5D01G365000
TraesCS5A01G089000	TraesCS5B01G095000	TraesCS5D01G101100
TraesCS7A01G425500	TraesCS7B01G324500	TraesCS7D01G416400
TraesCS6A01G259800	TraesCS6B01G287100	TraesCS6D01G240800
TraesCS2A01G497200	TraesCS2B01G525500	TraesCS2D01G497400
TraesCS7A01G282400	TraesCS7B01G178700	TraesCS7D01G281200
TraesCS7A01G309200	TraesCS7B01G209200	TraesCS7D01G305900
TraesCS1A01G140900	TraesCS1B01G157400	TraesCS1D01G139800
TraesCS7A01G544700	TraesCS7B01G468100	TraesCS7D01G531100
TraesCS4A01G015900	TraesCS4B01G288100	TraesCS4D01G286900
TraesCS2A01G244700	TraesCS2B01G262900	TraesCS2D01G242700
TraesCS6A01G249800	TraesCS6B01G275600	TraesCS6D01G231500
TraesCS4A01G225900	TraesCS4B01G090400	TraesCS4D01G087500
TraesCS1A01G261300	TraesCS1B01G272100	TraesCS1D01G261300
TraesCS1A01G170300	TraesCS1B01G187000	TraesCS1D01G168000
TraesCS5A01G113200	TraesCS5B01G120100	TraesCS5D01G127300
TraesCS4A01G159700	TraesCS4B01G157700	TraesCS4D01G159500
TraesCS6A01G145300	TraesCS6B01G173500	TraesCS6D01G134300
TraesCS1A01G090300	TraesCS1B01G118300	TraesCS1D01G098700
TraesCS7A01G284300	TraesCS7B01G181600	TraesCS7D01G282200
TraesCS3A01G317800	TraesCS3B01G348100	TraesCS3D01G313500
TraesCS4A01G111000	TraesCS4B01G193100	TraesCS4D01G194100
TraesCS4A01G134800	TraesCS4B01G170400	TraesCS4D01G172400
TraesCS6A01G243700	TraesCS6B01G280600	TraesCS6D01G225900
TraesCS5A01G252200	TraesCS5B01G251000	TraesCS5D01G259800
TraesCS6A01G314200	TraesCS6B01G344200	TraesCS6D01G293500
TraesCS4A01G122400	TraesCS4B01G182300	TraesCS4D01G183500
TraesCS4A01G231600	TraesCS4B01G084400	TraesCS4D01G082300
TraesCS6A01G365300	TraesCS6B01G399800	TraesCS6D01G348700
TraesCS1A01G184600	TraesCS1B01G192700	TraesCS1D01G192100
TraesCS2A01G432100	TraesCS2B01G453500	TraesCS2D01G430000
TraesCS5A01G166000	TraesCS5B01G163400	TraesCS5D01G170600
TraesCS1A01G211900	TraesCS1B01G225600	TraesCS1D01G215000
TraesCS6A01G177100	TraesCS6B01G207400	TraesCS6D01G167000
TraesCS6A01G385800	TraesCS6B01G424900	TraesCS6D01G370500
TraesCS3A01G321200	TraesCS3B01G344500	TraesCS3D01G310100
TraesCS2A01G295900	TraesCS2B01G312300	TraesCS2D01G293800
TraesCS7A01G262200	TraesCS7B01G159100	TraesCS7D01G262200
TraesCS7A01G294500	TraesCS7B01G181900	TraesCS7D01G290300
TraesCS7A01G322800	TraesCS7B01G223700	TraesCS7D01G319300
TraesCS1A01G163200	TraesCS1B01G179100	TraesCS1D01G159300
TraesCS7A01G216300	TraesCS7B01G123500	TraesCS7D01G218100
TraesCS3A01G036600	TraesCS3B01G047300	TraesCS3D01G043500
TraesCS3A01G413300	TraesCS3B01G447600	TraesCS3D01G407800
TraesCS3A01G362900	TraesCS3B01G395300	TraesCS3D01G356600
TraesCS2A01G235700	TraesCS2B01G257600	TraesCS2D01G238100
TraesCS6A01G158500	TraesCS6B01G192800	TraesCS6D01G154000
TraesCS3A01G417900	TraesCS3B01G453100	TraesCS3D01G413400
TraesCS4A01G061400	TraesCS4B01G236800	TraesCS4D01G238300
TraesCS3A01G295000	TraesCS3B01G342400	TraesCS3D01G308100
TraesCS5A01G285600	TraesCS5B01G284800	TraesCS5D01G292900
TraesCS3A01G259200	TraesCS3B01G292200	TraesCS3D01G259300
TraesCS4A01G087000	TraesCS4B01G217400	TraesCS4D01G217700
TraesCS7A01G329900	TraesCS7B01G230500	TraesCS7D01G326700
TraesCS1A01G174600	TraesCS1B01G189900	TraesCS1D01G164500
TraesCS4A01G095300	TraesCS4B01G209200	TraesCS4D01G209900
TraesCS7A01G280700	TraesCS7B01G180500	TraesCS7D01G279300
TraesCS6A01G299100	TraesCS6B01G328600	TraesCS6D01G278800
TraesCS5A01G335700	TraesCS5B01G335000	TraesCS5D01G340500
TraesCS4A01G096600	TraesCS4B01G207800	TraesCS4D01G208700
TraesCS2A01G198900	TraesCS2B01G226300	TraesCS2D01G206700
TraesCS7A01G424300	TraesCS7B01G325500	TraesCS7D01G417100
TraesCS2A01G237900	TraesCS2B01G257400	TraesCS2D01G242200
TraesCS4A01G335400	TraesCS5B01G549700	TraesCS5D01G536700
TraesCS7A01G176100	TraesCS7B01G081100	TraesCS7D01G177400
TraesCS1A01G403200	TraesCS1B01G432600	TraesCS1D01G411200
TraesCS5A01G122700	TraesCS5B01G122600	TraesCS5D01G130900
TraesCS7A01G176900	TraesCS7B01G081900	TraesCS7D01G178200
TraesCS3A01G304400	TraesCS3B01G332100	TraesCS3D01G297600
TraesCS3A01G181100	TraesCS3B01G211200	TraesCS3D01G186000
TraesCS5A01G186200	TraesCS5B01G184300	TraesCS5D01G191300
TraesCS6A01G318300	TraesCS6B01G348300	TraesCS6D01G297500
TraesCS1A01G114900	TraesCS1B01G134800	TraesCS1D01G116300
TraesCS4A01G134000	TraesCS4B01G170900	TraesCS4D01G172900
TraesCS2A01G308400	TraesCS2B01G324900	TraesCS2D01G306700
TraesCS6A01G268100	TraesCS6B01G295300	TraesCS6D01G246800
TraesCS6A01G053900	TraesCS6B01G072400	TraesCS6D01G055600
TraesCS2A01G587100	TraesCS2B01G596300	TraesCS2D01G599500
TraesCS2A01G325100	TraesCS2B01G357200	TraesCS2D01G337800
TraesCS2A01G214300	TraesCS2B01G239300	TraesCS2D01G220100
TraesCS5A01G143200	TraesCS5B01G142100	TraesCS5D01G148800
TraesCS4A01G046000	TraesCS4B01G259600	TraesCS4D01G258900
TraesCS1A01G002000	TraesCS1B01G000900	TraesCS1D01G004000
TraesCS3A01G116100	TraesCS3B01G135200	TraesCS3D01G118000
TraesCS4A01G077200	TraesCS4B01G233400	TraesCS4D01G234500
TraesCS4A01G057400	TraesCS4B01G247600	TraesCS4D01G246900
TraesCS2A01G288000	TraesCS2B01G304800	TraesCS2D01G286300
TraesCS7A01G429500	TraesCS7B01G329600	TraesCS7D01G421600
TraesCS3A01G050300	TraesCS3B01G059100	TraesCS3D01G049700
TraesCS2A01G064600	TraesCS2B01G076800	TraesCS2D01G062900
TraesCS1A01G088900	TraesCS1B01G107800	TraesCS1D01G090200
TraesCS5A01G245800	TraesCS5B01G243200	TraesCS5D01G252500
TraesCS4A01G108000	TraesCS4B01G196600	TraesCS4D01G196900
TraesCS5A01G173900	TraesCS5B01G171400	TraesCS5D01G178400
TraesCS5A01G525100	TraesCS4B01G355900	TraesCS4D01G349300
TraesCS1A01G184100	TraesCS1B01G205600	TraesCS1D01G192500
TraesCS7A01G267500	TraesCS7B01G164500	TraesCS7D01G267200
TraesCS4A01G170100	TraesCS4B01G126600	TraesCS4D01G144400
TraesCS2A01G163300	TraesCS2B01G189100	TraesCS2D01G170200
TraesCS2A01G213900	TraesCS2B01G238900	TraesCS2D01G219700
TraesCS6A01G324400	TraesCS6B01G354800	TraesCS6D01G304200
TraesCS6A01G321700	TraesCS6B01G352500	TraesCS6D01G301400
TraesCS4A01G044800	TraesCS4B01G260500	TraesCS4D01G260300
TraesCS5A01G376100	TraesCS5B01G379700	TraesCS5D01G386100
TraesCS5A01G278200	TraesCS5B01G277600	TraesCS5D01G285200
TraesCS1A01G109300	TraesCS1B01G108800	TraesCS1D01G091000
TraesCS3A01G199300	TraesCS3B01G232100	TraesCS3D01G201000
TraesCS4A01G126100	TraesCS4B01G178800	TraesCS4D01G180400
TraesCS4A01G215100	TraesCS4B01G101000	TraesCS4D01G097600
TraesCS2A01G556200	TraesCS2B01G586500	TraesCS2D01G557400
TraesCS2A01G169600	TraesCS2B01G195900	TraesCS2D01G177100
TraesCS7A01G263000	TraesCS7B01G160800	TraesCS7D01G263700
TraesCS4A01G409700	TraesCS4B01G309500	TraesCS4D01G307700
TraesCS1A01G002100	TraesCS1B01G001000	TraesCS1D01G004100
TraesCS1A01G234700	TraesCS1B01G248900	TraesCS1D01G237400
TraesCS6A01G187100	TraesCS6B01G217400	TraesCS6D01G174000
TraesCS7A01G358000	TraesCS7B01G269800	TraesCS7D01G364800
TraesCS2A01G356300	TraesCS2B01G375600	TraesCS2D01G355200
TraesCS2A01G096000	TraesCS2B01G111400	TraesCS2D01G094400
TraesCS4A01G032100	TraesCS4B01G273500	TraesCS4D01G272500
TraesCS6A01G161200	TraesCS6B01G190300	TraesCS6D01G151700
TraesCS7A01G370300	TraesCS7B01G258200	TraesCS7D01G352800
TraesCS7A01G218000	TraesCS7B01G125000	TraesCS7D01G219700
TraesCS4A01G414600	TraesCS4B01G315300	TraesCS4D01G312300
TraesCS2A01G223500	TraesCS2B01G273800	TraesCS2D01G229500
TraesCS6A01G172900	TraesCS6B01G200500	TraesCS6D01G162000
TraesCS1A01G410300	TraesCS1B01G440200	TraesCS1D01G417900
TraesCS7A01G358900	TraesCS7B01G268300	TraesCS7D01G363600
TraesCS3A01G275500	TraesCS3B01G309200	TraesCS3D01G275400
TraesCS4A01G159500	TraesCS4B01G154100	TraesCS4D01G160200
TraesCS7A01G223600	TraesCS7B01G190400	TraesCS7D01G225200
TraesCS6A01G396400	TraesCS6B01G436400	TraesCS6D01G381300
TraesCS1A01G234800	TraesCS1B01G248700	TraesCS1D01G237200
TraesCS2A01G287900	TraesCS2B01G304600	TraesCS2D01G286200
TraesCS3A01G151900	TraesCS3B01G179100	TraesCS3D01G159800
TraesCS4A01G169700	TraesCS4B01G126400	TraesCS4D01G144800
TraesCS4A01G202500	TraesCS4B01G106600	TraesCS4D01G103500
TraesCS3A01G442200	TraesCS3B01G476000	TraesCS3D01G434900
TraesCS7A01G214300	TraesCS7B01G121600	TraesCS7D01G216400
TraesCS2A01G452100	TraesCS2B01G473600	TraesCS2D01G451900
TraesCS3A01G189200	TraesCS3B01G218400	TraesCS3D01G192700
TraesCS2A01G498600	TraesCS2B01G526700	TraesCS2D01G498900
TraesCS7A01G160800	TraesCS7B01G065800	TraesCS7D01G161900
TraesCS7A01G368600	TraesCS7B01G259800	TraesCS7D01G354300
TraesCS1A01G275300	TraesCS1B01G284500	TraesCS1D01G274900
TraesCS7A01G413700	TraesCS7B01G313700	TraesCS7D01G407000
TraesCS7A01G269300	TraesCS7B01G167500	TraesCS7D01G269800
TraesCS3A01G511600	TraesCS3B01G579500	TraesCS3D01G519100
TraesCS5A01G284200	TraesCS5B01G282900	TraesCS5D01G291500
TraesCS7A01G330900	TraesCS7B01G241500	TraesCS7D01G339200
TraesCS2A01G130600	TraesCS2B01G152900	TraesCS2D01G132900
TraesCS7A01G471100	TraesCS7B01G373100	TraesCS7D01G458500
TraesCS2A01G168100	TraesCS2B01G194100	TraesCS2D01G175500
TraesCS4A01G268800	TraesCS4B01G045400	TraesCS4D01G045300
TraesCS7A01G336900	TraesCS7B01G248400	TraesCS7D01G344500
TraesCS3A01G208800	TraesCS3B01G239100	TraesCS3D01G211700
TraesCS3A01G167000	TraesCS3B01G199200	TraesCS3D01G174800
TraesCS1A01G221100	TraesCS1B01G234400	TraesCS1D01G222700
TraesCS7A01G300300	TraesCS7B01G201200	TraesCS7D01G296000
TraesCS4A01G091800	TraesCS4B01G212700	TraesCS4D01G213700
TraesCS2A01G167400	TraesCS2B01G193700	TraesCS2D01G175100
TraesCS7A01G256000	TraesCS7B01G152600	TraesCS7D01G254400
TraesCS3A01G187000	TraesCS3B01G216400	TraesCS3D01G190800
TraesCS1A01G068300	TraesCS1B01G086600	TraesCS1D01G069700
TraesCS3A01G118900	TraesCS3B01G137900	TraesCS3D01G120800
TraesCS4A01G276400	TraesCS4B01G037300	TraesCS4D01G034600
TraesCS3A01G047200	TraesCS3B01G035600	TraesCS3D01G032700
TraesCS6A01G223600	TraesCS6B01G257700	TraesCS6D01G211800
TraesCS5A01G384000	TraesCS5B01G388800	TraesCS5D01G393400
TraesCS1A01G319700	TraesCS1B01G332000	TraesCS1D01G319500
TraesCS4A01G065900	TraesCS4B01G243300	TraesCS4D01G242900
TraesCS3A01G230600	TraesCS3B01G259900	TraesCS3D01G222700
TraesCS2A01G413700	TraesCS2B01G432500	TraesCS2D01G410900
TraesCS7A01G130000	TraesCS7B01G030000	TraesCS7D01G129100
TraesCS3A01G343600	TraesCS3B01G375600	TraesCS3D01G337400
TraesCS5A01G501800	TraesCS4B01G330300	TraesCS4D01G327200
TraesCS3A01G260700	TraesCS3B01G293900	TraesCS3D01G261000
TraesCS1A01G212300	TraesCS1B01G225900	TraesCS1D01G215300
TraesCS7A01G421400	TraesCS7B01G321700	TraesCS7D01G413700
TraesCS1A01G341500	TraesCS1B01G354200	TraesCS1D01G343800
TraesCS4A01G031600	TraesCS4B01G274500	TraesCS4D01G273200
TraesCS4A01G158400	TraesCS4B01G162900	TraesCS4D01G153900
TraesCS2A01G512500	TraesCS2B01G540400	TraesCS2D01G513900
TraesCS5A01G316400	TraesCS5B01G316900	TraesCS5D01G322600
TraesCS1A01G216900	TraesCS1B01G229900	TraesCS1D01G218700
TraesCS6A01G359700	TraesCS6B01G392600	TraesCS6D01G342700
TraesCS7A01G242000	TraesCS7B01G149400	TraesCS7D01G240900
TraesCS1A01G399700	TraesCS1B01G427800	TraesCS1D01G407400
TraesCS4A01G204500	TraesCS4B01G108100	TraesCS4D01G105300
TraesCS2A01G411800	TraesCS2B01G430400	TraesCS2D01G409100
TraesCS2A01G305900	TraesCS2B01G322600	TraesCS2D01G304300
TraesCS6A01G189800	TraesCS6B01G235200	TraesCS6D01G176800
TraesCS7A01G304600	TraesCS7B01G204900	TraesCS7D01G300100
TraesCS5A01G316800	TraesCS5B01G317400	TraesCS5D01G323100
TraesCS4A01G062200	TraesCS4B01G238900	TraesCS4D01G239000
TraesCS2A01G404000	TraesCS2B01G421900	TraesCS2D01G401000
TraesCS6A01G146200	TraesCS6B01G174400	TraesCS6D01G135500
TraesCS5A01G202900	TraesCS5B01G201400	TraesCS5D01G209300
TraesCS3A01G230100	TraesCS3B01G259400	TraesCS3D01G223200
TraesCS3A01G127800	TraesCS3B01G147000	TraesCS3D01G128800
TraesCS6A01G095300	TraesCS6B01G123300	TraesCS6D01G088100
TraesCS4A01G262200	TraesCS4B01G052600	TraesCS4D01G052800
TraesCS5A01G515900	TraesCS4B01G347200	TraesCS4D01G342200
TraesCS3A01G167700	TraesCS3B01G198700	TraesCS3D01G173800
TraesCS5A01G336500	TraesCS5B01G335500	TraesCS5D01G341200
TraesCS2A01G123800	TraesCS2B01G145700	TraesCS2D01G126600
TraesCS4A01G232300	TraesCS4B01G083600	TraesCS4D01G081600
TraesCS4A01G083800	TraesCS4B01G220300	TraesCS4D01G220600
TraesCS7A01G296900	TraesCS7B01G198800	TraesCS7D01G291500
TraesCS6A01G357500	TraesCS6B01G389500	TraesCS6D01G339500
TraesCS4A01G181300	TraesCS4B01G136400	TraesCS4D01G131200
TraesCS4A01G099400	TraesCS4B01G204900	TraesCS4D01G205800
TraesCS5A01G251400	TraesCS5B01G249500	TraesCS5D01G259300
TraesCS1A01G396000	TraesCS1B01G424400	TraesCS1D01G404000
TraesCS6A01G234500	TraesCS6B01G263200	TraesCS6D01G217000
TraesCS5A01G152300	TraesCS5B01G150900	TraesCS5D01G157500
TraesCS3A01G047700	TraesCS3B01G034500	TraesCS3D01G032000
TraesCS7A01G343000	TraesCS7B01G240000	TraesCS7D01G336400
TraesCS2A01G360200	TraesCS2B01G379300	TraesCS2D01G359000
TraesCS7A01G133000	TraesCS7B01G033800	TraesCS7D01G132600
TraesCS5A01G497800	TraesCS4B01G325500	TraesCS4D01G322400
TraesCS7A01G156000	TraesCS7B01G060100	TraesCS7D01G156400
TraesCS2A01G244000	TraesCS2B01G261300	TraesCS2D01G240400
TraesCS2A01G124400	TraesCS2B01G146200	TraesCS2D01G127200
TraesCS3A01G225800	TraesCS3B01G258600	TraesCS3D01G223900
TraesCS4A01G123800	TraesCS4B01G180600	TraesCS4D01G182100
TraesCS5A01G130300	TraesCS5B01G130200	TraesCS5D01G137800
TraesCS4A01G090000	TraesCS4B01G214200	TraesCS4D01G214900
TraesCS4A01G143300	TraesCS4B01G156100	TraesCS4D01G166300
TraesCS3A01G270500	TraesCS3B01G304300	TraesCS3D01G270300
TraesCS6A01G093300	TraesCS6B01G122200	TraesCS6D01G089000
TraesCS7A01G222800	TraesCS7B01G129300	TraesCS7D01G224400
TraesCS2A01G235400	TraesCS2B01G254700	TraesCS2D01G240000
TraesCS7A01G279500	TraesCS7B01G180600	TraesCS7D01G279000
TraesCS4A01G059200	TraesCS4B01G234800	TraesCS4D01G236000
TraesCS2A01G203600	TraesCS2B01G230900	TraesCS2D01G212100
TraesCS4A01G041000	TraesCS4B01G261900	TraesCS4D01G261900
TraesCS7A01G394200	TraesCS7B01G296200	TraesCS7D01G389600
TraesCS2A01G252700	TraesCS2B01G272400	TraesCS2D01G253300
TraesCS3A01G352600	TraesCS3B01G385200	TraesCS3D01G346600
TraesCS3A01G207900	TraesCS3B01G236600	TraesCS3D01G210800
TraesCS2A01G463500	TraesCS2B01G485500	TraesCS2D01G464700
TraesCS2A01G286900	TraesCS2B01G303900	TraesCS2D01G285500
TraesCS3A01G376400	TraesCS3B01G408900	TraesCS3D01G369200
TraesCS3A01G236200	TraesCS3B01G263600	TraesCS3D01G236700
TraesCS3A01G323000	TraesCS3B01G342700	TraesCS3D01G308500
TraesCS6A01G111700	TraesCS6B01G139800	TraesCS6D01G100500
TraesCS2A01G206200	TraesCS2B01G233400	TraesCS2D01G209900
TraesCS1A01G236500	TraesCS1B01G247200	TraesCS1D01G235900
TraesCS4A01G061200	TraesCS4B01G236700	TraesCS4D01G238200
TraesCS4A01G307900	TraesCS4B01G009900	TraesCS4D01G006100
TraesCS6A01G275000	TraesCS6B01G302500	TraesCS6D01G255300
TraesCS3A01G275100	TraesCS3B01G308800	TraesCS3D01G275000
TraesCS7A01G246000	TraesCS7B01G145500	TraesCS7D01G244500
TraesCS5A01G057500	TraesCS5B01G059200	TraesCS5D01G068800
TraesCS7A01G218400	TraesCS7B01G125300	TraesCS7D01G220100
TraesCS2A01G392800	TraesCS2B01G410900	TraesCS2D01G390900
TraesCS5A01G178900	TraesCS5B01G176600	TraesCS5D01G183400
TraesCS7A01G434400	TraesCS7B01G334200	TraesCS7D01G425100
TraesCS2A01G306800	TraesCS2B01G323500	TraesCS2D01G305300
TraesCS1A01G426700	TraesCS1B01G461600	TraesCS1D01G436500
TraesCS6A01G280800	TraesCS6B01G309600	TraesCS6D01G261100
TraesCS6A01G279200	TraesCS6B01G308000	TraesCS6D01G259600
TraesCS7A01G231700	TraesCS7B01G130200	TraesCS7D01G232000
TraesCS3A01G402600	TraesCS3B01G436000	TraesCS3D01G397600
TraesCS2A01G097800	TraesCS2B01G113500	TraesCS2D01G097200
TraesCS6A01G257000	TraesCS6B01G268000	TraesCS6D01G238300
TraesCS5A01G149000	TraesCS5B01G147600	TraesCS5D01G143800
TraesCS4A01G083300	TraesCS4B01G220900	TraesCS4D01G221200
TraesCS5A01G330000	TraesCS5B01G330200	TraesCS5D01G335800
TraesCS4A01G283700	TraesCS4B01G029400	TraesCS4D01G026900
TraesCS6A01G329300	TraesCS6B01G360100	TraesCS6D01G308200
TraesCS2A01G521700	TraesCS2B01G551200	TraesCS2D01G523500
TraesCS2A01G255700	TraesCS2B01G286700	TraesCS2D01G267000
TraesCS7A01G294300	TraesCS7B01G184000	TraesCS7D01G289700
TraesCS6A01G151000	TraesCS6B01G179100	TraesCS6D01G141000
TraesCS1A01G178100	TraesCS1B01G202200	TraesCS1D01G176600
TraesCS3A01G178600	TraesCS3B01G206100	TraesCS3D01G182100
TraesCS1A01G088100	TraesCS1B01G107100	TraesCS1D01G089400
TraesCS2A01G347800	TraesCS2B01G366200	TraesCS2D01G346100
TraesCS3A01G347600	TraesCS3B01G379500	TraesCS3D01G341200
TraesCS4A01G230500	TraesCS4B01G085400	TraesCS4D01G083500
TraesCS7A01G231100	TraesCS7B01G129600	TraesCS7D01G231200
TraesCS5A01G249100	TraesCS5B01G246800	TraesCS5D01G256300
TraesCS4A01G093400	TraesCS4B01G211000	TraesCS4D01G211700
TraesCS6A01G270600	TraesCS6B01G297700	TraesCS6D01G244500
TraesCS2A01G354400	TraesCS2B01G374900	TraesCS2D01G354600
TraesCS4A01G101900	TraesCS4B01G202700	TraesCS4D01G203600
TraesCS4A01G286500	TraesCS4B01G027900	TraesCS4D01G025400
TraesCS4A01G175900	TraesCS4B01G142000	TraesCS4D01G136800
TraesCS2A01G296700	TraesCS2B01G312900	TraesCS2D01G294600
TraesCS2A01G348000	TraesCS2B01G366400	TraesCS2D01G346300
TraesCS3A01G212200	TraesCS3B01G242600	TraesCS3D01G214800
TraesCS6A01G157700	TraesCS6B01G185500	TraesCS6D01G147100
TraesCS7A01G270300	TraesCS7B01G168600	TraesCS7D01G270800
TraesCS7A01G286800	TraesCS7B01G197500	TraesCS7D01G287800
TraesCS4A01G260800	TraesCS4B01G053800	TraesCS4D01G053800
TraesCS7A01G129300	TraesCS7B01G029200	TraesCS7D01G128300
TraesCS7A01G159300	TraesCS7B01G063900	TraesCS7D01G160300
TraesCS7A01G481600	TraesCS7B01G384000	TraesCS7D01G468700
TraesCS7A01G317600	TraesCS7B01G219000	TraesCS7D01G314300
TraesCS5A01G103000	TraesCS5B01G107300	TraesCS5D01G114900
TraesCS7A01G414600	TraesCS7B01G314500	TraesCS7D01G407700
TraesCS6A01G168100	TraesCS6B01G195800	TraesCS6D01G157200
TraesCS6A01G347800	TraesCS6B01G381300	TraesCS6D01G330800
TraesCS5A01G151100	TraesCS5B01G149600	TraesCS5D01G156100
TraesCS3A01G209700	TraesCS3B01G239500	TraesCS3D01G212600
TraesCS4A01G084400	TraesCS4B01G219800	TraesCS4D01G220200
TraesCS5A01G441000	TraesCS5B01G444700	TraesCS5D01G448100
TraesCS7A01G382200	TraesCS7B01G285000	TraesCS7D01G378700
TraesCS7A01G156300	TraesCS7B01G060300	TraesCS7D01G156700
TraesCS5A01G140600	TraesCS5B01G138900	TraesCS5D01G151900
TraesCS4A01G367400	TraesCS5B01G505300	TraesCS5D01G506000
TraesCS3A01G096900	TraesCS3B01G112700	TraesCS3D01G097500
TraesCS4A01G097500	TraesCS4B01G207000	TraesCS4D01G207800
TraesCS2A01G479500	TraesCS2B01G504000	TraesCS2D01G478700
TraesCS4A01G356400	TraesCS5B01G515800	TraesCS5D01G515900
TraesCS3A01G340400	TraesCS3B01G372000	TraesCS3D01G333900
TraesCS6A01G213300	TraesCS6B01G243400	TraesCS6D01G196000
TraesCS1A01G397100	TraesCS1B01G425400	TraesCS1D01G405000
TraesCS7A01G415300	TraesCS7B01G315200	TraesCS7D01G408500
TraesCS1A01G267700	TraesCS1B01G278400	TraesCS1D01G267600
TraesCS4A01G064200	TraesCS4B01G241500	TraesCS4D01G241100
TraesCS5A01G053000	TraesCS5B01G063400	TraesCS5D01G064300
TraesCS4A01G050200	TraesCS4B01G254400	TraesCS4D01G254200
TraesCS2A01G256000	TraesCS2B01G286500	TraesCS2D01G266700
TraesCS4A01G165200	TraesCS4B01G160800	TraesCS4D01G158000
TraesCS1A01G197200	TraesCS1B01G211800	TraesCS1D01G200700
TraesCS6A01G165800	TraesCS6B01G193200	TraesCS6D01G154400
TraesCS4A01G160600	TraesCS4B01G163700	TraesCS4D01G165100
TraesCS2A01G307400	TraesCS2B01G323900	TraesCS2D01G305700
TraesCS3A01G283900	TraesCS3B01G317600	TraesCS3D01G283800
TraesCS4A01G358100	TraesCS5B01G514400	TraesCS5D01G514800
TraesCS2A01G589200	TraesCS2B01G594500	TraesCS2D01G564800
TraesCS3A01G178800	TraesCS3B01G206500	TraesCS3D01G182300
TraesCS1A01G256900	TraesCS1B01G267500	TraesCS1D01G256300
TraesCS5A01G066400	TraesCS5B01G073100	TraesCS5D01G077400
TraesCS4A01G228300	TraesCS4B01G088000	TraesCS4D01G085100
TraesCS7A01G379300	TraesCS7B01G281200	TraesCS7D01G376200
TraesCS4A01G170500	TraesCS4B01G126700	TraesCS4D01G144300
TraesCS1A01G387700	TraesCS1B01G415200	TraesCS1D01G395700
TraesCS6A01G176700	TraesCS6B01G209200	TraesCS6D01G167400
TraesCS3A01G151700	TraesCS3B01G178300	TraesCS3D01G159300
TraesCS5A01G203200	TraesCS5B01G201900	TraesCS5D01G209600
TraesCS4A01G033400	TraesCS4B01G272000	TraesCS4D01G271200
TraesCS3A01G233000	TraesCS3B01G262400	TraesCS3D01G220100
TraesCS1A01G218000	TraesCS1B01G231400	TraesCS1D01G219700
TraesCS6A01G307200	TraesCS6B01G335700	TraesCS6D01G286300
TraesCS2A01G112800	TraesCS2B01G131600	TraesCS2D01G113300
TraesCS1A01G176300	TraesCS1B01G203800	TraesCS1D01G162600
TraesCS3A01G305500	TraesCS3B01G331000	TraesCS3D01G296400
TraesCS1A01G265000	TraesCS1B01G275700	TraesCS1D01G265200
TraesCS5A01G207300	TraesCS5B01G205600	TraesCS5D01G213400
TraesCS1A01G110300	TraesCS1B01G129300	TraesCS1D01G111900
TraesCS6A01G118900	TraesCS6B01G146900	TraesCS6D01G108800
TraesCS1A01G146200	TraesCS1B01G164300	TraesCS1D01G144700
TraesCS5A01G189300	TraesCS5B01G194200	TraesCS5D01G201700
TraesCS4A01G185300	TraesCS4B01G133300	TraesCS4D01G128300
TraesCS3A01G111400	TraesCS3B01G132400	TraesCS3D01G113600
TraesCS2A01G489800	TraesCS2B01G517700	TraesCS2D01G490100
TraesCS3A01G187200	TraesCS3B01G216600	TraesCS3D01G191000
TraesCS3A01G158600	TraesCS3B01G185400	TraesCS3D01G166300
TraesCS3A01G200900	TraesCS3B01G225800	TraesCS3D01G203000
TraesCS5A01G093200	TraesCS5B01G099300	TraesCS5D01G105500
TraesCS3A01G344300	TraesCS3B01G376200	TraesCS3D01G337800
TraesCS3A01G320200	TraesCS3B01G345700	TraesCS3D01G311000
TraesCS5A01G246900	TraesCS5B01G244000	TraesCS5D01G253400
TraesCS4A01G063400	TraesCS4B01G240400	TraesCS4D01G240200
TraesCS3A01G266100	TraesCS3B01G299400	TraesCS3D01G266200
TraesCS3A01G159900	TraesCS3B01G190600	TraesCS3D01G167100
TraesCS6A01G264700	TraesCS6B01G291700	TraesCS6D01G250200
TraesCS2A01G280000	TraesCS2B01G297500	TraesCS2D01G279000
TraesCS5A01G072500	TraesCS5B01G078500	TraesCS5D01G085200
TraesCS7A01G287200	TraesCS7B01G185500	TraesCS7D01G287500
TraesCS4A01G145300	TraesCS4B01G125700	TraesCS4D01G147600
TraesCS3A01G164700	TraesCS3B01G201400	TraesCS3D01G176800
TraesCS7A01G398600	TraesCS7B01G299300	TraesCS7D01G392900
TraesCS3A01G185300	TraesCS3B01G214900	TraesCS3D01G189200
TraesCS5A01G171900	TraesCS5B01G169400	TraesCS5D01G176700
TraesCS5A01G216000	TraesCS5B01G214500	TraesCS5D01G223800
TraesCS2A01G345300	TraesCS2B01G363700	TraesCS2D01G344000
TraesCS2A01G171500	TraesCS2B01G197900	TraesCS2D01G179100
TraesCS5A01G070500	TraesCS5B01G076300	TraesCS5D01G082400
TraesCS3A01G084500	TraesCS3B01G099400	TraesCS3D01G084400
TraesCS2A01G295700	TraesCS2B01G312200	TraesCS2D01G293600
TraesCS2A01G354100	TraesCS2B01G375200	TraesCS2D01G354900
TraesCS7A01G146000	TraesCS7B01G048400	TraesCS7D01G147500
TraesCS3A01G058200	TraesCS3B01G070700	TraesCS3D01G058400
TraesCS1A01G349900	TraesCS1B01G364200	TraesCS1D01G352600
TraesCS3A01G185900	TraesCS3B01G215500	TraesCS3D01G189900
TraesCS3A01G076900	TraesCS3B01G091100	TraesCS3D01G077100
TraesCS6A01G183800	TraesCS6B01G213100	TraesCS6D01G171300
TraesCS3A01G218500	TraesCS3B01G248600	TraesCS3D01G233900
TraesCS1A01G184500	TraesCS1B01G192600	TraesCS1D01G192200
TraesCS2A01G169000	TraesCS2B01G195300	TraesCS2D01G176600
TraesCS6A01G099400	TraesCS6B01G127600	TraesCS6D01G083000
TraesCS6A01G355000	TraesCS6B01G387800	TraesCS6D01G337200
TraesCS2A01G452300	TraesCS2B01G473800	TraesCS2D01G452100
TraesCS7A01G295100	TraesCS7B01G178000	TraesCS7D01G290100
TraesCS5A01G377100	TraesCS5B01G380700	TraesCS5D01G387100
TraesCS1A01G234400	TraesCS1B01G249100	TraesCS1D01G237600
TraesCS2A01G242900	TraesCS7B01G204000	TraesCS7D01G299100
TraesCS2A01G253700	TraesCS2B01G273300	TraesCS2D01G254200
TraesCS4A01G066900	TraesCS4B01G244500	TraesCS4D01G244900
TraesCS6A01G011700	TraesCS6B01G017900	TraesCS6D01G014600
TraesCS3A01G312900	TraesCS3B01G159000	TraesCS3D01G141400
TraesCS7A01G470900	TraesCS7B01G372700	TraesCS7D01G458300
TraesCS4A01G021600	TraesCS4B01G281900	TraesCS4D01G280500
TraesCS4A01G256800	TraesCS4B01G057700	TraesCS4D01G057900
TraesCS7A01G283200	TraesCS7B01G177300	TraesCS7D01G281800
TraesCS4A01G149900	TraesCS4B01G165100	TraesCS4D01G157200
TraesCS2A01G375000	TraesCS2B01G391900	TraesCS2D01G371300
TraesCS2A01G267100	TraesCS2B01G275200	TraesCS2D01G257000
TraesCS3A01G390000	TraesCS3B01G418800	TraesCS3D01G379700
TraesCS1A01G306300	TraesCS1B01G317100	TraesCS1D01G306000
TraesCS5A01G171100	TraesCS5B01G168600	TraesCS5D01G175800
TraesCS4A01G106700	TraesCS4B01G197600	TraesCS4D01G198100
TraesCS5A01G131400	TraesCS5B01G133400	TraesCS5D01G139900
TraesCS5A01G169600	TraesCS5B01G166400	TraesCS5D01G174000
TraesCS7A01G134700	TraesCS7B01G036100	TraesCS7D01G134300
TraesCS3A01G085500	TraesCS3B01G100700	TraesCS3D01G085500
TraesCS1A01G317300	TraesCS1B01G329700	TraesCS1D01G317200
TraesCS7A01G384900	TraesCS7B01G287800	TraesCS7D01G381400
TraesCS5A01G075600	TraesCS5B01G081900	TraesCS5D01G089200
TraesCS4A01G058800	TraesCS4B01G245900	TraesCS4D01G245300
TraesCS4A01G201200	TraesCS4B01G105300	TraesCS4D01G102200
TraesCS2A01G243300	TraesCS2B01G258400	TraesCS2D01G245600
TraesCS7A01G161400	TraesCS7B01G066500	TraesCS7D01G162700
TraesCS5A01G438800	TraesCS5B01G441600	TraesCS5D01G445900
TraesCS7A01G223700	TraesCS7B01G190500	TraesCS7D01G225400
TraesCS2A01G304100	TraesCS2B01G320800	TraesCS2D01G302700
TraesCS7A01G260100	TraesCS7B01G158100	TraesCS7D01G261100
TraesCS4A01G282800	TraesCS4B01G030500	TraesCS4D01G028000
TraesCS3A01G261300	TraesCS3B01G294400	TraesCS3D01G261400
TraesCS2A01G007800	TraesCS2B01G012900	TraesCS2D01G009600
TraesCS2A01G487000	TraesCS2B01G514100	TraesCS2D01G487300
TraesCS5A01G354900	TraesCS5B01G357100	TraesCS5D01G362200
TraesCS6A01G083900	TraesCS6B01G113200	TraesCS6D01G077500
TraesCS5A01G186600	TraesCS5B01G185000	TraesCS5D01G191900
TraesCS2A01G160300	TraesCS2B01G186600	TraesCS2D01G167700
TraesCS6A01G314700	TraesCS6B01G344700	TraesCS6D01G294000
TraesCS2A01G166400	TraesCS2B01G192300	TraesCS2D01G173700
TraesCS4A01G002100	TraesCS4B01G303000	TraesCS4D01G301500
TraesCS7A01G195700	TraesCS7B01G101400	TraesCS7D01G197200
TraesCS6A01G318800	TraesCS6B01G349000	TraesCS6D01G298000
TraesCS7A01G316600	TraesCS7B01G217600	TraesCS7D01G313500
TraesCS7A01G309700	TraesCS7B01G209700	TraesCS7D01G306400
TraesCS3A01G294400	TraesCS3B01G329000	TraesCS3D01G294200
TraesCS6A01G229900	TraesCS6B01G251900	TraesCS6D01G205100
TraesCS5A01G197800	TraesCS5B01G185900	TraesCS5D01G193100
TraesCS4A01G139300	TraesCS4B01G154300	TraesCS4D01G165700
TraesCS4A01G361900	TraesCS5B01G510900	TraesCS5D01G511200
TraesCS3A01G399200	TraesCS3B01G432200	TraesCS3D01G393400
TraesCS7A01G417900	TraesCS7B01G318000	TraesCS7D01G410900
TraesCS5A01G200500	TraesCS5B01G199100	TraesCS5D01G206200
TraesCS5A01G173800	TraesCS5B01G171200	TraesCS5D01G178300
TraesCS7A01G195600	TraesCS7B01G101300	TraesCS7D01G197100
TraesCS1A01G236700	TraesCS1B01G247000	TraesCS1D01G235700
TraesCS1A01G348700	TraesCS1B01G363400	TraesCS1D01G351700
TraesCS5A01G159400	TraesCS5B01G157200	TraesCS5D01G164500
TraesCS2A01G362200	TraesCS2B01G380000	TraesCS2D01G359700
TraesCS2A01G208500	TraesCS2B01G234900	TraesCS2D01G215200
TraesCS7A01G424700	TraesCS7B01G325300	TraesCS7D01G416900
TraesCS2A01G116700	TraesCS2B01G135900	TraesCS2D01G118400
TraesCS6A01G353600	TraesCS6B01G386200	TraesCS6D01G335900
TraesCS1A01G193200	TraesCS1B01G208000	TraesCS1D01G196900
TraesCS5A01G183200	TraesCS5B01G181400	TraesCS5D01G188300
TraesCS2A01G176300	TraesCS2B01G202700	TraesCS2D01G183700
TraesCS2A01G349300	TraesCS2B01G367700	TraesCS2D01G347700
TraesCS7A01G276300	TraesCS7B01G174100	TraesCS7D01G276200
TraesCS2A01G221900	TraesCS2B01G247400	TraesCS2D01G227900
TraesCS3A01G366600	TraesCS3B01G398200	TraesCS3D01G359500
TraesCS1A01G235900	TraesCS1B01G247900	TraesCS1D01G236400
TraesCS6A01G166100	TraesCS6B01G193500	TraesCS6D01G154700
TraesCS1A01G382900	TraesCS1B01G408600	TraesCS1D01G390600
TraesCS7A01G135800	TraesCS7B01G036900	TraesCS7D01G135900
TraesCS6A01G305200	TraesCS6B01G333500	TraesCS6D01G284400
TraesCS3A01G211500	TraesCS3B01G241900	TraesCS3D01G214200
TraesCS5A01G202200	TraesCS5B01G200800	TraesCS5D01G208600
TraesCS3A01G244300	TraesCS3B01G275700	TraesCS3D01G247100
TraesCS2A01G171000	TraesCS2B01G197400	TraesCS2D01G178700
TraesCS4A01G283200	TraesCS4B01G030400	TraesCS4D01G027800
TraesCS5A01G243200	TraesCS5B01G241100	TraesCS5D01G249800
TraesCS2A01G316100	TraesCS2B01G334300	TraesCS2D01G314100
TraesCS7A01G233600	TraesCS7B01G131900	TraesCS7D01G233800
TraesCS4A01G320500	TraesCS5B01G558300	TraesCS5D01G564700
TraesCS1A01G278100	TraesCS1B01G287000	TraesCS1D01G277200
TraesCS1A01G433500	TraesCS1B01G469400	TraesCS1D01G443100
TraesCS2A01G375900	TraesCS2B01G392800	TraesCS2D01G372100
TraesCS4A01G127400	TraesCS4B01G177300	TraesCS4D01G179000
TraesCS1A01G222900	TraesCS1B01G236200	TraesCS1D01G224500
TraesCS6A01G220600	TraesCS6B01G262100	TraesCS6D01G214600
TraesCS5A01G059800	TraesCS5B01G067100	TraesCS5D01G071300
TraesCS3A01G185500	TraesCS3B01G215100	TraesCS3D01G189400
TraesCS6A01G134100	TraesCS6B01G162400	TraesCS6D01G123400
TraesCS6A01G215900	TraesCS6B01G247000	TraesCS6D01G199600
TraesCS6A01G204900	TraesCS6B01G225600	TraesCS6D01G190100
TraesCS2A01G199600	TraesCS2B01G226900	TraesCS2D01G207200
TraesCS7A01G162000	TraesCS7B01G067300	TraesCS7D01G163600
TraesCS5A01G082200	TraesCS5B01G084100	TraesCS5D01G090400
TraesCS7A01G311400	TraesCS7B01G211100	TraesCS7D01G307900
TraesCS5A01G300100	TraesCS5B01G301300	TraesCS5D01G308100
TraesCS7A01G218600	TraesCS7B01G125500	TraesCS7D01G220300
TraesCS4A01G122100	TraesCS4B01G182000	TraesCS4D01G183800
TraesCS4A01G048700	TraesCS4B01G256100	TraesCS4D01G256200
TraesCS1A01G082600	TraesCS1B01G100200	TraesCS1D01G084000
TraesCS4A01G059300	TraesCS4B01G234900	TraesCS4D01G236100
TraesCS5A01G149900	TraesCS5B01G148500	TraesCS5D01G143100
TraesCS3A01G260500	TraesCS3B01G293600	TraesCS3D01G260700
TraesCS5A01G134000	TraesCS5B01G131500	TraesCS5D01G139300
TraesCS5A01G168800	TraesCS5B01G165600	TraesCS5D01G173100
TraesCS3A01G319000	TraesCS3B01G347100	TraesCS3D01G312300
TraesCS7A01G492400	TraesCS7B01G398100	TraesCS7D01G478800
TraesCS2A01G414600	TraesCS2B01G433800	TraesCS2D01G411900
TraesCS2A01G176500	TraesCS2B01G202900	TraesCS2D01G183900
TraesCS5A01G129300	TraesCS5B01G127900	TraesCS5D01G136800
TraesCS2A01G202300	TraesCS2B01G229400	TraesCS2D01G208600
TraesCS3A01G249400	TraesCS3B01G278300	TraesCS3D01G249400
TraesCS3A01G283000	TraesCS3B01G316700	TraesCS3D01G283000
TraesCS4A01G270500	TraesCS4B01G043600	TraesCS4D01G041100
TraesCS2A01G457600	TraesCS2B01G480000	TraesCS2D01G458300
TraesCS1A01G419500	TraesCS1B01G449600	TraesCS1D01G427300
TraesCS2A01G487500	TraesCS2B01G514800	TraesCS2D01G487700
TraesCS2A01G320000	TraesCS2B01G363300	TraesCS2D01G343300
TraesCS3A01G232500	TraesCS3B01G261800	TraesCS3D01G220700
TraesCS5A01G141000	TraesCS5B01G139300	TraesCS5D01G151400
TraesCS7A01G268900	TraesCS7B01G167200	TraesCS7D01G269500
TraesCS5A01G067500	TraesCS5B01G074400	TraesCS5D01G078700
TraesCS3A01G156200	TraesCS3B01G182800	TraesCS3D01G164000
TraesCS1A01G260200	TraesCS1B01G270700	TraesCS1D01G260100
TraesCS5A01G386500	TraesCS5B01G391400	TraesCS5D01G396300
TraesCS1A01G223700	TraesCS1B01G237000	TraesCS1D01G225300
TraesCS4A01G041600	TraesCS4B01G262600	TraesCS4D01G262700
TraesCS3A01G304600	TraesCS3B01G331900	TraesCS3D01G297300
TraesCS5A01G392300	TraesCS5B01G397100	TraesCS5D01G402100
TraesCS3A01G263400	TraesCS3B01G296600	TraesCS3D01G263200
TraesCS6A01G324200	TraesCS6B01G354600	TraesCS6D01G303900
TraesCS1A01G325900	TraesCS1B01G339200	TraesCS1D01G327700
TraesCS1A01G144100	TraesCS1B01G161500	TraesCS1D01G143200
TraesCS5A01G502700	TraesCS4B01G331300	TraesCS4D01G328200
TraesCS2A01G321000	TraesCS2B01G361700	TraesCS2D01G341700
TraesCS3A01G170900	TraesCS3B01G195700	TraesCS3D01G171100
TraesCS4A01G414000	TraesCS4B01G314700	TraesCS4D01G311800
TraesCS6A01G176200	TraesCS6B01G209300	TraesCS6D01G167600
TraesCS7A01G375700	TraesCS7B01G277300	TraesCS7D01G372200
TraesCS4A01G007500	TraesCS4B01G297400	TraesCS4D01G296300
TraesCS5A01G236100	TraesCS5B01G234400	TraesCS5D01G243100
TraesCS4A01G209800	TraesCS4B01G113300	TraesCS4D01G110800
TraesCS5A01G209800	TraesCS5B01G207900	TraesCS5D01G216100
TraesCS3A01G114700	TraesCS3B01G134100	TraesCS3D01G117100
TraesCS6A01G184400	TraesCS6B01G212100	TraesCS6D01G170600
TraesCS3A01G389100	TraesCS3B01G419700	TraesCS3D01G380600
TraesCS2A01G221200	TraesCS2B01G246900	TraesCS2D01G226900
TraesCS1A01G112600	TraesCS1B01G132800	TraesCS1D01G114200
TraesCS7A01G323800	TraesCS7B01G224700	TraesCS7D01G320900
TraesCS2A01G516300	TraesCS2B01G545100	TraesCS2D01G518100
TraesCS6A01G109100	TraesCS6B01G137700	TraesCS6D01G097500
TraesCS2A01G308800	TraesCS2B01G325600	TraesCS2D01G307000
TraesCS2A01G496800	TraesCS2B01G525100	TraesCS2D01G497000
TraesCS2A01G183300	TraesCS2B01G209900	TraesCS2D01G191100
TraesCS2A01G338400	TraesCS2B01G343500	TraesCS2D01G324600
TraesCS1A01G142000	TraesCS1B01G159700	TraesCS1D01G141100
TraesCS7A01G355500	TraesCS7B01G272300	TraesCS7D01G367500
TraesCS3A01G201000	TraesCS3B01G226300	TraesCS3D01G202800
TraesCS5A01G278800	TraesCS5B01G278100	TraesCS5D01G285700
TraesCS2A01G385400	TraesCS2B01G402300	TraesCS2D01G382100
TraesCS4A01G129000	TraesCS4B01G175700	TraesCS4D01G177600
TraesCS5A01G065300	TraesCS5B01G072100	TraesCS5D01G076100
TraesCS2A01G302100	TraesCS2B01G317900	TraesCS2D01G300800
TraesCS5A01G491700	TraesCS4B01G320300	TraesCS4D01G316800
TraesCS7A01G169100	TraesCS7B01G073900	TraesCS7D01G170200
TraesCS3A01G149000	TraesCS3B01G176200	TraesCS3D01G157100
TraesCS1A01G070500	TraesCS1B01G089000	TraesCS1D01G073000
TraesCS1A01G423100	TraesCS1B01G455200	TraesCS1D01G431700
TraesCS2A01G390700	TraesCS2B01G408600	TraesCS2D01G387900
TraesCS4A01G068700	TraesCS4B01G225800	TraesCS4D01G226500
TraesCS5A01G190900	TraesCS5B01G192400	TraesCS5D01G200100
TraesCS5A01G025400	TraesCS5B01G023300	TraesCS5D01G031800
TraesCS1A01G203100	TraesCS1B01G217100	TraesCS1D01G206600
TraesCS3A01G116300	TraesCS3B01G135400	TraesCS3D01G118200
TraesCS7A01G146200	TraesCS7B01G048700	TraesCS7D01G147700
TraesCS4A01G096100	TraesCS4B01G208500	TraesCS4D01G209200
TraesCS6A01G341900	TraesCS6B01G373800	TraesCS6D01G322200
TraesCS3A01G292200	TraesCS3B01G326800	TraesCS3D01G291900
TraesCS1A01G235500	TraesCS1B01G248200	TraesCS1D01G236700
TraesCS4A01G200400	TraesCS4B01G114900	TraesCS4D01G112400
TraesCS4A01G276900	TraesCS4B01G036800	TraesCS4D01G034100
TraesCS4A01G133200	TraesCS4B01G171400	TraesCS4D01G173500
TraesCS6A01G177500	TraesCS6B01G207200	TraesCS6D01G166800
TraesCS3A01G229100	TraesCS3B01G255500	TraesCS3D01G227300
TraesCS7A01G236400	TraesCS7B01G134500	TraesCS7D01G236600
TraesCS3A01G250400	TraesCS3B01G279900	TraesCS3D01G250800
TraesCS5A01G517700	TraesCS4B01G349100	TraesCS4D01G343800
TraesCS6A01G251400	TraesCS6B01G273900	TraesCS6D01G233200
TraesCS5A01G083200	TraesCS5B01G089300	TraesCS5D01G095700
TraesCS2A01G291000	TraesCS2B01G307400	TraesCS2D01G288900
TraesCS3A01G191200	TraesCS3B01G220600	TraesCS3D01G195000
TraesCS3A01G420400	TraesCS3B01G455800	TraesCS3D01G416200
TraesCS4A01G125600	TraesCS4B01G179100	TraesCS4D01G180500
TraesCS7A01G337900	TraesCS7B01G249200	TraesCS7D01G345200
TraesCS4A01G058000	TraesCS4B01G246900	TraesCS4D01G246300
TraesCS3A01G328200	TraesCS3B01G358200	TraesCS3D01G321800
TraesCS4A01G072600	TraesCS4B01G228500	TraesCS4D01G229400
TraesCS3A01G341000	TraesCS3B01G373000	TraesCS3D01G334500
TraesCS5A01G357400	TraesCS5B01G359900	TraesCS5D01G366500
TraesCS2A01G184400	TraesCS2B01G223000	TraesCS2D01G203300
TraesCS6A01G122300	TraesCS6B01G150600	TraesCS6D01G112400
TraesCS5A01G375100	TraesCS5B01G377200	TraesCS5D01G384700
TraesCS2A01G432800	TraesCS2B01G454100	TraesCS2D01G430800
TraesCS1A01G227700	TraesCS1B01G242000	TraesCS1D01G229400
TraesCS2A01G500400	TraesCS2B01G528300	TraesCS2D01G500600
TraesCS1A01G122800	TraesCS1B01G142000	TraesCS1D01G123700
TraesCS1A01G013700	TraesCS1B01G017900	TraesCS1D01G011600
TraesCS2A01G347900	TraesCS2B01G366300	TraesCS2D01G346200
TraesCS5A01G099700	TraesCS5B01G104900	TraesCS5D01G112000
TraesCS1A01G208000	TraesCS1B01G222000	TraesCS1D01G211300
TraesCS2A01G330000	TraesCS2B01G352300	TraesCS2D01G332700
TraesCS5A01G323200	TraesCS5B01G323700	TraesCS5D01G330300
TraesCS7A01G407400	TraesCS7B01G307500	TraesCS7D01G400900
TraesCS2A01G324700	TraesCS2B01G357600	TraesCS2D01G338200
TraesCS3A01G272900	TraesCS3B01G306500	TraesCS3D01G272300
TraesCS3A01G285700	TraesCS3B01G319600	TraesCS3D01G285500
TraesCS6A01G167800	TraesCS6B01G195400	TraesCS6D01G156700
TraesCS4A01G134900	TraesCS4B01G170300	TraesCS4D01G172300
TraesCS7A01G306300	TraesCS7B01G206500	TraesCS7D01G303000
TraesCS2A01G575700	TraesCS2B01G611600	TraesCS2D01G586500
TraesCS6A01G371800	TraesCS6B01G409400	TraesCS6D01G355800
TraesCS4A01G294000	TraesCS4B01G019900	TraesCS4D01G017800
TraesCS2A01G188200	TraesCS2B01G219000	TraesCS2D01G199400
TraesCS5A01G026000	TraesCS5B01G025200	TraesCS5D01G033800
TraesCS1A01G241400	TraesCS1B01G253200	TraesCS1D01G241300
TraesCS3A01G137100	TraesCS3B01G155000	TraesCS3D01G137900
TraesCS4A01G157700	TraesCS4B01G157000	TraesCS4D01G168700
TraesCS3A01G197300	TraesCS3B01G230900	TraesCS3D01G202600
TraesCS1A01G214300	TraesCS1B01G228100	TraesCS1D01G217200
TraesCS1A01G055300	TraesCS1B01G072100	TraesCS1D01G056000
TraesCS1A01G281700	TraesCS1B01G290800	TraesCS1D01G280900
TraesCS6A01G334700	TraesCS6B01G365100	TraesCS6D01G314200
TraesCS5A01G188400	TraesCS5B01G195200	TraesCS5D01G202600
TraesCS4A01G183000	TraesCS4B01G135600	TraesCS4D01G130300
TraesCS2A01G499600	TraesCS2B01G527700	TraesCS2D01G499700
TraesCS1A01G111300	TraesCS1B01G131600	TraesCS1D01G112800
TraesCS5A01G490800	TraesCS4B01G321300	TraesCS4D01G317900
TraesCS3A01G210700	TraesCS3B01G241300	TraesCS3D01G213600
TraesCS3A01G043600	TraesCS3B01G040000	TraesCS3D01G037200
TraesCS4A01G117400	TraesCS4B01G187000	TraesCS4D01G188300
TraesCS7A01G355000	TraesCS7B01G272700	TraesCS7D01G367800
TraesCS2A01G251900	TraesCS2B01G271800	TraesCS2D01G252700
TraesCS7A01G259400	TraesCS7B01G157200	TraesCS7D01G260400
TraesCS4A01G172400	TraesCS4B01G144100	TraesCS4D01G142700
TraesCS3A01G263700	TraesCS3B01G296900	TraesCS3D01G263600
TraesCS3A01G214100	TraesCS3B01G244800	TraesCS3D01G216700
TraesCS5A01G232800	TraesCS5B01G231100	TraesCS5D01G235400
TraesCS4A01G088500	TraesCS4B01G215700	TraesCS4D01G216200
TraesCS6A01G301600	TraesCS6B01G330800	TraesCS6D01G281000
TraesCS3A01G345000	TraesCS3B01G377100	TraesCS3D01G339000
TraesCS7A01G378100	TraesCS7B01G279900	TraesCS7D01G374900
TraesCS6A01G333900	TraesCS6B01G364600	TraesCS6D01G313100
TraesCS1A01G276600	TraesCS1B01G285800	TraesCS1D01G276100
TraesCS3A01G159500	TraesCS3B01G190200	TraesCS3D01G166800
TraesCS5A01G107500	TraesCS5B01G114800	TraesCS5D01G117000
TraesCS5A01G188900	TraesCS5B01G194800	TraesCS5D01G202100
TraesCS1A01G108100	TraesCS1B01G130300	TraesCS1D01G110900
TraesCS4A01G211600	TraesCS4B01G104900	TraesCS4D01G101800
TraesCS3A01G303800	TraesCS3B01G332500	TraesCS3D01G298000
TraesCS2A01G357000	TraesCS2B01G376200	TraesCS2D01G355800
TraesCS5A01G302100	TraesCS5B01G299400	TraesCS5D01G306700
TraesCS5A01G313200	TraesCS5B01G314100	TraesCS5D01G319900
TraesCS2A01G141900	TraesCS2B01G167100	TraesCS2D01G145400
TraesCS6A01G132800	TraesCS6B01G161100	TraesCS6D01G122500
TraesCS7A01G184500	TraesCS7B01G089300	TraesCS7D01G186000
TraesCS6A01G300500	TraesCS6B01G330200	TraesCS6D01G280400
TraesCS2A01G354900	TraesCS2B01G373600	TraesCS2D01G353600
TraesCS5A01G188100	TraesCS5B01G195500	TraesCS5D01G202900
TraesCS1A01G259200	TraesCS1B01G269600	TraesCS1D01G259000
TraesCS3A01G397900	TraesCS3B01G429900	TraesCS3D01G391800
TraesCS5A01G505500	TraesCS4B01G335800	TraesCS4D01G331300
TraesCS4A01G178800	TraesCS4B01G139000	TraesCS4D01G133700
TraesCS6A01G215500	TraesCS6B01G245100	TraesCS6D01G197800
TraesCS3A01G421900	TraesCS3B01G457100	TraesCS3D01G417000
TraesCS1A01G372400	TraesCS1B01G392400	TraesCS1D01G379000
TraesCS7A01G365900	TraesCS7B01G261600	TraesCS7D01G356600
TraesCS7A01G393700	TraesCS7B01G295700	TraesCS7D01G389000
TraesCS5A01G297000	TraesCS5B01G296300	TraesCS5D01G304100
TraesCS4A01G092400	TraesCS4B01G211900	TraesCS4D01G212700
TraesCS3A01G420500	TraesCS3B01G455900	TraesCS3D01G416100
TraesCS7A01G506600	TraesCS7B01G414200	TraesCS7D01G494700
TraesCS7A01G231400	TraesCS7B01G129800	TraesCS7D01G231600
TraesCS6A01G093100	TraesCS6B01G121900	TraesCS6D01G089300
TraesCS1A01G182900	TraesCS1B01G197800	TraesCS1D01G186400
TraesCS3A01G299000	TraesCS3B01G337500	TraesCS3D01G302700
TraesCS7A01G270800	TraesCS7B01G169100	TraesCS7D01G271200
TraesCS3A01G151800	TraesCS3B01G178800	TraesCS3D01G159700
TraesCS3A01G414000	TraesCS3B01G448800	TraesCS3D01G408500
TraesCS7A01G271700	TraesCS7B01G170300	TraesCS7D01G272000
TraesCS3A01G381200	TraesCS3B01G413900	TraesCS3D01G374400
TraesCS7A01G371400	TraesCS7B01G256700	TraesCS7D01G351900
TraesCS6A01G238500	TraesCS6B01G285900	TraesCS6D01G220900
TraesCS4A01G157200	TraesCS4B01G158600	TraesCS4D01G150800
TraesCS4A01G067000	TraesCS4B01G244600	TraesCS4D01G244800
TraesCS1A01G083100	TraesCS1B01G100600	TraesCS1D01G084400
TraesCS3A01G198400	TraesCS3B01G222700	TraesCS3D01G196700
TraesCS3A01G286700	TraesCS3B01G320900	TraesCS3D01G286400
TraesCS1A01G329400	TraesCS1B01G342800	TraesCS1D01G331500
TraesCS7A01G175500	TraesCS7B01G080900	TraesCS7D01G177100
TraesCS6A01G239200	TraesCS6B01G285300	TraesCS6D01G221600
TraesCS2A01G117400	TraesCS2B01G137400	TraesCS2D01G117800
TraesCS4A01G074200	TraesCS4B01G230500	TraesCS4D01G231800
TraesCS7A01G350900	TraesCS7B01G232000	TraesCS7D01G327900
TraesCS4A01G129400	TraesCS4B01G175100	TraesCS4D01G177000
TraesCS3A01G302700	TraesCS3B01G333600	TraesCS3D01G299100
TraesCS1A01G378600	TraesCS1B01G399600	TraesCS1D01G385500
TraesCS6A01G409200	TraesCS6B01G455100	TraesCS6D01G392800
TraesCS7A01G303400	TraesCS7B01G203600	TraesCS7D01G298800
TraesCS1A01G378200	TraesCS1B01G399000	TraesCS1D01G385200
TraesCS2A01G373200	TraesCS2B01G390300	TraesCS2D01G369400
TraesCS2A01G503200	TraesCS2B01G531200	TraesCS2D01G504000
TraesCS2A01G218600	TraesCS2B01G244000	TraesCS2D01G224800
TraesCS5A01G177400	TraesCS5B01G174600	TraesCS5D01G181600
TraesCS5A01G190400	TraesCS5B01G192800	TraesCS5D01G200500
TraesCS4A01G035300	TraesCS4B01G268000	TraesCS4D01G267400
TraesCS1A01G079600	TraesCS1B01G097600	TraesCS1D01G081300
TraesCS5A01G314700	TraesCS5B01G315600	TraesCS5D01G321000
TraesCS3A01G361700	TraesCS3B01G394100	TraesCS3D01G355400
TraesCS2A01G517500	TraesCS2B01G546000	TraesCS2D01G519000
TraesCS4A01G218400	TraesCS4B01G097200	TraesCS4D01G093600
TraesCS2A01G204400	TraesCS2B01G231900	TraesCS2D01G211500
TraesCS1A01G162600	TraesCS1B01G179700	TraesCS1D01G159800
TraesCS5A01G135500	TraesCS5B01G134400	TraesCS5D01G142100
TraesCS4A01G149000	TraesCS4B01G164500	TraesCS4D01G149700
TraesCS1A01G357300	TraesCS1B01G373800	TraesCS1D01G361500
TraesCS6A01G392800	TraesCS6B01G433000	TraesCS6D01G378500
TraesCS5A01G020800	TraesCS5B01G017800	TraesCS5D01G025900
TraesCS3A01G181500	TraesCS3B01G211500	TraesCS3D01G186300
TraesCS3A01G304700	TraesCS3B01G331800	TraesCS3D01G297200
TraesCS4A01G083200	TraesCS4B01G221000	TraesCS4D01G221300
TraesCS1A01G266200	TraesCS1B01G277200	TraesCS1D01G266400
TraesCS4A01G141800	TraesCS4B01G156200	TraesCS4D01G162900
TraesCS7A01G388900	TraesCS7B01G290800	TraesCS7D01G384800
TraesCS1A01G119300	TraesCS1B01G138700	TraesCS1D01G120100
TraesCS3A01G077600	TraesCS3B01G092400	TraesCS3D01G078200
TraesCS3A01G481000	TraesCS3B01G525300	TraesCS3D01G475800
TraesCS2A01G254300	TraesCS2B01G267800	TraesCS2D01G254800
TraesCS6A01G404500	TraesCS6B01G448800	TraesCS6D01G387700
TraesCS7A01G176500	TraesCS7B01G081500	TraesCS7D01G177800
TraesCS1A01G239200	TraesCS1B01G251400	TraesCS1D01G239400
TraesCS1A01G084500	TraesCS1B01G101800	TraesCS1D01G085900
TraesCS2A01G542800	TraesCS2B01G572600	TraesCS2D01G544000
TraesCS5A01G029600	TraesCS5B01G028200	TraesCS5D01G037300
TraesCS2A01G276300	TraesCS2B01G294000	TraesCS2D01G275300
TraesCS3A01G108600	TraesCS3B01G127600	TraesCS3D01G110400
TraesCS6A01G101600	TraesCS6B01G129600	TraesCS6D01G089900
TraesCS5A01G194500	TraesCS5B01G190000	TraesCS5D01G197700
TraesCS4A01G032900	TraesCS4B01G272400	TraesCS4D01G271500
TraesCS5A01G179400	TraesCS5B01G177300	TraesCS5D01G184100
TraesCS3A01G061200	TraesCS3B01G073700	TraesCS3D01G061000
TraesCS5A01G498100	TraesCS4B01G325900	TraesCS4D01G322800
TraesCS3A01G085000	TraesCS3B01G100200	TraesCS3D01G085100
TraesCS2A01G207000	TraesCS2B01G234100	TraesCS2D01G209000
TraesCS2A01G343200	TraesCS2B01G340800	TraesCS2D01G321500
TraesCS1A01G196300	TraesCS1B01G210900	TraesCS1D01G199700
TraesCS4A01G192600	TraesCS4B01G122700	TraesCS4D01G120700
TraesCS5A01G173300	TraesCS5B01G170700	TraesCS5D01G177800
TraesCS4A01G251500	TraesCS4B01G063300	TraesCS4D01G062300
TraesCS7A01G147300	TraesCS7B01G050500	TraesCS7D01G149000
TraesCS7A01G406500	TraesCS7B01G306500	TraesCS7D01G400200
TraesCS4A01G050700	TraesCS4B01G254000	TraesCS4D01G253900
TraesCS6A01G346700	TraesCS6B01G380300	TraesCS6D01G329700
TraesCS5A01G498800	TraesCS4B01G326800	TraesCS4D01G323500
TraesCS4A01G107200	TraesCS4B01G197200	TraesCS4D01G197500
TraesCS6A01G090300	TraesCS6B01G112400	TraesCS6D01G078000
TraesCS2A01G186600	TraesCS2B01G220600	TraesCS2D01G201300
TraesCS3A01G278500	TraesCS3B01G312700	TraesCS3D01G278800
TraesCS1A01G040600	TraesCS1B01G053600	TraesCS1D01G041200
TraesCS5A01G229500	TraesCS5B01G228300	TraesCS5D01G238000
TraesCS5A01G045200	TraesCS5B01G049400	TraesCS5D01G055300
TraesCS2A01G378200	TraesCS2B01G395100	TraesCS2D01G374500
TraesCS1A01G442400	TraesCS1B01G476500	TraesCS1D01G450200
TraesCS2A01G211300	TraesCS2B01G236900	TraesCS2D01G217500
TraesCS6A01G212200	TraesCS6B01G242800	TraesCS6D01G195400
TraesCS1A01G086900	TraesCS1B01G105300	TraesCS1D01G088300
TraesCS5A01G098900	TraesCS5B01G104100	TraesCS5D01G111200
TraesCS7A01G474200	TraesCS7B01G375600	TraesCS7D01G461200
TraesCS7A01G108400	TraesCS7B01G006400	TraesCS7D01G103300
TraesCS3A01G243800	TraesCS3B01G276400	TraesCS3D01G247600
TraesCS1A01G302500	TraesCS1B01G312700	TraesCS1D01G301900
TraesCS2A01G460000	TraesCS2B01G481700	TraesCS2D01G460300
TraesCS1A01G229400	TraesCS1B01G244700	TraesCS1D01G232600
TraesCS5A01G013100	TraesCS5B01G011300	TraesCS5D01G018500
TraesCS6A01G084200	TraesCS6B01G112800	TraesCS6D01G077700
TraesCS7A01G216200	TraesCS7B01G123400	TraesCS7D01G218000
TraesCS1A01G181900	TraesCS1B01G199100	TraesCS1D01G185000
TraesCS4A01G367500	TraesCS5B01G505200	TraesCS5D01G505900
TraesCS1A01G258000	TraesCS1B01G268400	TraesCS1D01G257300
TraesCS5A01G166600	TraesCS5B01G163800	TraesCS5D01G171000
TraesCS5A01G202300	TraesCS5B01G200900	TraesCS5D01G208700
TraesCS1A01G273000	TraesCS1B01G282800	TraesCS1D01G273100
TraesCS4A01G080000	TraesCS4B01G224000	TraesCS4D01G224300
TraesCS5A01G231500	TraesCS5B01G229800	TraesCS5D01G236500
TraesCS5A01G116100	TraesCS5B01G115500	TraesCS5D01G117900
TraesCS2A01G225200	TraesCS2B01G275100	TraesCS2D01G231100
TraesCS7A01G287500	TraesCS7B01G178500	TraesCS7D01G288100
TraesCS2A01G478300	TraesCS2B01G501500	TraesCS2D01G477500
TraesCS3A01G244700	TraesCS3B01G275200	TraesCS3D01G246700
TraesCS7A01G304400	TraesCS7B01G204700	TraesCS7D01G299900
TraesCS2A01G502900	TraesCS2B01G531000	TraesCS2D01G503800
TraesCS3A01G291500	TraesCS3B01G326100	TraesCS3D01G291200
TraesCS5A01G377800	TraesCS5B01G381400	TraesCS5D01G387800
[truncated: 5,288 more rows]
