# Supplementary material for: Hybrid sequencing reveals insight into heat sensing and signaling of bread wheat
Source: Plant J. 2019 Apr 23;98(6):1015–32. doi: 10.1111/tpj.14299 (PMC6850178; doi:10.1111/tpj.14299)
Supplement: Supplementary file 22 — Table S21. The KEGG and GO enrichment analysis of distinct categories based on the differential HS responses between the A‐, B‐ and D‐homeologues. [file TPJ-98-1015-s022.xls]

## Sheet: GO.enrichment.DEGs
Table S21. The GO enrichment analysis of distinct categories of DEGs based on the partitioned HS responses of homologous triplets. Heatmap showing the q-value significance of enriched GO terms. "NA" represent the terms were not enriched in relative time points. The later part of each sample name represents the DEGs in A, B and D subgenomes in homologous triplets. For example, the "5m_L_A" represe…
5m_L_A	5m_L_B	5m_L_D	10m_L_A	10m_L_B	10m_L_D	30m_L_A	30m_L_B	30m_L_D	1h_L_A	1h_L_B	1h_L_D	4h_L_A	4h_L_B	4h_L_D	5m_G_A	5m_G_B	5m_G_D	10m_G_A	10m_G_B	10m_G_D	30m_G_A	30m_G_B	30m_G_D	1h_G_A	1h_G_B	1h_G_D	4h_G_A	4h_G_B	4h_G_D	GO Term (Lev1)	GO Term (Lev2)	GO Term (Lev3)	GO ID (Lev4)	GO Term (Lev4)
NA	0.037	0.037	0.115	0.647	0.49	0.99	0.668	0.876	0.353	0.275	0.964	0.999	0.358	0.827	NA	NA	NA	0.97	0.937	0.919	0.909	0.959	1	0.726	0.937	NA	0.119	0.573	1	Biological Process	biological regulation	regulation of biological process	GO:0019222	regulation of metabolic process
NA	NA	NA	NA	NA	NA	0.065	0.139	0.081	0.001	0	0.76	0.615	0.017	0.004	NA	NA	NA	NA	NA	NA	NA	NA	NA	NA	NA	NA	NA	NA	NA	Biological Process	biological regulation	regulation of biological process	GO:0032879	regulation of localization			1	0.8	0.6	0.4	0.2
NA	NA	NA	NA	NA	NA	NA	0.019	0.02	NA	0.022	0.028	NA	NA	NA	NA	NA	NA	NA	NA	NA	NA	NA	NA	NA	NA	NA	NA	NA	NA	Biological Process	biological regulation	regulation of biological process	GO:0040012	regulation of locomotion			0.995	0.795	0.595	0.395	0.195
NA	NA	NA	0.089	0.664	NA	0.835	0.116	0.432	0.014	0.047	0.662	0.387	0.004	0.199	NA	NA	NA	NA	0.142	NA	NA	0.51	NA	NA	0.268	NA	NA	0.765	NA	Biological Process	biological regulation	regulation of biological process	GO:0048518	positive regulation of biological process			0.99	0.79	0.59	0.39	0.19
NA	NA	NA	0.167	NA	NA	0.929	0.113	0.221	0.02	0.203	0.842	0.776	0.749	0.506	NA	NA	NA	NA	NA	NA	NA	NA	NA	0.196	0.147	NA	NA	NA	NA	Biological Process	biological regulation	regulation of biological process	GO:0048583	regulation of response to stimulus			0.985	0.785	0.585	0.385	0.185
NA	NA	NA	0.218	NA	NA	0.13	0.176	0.283	0.044	0.1	0.459	0.861	0.096	0.267	NA	NA	NA	0.115	NA	NA	0.478	NA	NA	NA	NA	NA	NA	NA	NA	Biological Process	biological regulation	regulation of biological process	GO:0050793	regulation of developmental process			0.98	0.78	0.58	0.38	0.18
NA	0.057	0.057	0.52	0.637	0.637	0.314	0.2	0.519	0.03	0.018	0.329	0.917	0.848	0.854	NA	NA	NA	0.996	0.982	0.963	1	0.959	1	0.996	0.914	0.998	0.152	0.272	1	Biological Process	biological regulation	regulation of biological process	GO:0050794	regulation of cellular process			0.975	0.775	0.575	0.375	0.175
NA	NA	NA	0.151	NA	NA	0.908	0.331	0.192	0.063	0.041	0.324	NA	0.123	0.464	NA	NA	NA	NA	NA	NA	NA	NA	NA	NA	NA	NA	NA	NA	NA	Biological Process	biological regulation	regulation of biological process	GO:0051239	regulation of multicellular organismal process			0.97	0.77	0.57	0.37	0.17
NA	NA	NA	NA	NA	NA	NA	NA	NA	0.001	0.038	NA	0.081	NA	0.038	NA	NA	NA	NA	NA	NA	NA	NA	NA	NA	NA	NA	NA	NA	NA	Biological Process	biological regulation	regulation of biological process//regulation of biological quality	GO:0032844	regulation of homeostatic process			0.965	0.765	0.565	0.365	0.165
NA	NA	NA	0.005	NA	NA	0.003	0.034	0.484	0.004	0.152	0.075	0.192	0.086	0.021	NA	NA	NA	NA	NA	NA	0.237	0.247	0.004	0.128	0.087	NA	NA	NA	NA	Biological Process	biological regulation	regulation of biological quality	GO:0010817	regulation of hormone levels			0.96	0.76	0.56	0.36	0.16
NA	NA	NA	NA	NA	NA	NA	0.042	NA	NA	0.058	NA	NA	NA	NA	NA	NA	NA	NA	NA	NA	NA	NA	NA	NA	0.003	0.001	NA	NA	NA	Biological Process	biological regulation	regulation of biological quality	GO:0031647	regulation of protein stability			0.955	0.755	0.555	0.355	0.155
NA	NA	NA	0.55	NA	NA	0.439	0.946	0.993	0.02	0.087	0.387	0.169	0.962	0.923	NA	NA	NA	NA	0.366	0.031	0.897	0.922	0.078	0.653	0.603	NA	NA	NA	0.566	Biological Process	biological regulation	regulation of biological quality	GO:0042592	homeostatic process			0.95	0.75	0.55	0.35	0.15
NA	NA	NA	NA	NA	NA	0.197	NA	NA	0.02	0.202	NA	0.336	NA	0.201	NA	NA	NA	NA	NA	NA	NA	NA	NA	NA	NA	NA	NA	NA	NA	Biological Process	biological regulation	regulation of biological quality	GO:0051235	maintenance of location			0.945	0.745	0.545	0.345	0.145
NA	NA	NA	NA	NA	NA	NA	0.246	NA	NA	0.312	NA	NA	NA	NA	NA	NA	NA	NA	0.013	0	NA	NA	0.025	NA	NA	NA	NA	NA	NA	Biological Process	biological regulation	regulation of biological quality	GO:0090066	regulation of anatomical structure size			0.94	0.74	0.54	0.34	0.14
NA	NA	NA	NA	NA	NA	0.32	0.25	0.014	0.358	0.003	0.261	0.487	0.006	0.001	NA	NA	NA	NA	NA	NA	NA	NA	NA	NA	0	0.008	NA	0.091	0.034	Biological Process	biological regulation	regulation of molecular function	GO:0044093	positive regulation of molecular function			0.935	0.735	0.535	0.335	0.135
NA	NA	NA	NA	NA	NA	0.864	0.713	0.132	0.437	0.022	0.046	0.616	0.069	0.096	NA	NA	NA	NA	NA	NA	NA	NA	NA	NA	0.003	0.046	0.197	0.036	0.122	Biological Process	biological regulation	regulation of molecular function	GO:0050790	regulation of catalytic activity			0.93	0.73	0.53	0.33	0.13
NA	NA	NA	NA	NA	NA	0.003	0.001	NA	NA	NA	NA	NA	NA	NA	NA	NA	NA	NA	NA	NA	NA	NA	NA	NA	NA	NA	NA	NA	NA	Biological Process	biological regulation	regulation of molecular function	GO:0051098	regulation of binding			0.925	0.725	0.525	0.325	0.125
NA	NA	NA	NA	NA	NA	0.908	1	0.879	0.969	0.659	0.974	0.008	0.024	0.909	NA	NA	NA	NA	NA	NA	0.657	NA	NA	0.347	NA	NA	0.356	0.622	NA	Biological Process	cellular component organization or biogenesis	cellular component biogenesis	GO:0022613	ribonucleoprotein complex biogenesis			0.92	0.72	0.52	0.32	0.12
NA	NA	NA	NA	NA	NA	0.005	0.087	NA	0.135	0.107	NA	0.011	NA	NA	NA	NA	NA	NA	NA	NA	NA	NA	NA	NA	NA	NA	NA	NA	NA	Biological Process	cellular component organization or biogenesis	cellular component biogenesis	GO:0070589	cellular component macromolecule biosynthetic process			0.915	0.715	0.515	0.315	0.115
NA	NA	NA	NA	NA	NA	0.032	0.146	0.519	0.141	0.589	1	0.243	0.497	0.506	NA	NA	NA	NA	NA	NA	0.053	NA	NA	0.117	0.521	NA	0.037	0.734	NA	Biological Process	cellular process//cellular component organization or biogenesis	cellular component organization//cellular component biogenesis	GO:0022607	cellular component assembly			0.91	0.71	0.51	0.31	0.11
NA	NA	NA	NA	NA	NA	0.004	0.159	0.419	0.02	0.203	NA	0.338	0.309	0.202	NA	NA	NA	NA	NA	NA	NA	NA	NA	NA	NA	NA	NA	NA	NA	Biological Process	cellular process//cellular component organization or biogenesis	cellular component organization	GO:0010256	endomembrane system organization			0.905	0.705	0.505	0.305	0.105
NA	NA	NA	NA	0.601	0.296	0.016	0.082	0.428	0.171	0.442	1	0.192	0.189	0.069	NA	NA	NA	NA	NA	NA	0.043	0.749	0.535	0.089	0.462	NA	0.028	0.691	NA	Biological Process	cellular process//cellular component organization or biogenesis	cellular component organization	GO:0043933	macromolecular complex subunit organization			0.9	0.7	0.5	0.3	0.1
NA	NA	NA	NA	NA	NA	0.246	NA	0.872	0.044	0.997	0.97	0.289	0.997	0.588	NA	NA	NA	NA	0.164	0.006	NA	NA	0.367	NA	NA	NA	NA	NA	NA	Biological Process	cellular process//cellular component organization or biogenesis	cellular component organization	GO:0045229	external encapsulating structure organization			0.895	0.695	0.495	0.295	0.095
NA	NA	NA	NA	NA	NA	0.145	0.518	NA	0.224	0.63	NA	0.347	NA	NA	NA	NA	NA	NA	NA	0.023	NA	NA	0.072	NA	NA	NA	NA	NA	NA	Biological Process	cellular process//cellular component organization or biogenesis	cell wall organization or biogenesis//cellular component biogenesis	GO:0042546	cell wall biogenesis			0.89	0.69	0.49	0.29	0.09
NA	NA	NA	NA	NA	NA	0.122	0.65	0.781	0.822	0.738	NA	0.514	NA	NA	NA	NA	NA	NA	NA	0.033	NA	NA	0.102	NA	NA	NA	NA	NA	NA	Biological Process	cellular process	cell wall organization or biogenesis	GO:0044036	cell wall macromolecule metabolic process			0.885	0.685	0.485	0.285	0.085
NA	NA	NA	NA	NA	NA	0.202	NA	0.853	0.031	0.997	0.964	0.231	0.997	0.527	NA	NA	NA	NA	0.152	0.005	NA	NA	0.347	NA	NA	NA	NA	NA	NA	Biological Process	cellular process	cell wall organization or biogenesis	GO:0071555	cell wall organization			0.88	0.68	0.48	0.28	0.08
NA	NA	NA	NA	NA	NA	NA	NA	NA	NA	NA	NA	0.001	NA	NA	NA	NA	NA	NA	NA	NA	NA	NA	NA	NA	NA	NA	NA	NA	NA	Biological Process	cellular process//detoxification	cellular detoxification	GO:0046294	formaldehyde catabolic process			0.875	0.675	0.475	0.275	0.075
NA	NA	NA	NA	NA	NA	NA	0.018	0.017	NA	0	0.026	NA	0	0	NA	NA	NA	NA	NA	NA	NA	NA	NA	NA	0	0.001	NA	0.006	0.003	Biological Process	cellular process//detoxification	cellular detoxification	GO:0098869	cellular oxidant detoxification			0.87	0.67	0.47	0.27	0.07
NA	NA	NA	NA	0.121	NA	0.489	0.628	0.224	0.972	0.493	0.931	0.299	0.286	0.477	NA	NA	NA	0.051	0.052	0.031	0.222	0.238	0.003	NA	NA	NA	0.013	NA	NA	Biological Process	cellular process//developmental process//cellular component organization or biogenesis	cellular component organization//anatomical structure morphogenesis	GO:0032989	cellular component morphogenesis			0.865	0.665	0.465	0.265	0.065
NA	NA	NA	NA	NA	NA	NA	NA	NA	NA	NA	NA	NA	NA	NA	NA	NA	NA	0	NA	NA	0.001	NA	NA	NA	NA	NA	NA	NA	NA	Biological Process	cellular process//developmental process//negative regulation of biological process	negative regulation of cellular process//negative regulation of developmental process	GO:0045596	negative regulation of cell differentiation			0.86	0.66	0.46	0.26	0.06
NA	NA	NA	NA	NA	NA	NA	NA	NA	NA	NA	NA	NA	NA	NA	NA	NA	NA	0.001	NA	NA	0.01	NA	NA	NA	NA	NA	NA	NA	NA	Biological Process	cellular process//developmental process//regulation of biological process	regulation of cellular process//regulation of developmental process	GO:0045595	regulation of cell differentiation			0.855	0.655	0.455	0.255	0.055
NA	NA	NA	NA	0.023	NA	0.647	0.658	0.598	0.422	0.074	1	0.354	0.59	0.931	NA	NA	NA	0.155	0.137	0.114	0.569	0.492	0.025	NA	NA	NA	0.05	NA	NA	Biological Process	cellular process//developmental process//single-organism process	single-organism cellular process//single-organism developmental process	GO:0048869	cellular developmental process			0.85	0.65	0.45	0.25	0.05
NA	NA	NA	NA	NA	NA	NA	0.061	0.042	NA	NA	NA	NA	NA	NA	NA	NA	NA	NA	NA	NA	NA	NA	NA	NA	NA	NA	NA	NA	NA	Biological Process	cellular process	exocytic process	GO:0006904	vesicle docking involved in exocytosis			0.845	0.645	0.445	0.245	0.045
NA	NA	NA	NA	NA	NA	NA	NA	NA	NA	0.058	0.048	NA	NA	0.058	NA	NA	NA	NA	NA	NA	NA	NA	NA	NA	NA	NA	NA	NA	NA	Biological Process	cellular process//negative regulation of biological process	negative regulation of cellular process	GO:0060548	negative regulation of cell death			0.84	0.64	0.44	0.24	0.04
NA	NA	NA	NA	NA	NA	0.246	0.192	NA	0.029	0.022	NA	NA	NA	NA	NA	NA	NA	NA	NA	NA	NA	NA	NA	NA	NA	NA	NA	NA	NA	Biological Process	cellular process//positive regulation of biological process//cellular component organization or biogenesis	cellular component organization//positive regulation of cellular process	GO:0051130	positive regulation of cellular component organization			0.835	0.635	0.435	0.235	0.035
NA	NA	NA	NA	NA	NA	NA	NA	NA	0.028	NA	NA	0.051	NA	NA	NA	NA	NA	NA	NA	NA	NA	NA	NA	NA	NA	NA	NA	NA	NA	Biological Process	cellular process//positive regulation of biological process	positive regulation of cellular process	GO:0010942	positive regulation of cell death			0.83	0.63	0.43	0.23	0.03
NA	NA	NA	NA	NA	NA	NA	NA	NA	NA	0.003	NA	NA	0	0.002	NA	NA	NA	NA	NA	NA	NA	NA	NA	NA	0	NA	NA	NA	NA	Biological Process	cellular process//positive regulation of biological process	positive regulation of cellular process	GO:1900409	positive regulation of cellular response to oxidative stress			0.825	0.625	0.425	0.225	0.025
NA	NA	NA	NA	NA	NA	NA	NA	NA	NA	0.019	NA	NA	0	0.013	NA	NA	NA	NA	NA	NA	NA	NA	NA	NA	0.001	NA	NA	NA	NA	Biological Process	cellular process	protein folding	GO:0006458	'de novo' protein folding			0.82	0.62	0.42	0.22	0.02
NA	NA	NA	NA	NA	NA	0.025	0.017	NA	0.028	0.023	NA	0	0.032	0.021	NA	NA	NA	NA	NA	NA	NA	NA	NA	NA	NA	NA	NA	NA	NA	Biological Process	cellular process	protein folding	GO:0042026	protein refolding			0.815	0.615	0.415	0.215	0.015
NA	NA	NA	NA	NA	NA	0.159	0.132	NA	0.193	0.011	NA	0.294	0.017	0.165	NA	NA	NA	NA	NA	NA	NA	NA	NA	0.031	0	NA	NA	NA	NA	Biological Process	cellular process	protein folding	GO:0061077	chaperone-mediated protein folding			0.81	0.61	0.41	0.21	0.01
NA	NA	NA	NA	NA	NA	NA	0.015	0.057	0.692	0.635	0.532	0.804	NA	NA	NA	NA	NA	NA	NA	NA	NA	NA	NA	0.089	NA	NA	NA	NA	NA	Biological Process	cellular process//regulation of biological process	cell communication//regulation of cellular process	GO:0010646	regulation of cell communication			0.805	0.605	0.405	0.205	0.005
NA	NA	NA	NA	NA	NA	0.291	0.41	0.256	0.002	0.038	0.931	0.766	0.88	0.073	NA	NA	NA	NA	NA	NA	NA	NA	NA	NA	NA	NA	NA	NA	NA	Biological Process	cellular process//regulation of biological process//cellular component organization or biogenesis	cellular component organization//regulation of cellular process	GO:0051128	regulation of cellular component organization							0
NA	NA	NA	NA	NA	NA	NA	0.019	0.02	NA	0.022	0.028	NA	NA	NA	NA	NA	NA	NA	NA	NA	NA	NA	NA	NA	NA	NA	NA	NA	NA	Biological Process	cellular process//regulation of biological process//localization	regulation of cellular process//regulation of localization	GO:0051270	regulation of cellular component movement
NA	NA	NA	NA	NA	NA	NA	NA	NA	0.02	0.02	NA	NA	NA	0.015	NA	NA	NA	NA	NA	NA	NA	NA	NA	NA	NA	NA	NA	NA	NA	Biological Process	cellular process//regulation of biological process//localization	regulation of cellular process//regulation of localization	GO:0061088	regulation of sequestering of zinc ion
NA	NA	NA	NA	NA	NA	NA	NA	NA	0.016	0.178	0.008	0.299	NA	0.174	NA	NA	NA	NA	NA	NA	NA	NA	NA	NA	NA	NA	NA	NA	NA	Biological Process	cellular process//regulation of biological process	regulation of cellular process	GO:0010941	regulation of cell death
NA	NA	NA	NA	NA	NA	0.105	0.44	0.316	NA	0.02	0.072	0.275	0.686	NA	NA	NA	NA	NA	NA	NA	NA	NA	NA	NA	NA	NA	NA	NA	NA	Biological Process	cellular process//regulation of biological process	regulation of cellular process	GO:0045454	cell redox homeostasis
NA	NA	NA	NA	NA	NA	0.105	0.341	0.011	0.005	0.02	0.374	NA	0.153	0.002	NA	NA	NA	NA	NA	NA	NA	NA	NA	NA	NA	NA	NA	NA	NA	Biological Process	cellular process//regulation of biological process	regulation of cellular process	GO:0060627	regulation of vesicle-mediated transport
NA	NA	NA	NA	NA	NA	NA	0.066	0.047	NA	0.086	0.073	NA	0.004	0.09	NA	NA	NA	NA	NA	NA	NA	NA	NA	NA	0.004	NA	NA	NA	NA	Biological Process	cellular process//regulation of biological process	regulation of cellular process	GO:0080135	regulation of cellular response to stress
NA	NA	NA	0.549	0.637	NA	0.685	0.048	0.303	0.05	0.063	0.468	0.205	0.003	0.291	NA	NA	NA	NA	0.106	NA	NA	0.396	NA	NA	0.195	NA	NA	0.711	NA	Biological Process	cellular process//regulation of biological process	regulation of cellular process//positive regulation of biological process	GO:0048522	positive regulation of cellular process
NA	NA	NA	NA	NA	NA	0.015	0	0.007	0.02	0	0	0.002	0.001	NA	NA	NA	NA	NA	NA	NA	NA	NA	NA	NA	NA	NA	NA	NA	NA	Biological Process	cellular process//response to stimulus	cell communication//cellular response to stimulus	GO:0031668	cellular response to extracellular stimulus
NA	NA	NA	NA	NA	NA	0.079	0.55	NA	0.029	0.254	0.199	0	0.044	0.245	NA	NA	NA	NA	NA	NA	NA	NA	NA	NA	NA	NA	NA	0.087	NA	Biological Process	cellular process//response to stimulus	cellular response to stimulus//response to abiotic stimulus	GO:0071214	cellular response to abiotic stimulus
NA	NA	NA	NA	0.566	NA	0.01	0.119	0.194	0.073	0.071	0.716	0.284	0.359	0.609	NA	NA	NA	NA	NA	NA	NA	NA	NA	0.418	0.051	0.179	NA	0.65	0.34	Biological Process	cellular process//response to stimulus	cellular response to stimulus//response to chemical	GO:0070887	cellular response to chemical stimulus
NA	NA	NA	NA	0.658	NA	0.908	0.312	0.511	0.462	0.006	0.053	0.387	0.133	0.863	NA	NA	NA	NA	NA	NA	0.897	0.944	NA	NA	0.032	0.046	NA	0.838	0.152	Biological Process	cellular process//response to stimulus	cellular response to stimulus//response to stress	GO:0033554	cellular response to stress
NA	NA	NA	NA	0.68	NA	0.005	0.066	0.335	0.005	0.187	0.374	0.411	0.836	0.946	NA	NA	NA	NA	NA	NA	NA	0.949	0.785	0.752	0.687	0.394	0.308	0.263	NA	Biological Process	cellular process//signaling//single-organism process//regulation of biological process//response to stimulus	cell communication//regulation of cellular process//cellular response to stimulus//single organism signaling	GO:0007165	signal transduction
NA	NA	NA	NA	NA	NA	0.028	NA	0.071	0.002	NA	0.005	0.231	NA	NA	NA	NA	NA	NA	NA	NA	NA	NA	NA	NA	NA	NA	NA	NA	NA	Biological Process	cellular process	signal transduction	GO:0007186	G-protein coupled receptor signaling pathway
NA	NA	NA	NA	NA	NA	0.006	NA	NA	0.006	NA	NA	NA	NA	NA	NA	NA	NA	NA	NA	NA	NA	NA	NA	NA	NA	NA	NA	NA	NA	Biological Process	cellular process	signal transduction	GO:0007231	osmosensory signaling pathway
NA	NA	NA	NA	NA	NA	NA	NA	NA	NA	NA	NA	0.087	0.001	NA	NA	NA	NA	NA	NA	NA	NA	NA	NA	NA	NA	NA	NA	NA	NA	Biological Process	cellular process	signal transduction	GO:0007602	phototransduction
NA	NA	NA	NA	NA	NA	NA	NA	NA	NA	NA	NA	0.003	0.002	0.067	NA	NA	NA	NA	NA	NA	NA	NA	NA	NA	NA	NA	NA	0.017	NA	Biological Process	cellular process	signal transduction	GO:0010017	red or far-red light signaling pathway
NA	NA	NA	NA	NA	NA	NA	NA	NA	NA	0.028	0.028	NA	NA	NA	NA	NA	NA	NA	NA	NA	NA	NA	NA	NA	NA	NA	NA	NA	NA	Biological Process	cellular process	signal transduction	GO:0030968	endoplasmic reticulum unfolded protein response
NA	NA	NA	NA	NA	NA	0.005	0.028	0.191	0.005	0.242	0.324	0.354	0.612	0.705	NA	NA	NA	NA	NA	NA	NA	0.42	0.252	NA	0.21	0.083	0.041	0.093	NA	Biological Process	cellular process	signal transduction	GO:0035556	intracellular signal transduction
NA	NA	NA	NA	0.023	0.007	0.246	0.191	0.129	0.275	NA	NA	NA	0.358	0.24	NA	NA	NA	NA	NA	NA	NA	0.072	0.019	NA	NA	NA	NA	NA	NA	Biological Process	cellular process//single-organism process//cellular component organization or biogenesis	cellular component organization//single-organism cellular process	GO:0022411	cellular component disassembly
NA	NA	NA	NA	NA	NA	NA	0.246	NA	NA	0.312	NA	NA	NA	NA	NA	NA	NA	NA	0.013	0	NA	NA	0.025	NA	NA	NA	NA	NA	NA	Biological Process	cellular process//single-organism process//cellular component organization or biogenesis	cellular component organization//single-organism cellular process	GO:0032535	regulation of cellular component size
NA	NA	NA	NA	NA	NA	NA	NA	NA	NA	NA	NA	0.492	0.44	NA	NA	NA	NA	NA	NA	NA	NA	NA	NA	NA	NA	NA	0.05	NA	NA	Biological Process	cellular process//single-organism process//cellular component organization or biogenesis	cellular component organization//single-organism cellular process	GO:0097435	supramolecular fiber organization
NA	NA	NA	NA	NA	NA	NA	NA	NA	0.002	0.222	0.173	0.354	0.328	NA	NA	NA	NA	NA	NA	NA	NA	NA	NA	NA	NA	NA	NA	NA	NA	Biological Process	cellular process//single-organism process	single-organism cellular process	GO:0005984	disaccharide metabolic process
NA	NA	NA	NA	NA	NA	NA	NA	NA	NA	NA	NA	NA	NA	NA	NA	NA	NA	0.001	0.001	NA	0.004	0.006	NA	NA	NA	NA	NA	NA	NA	Biological Process	cellular process//single-organism process	single-organism cellular process	GO:0006020	inositol metabolic process
NA	NA	NA	NA	NA	NA	0.375	0.292	0.213	0.406	0.005	0.029	NA	0.497	NA	NA	NA	NA	NA	NA	NA	NA	0.1	NA	0.055	0.029	NA	0.055	0.094	NA	Biological Process	cellular process//single-organism process	single-organism cellular process	GO:0006486	protein glycosylation
NA	NA	NA	NA	NA	NA	NA	NA	NA	NA	NA	NA	NA	0.029	NA	NA	NA	NA	NA	NA	NA	NA	NA	NA	NA	NA	NA	NA	NA	NA	Biological Process	cellular process//single-organism process	single-organism cellular process	GO:0006771	riboflavin metabolic process
NA	NA	NA	NA	NA	NA	0.948	0.139	0.655	0.317	0.02	0.387	0.654	0.895	0.935	NA	NA	NA	NA	NA	NA	NA	0.344	0.201	0.215	0	0.063	NA	0.398	NA	Biological Process	cellular process//single-organism process	single-organism cellular process	GO:0008219	cell death
NA	NA	NA	NA	NA	NA	0.207	NA	NA	0.02	NA	0.167	NA	0.312	0.011	NA	NA	NA	0.008	0.009	NA	0.043	0.066	NA	NA	NA	NA	NA	0.078	0.02	Biological Process	cellular process//single-organism process	single-organism cellular process	GO:0009110	vitamin biosynthetic process
NA	NA	NA	NA	NA	NA	NA	NA	NA	NA	NA	NA	0.193	0.001	0	NA	NA	NA	NA	NA	NA	NA	NA	NA	NA	NA	NA	NA	NA	NA	Biological Process	cellular process//single-organism process	single-organism cellular process	GO:0015995	chlorophyll biosynthetic process
NA	NA	NA	NA	NA	NA	NA	0.025	0.02	NA	0.034	NA	NA	0.05	0.032	NA	NA	NA	NA	NA	NA	NA	0.009	0.003	NA	0.001	NA	NA	0.008	NA	Biological Process	cellular process//single-organism process	single-organism cellular process	GO:0015996	chlorophyll catabolic process
NA	NA	NA	NA	0.106	NA	0.939	0.55	0.183	NA	0.408	0.9	0.818	0.563	0.928	NA	NA	NA	NA	NA	NA	NA	NA	0.078	NA	NA	NA	0.011	NA	NA	Biological Process	cellular process//single-organism process	single-organism cellular process	GO:0016049	cell growth
NA	NA	NA	NA	NA	NA	0.657	0.889	0.706	0.747	0.026	0.459	0.101	0.848	0.63	NA	NA	NA	NA	0.106	0.002	NA	NA	0.223	NA	NA	NA	NA	NA	NA	Biological Process	cellular process//single-organism process	single-organism cellular process	GO:0019725	cellular homeostasis
NA	NA	NA	NA	NA	NA	NA	NA	NA	NA	NA	NA	0.354	0.321	NA	NA	NA	NA	NA	NA	NA	NA	NA	NA	NA	NA	NA	0.037	NA	NA	Biological Process	cellular process//single-organism process	single-organism cellular process	GO:0030029	actin filament-based process
NA	NA	NA	NA	0.049	0.014	NA	0.328	0.232	NA	NA	NA	NA	NA	NA	NA	NA	NA	NA	NA	NA	NA	NA	NA	NA	NA	NA	NA	NA	NA	Biological Process	cellular process//single-organism process	single-organism cellular process	GO:0032940	secretion by cell
NA	NA	NA	NA	NA	NA	0.017	0.622	0.224	0.017	0.264	0.638	0.001	0.85	0.731	NA	NA	NA	NA	0.052	0.031	NA	NA	NA	NA	NA	NA	NA	NA	NA	Biological Process	cellular process//single-organism process	single-organism cellular process	GO:0034637	cellular carbohydrate biosynthetic process
NA	NA	NA	NA	0.014	NA	0.105	NA	NA	0.116	0.095	NA	NA	NA	NA	NA	NA	NA	NA	NA	NA	NA	NA	NA	NA	NA	NA	NA	NA	0.009	Biological Process	cellular process//single-organism process	single-organism cellular process	GO:0036503	ERAD pathway
NA	NA	NA	NA	NA	NA	NA	0.053	0.036	NA	0.07	NA	NA	0	0	NA	NA	NA	NA	NA	NA	NA	NA	NA	NA	NA	NA	NA	NA	NA	Biological Process	cellular process//single-organism process	single-organism cellular process	GO:0042168	heme metabolic process
NA	NA	NA	NA	NA	NA	0.032	NA	NA	0.036	NA	NA	NA	NA	0.029	NA	NA	NA	NA	NA	NA	NA	NA	NA	NA	NA	NA	NA	NA	NA	Biological Process	cellular process//single-organism process	single-organism cellular process	GO:0042360	vitamin E metabolic process
NA	NA	NA	NA	NA	NA	NA	NA	NA	0.029	NA	0.026	NA	NA	0.022	NA	NA	NA	NA	NA	NA	NA	NA	NA	NA	NA	NA	NA	0.006	0.003	Biological Process	cellular process//single-organism process	single-organism cellular process	GO:0042723	thiamine-containing compound metabolic process
NA	NA	NA	NA	NA	NA	0.042	0.03	NA	0.045	NA	NA	NA	NA	NA	NA	NA	NA	NA	NA	NA	NA	NA	NA	NA	NA	NA	NA	NA	NA	Biological Process	cellular process//single-organism process	single-organism cellular process	GO:0043647	inositol phosphate metabolic process
NA	NA	NA	NA	NA	NA	0.572	NA	0.309	0.579	0.55	NA	0.731	0.04	0.116	NA	NA	NA	NA	NA	NA	NA	NA	NA	NA	NA	NA	NA	NA	NA	Biological Process	cellular process//single-organism process	single-organism cellular process	GO:0044802	single-organism membrane organization
NA	NA	NA	NA	NA	NA	NA	NA	NA	NA	NA	NA	0.014	0.009	NA	NA	NA	NA	NA	NA	NA	NA	NA	NA	NA	NA	NA	NA	NA	NA	Biological Process	cellular process//single-organism process	single-organism cellular process	GO:0080111	DNA demethylation
NA	NA	NA	0.261	0.339	NA	0.031	0.254	0.217	0.501	0.882	1	0.076	0.529	0.903	NA	NA	NA	0.142	0.006	0.003	0.542	0.094	0.001	NA	NA	NA	0.049	NA	NA	Biological Process	developmental process	anatomical structure development	GO:0009653	anatomical structure morphogenesis
NA	NA	NA	0.124	0.163	NA	0.175	0.716	NA	0.685	0.962	NA	0.621	0.793	NA	NA	NA	NA	0.07	0.07	0.042	0.287	0.291	0.005	NA	NA	NA	0.197	NA	NA	Biological Process	developmental process	anatomical structure development	GO:0009888	tissue development
NA	NA	NA	NA	0.069	NA	NA	NA	NA	0.903	0.116	0.818	0.734	0.42	0.868	NA	NA	NA	0.027	0.032	0.018	0.128	0.161	0.001	NA	NA	NA	0.007	NA	NA	Biological Process	developmental process	anatomical structure development	GO:0048468	cell development
NA	NA	NA	0.498	NA	NA	0.121	0.001	0.036	0.02	0.222	0.113	0.109	0.001	0.038	NA	NA	NA	0.331	0.316	0.272	0.853	0.324	0.019	NA	0.549	NA	NA	0.751	0.509	Biological Process	developmental process	anatomical structure development	GO:0048731	system development
NA	NA	NA	NA	NA	NA	NA	0.021	0.02	NA	NA	NA	NA	0.041	0.026	NA	NA	NA	NA	NA	NA	NA	NA	NA	NA	NA	NA	NA	NA	NA	Biological Process	developmental process	anatomical structure development	GO:0048829	root cap development
NA	NA	NA	NA	NA	NA	NA	NA	NA	NA	NA	NA	0.001	NA	NA	NA	NA	NA	NA	NA	NA	NA	NA	NA	NA	NA	NA	NA	NA	NA	Biological Process	developmental process	anatomical structure formation involved in morphogenesis	GO:0030435	sporulation resulting in formation of a cellular spore
NA	NA	NA	NA	NA	NA	0.022	0.014	0.139	NA	NA	NA	0.411	0.378	NA	NA	NA	NA	NA	0.011	0.006	NA	0.075	0.021	NA	NA	NA	NA	NA	NA	Biological Process	developmental process	anatomical structure formation involved in morphogenesis	GO:1905393	plant organ formation
NA	NA	NA	0.033	NA	NA	0.055	0.036	0.228	0.437	NA	NA	0.148	0.542	NA	NA	NA	NA	NA	NA	NA	NA	0.114	0.038	NA	NA	NA	NA	NA	NA	Biological Process	developmental process	anatomical structure morphogenesis	GO:0010016	shoot system morphogenesis
NA	NA	NA	NA	NA	NA	0.031	0.061	0.282	0.88	NA	NA	0.099	0.627	NA	NA	NA	NA	NA	0.027	0.015	NA	0.142	0.05	NA	NA	NA	NA	NA	NA	Biological Process	developmental process	anatomical structure morphogenesis	GO:0048646	anatomical structure formation involved in morphogenesis
NA	NA	NA	NA	NA	NA	NA	NA	NA	NA	NA	NA	NA	NA	NA	NA	NA	NA	0.007	0.007	0.005	0.039	0.058	0.014	NA	NA	NA	0.03	NA	NA	Biological Process	developmental process	anatomical structure morphogenesis	GO:0090626	plant epidermis morphogenesis
NA	NA	NA	NA	NA	NA	NA	0.26	0.191	NA	NA	NA	NA	NA	NA	NA	NA	NA	NA	0.014	0.008	NA	NA	NA	NA	NA	NA	NA	NA	NA	Biological Process	developmental process	anatomical structure morphogenesis	GO:0090698	post-embryonic plant morphogenesis
NA	NA	NA	NA	NA	NA	0.65	0.502	0.357	0.663	NA	NA	0.782	NA	NA	NA	NA	NA	NA	0.04	0.022	NA	NA	NA	NA	NA	NA	NA	NA	NA	Biological Process	developmental process	anatomical structure morphogenesis	GO:1905392	plant organ morphogenesis
NA	NA	NA	NA	0.049	NA	0.828	0.328	0.076	NA	0.187	0.746	0.596	0.309	0.79	NA	NA	NA	NA	NA	NA	NA	NA	0.039	NA	NA	NA	0.064	NA	NA	Biological Process	developmental process//growth	anatomical structure morphogenesis//developmental growth	GO:0060560	developmental growth involved in morphogenesis
NA	NA	NA	0.019	NA	NA	NA	0.116	0.081	0.173	0.145	0.122	NA	0.013	0.148	NA	NA	NA	NA	NA	NA	NA	NA	NA	NA	NA	NA	NA	NA	NA	Biological Process	developmental process//negative regulation of biological process	negative regulation of developmental process//negative regulation of multicellular organismal process	GO:0048581	negative regulation of post-embryonic development
NA	NA	NA	NA	NA	NA	NA	NA	NA	0.01	0.009	NA	NA	0.23	0.145	NA	NA	NA	NA	NA	NA	NA	NA	NA	NA	NA	NA	NA	NA	NA	Biological Process	developmental process//positive regulation of biological process	positive regulation of developmental process//positive regulation of multicellular organismal process	GO:0048582	positive regulation of post-embryonic development
NA	NA	NA	0.021	NA	NA	0.021	0.195	NA	0.107	NA	NA	0.178	0.37	0.246	NA	NA	NA	NA	NA	NA	NA	NA	NA	NA	NA	NA	NA	NA	NA	Biological Process	developmental process//regulation of biological process	anatomical structure morphogenesis//regulation of developmental process	GO:0022603	regulation of anatomical structure morphogenesis
NA	NA	NA	0.019	NA	NA	0.004	0.156	NA	0.069	NA	NA	0.118	0.302	NA	NA	NA	NA	NA	NA	NA	NA	NA	NA	NA	NA	NA	NA	NA	NA	Biological Process	developmental process//regulation of biological process	regulation of developmental process	GO:0048509	regulation of meristem development
NA	NA	NA	0.019	NA	NA	NA	0.17	0.123	0.252	0.22	0.17	NA	0.031	0.211	NA	NA	NA	0.008	NA	NA	0.043	NA	NA	NA	NA	NA	NA	NA	NA	Biological Process	developmental process//regulation of biological process	regulation of developmental process//negative regulation of biological process	GO:0051093	negative regulation of developmental process
NA	NA	NA	NA	NA	NA	NA	NA	NA	0.018	0.015	NA	NA	0.286	0.188	NA	NA	NA	NA	NA	NA	NA	NA	NA	NA	NA	NA	NA	NA	NA	Biological Process	developmental process//regulation of biological process	regulation of developmental process//positive regulation of biological process	GO:0051094	positive regulation of developmental process
NA	NA	NA	0.019	NA	NA	0.006	0.108	NA	0.159	NA	NA	0.243	0.218	NA	NA	NA	NA	NA	NA	NA	NA	NA	NA	NA	NA	NA	NA	NA	NA	Biological Process	developmental process//single-organism process	anatomical structure morphogenesis//single-organism developmental process	GO:0048532	anatomical structure arrangement
NA	NA	NA	NA	NA	NA	0.041	NA	NA	0.044	NA	NA	NA	NA	NA	NA	NA	NA	NA	NA	NA	NA	NA	NA	NA	NA	NA	NA	NA	NA	Biological Process	developmental process//single-organism process	anatomical structure morphogenesis//single-organism developmental process	GO:0048598	embryonic morphogenesis
NA	NA	NA	0.004	NA	NA	NA	NA	NA	0.029	NA	NA	NA	NA	NA	NA	NA	NA	0.001	NA	NA	NA	NA	NA	NA	NA	NA	NA	NA	NA	Biological Process	developmental process//single-organism process	single-organism developmental process//anatomical structure development	GO:0042335	cuticle development
NA	NA	NA	NA	NA	NA	0.346	0.268	0.194	0.38	NA	NA	NA	NA	NA	NA	NA	NA	NA	0.014	0.008	NA	NA	NA	NA	NA	NA	NA	NA	NA	Biological Process	developmental process//single-organism process	single-organism developmental process	GO:0010015	root morphogenesis
NA	NA	NA	NA	NA	NA	NA	NA	NA	NA	NA	NA	NA	NA	NA	NA	NA	NA	NA	0.002	0.002	NA	NA	NA	NA	NA	NA	NA	NA	NA	Biological Process	developmental process//single-organism process	single-organism developmental process	GO:0010311	lateral root formation
NA	NA	NA	NA	0.013	NA	NA	NA	NA	NA	0.312	NA	0.427	0.386	NA	NA	NA	NA	NA	NA	NA	NA	NA	NA	NA	NA	NA	NA	NA	NA	Biological Process	developmental process//single-organism process	single-organism developmental process	GO:0010374	stomatal complex development
NA	NA	NA	NA	NA	NA	0.811	0.037	0.017	0.381	0.756	0.188	0.543	0.508	0.787	NA	NA	NA	NA	0.058	0.034	NA	NA	NA	NA	NA	NA	NA	NA	NA	Biological Process	developmental process//single-organism process	single-organism developmental process	GO:0048364	root development
NA	NA	NA	0.276	NA	NA	0.106	0	0.036	0.05	0.095	0.686	0.556	0.203	0.506	NA	NA	NA	0.164	NA	NA	0.588	0.12	0.03	NA	0.271	NA	NA	0.57	0.261	Biological Process	developmental process//single-organism process	single-organism developmental process	GO:0048367	shoot system development
NA	NA	NA	NA	0.121	NA	0.972	0.17	0.032	NA	0.479	0.931	0.87	0.277	0.463	NA	NA	NA	NA	NA	NA	NA	NA	0.092	NA	NA	NA	0.152	NA	NA	Biological Process	developmental process//single-organism process	single-organism developmental process	GO:0048589	developmental growth
NA	NA	NA	NA	NA	NA	NA	0.192	0.132	NA	NA	NA	NA	NA	NA	NA	NA	NA	NA	0.011	0.006	NA	NA	NA	NA	NA	NA	NA	NA	NA	Biological Process	developmental process//single-organism process	single-organism developmental process	GO:0090696	post-embryonic plant organ development
NA	NA	NA	NA	0.017	NA	NA	NA	NA	NA	0.036	0.459	0.264	0.061	0.497	NA	NA	NA	NA	NA	NA	NA	NA	NA	NA	NA	NA	0.028	NA	NA	Biological Process	growth	cell growth//developmental growth	GO:0048588	developmental cell growth
NA	NA	NA	NA	NA	NA	NA	NA	NA	NA	NA	NA	NA	NA	NA	NA	NA	NA	NA	NA	NA	NA	NA	NA	NA	NA	NA	0.016	NA	NA	Biological Process	growth	cell growth	GO:0009825	multidimensional cell growth
NA	NA	NA	NA	0.041	NA	0.785	0.282	0.056	NA	0.139	0.695	0.529	0.253	0.731	NA	NA	NA	NA	NA	NA	NA	NA	0.03	NA	NA	NA	0.055	NA	NA	Biological Process	growth	cell growth	GO:0009826	unidimensional cell growth
NA	NA	NA	NA	NA	NA	NA	0	NA	NA	0	NA	NA	NA	NA	NA	NA	NA	NA	NA	NA	NA	NA	NA	NA	0	0	NA	NA	NA	Biological Process	immune system process	immune effector process	GO:0002679	respiratory burst involved in defense response
NA	NA	NA	NA	NA	NA	NA	0.268	0.547	NA	0.111	NA	NA	0.585	0.845	NA	NA	NA	NA	NA	NA	NA	0.291	0.135	NA	0.003	0.046	NA	0.31	NA	Biological Process	immune system process//response to stimulus	immune response	GO:0045087	innate immune response
NA	NA	NA	0.98	0.953	0.695	0.01	0	0.017	0.017	0.016	0.465	0.031	0.129	0.151	NA	NA	NA	0.363	0.39	0.31	0.853	0.949	1	NA	0.575	0.162	0.978	0.792	0.666	Biological Process	localization	establishment of localization	GO:0006810	transport
NA	NA	NA	NA	NA	NA	0.218	0.041	0.486	0.185	0.011	0.968	0.841	0.052	0.245	NA	NA	NA	NA	NA	NA	0.616	0.537	NA	NA	0.288	NA	NA	NA	0.272	Biological Process	localization	establishment of localization	GO:0045184	establishment of protein localization
NA	NA	NA	NA	NA	NA	NA	0.036	0.035	NA	0.042	0.048	NA	NA	NA	NA	NA	NA	NA	NA	NA	NA	NA	NA	NA	NA	NA	NA	NA	NA	Biological Process	localization	localization of cell	GO:0048870	cell motility
NA	NA	NA	NA	NA	NA	0.105	0.003	0.224	0.247	0.02	0.978	0.895	0.088	0.326	NA	NA	NA	NA	NA	NA	0.657	0.592	NA	NA	0.321	NA	NA	NA	0.305	Biological Process	localization	macromolecule localization	GO:0008104	protein localization
NA	NA	NA	NA	NA	NA	0.08	0.374	0.266	0.002	0.088	0.381	0.201	0.6	0.477	NA	NA	NA	NA	NA	NA	NA	NA	NA	NA	NA	NA	NA	NA	NA	Biological Process	localization	macromolecule localization	GO:0010876	lipid localization
NA	NA	NA	NA	NA	NA	0.031	NA	NA	0.032	NA	NA	0.065	NA	NA	NA	NA	NA	NA	NA	NA	NA	NA	NA	NA	NA	NA	NA	NA	NA	Biological Process	localization	maintenance of location	GO:0019915	lipid storage
NA	NA	NA	NA	NA	NA	NA	0.019	0.02	NA	0.022	0.028	NA	NA	NA	NA	NA	NA	NA	NA	NA	NA	NA	NA	NA	NA	NA	NA	NA	NA	Biological Process	locomotion	cell motility	GO:0016477	cell migration
NA	NA	NA	NA	NA	NA	NA	0.019	0.02	NA	0.022	0.028	NA	NA	NA	NA	NA	NA	NA	NA	NA	NA	NA	NA	NA	NA	NA	NA	NA	NA	Biological Process	locomotion//regulation of biological process	regulation of locomotion//cell motility	GO:2000145	regulation of cell motility
NA	NA	NA	0.027	NA	NA	0.307	NA	NA	0.004	0.665	0.005	0.087	0.019	0	NA	NA	NA	NA	NA	NA	0.053	0.092	0	0.048	0.022	NA	NA	NA	NA	Biological Process	metabolic process	biosynthetic process//hormone metabolic process	GO:0042446	hormone biosynthetic process
NA	0.074	0.074	0.624	0.861	0.551	0.902	0.815	0.282	0.767	0.583	0.383	0.97	0.187	0.132	NA	NA	NA	0.429	0.027	0.033	0.897	0.094	0.131	0.921	0.804	NA	0.439	0.134	0.603	Biological Process	metabolic process	biosynthetic process//organic substance metabolic process	GO:1901576	organic substance biosynthetic process
NA	NA	NA	0.52	0.923	NA	0.939	1	0.42	0.497	0.593	0.801	0.243	0.133	0.59	NA	NA	NA	0.253	0.01	0.22	0.121	0.326	0.023	0.615	0.066	0.222	0.525	0.319	0.937	Biological Process	metabolic process	catabolic process//organic substance metabolic process	GO:1901575	organic substance catabolic process
NA	0.074	0.074	0.897	0.962	0.849	1	0.988	0.91	0.954	0.099	0.883	0.836	0.022	0.088	NA	NA	NA	0.996	0.861	0.405	0.729	0.42	0.964	0.996	0.614	0.998	0.301	0.091	0.648	Biological Process	metabolic process//cellular process	cellular metabolic process	GO:0006725	cellular aromatic compound metabolic process
NA	NA	NA	NA	0.963	NA	0.804	0.008	0.527	0.406	0.364	0.011	0.065	0.869	0.456	NA	NA	NA	0.589	0.238	0.497	1	0.852	0.785	NA	0.635	0.477	0.994	0.65	0.509	Biological Process	metabolic process//cellular process	cellular metabolic process	GO:0006793	phosphorus metabolic process
NA	NA	NA	NA	NA	NA	NA	0.014	0.014	NA	NA	NA	NA	NA	NA	NA	NA	NA	NA	NA	NA	NA	NA	NA	NA	NA	NA	NA	NA	NA	Biological Process	metabolic process//cellular process	cellular metabolic process	GO:0010191	mucilage metabolic process
NA	NA	NA	NA	NA	NA	0.137	0.895	0.502	0.001	0.104	0.149	0	0.286	0.946	NA	NA	NA	0.115	0.004	0.002	0.478	0.396	0.227	NA	NA	NA	NA	NA	NA	Biological Process	metabolic process//cellular process	cellular metabolic process	GO:0044262	cellular carbohydrate metabolic process
NA	0.074	0.074	0.878	0.962	0.842	1	0.946	0.864	0.822	0.121	0.896	0.848	0.008	0.047	NA	NA	NA	0.996	0.834	0.365	0.69	0.238	0.771	0.996	0.575	0.998	0.266	0.087	0.603	Biological Process	metabolic process//cellular process	cellular metabolic process	GO:0046483	heterocycle metabolic process
NA	NA	NA	NA	NA	NA	NA	0.503	0.071	0.982	0.027	0.149	0.033	0.001	0	NA	NA	NA	NA	0.106	0.082	0.478	0.073	0.015	NA	0.191	NA	NA	0.443	NA	Biological Process	metabolic process//cellular process	cellular metabolic process	GO:0051186	cofactor metabolic process
NA	NA	NA	NA	NA	NA	0.405	0.748	0.568	0.918	0.439	0.788	0.487	0.092	0.408	NA	NA	NA	NA	NA	NA	NA	NA	NA	NA	0.004	0.049	NA	0.319	0.13	Biological Process	metabolic process//cellular process	cellular metabolic process	GO:0072593	reactive oxygen species metabolic process
NA	0.084	0.084	0.98	0.953	0.693	1	1	0.778	1	0.798	0.931	0.992	0.009	0.092	NA	NA	NA	0.996	0.425	0.583	0.897	0.518	0.963	0.996	0.604	0.998	0.314	0.087	0.83	Biological Process	metabolic process//cellular process	nitrogen compound metabolic process//cellular metabolic process	GO:0034641	cellular nitrogen compound metabolic process
NA	NA	NA	0.471	0.601	NA	0.902	0.312	0.578	0.209	0.076	0.795	0.514	0	0.136	NA	NA	NA	NA	0.072	NA	NA	0.291	NA	NA	0.132	NA	NA	0.65	NA	Biological Process	metabolic process//cellular process//positive regulation of biological process	positive regulation of metabolic process//cellular metabolic process//positive regulation of cellular process	GO:0031325	positive regulation of cellular metabolic process
NA	0.037	0.037	0.261	0.637	0.458	0.996	0.565	0.813	0.412	0.178	0.931	0.999	0.582	0.946	NA	NA	NA	0.97	0.934	0.915	0.897	0.949	1	0.921	0.914	NA	0.212	0.485	1	Biological Process	metabolic process//cellular process//regulation of biological process	regulation of metabolic process//cellular metabolic process//regulation of cellular process	GO:0031323	regulation of cellular metabolic process
NA	NA	NA	0.728	NA	NA	0.972	1	0.979	0.255	0.07	0.009	0.101	0.006	0	NA	NA	NA	0.008	0.001	0.006	0.277	0.094	0.014	NA	0.745	NA	NA	0.65	NA	Biological Process	metabolic process//cellular process//single-organism process	cellular metabolic process//organic substance metabolic process//single-organism cellular process	GO:0006082	organic acid metabolic process
NA	NA	NA	0.42	NA	NA	0.697	0.517	0.228	0.016	0.246	0.005	0.01	0.44	0	NA	NA	NA	0.237	0.238	0.2	0.721	0.238	0.008	NA	NA	NA	NA	NA	NA	Biological Process	metabolic process//cellular process//single-organism process	cellular metabolic process//single-organism cellular process	GO:0044255	cellular lipid metabolic process
NA	NA	NA	NA	NA	NA	NA	NA	NA	0.037	0.279	0.226	0.006	0.398	NA	NA	NA	NA	NA	NA	NA	NA	NA	NA	NA	NA	NA	NA	NA	NA	Biological Process	metabolic process//cellular process//single-organism process	cellular metabolic process//single-organism metabolic process//organic substance metabolic process//single-organism cellular process	GO:0006081	cellular aldehyde metabolic process
NA	NA	NA	0.019	NA	NA	0.145	NA	NA	0.001	NA	0.005	0.02	0.241	0.005	NA	NA	NA	NA	NA	NA	0.035	0.051	0	0.031	0.008	NA	NA	NA	NA	Biological Process	metabolic process	hormone metabolic process	GO:0016131	brassinosteroid metabolic process
NA	NA	NA	NA	NA	NA	0.972	NA	NA	0.186	0.719	0.65	NA	0.153	0.005	NA	NA	NA	NA	NA	NA	NA	NA	NA	NA	NA	NA	NA	NA	NA	Biological Process	metabolic process	methylation	GO:0043414	macromolecule methylation
NA	NA	NA	NA	NA	NA	NA	NA	NA	0.008	NA	NA	NA	NA	NA	NA	NA	NA	NA	NA	NA	NA	NA	NA	NA	NA	NA	NA	NA	NA	Biological Process	metabolic process//negative regulation of biological process	catabolic process//negative regulation of metabolic process	GO:0009895	negative regulation of catabolic process
NA	NA	NA	NA	NA	NA	NA	NA	NA	NA	NA	NA	0.02	NA	NA	NA	NA	NA	NA	NA	NA	NA	NA	NA	NA	NA	NA	NA	NA	NA	Biological Process	metabolic process//negative regulation of biological process	negative regulation of metabolic process	GO:0045833	negative regulation of lipid metabolic process
NA	NA	NA	NA	NA	NA	NA	NA	NA	NA	NA	NA	0.002	NA	NA	NA	NA	NA	NA	NA	NA	NA	NA	NA	NA	NA	NA	NA	NA	NA	Biological Process	metabolic process//negative regulation of biological process	negative regulation of metabolic process	GO:0045912	negative regulation of carbohydrate metabolic process
NA	NA	NA	NA	NA	NA	0.996	0.988	0.943	0.984	0.509	0.795	0.354	0.715	0.985	NA	NA	NA	NA	0.072	0.039	0.569	0.202	0.759	0.725	0.645	NA	0.735	0.837	NA	Biological Process	metabolic process	organic substance metabolic process	GO:1901135	carbohydrate derivative metabolic process
NA	0.074	0.074	0.688	0.962	0.849	1	0.962	0.918	0.64	0.226	0.804	0.755	0.01	0.039	NA	NA	NA	0.996	0.866	0.415	0.588	0.117	0.35	0.935	0.39	0.998	0.308	0.093	0.662	Biological Process	metabolic process	organic substance metabolic process	GO:1901360	organic cyclic compound metabolic process
NA	NA	NA	0.115	NA	NA	0.01	0.659	NA	0	0.324	0.035	0.218	0.515	0.072	NA	NA	NA	0.058	0.059	NA	0.017	0.022	0.004	0.138	0.094	NA	NA	NA	NA	Biological Process	metabolic process	organic substance metabolic process	GO:1901615	organic hydroxy compound metabolic process
NA	NA	NA	0.405	0.566	NA	0.731	0.15	0.428	0.281	0.439	0.586	0.987	0.007	0.209	NA	NA	NA	NA	0.05	NA	NA	0.223	NA	NA	NA	NA	NA	0.576	NA	Biological Process	metabolic process//positive regulation of biological process	biosynthetic process//positive regulation of metabolic process	GO:0009891	positive regulation of biosynthetic process
NA	NA	NA	0.471	0.601	NA	0.897	0.299	0.568	0.189	0.258	0.788	0.836	0.008	0.41	NA	NA	NA	NA	0.072	NA	NA	0.291	NA	NA	NA	NA	NA	0.65	NA	Biological Process	metabolic process//positive regulation of biological process	nitrogen compound metabolic process//positive regulation of metabolic process	GO:0051173	positive regulation of nitrogen compound metabolic process
NA	NA	NA	0.471	0.601	NA	0.897	0.301	0.568	0.191	0.26	0.788	0.837	0.046	0.869	NA	NA	NA	NA	0.072	NA	NA	0.291	NA	NA	NA	NA	NA	0.65	NA	Biological Process	metabolic process//positive regulation of biological process	positive regulation of metabolic process	GO:0010604	positive regulation of macromolecule metabolic process
NA	NA	NA	NA	NA	NA	NA	NA	NA	NA	0.017	NA	NA	0	0.012	NA	NA	NA	NA	NA	NA	NA	NA	NA	NA	0.001	NA	NA	NA	NA	Biological Process	metabolic process//positive regulation of biological process	positive regulation of metabolic process	GO:0051353	positive regulation of oxidoreductase activity
NA	NA	NA	NA	NA	NA	0.18	NA	NA	0.001	NA	NA	NA	NA	NA	NA	NA	NA	NA	NA	NA	NA	NA	NA	NA	NA	NA	NA	NA	NA	Biological Process	metabolic process	primary metabolic process	GO:0006099	tricarboxylic acid cycle
NA	NA	NA	NA	NA	NA	0.996	NA	NA	0.158	0.095	0.091	0.012	0	0	NA	NA	NA	0.164	0.15	0.121	NA	0.519	0.344	NA	0.271	NA	NA	0.134	NA	Biological Process	metabolic process	primary metabolic process	GO:0006520	cellular amino acid metabolic process
NA	NA	NA	NA	NA	NA	0.929	0.779	0.272	0.062	0.038	0.042	0.087	0.284	0.394	NA	NA	NA	0.091	0.001	0	0.048	0.587	0.068	0.769	NA	NA	NA	NA	NA	Biological Process	metabolic process	primary metabolic process//organic substance metabolic process	GO:0005975	carbohydrate metabolic process
NA	0.037	0.037	0.223	0.601	0.458	0.985	0.521	0.687	0.537	0.275	0.931	0.999	0.784	0.961	NA	NA	NA	0.97	0.934	0.915	0.897	0.949	1	0.921	0.996	NA	0.167	0.398	1	Biological Process	metabolic process//regulation of biological process	biosynthetic process//regulation of metabolic process	GO:0009889	regulation of biosynthetic process
NA	0.037	0.037	0.261	0.637	0.458	0.996	0.659	0.901	0.48	0.321	0.931	0.999	0.757	0.961	NA	NA	NA	0.97	0.934	0.915	0.897	0.949	1	0.921	0.996	NA	0.212	0.484	1	Biological Process	metabolic process//regulation of biological process	nitrogen compound metabolic process//regulation of metabolic process	GO:0051171	regulation of nitrogen compound metabolic process
NA	NA	NA	NA	NA	NA	NA	NA	NA	NA	0.022	NA	NA	0	0.018	NA	NA	NA	NA	NA	NA	NA	NA	NA	NA	0.001	NA	NA	NA	NA	Biological Process	metabolic process//regulation of biological process	regulation of metabolic process	GO:0051341	regulation of oxidoreductase activity
NA	0.037	0.037	0.106	0.637	0.471	0.973	0.749	0.852	0.386	0.439	0.957	0.999	0.564	0.936	NA	NA	NA	0.97	0.934	0.915	0.898	0.956	1	0.697	0.996	NA	0.103	0.529	1	Biological Process	metabolic process//regulation of biological process	regulation of metabolic process	GO:0060255	regulation of macromolecule metabolic process
NA	NA	NA	0.476	0.601	NA	0.908	0.346	0.599	0.246	0.093	0.818	0.564	0	0.157	NA	NA	NA	NA	0.079	NA	NA	0.298	NA	NA	0.139	NA	NA	0.65	NA	Biological Process	metabolic process//regulation of biological process	regulation of metabolic process//positive regulation of biological process	GO:0009893	positive regulation of metabolic process
NA	0.037	0.037	0.261	0.637	0.458	0.996	0.659	0.799	0.486	0.326	0.931	0.999	0.847	0.983	NA	NA	NA	0.97	0.934	0.915	0.897	0.949	1	0.921	0.996	NA	0.212	0.484	1	Biological Process	metabolic process//regulation of biological process	regulation of metabolic process//primary metabolic process	GO:0080090	regulation of primary metabolic process
NA	NA	NA	0.88	NA	NA	0.804	0.483	0.246	0.317	0.413	0.035	0.063	0.078	0.001	NA	NA	NA	0.032	0.006	0.021	0.588	0.064	0.013	0.921	0.171	NA	NA	0.322	0.126	Biological Process	metabolic process//single-organism process	biosynthetic process//single-organism metabolic process	GO:0044711	single-organism biosynthetic process
NA	NA	NA	0.337	0.491	NA	0.656	0.788	0.227	0.035	0.02	0.15	0	0.008	0.137	NA	NA	NA	0.196	0.001	0.006	0.001	0.002	0.003	0.353	0.035	NA	0.361	0.004	0.305	Biological Process	metabolic process//single-organism process	catabolic process//single-organism metabolic process	GO:0044712	single-organism catabolic process
NA	NA	NA	0.124	0.163	0.411	0.127	0.074	0.034	0	0.05	0.001	0.01	0.348	0.001	NA	NA	NA	0.362	0.356	0.304	0.017	0.001	0	0.031	0.018	0.32	0.235	0.473	NA	Biological Process	metabolic process//single-organism process	primary metabolic process//single-organism metabolic process//organic substance metabolic process	GO:0006629	lipid metabolic process
NA	NA	NA	NA	NA	NA	0.489	0	0.004	0.497	0.011	NA	0.192	0	0	NA	NA	NA	NA	NA	NA	NA	0.126	0.045	NA	0.039	NA	NA	0.125	NA	Biological Process	metabolic process//single-organism process	single-organism metabolic process	GO:0042440	pigment metabolic process
NA	NA	NA	0.942	NA	NA	0.996	0.915	0.198	0.519	0.202	0	0.206	0.062	0.004	NA	NA	NA	0.007	0	0	0.043	0.17	0.024	0.956	0.614	NA	NA	0.203	0.173	Biological Process	metabolic process//single-organism process	single-organism metabolic process	GO:0044281	small molecule metabolic process
NA	NA	NA	NA	NA	NA	0.451	0.43	0.027	0.024	0.033	0.004	0.031	0.529	0.883	NA	NA	NA	0.02	0	0	0.004	0.274	0.089	0.473	NA	NA	NA	NA	NA	Biological Process	metabolic process//single-organism process	single-organism metabolic process	GO:0044723	single-organism carbohydrate metabolic process
NA	NA	NA	NA	NA	NA	NA	0.002	NA	NA	0.003	NA	NA	NA	NA	NA	NA	NA	NA	NA	NA	NA	NA	NA	NA	0	0	NA	NA	NA	Biological Process	metabolic process//single-organism process	single-organism metabolic process	GO:0045730	respiratory burst
NA	NA	NA	0.98	0.953	NA	0.996	1	0.979	0.124	0.682	0.146	0.354	0.103	0.032	NA	NA	NA	0.942	0.11	0.31	0.853	0.38	0.059	0.996	0.39	0.786	0.817	0.792	1	Biological Process	metabolic process//single-organism process	single-organism metabolic process	GO:0055114	oxidation-reduction process
NA	NA	NA	NA	NA	NA	0.055	0.321	0.228	0.084	0	0.037	NA	0.543	NA	NA	NA	NA	NA	NA	NA	NA	0.114	NA	0.062	0.033	NA	0.064	0.106	NA	Biological Process	metabolic process//single-organism process	single-organism metabolic process	GO:0070085	glycosylation
NA	NA	NA	NA	NA	NA	NA	NA	NA	0.015	NA	0.011	NA	NA	NA	NA	NA	NA	NA	NA	NA	NA	NA	NA	NA	NA	NA	NA	NA	NA	Biological Process	metabolic process//single-organism process	single-organism metabolic process	GO:0080188	RNA-directed DNA methylation
NA	NA	NA	0.116	NA	NA	0.833	0.233	0.123	0.029	0.02	0.205	NA	0.054	0.326	NA	NA	NA	NA	NA	NA	NA	NA	NA	NA	NA	NA	NA	NA	NA	Biological Process	multicellular organismal process//developmental process//regulation of biological process	regulation of multicellular organismal process//regulation of developmental process	GO:2000026	regulation of multicellular organismal development
NA	NA	NA	NA	NA	NA	0.003	0.001	0.036	NA	NA	NA	0.129	0.108	NA	NA	NA	NA	NA	NA	NA	NA	0.019	0.005	NA	NA	NA	NA	NA	NA	Biological Process	multicellular organismal process//developmental process//single-organism process	single-multicellular organism process//anatomical structure morphogenesis//single-organism developmental process	GO:0001763	morphogenesis of a branching structure
NA	NA	NA	0.261	0.728	NA	0.105	0	0.022	0.015	0.087	0.146	0.294	0	0.005	NA	NA	NA	0.101	0.486	0.429	0.663	0.281	0.014	0.275	0.006	NA	0.817	0.893	0.708	Biological Process	multicellular organismal process//developmental process//single-organism process	single-multicellular organism process//single-organism developmental process//anatomical structure development	GO:0007275	multicellular organism development
NA	NA	NA	0.019	NA	NA	NA	0.15	0.107	0.224	0.191	0.15	NA	0.023	0.189	NA	NA	NA	NA	NA	NA	NA	NA	NA	NA	NA	NA	NA	NA	NA	Biological Process	multicellular organismal process//single-organism process//regulation of biological process	single-multicellular organism process//regulation of multicellular organismal process//negative regulation of biological process	GO:0051241	negative regulation of multicellular organismal process
NA	NA	NA	NA	NA	NA	NA	NA	NA	0.014	0.011	NA	NA	0.259	0.162	NA	NA	NA	NA	NA	NA	NA	NA	NA	NA	NA	NA	NA	NA	NA	Biological Process	multicellular organismal process//single-organism process//regulation of biological process	single-multicellular organism process//regulation of multicellular organismal process//positive regulation of biological process	GO:0051240	positive regulation of multicellular organismal process
NA	NA	NA	0.453	0.601	NA	0.762	0.001	0.053	0.015	0.02	0.046	0.547	0	0	NA	NA	NA	0.253	0.248	0.219	0.742	0.747	0.089	NA	0.069	NA	NA	0.688	0.404	Biological Process	multicellular organismal process//single-organism process	single-multicellular organism process	GO:0009791	post-embryonic development
NA	NA	NA	0.021	NA	NA	0.685	0.191	0.129	0.097	0.245	0.19	NA	0.04	0.016	NA	NA	NA	NA	NA	NA	NA	NA	NA	NA	NA	NA	NA	NA	NA	Biological Process	multicellular organismal process//single-organism process	single-multicellular organism process	GO:0009845	seed germination
NA	NA	NA	NA	NA	NA	0.006	NA	NA	0.007	NA	NA	NA	NA	0.004	NA	NA	NA	NA	NA	NA	NA	NA	NA	NA	NA	NA	NA	NA	NA	Biological Process	multicellular organismal process//single-organism process	single-multicellular organism process	GO:0010232	vascular transport
NA	NA	NA	NA	NA	NA	NA	0	NA	NA	0	NA	NA	NA	NA	NA	NA	NA	NA	NA	NA	NA	NA	NA	NA	NA	NA	NA	NA	NA	Biological Process	multicellular organismal process//single-organism process	single-multicellular organism process	GO:0043480	pigment accumulation in tissues
NA	NA	NA	NA	NA	NA	NA	0.11	0.369	NA	0.172	NA	0.338	0.312	0.02	NA	NA	NA	NA	NA	NA	NA	0.202	0.071	NA	0.001	0.025	NA	0.176	NA	Biological Process	multi-organism process	response to other organism	GO:0009617	response to bacterium
NA	NA	NA	NA	NA	NA	NA	0.546	NA	0.948	0.403	NA	NA	0.357	0.183	NA	NA	NA	NA	0.047	0.025	NA	NA	NA	NA	0.066	0.028	NA	NA	NA	Biological Process	multi-organism process	response to other organism	GO:0009620	response to fungus
NA	NA	NA	NA	NA	NA	NA	0.019	NA	0.224	0.026	NA	0.06	NA	NA	NA	NA	NA	NA	NA	NA	NA	NA	NA	NA	NA	NA	NA	NA	NA	Biological Process	multi-organism process	response to other organism	GO:0009624	response to nematode
NA	NA	NA	NA	NA	NA	NA	0.396	0.633	1	0.377	NA	0.793	0.42	0.047	NA	NA	NA	NA	0.089	0.066	NA	0.326	0.191	NA	0.006	0.062	NA	0.384	NA	Biological Process	multi-organism process	response to other organism	GO:0098542	defense response to other organism
NA	NA	NA	0.004	NA	NA	NA	NA	NA	0.019	NA	NA	NA	NA	NA	NA	NA	NA	NA	NA	NA	NA	NA	NA	NA	NA	NA	NA	NA	NA	Biological Process	positive regulation of biological process//response to stimulus	positive regulation of response to stimulus	GO:1902584	positive regulation of response to water deprivation
NA	NA	NA	NA	NA	NA	NA	NA	NA	NA	0.004	NA	NA	0	0.002	NA	NA	NA	NA	NA	NA	NA	NA	NA	NA	0	NA	NA	NA	NA	Biological Process	positive regulation of biological process//response to stimulus	positive regulation of response to stimulus	GO:1902884	positive regulation of response to oxidative stress
NA	NA	NA	NA	NA	NA	NA	0.011	0.011	NA	NA	0.015	NA	NA	NA	NA	NA	NA	NA	NA	NA	NA	NA	NA	NA	NA	NA	NA	NA	NA	Biological Process	positive regulation of biological process//response to stimulus	positive regulation of response to stimulus//response to external stimulus	GO:0032103	positive regulation of response to external stimulus
NA	NA	NA	NA	NA	NA	0.048	0.113	0.064	0.008	0.001	0.716	0.559	0.011	0.05	NA	NA	NA	NA	NA	NA	NA	NA	NA	NA	NA	NA	NA	NA	NA	Biological Process	regulation of biological process//localization	regulation of localization	GO:0051049	regulation of transport
NA	NA	NA	NA	NA	NA	NA	NA	NA	NA	NA	NA	NA	0.008	NA	NA	NA	NA	NA	NA	NA	NA	NA	NA	NA	NA	NA	NA	NA	NA	Biological Process	regulation of biological process	regulation of cellular component biogenesis	GO:0090069	regulation of ribosome biogenesis
NA	NA	NA	NA	NA	NA	NA	NA	NA	0.001	0.001	NA	NA	NA	NA	NA	NA	NA	NA	NA	NA	NA	NA	NA	NA	NA	NA	NA	NA	NA	Biological Process	regulation of biological process	regulation of circadian rhythm	GO:0010378	temperature compensation of the circadian clock
NA	NA	NA	NA	NA	NA	NA	NA	NA	0.008	NA	NA	0.011	NA	NA	NA	NA	NA	NA	NA	NA	NA	NA	NA	NA	NA	NA	NA	NA	NA	Biological Process	regulation of biological process	regulation of homeostatic process	GO:0032204	regulation of telomere maintenance
NA	NA	NA	NA	NA	NA	NA	NA	NA	0.028	0.023	NA	NA	NA	0.021	NA	NA	NA	NA	NA	NA	NA	NA	NA	NA	NA	NA	NA	NA	NA	Biological Process	regulation of biological process	regulation of homeostatic process	GO:2000021	regulation of ion homeostasis
NA	NA	NA	0.033	NA	NA	NA	0.312	0.224	0.009	0.061	0.324	0.14	0.119	0.397	NA	NA	NA	NA	NA	NA	NA	NA	NA	NA	0.032	NA	NA	NA	NA	Biological Process	regulation of biological process//response to stimulus	positive regulation of biological process//regulation of response to stimulus	GO:0048584	positive regulation of response to stimulus
NA	NA	NA	NA	NA	NA	NA	NA	NA	NA	NA	NA	NA	0.003	NA	NA	NA	NA	NA	NA	NA	NA	NA	NA	NA	NA	NA	NA	NA	NA	Biological Process	regulation of biological process//response to stimulus	regulation of circadian rhythm//response to external stimulus	GO:0009649	entrainment of circadian clock
NA	NA	NA	0.059	NA	NA	0.607	0.463	0.333	0.029	0.58	0.459	0.759	0.269	0.132	NA	NA	NA	NA	NA	NA	NA	NA	NA	0.089	0.053	NA	NA	NA	NA	Biological Process	regulation of biological process//response to stimulus	regulation of response to stimulus//response to stress	GO:0080134	regulation of response to stress
NA	NA	NA	NA	NA	NA	NA	0.457	0.329	0.173	0.02	0.459	NA	0.262	NA	NA	NA	NA	NA	NA	NA	NA	NA	NA	NA	NA	NA	NA	NA	NA	Biological Process	reproduction//biological regulation	reproductive process//regulation of biological process	GO:2000241	regulation of reproductive process
NA	NA	NA	NA	NA	NA	NA	0.658	0.538	NA	NA	NA	0.541	0.032	0.372	NA	NA	NA	NA	NA	NA	NA	NA	NA	NA	NA	NA	NA	NA	NA	Biological Process	reproduction//cellular process	reproductive process//cell cycle process	GO:1903046	meiotic cell cycle process
NA	NA	NA	NA	NA	NA	NA	NA	NA	NA	NA	NA	NA	NA	NA	NA	NA	NA	NA	NA	NA	NA	NA	0.003	NA	NA	NA	NA	NA	NA	Biological Process	reproduction//cellular process//reproductive process//multicellular organismal process//single-organism process	multicellular organism reproduction//single-organism cellular process//single organism reproductive process	GO:0022412	cellular process involved in reproduction in multicellular organism
NA	NA	NA	NA	0.566	NA	0.798	0.011	0.12	0.03	0.026	0.047	0.299	0	0.001	NA	NA	NA	0.233	NA	NA	0.693	0.67	0.069	NA	0.39	NA	0.44	0.65	0.347	Biological Process	reproduction	reproductive process	GO:0003006	developmental process involved in reproduction
NA	NA	NA	NA	0.637	NA	0.981	0.015	0.215	0.371	0.076	0.191	0.411	0	0.002	NA	NA	NA	0.337	NA	NA	0.868	0.869	0.158	NA	0.563	NA	0.605	0.761	0.521	Biological Process	reproduction	reproductive process	GO:0044702	single organism reproductive process
NA	NA	NA	NA	NA	NA	NA	0.013	0.013	NA	NA	NA	NA	NA	NA	NA	NA	NA	NA	NA	NA	NA	NA	NA	NA	NA	NA	NA	NA	NA	Biological Process	reproduction	reproductive process	GO:0048359	mucilage metabolic process involved in seed coat development
NA	NA	NA	NA	NA	NA	NA	NA	NA	NA	NA	NA	NA	NA	NA	NA	NA	NA	0	NA	NA	0.001	NA	NA	NA	NA	NA	NA	NA	NA	Biological Process	reproduction	reproductive process	GO:0048497	maintenance of floral organ identity
NA	NA	NA	NA	NA	NA	NA	NA	NA	0.005	0.004	NA	NA	NA	NA	NA	NA	NA	NA	NA	NA	NA	NA	NA	NA	NA	NA	NA	NA	NA	Biological Process	reproduction//reproductive process//regulation of biological process	reproductive process//regulation of reproductive process//positive regulation of biological process	GO:2000243	positive regulation of reproductive process
NA	NA	NA	NA	NA	NA	NA	NA	NA	NA	0.011	0.008	0.422	0.013	0.006	NA	NA	NA	NA	NA	NA	NA	NA	NA	NA	NA	NA	NA	NA	NA	Biological Process	reproduction//reproductive process//single-organism process	sexual reproduction//single organism reproductive process	GO:0009566	fertilization
NA	NA	NA	NA	NA	NA	0.043	0	0.023	0.047	NA	NA	NA	0.061	0.04	NA	NA	NA	NA	NA	NA	NA	NA	NA	NA	NA	NA	NA	NA	NA	Biological Process	reproductive process//developmental process	developmental process involved in reproduction//anatomical structure development	GO:0010214	seed coat development
NA	NA	NA	NA	NA	NA	0.713	0.006	0.085	0.018	0.086	0.059	0.409	0	0.001	NA	NA	NA	0.21	NA	NA	0.663	0.624	0.054	NA	0.354	NA	NA	0.65	0.321	Biological Process	reproductive process//developmental process	developmental process involved in reproduction//anatomical structure development	GO:0048608	reproductive structure development
NA	NA	NA	NA	0.017	NA	NA	NA	NA	NA	0.038	0.459	0.087	0.065	0.506	NA	NA	NA	NA	NA	NA	NA	NA	NA	NA	NA	NA	0.028	NA	NA	Biological Process	reproductive process//developmental process	developmental process involved in reproduction//anatomical structure development	GO:0048868	pollen tube development
NA	NA	NA	NA	NA	NA	NA	NA	NA	0.009	0.06	0.324	NA	0.529	NA	NA	NA	NA	NA	NA	NA	NA	NA	NA	NA	NA	NA	NA	NA	NA	Biological Process	reproductive process//developmental process	developmental process involved in reproduction	GO:0010228	vegetative to reproductive phase transition of meristem
NA	NA	NA	NA	NA	NA	NA	0.05	0.256	0.496	0.47	0.374	0.639	0.589	0.005	NA	NA	NA	0.02	NA	NA	0.101	NA	NA	NA	NA	NA	NA	NA	0.044	Biological Process	reproductive process//developmental process	developmental process involved in reproduction	GO:0048437	floral organ development
NA	NA	NA	NA	NA	NA	NA	NA	NA	NA	NA	NA	NA	NA	0.071	NA	NA	NA	NA	NA	NA	NA	NA	NA	NA	NA	NA	NA	NA	0.006	Biological Process	reproductive process//developmental process	developmental process involved in reproduction	GO:0048481	plant ovule development
NA	NA	NA	NA	NA	NA	NA	NA	NA	NA	NA	NA	NA	NA	NA	NA	NA	NA	NA	NA	NA	NA	NA	0	NA	NA	NA	NA	NA	NA	Biological Process	reproductive process//developmental process	developmental process involved in reproduction	GO:0090376	seed trichome differentiation
NA	NA	NA	NA	NA	NA	NA	NA	NA	NA	NA	NA	NA	NA	NA	NA	NA	NA	NA	NA	NA	NA	NA	0	NA	NA	NA	NA	NA	NA	Biological Process	reproductive process//developmental process	developmental process involved in reproduction	GO:0090377	seed trichome initiation
NA	NA	NA	NA	NA	NA	NA	NA	NA	NA	NA	NA	NA	NA	NA	NA	NA	NA	NA	NA	NA	NA	NA	0	NA	NA	NA	NA	NA	NA	Biological Process	reproductive process//developmental process	developmental process involved in reproduction	GO:0090378	seed trichome elongation
NA	NA	NA	NA	NA	NA	0.811	NA	NA	0.379	0.755	0.686	0.023	0	0.002	NA	NA	NA	NA	NA	NA	NA	NA	NA	NA	NA	NA	NA	NA	0.104	Biological Process	reproductive process//developmental process//single-organism process	developmental process involved in reproduction//single organism reproductive process	GO:0009793	embryo development ending in seed dormancy
NA	NA	NA	NA	0.013	NA	NA	NA	NA	NA	0.017	0.337	0.144	0.022	0.373	NA	NA	NA	NA	NA	NA	NA	NA	NA	NA	NA	NA	0.016	NA	NA	Biological Process	reproductive process//developmental process//single-organism process	developmental process involved in reproduction//single organism reproductive process	GO:0009860	pollen tube growth
NA	NA	NA	NA	NA	NA	NA	0.034	0.224	0.428	0.408	0.324	0.57	0.529	0.003	NA	NA	NA	NA	NA	NA	NA	NA	NA	NA	NA	NA	NA	NA	0.035	Biological Process	reproductive process//developmental process//single-organism process	developmental process involved in reproduction//single organism reproductive process//single-organism developmental process//anatomical structure development	GO:0048438	floral whorl development
NA	NA	NA	NA	NA	NA	0.489	0.35	0.601	0.073	0.877	0.328	0.087	0	0.002	NA	NA	NA	NA	NA	NA	NA	NA	0.173	NA	NA	NA	NA	NA	0.14	Biological Process	reproductive process//developmental process//single-organism process	single organism reproductive process//single-organism developmental process	GO:0048316	seed development
NA	NA	NA	NA	NA	NA	NA	NA	NA	NA	NA	NA	0.012	0	0.005	NA	NA	NA	NA	NA	NA	NA	NA	NA	NA	NA	NA	NA	NA	NA	Biological Process	reproductive process	meiotic cell cycle process	GO:0000707	meiotic DNA recombinase assembly
NA	NA	NA	NA	NA	NA	NA	0.447	0.374	NA	NA	NA	0.294	0.003	0.163	NA	NA	NA	NA	NA	NA	NA	NA	NA	NA	NA	NA	NA	NA	NA	Biological Process	reproductive process	meiotic cell cycle process	GO:0007131	reciprocal meiotic recombination
NA	NA	NA	NA	NA	NA	NA	0.583	0.486	NA	NA	NA	0.442	0.016	0.282	NA	NA	NA	NA	NA	NA	NA	NA	NA	NA	NA	NA	NA	NA	NA	Biological Process	reproductive process	meiotic cell cycle process	GO:0140013	meiotic nuclear division
NA	NA	NA	NA	NA	NA	NA	0.007	0.008	NA	NA	NA	NA	NA	NA	NA	NA	NA	NA	NA	NA	NA	NA	NA	NA	NA	NA	NA	NA	NA	Biological Process	reproductive process	mucilage metabolic process involved in seed coat development	GO:0048354	mucilage biosynthetic process involved in seed coat development
NA	NA	NA	NA	NA	NA	NA	NA	NA	NA	NA	NA	NA	0.044	NA	NA	NA	NA	NA	NA	NA	NA	NA	NA	NA	NA	NA	NA	NA	NA	Biological Process	reproductive process//negative regulation of biological process	negative regulation of reproductive process	GO:0009910	negative regulation of flower development
NA	NA	NA	NA	NA	NA	NA	NA	NA	0.03	0.026	NA	NA	NA	NA	NA	NA	NA	NA	NA	NA	NA	NA	NA	NA	NA	NA	NA	NA	NA	Biological Process	reproductive process	photoperiodism, flowering	GO:0048574	long-day photoperiodism, flowering
NA	NA	NA	NA	NA	NA	NA	NA	NA	0.001	0.001	NA	NA	NA	NA	NA	NA	NA	NA	NA	NA	NA	NA	NA	NA	NA	NA	NA	NA	NA	Biological Process	reproductive process//positive regulation of biological process//response to stimulus	positive regulation of reproductive process//positive regulation of response to stimulus	GO:0048578	positive regulation of long-day photoperiodism, flowering
NA	NA	NA	NA	NA	NA	NA	0.276	0.199	0.387	0.045	0.29	NA	0.09	NA	NA	NA	NA	NA	NA	NA	NA	NA	NA	NA	NA	NA	NA	NA	NA	Biological Process	reproductive process//regulation of biological process	regulation of reproductive process	GO:0009909	regulation of flower development
NA	NA	NA	NA	NA	NA	NA	0.67	0.568	NA	NA	NA	0.585	0.014	0.168	NA	NA	NA	NA	NA	NA	NA	NA	NA	NA	NA	NA	NA	NA	NA	Biological Process	reproductive process//single-organism process	single organism reproductive process	GO:0051321	meiotic cell cycle
NA	NA	NA	NA	NA	NA	0.908	0.002	0.034	0.069	0.011	0.324	0.983	0.367	0.155	NA	NA	NA	0.09	NA	NA	0.352	0.298	0.172	NA	0.139	NA	NA	0.352	0.14	Biological Process	reproductive process//single-organism process	single organism reproductive process	GO:0090567	reproductive shoot system development
NA	NA	NA	NA	NA	NA	NA	NA	NA	NA	NA	NA	0.093	0.001	NA	NA	NA	NA	NA	NA	NA	NA	NA	NA	NA	NA	NA	NA	NA	NA	Biological Process	response to stimulus	response to abiotic stimulus//detection of stimulus	GO:0009582	detection of abiotic stimulus
NA	NA	NA	0.114	0	0	0.003	0	0.017	0	0	0.03	0	0	0.007	NA	NA	NA	0.056	NA	NA	0.242	NA	NA	0.012	0.002	0.038	0	0.263	NA	Biological Process	response to stimulus	response to abiotic stimulus	GO:0009266	response to temperature stimulus
NA	NA	NA	0.211	0.017	0.003	0.972	0.007	0.272	0.074	0.001	0.139	0	0.001	0.246	NA	NA	NA	NA	NA	NA	NA	0.072	0.003	NA	0	0.002	NA	0.089	0.173	Biological Process	response to stimulus	response to abiotic stimulus	GO:0009314	response to radiation
NA	NA	NA	0.059	NA	NA	0.62	0.473	NA	0.005	0.003	0.081	0.766	0.724	NA	NA	NA	NA	NA	NA	NA	NA	NA	NA	NA	0.054	NA	NA	NA	NA	Biological Process	response to stimulus	response to abiotic stimulus	GO:0009415	response to water
NA	NA	NA	NA	NA	NA	NA	NA	NA	NA	NA	NA	0.299	0.036	NA	NA	NA	NA	NA	NA	NA	NA	NA	NA	NA	NA	NA	NA	NA	NA	Biological Process	response to stimulus	response to abiotic stimulus	GO:0080167	response to karrikin
NA	NA	NA	0.301	0.443	NA	0.13	0.157	0.101	0.006	0.039	0.337	0.848	0.847	0.563	NA	NA	NA	NA	NA	NA	0.616	0.927	NA	0.048	0.291	NA	NA	NA	NA	Biological Process	response to stimulus	response to chemical	GO:0001101	response to acid chemical
NA	NA	NA	NA	NA	NA	NA	NA	NA	0.007	NA	NA	NA	NA	NA	NA	NA	NA	NA	NA	NA	NA	NA	NA	NA	NA	NA	NA	NA	NA	Biological Process	response to stimulus	response to chemical	GO:0007584	response to nutrient
NA	NA	NA	NA	NA	NA	NA	0.309	0.224	0.422	0.058	0.324	0.133	0.011	0.051	NA	NA	NA	NA	NA	NA	NA	NA	NA	NA	0	0.011	NA	0.101	0.035	Biological Process	response to stimulus	response to chemical	GO:0009636	response to toxic substance
NA	NA	NA	NA	0.176	NA	0.008	0.292	0.534	0.034	0.023	0.535	0.299	0.309	0.199	NA	NA	NA	NA	0.368	0.31	0.897	0.654	0.696	0.176	0.147	0.332	NA	0.802	0.566	Biological Process	response to stimulus	response to chemical	GO:0010033	response to organic substance
NA	NA	NA	0.172	0.214	0.071	0.935	0.389	0.629	0.005	0	0.042	0.785	0.001	0.002	NA	NA	NA	NA	NA	NA	NA	NA	NA	NA	0	0.001	NA	0.382	0.152	Biological Process	response to stimulus	response to chemical	GO:0010035	response to inorganic substance
NA	NA	NA	0.405	0.061	0.246	0.012	0.01	0.059	0	0	0.247	0.207	0.004	0.005	NA	NA	NA	NA	NA	NA	0.693	0.949	NA	0.075	0	0.009	NA	0.65	0.347	Biological Process	response to stimulus	response to chemical	GO:1901700	response to oxygen-containing compound
NA	NA	NA	NA	0.601	NA	0.034	0.321	0.527	0.062	0.261	0.661	0.412	0.722	0.397	NA	NA	NA	NA	0.298	0.255	0.837	0.534	0.593	0.117	0.524	0.265	NA	0.736	NA	Biological Process	response to stimulus	response to endogenous stimulus	GO:0009725	response to hormone
NA	NA	NA	NA	0.425	NA	0.017	0.144	0.47	0.058	0.427	1	0.829	0.986	0.946	NA	NA	NA	NA	NA	NA	NA	NA	NA	0.332	NA	NA	NA	NA	NA	Biological Process	response to stimulus	response to endogenous stimulus	GO:0071495	cellular response to endogenous stimulus
NA	NA	NA	NA	NA	NA	NA	NA	NA	NA	NA	NA	0.093	0.001	NA	NA	NA	NA	NA	NA	NA	NA	NA	NA	NA	NA	NA	NA	NA	NA	Biological Process	response to stimulus	response to external stimulus//detection of stimulus	GO:0009581	detection of external stimulus
NA	NA	NA	NA	NA	NA	0.003	0	0	0.004	0	0.001	0.006	0.004	NA	NA	NA	NA	NA	NA	NA	NA	NA	NA	NA	NA	NA	NA	NA	NA	Biological Process	response to stimulus	response to external stimulus	GO:0009991	response to extracellular stimulus
NA	NA	NA	NA	NA	NA	0.015	0	0.007	0.02	0	0	0.002	0.001	NA	NA	NA	NA	NA	NA	NA	NA	NA	NA	NA	NA	NA	NA	NA	NA	Biological Process	response to stimulus	response to external stimulus	GO:0071496	cellular response to external stimulus
NA	NA	NA	NA	NA	NA	NA	0.191	0.726	0.984	0.203	NA	0.6	0.565	0.094	NA	NA	NA	NA	0.106	0.085	NA	0.396	0.232	NA	0.011	0.076	NA	0.193	0.566	Biological Process	response to stimulus	response to external stimulus//response to biotic stimulus	GO:0043207	response to external biotic stimulus
NA	NA	NA	NA	0.254	0.084	0.631	0.874	0.687	0.357	0.087	0.9	0.09	0.008	0.012	NA	NA	NA	NA	NA	NA	NA	NA	NA	NA	0	0.002	NA	0.423	0.172	Biological Process	response to stimulus	response to stress	GO:0006979	response to oxidative stress
NA	NA	NA	0.033	0	0	0.055	0	0.02	0.01	0	0.328	0	0	0.058	NA	NA	NA	0.018	NA	NA	0.084	NA	NA	0.001	0.033	0.012	0	0.106	NA	Biological Process	response to stimulus	response to stress	GO:0009408	response to heat
NA	NA	NA	NA	NA	NA	0.492	0.053	0.266	0.043	0	0.049	0.003	0.002	0.477	NA	NA	NA	NA	NA	NA	NA	NA	NA	NA	0.04	NA	NA	NA	NA	Biological Process	response to stimulus	response to stress	GO:0009409	response to cold
NA	NA	NA	0.059	NA	NA	0.61	0.466	NA	0.005	0.002	0.078	0.762	0.719	NA	NA	NA	NA	NA	NA	NA	NA	NA	NA	NA	0.053	NA	NA	NA	NA	Biological Process	response to stimulus	response to stress	GO:0009414	response to water deprivation
NA	NA	NA	NA	NA	NA	NA	NA	NA	NA	0.001	0.048	NA	0.001	0.058	NA	NA	NA	NA	NA	NA	NA	NA	NA	NA	0.003	NA	NA	NA	NA	Biological Process	response to stimulus	response to stress	GO:0035966	response to topologically incorrect protein
NA	NA	NA	NA	NA	NA	0.002	0	0	0.018	0	0.009	0.002	0.001	NA	NA	NA	NA	NA	NA	NA	NA	NA	NA	NA	NA	NA	NA	NA	NA	Biological Process	response to stimulus	response to stress	GO:0042594	response to starvation
NA	NA	NA	0.42	0.591	NA	0.018	0.01	0.462	0	0	0.028	0.087	0.011	0.245	NA	NA	NA	NA	NA	NA	NA	NA	NA	NA	0.08	NA	NA	0.61	NA	Biological Process	response to stimulus	response to stress//response to abiotic stimulus	GO:0006970	response to osmotic stress
NA	NA	NA	NA	NA	NA	NA	NA	NA	0.125	0.101	NA	0.192	0.006	NA	NA	NA	NA	NA	NA	NA	NA	NA	NA	NA	NA	NA	NA	NA	NA	Biological Process	rhythmic process//biological regulation	circadian rhythm//regulation of biological process	GO:0042752	regulation of circadian rhythm
NA	NA	NA	NA	NA	NA	NA	0.01	0.34	0.64	0.022	NA	0.299	0.286	NA	NA	NA	NA	NA	NA	NA	NA	NA	NA	NA	0.054	NA	NA	NA	0.065	Biological Process	single-organism process//localization	single-organism localization//cellular localization	GO:1902580	single-organism cellular localization
NA	NA	NA	0.599	0.647	0.442	0.303	0.001	0.02	0.187	0.042	0.17	0.032	0.269	0.827	NA	NA	NA	NA	0.392	NA	NA	0.939	NA	NA	0.635	0.359	NA	0.829	0.603	Biological Process	single-organism process//localization	single-organism localization	GO:0044765	single-organism transport
NA	NA	NA	NA	NA	NA	NA	0	NA	NA	0.001	NA	NA	NA	NA	NA	NA	NA	NA	NA	NA	NA	NA	NA	NA	NA	NA	NA	NA	NA	Biological Process	single-organism process//response to stimulus	pigmentation//response to external stimulus	GO:0043476	pigment accumulation
NA	NA	NA	0.98	0.953	NA	0.175	0.087	0.745	0.317	0.222	0.957	0.019	0.724	0.946	NA	NA	NA	0.362	0.108	0.008	0.691	0.202	0.514	0.752	0.39	NA	0.817	0.166	1	Cellular Component	cell//cell part	cell part//cell periphery	GO:0005886	plasma membrane
NA	NA	NA	NA	NA	NA	0.99	0.659	0.036	0.73	0.612	0.108	0.801	0.917	0.961	NA	NA	NA	0.636	NA	0.2	0.898	0.949	0.5	NA	NA	NA	NA	NA	NA	Cellular Component	cell//cell part	cell part//cell periphery	GO:0030312	external encapsulating structure
NA	NA	NA	NA	NA	NA	NA	0.01	0.011	NA	NA	NA	NA	0.017	NA	NA	NA	NA	NA	NA	NA	NA	NA	NA	NA	NA	NA	NA	NA	NA	Cellular Component	cell//cell part	cell part//cell projection	GO:0044463	cell projection part
NA	NA	NA	0.031	0.601	NA	0.908	0.017	0.599	0.069	0.011	0.324	0.755	NA	0.9	NA	NA	NA	NA	NA	NA	NA	NA	NA	0.187	0.139	0.055	NA	0.65	NA	Cellular Component	cell//cell part	cell part//endomembrane system	GO:0042175	nuclear outer membrane-endoplasmic reticulum membrane network
NA	0.258	0.258	0.982	0.747	0.021	0.246	0.006	0.008	0.005	0	0.029	0	0	0	NA	NA	NA	0.636	0.05	0.005	0.897	0.291	0.045	0.529	0.001	0.002	0.101	0.006	0.014	Cellular Component	cell//cell part	cell part//intracellular	GO:0044424	intracellular part
NA	0.258	0.258	0.982	0.747	0.021	0.28	0.007	0.01	0.003	0	0.018	0	0	0	NA	NA	NA	0.637	0.052	0.005	0.897	0.298	0.05	0.551	0.001	0.002	0.107	0.006	0.015	Cellular Component	cell	cell part	GO:0005622	intracellular
NA	NA	NA	0.471	0.158	0.458	0.002	0	0.011	0	0	0.104	0.002	0.379	0.501	NA	NA	NA	0.104	0.106	0.073	0.664	0.949	NA	0.075	0.284	0.452	0.037	0.201	NA	Cellular Component	cell	cell part	GO:0012505	endomembrane system
NA	NA	NA	NA	NA	NA	NA	0.01	0.011	NA	NA	NA	0.024	0	NA	NA	NA	NA	NA	NA	NA	NA	NA	NA	NA	NA	NA	NA	NA	NA	Cellular Component	cell	cell part	GO:0030427	site of polarized growth
NA	NA	NA	NA	0.637	0.027	0.006	0.066	0.432	0.003	0.02	1	0	0	0	NA	NA	NA	NA	0.378	NA	0.897	0.93	0.212	NA	0.002	0.037	0.266	0.176	0.133	Cellular Component	cell	cell part	GO:0031975	envelope
NA	NA	NA	NA	NA	NA	0.189	0.008	0.109	NA	NA	NA	NA	0.297	NA	NA	NA	NA	NA	NA	NA	NA	NA	NA	NA	NA	NA	NA	NA	NA	Cellular Component	cell	cell part	GO:0042995	cell projection
NA	NA	NA	NA	NA	NA	NA	0.005	0.007	NA	NA	NA	NA	0.008	NA	NA	NA	NA	NA	NA	NA	NA	NA	NA	NA	NA	NA	NA	NA	NA	Cellular Component	cell	cell part	GO:0051286	cell tip
NA	NA	NA	0.982	0.817	0.808	0.343	0.173	0.428	0.26	0.224	0.654	0.039	0.847	0.973	NA	NA	NA	0.322	0.204	0	0.756	0.278	0.402	0.921	0.585	NA	0.917	0.366	1	Cellular Component	cell	cell part	GO:0071944	cell periphery
NA	NA	NA	NA	NA	NA	0.697	0.023	0.568	0.981	0.715	0.818	0.511	0.489	0.693	NA	NA	NA	NA	0.193	0.006	NA	0.624	0.423	NA	NA	NA	NA	0.65	0.321	Cellular Component	cell//membrane//cell part	cell part//plasma membrane//membrane part	GO:0044459	plasma membrane part
NA	NA	NA	NA	0.026	0.007	NA	0.207	0.142	0.302	NA	NA	0.413	0.379	NA	NA	NA	NA	NA	NA	0.006	NA	NA	NA	NA	NA	NA	NA	NA	NA	Cellular Component	cell part	cell periphery	GO:0005938	cell cortex
NA	NA	NA	NA	NA	NA	0.175	0.007	0.104	NA	NA	NA	NA	0.284	NA	NA	NA	NA	NA	NA	NA	NA	NA	NA	NA	NA	NA	NA	NA	NA	Cellular Component	cell part	cell projection	GO:0120025	plasma membrane bounded cell projection
NA	NA	NA	NA	NA	NA	NA	0.01	0.011	NA	NA	NA	NA	0.017	NA	NA	NA	NA	NA	NA	NA	NA	NA	NA	NA	NA	NA	NA	NA	NA	Cellular Component	cell part	cell projection part	GO:0120038	plasma membrane bounded cell projection part
NA	NA	NA	NA	NA	NA	0.005	0.047	0.008	0.139	0.363	0.716	0.079	0.547	0.817	NA	NA	NA	NA	NA	NA	NA	NA	NA	NA	NA	NA	NA	NA	NA	Cellular Component	cell part	endomembrane system	GO:0005768	endosome
NA	NA	NA	0.145	0.017	0.236	0.017	0.009	0.008	0.001	0	0.005	0.347	0.802	0.946	NA	NA	NA	0.221	0.21	0.183	0.684	NA	NA	0.07	0.375	0.179	0.016	0.424	NA	Cellular Component	cell part	endomembrane system	GO:0005783	endoplasmic reticulum
NA	NA	NA	0.764	0.747	NA	0.019	0.033	0.243	0.005	0.009	0.459	0.002	0.017	0.136	NA	NA	NA	0.242	0.238	0.206	0.725	0.716	NA	0.46	0.428	0.206	0.483	0.134	NA	Cellular Component	cell part	endomembrane system	GO:0005794	Golgi apparatus
NA	NA	NA	NA	NA	NA	0.99	0.659	0.036	0.729	0.612	0.108	0.8	0.917	0.961	NA	NA	NA	0.636	NA	0.2	0.898	0.949	0.5	NA	NA	NA	NA	NA	NA	Cellular Component	cell part	external encapsulating structure	GO:0005618	cell wall
NA	0.161	0.161	0.982	0.515	0.007	0.113	0.001	0.011	0.001	0.013	0.108	0	0	0	NA	NA	NA	0.337	0.009	0.001	0.897	0.291	0.005	0.162	0	0	0.04	0.001	0.005	Cellular Component	cell part	intracellular part	GO:0005737	cytoplasm
NA	NA	NA	NA	NA	NA	0.04	0.028	NA	NA	NA	NA	NA	NA	NA	NA	NA	NA	NA	NA	NA	NA	NA	NA	NA	NA	NA	NA	NA	NA	Cellular Component	cell part	intracellular part	GO:0005834	heterotrimeric G-protein complex
NA	NA	NA	NA	NA	NA	0.939	0.989	0.979	0.692	0.576	1	0.006	0	0	NA	NA	NA	NA	NA	NA	NA	0.291	0.015	NA	0.001	0.001	NA	0.36	0.087	Cellular Component	cell part	intracellular part	GO:0009579	thylakoid
NA	NA	NA	NA	NA	NA	0.048	0.034	NA	NA	NA	NA	NA	NA	NA	NA	NA	NA	NA	NA	NA	NA	NA	NA	NA	NA	NA	NA	NA	NA	Cellular Component	cell part	intracellular part	GO:0031234	extrinsic component of cytoplasmic side of plasma membrane
NA	0.21	0.21	0.982	0.695	0.458	0.145	0.01	0.034	0.004	0	0.059	0	0	0	NA	NA	NA	0.959	0.511	0.115	1	0.922	0.657	0.556	0.002	0.013	0.049	0.008	0.009	Cellular Component	cell part	intracellular part	GO:0043229	intracellular organelle
NA	NA	NA	NA	NA	NA	0.996	NA	NA	0.969	1	NA	0.556	0.078	0.245	NA	NA	NA	NA	NA	NA	NA	NA	0.535	NA	0.069	0.013	NA	NA	0.405	Cellular Component	cell part	intracellular part	GO:0044436	thylakoid part
NA	NA	NA	0.982	0.61	0.323	0.32	0.021	0.02	0.003	0.032	0.161	0	0	0	NA	NA	NA	0.362	0.246	0.121	0.976	0.77	0.144	0.347	0	0	0.152	0.001	0.004	Cellular Component	cell part	intracellular part	GO:0044444	cytoplasmic part
NA	NA	NA	NA	NA	NA	0.048	NA	NA	0.051	NA	NA	NA	NA	NA	NA	NA	NA	NA	NA	NA	NA	NA	NA	NA	NA	NA	NA	NA	NA	Cellular Component	cell part	intracellular part	GO:0045273	respiratory chain complex II
NA	NA	NA	NA	NA	NA	NA	0.005	0.007	NA	NA	NA	NA	0.008	NA	NA	NA	NA	NA	NA	NA	NA	NA	NA	NA	NA	NA	NA	NA	NA	Cellular Component	cell part	site of polarized growth//cell tip	GO:0035838	growing cell tip
NA	NA	NA	NA	NA	NA	0.172	0.55	0.408	0.255	0.659	NA	0.388	0.807	NA	NA	NA	NA	NA	0.047	NA	NA	NA	0.078	NA	NA	NA	NA	NA	NA	Cellular Component	extracellular region	extracellular region part	GO:0005615	extracellular space
NA	NA	NA	NA	NA	NA	0.051	NA	0.027	NA	NA	0.042	NA	NA	NA	NA	NA	NA	NA	NA	NA	NA	NA	NA	NA	NA	NA	NA	NA	NA	Cellular Component	extracellular region	extracellular region part	GO:0031012	extracellular matrix
NA	NA	NA	NA	NA	NA	NA	0.005	0.007	NA	NA	NA	NA	NA	NA	NA	NA	NA	NA	NA	NA	NA	NA	NA	NA	NA	NA	NA	NA	NA	Cellular Component	extracellular region	extracellular region part	GO:0043230	extracellular organelle
NA	NA	NA	NA	NA	NA	NA	0.005	0.007	NA	NA	NA	NA	NA	NA	NA	NA	NA	NA	NA	NA	NA	NA	NA	NA	NA	NA	NA	NA	NA	Cellular Component	extracellular region part	extracellular space	GO:0070062	extracellular exosome
NA	NA	NA	NA	NA	NA	NA	NA	NA	NA	NA	NA	NA	NA	NA	NA	NA	NA	NA	0.001	0	NA	0.002	0.001	NA	NA	NA	NA	NA	NA	Cellular Component	macromolecular complex	catalytic complex	GO:0000015	phosphopyruvate hydratase complex
NA	NA	NA	NA	NA	NA	NA	NA	NA	NA	NA	NA	0.001	0.001	NA	NA	NA	NA	NA	NA	NA	NA	NA	NA	NA	NA	NA	NA	NA	NA	Cellular Component	macromolecular complex	catalytic complex	GO:0043033	isoamylase complex
NA	NA	NA	NA	NA	NA	0.04	0.028	NA	NA	NA	NA	NA	NA	NA	NA	NA	NA	NA	NA	NA	NA	NA	NA	NA	NA	NA	NA	NA	NA	Cellular Component	macromolecular complex	catalytic complex	GO:1905360	GTPase complex
NA	NA	NA	NA	NA	NA	NA	NA	NA	NA	NA	NA	NA	NA	NA	NA	NA	NA	NA	NA	NA	NA	NA	NA	NA	NA	NA	NA	0.097	0.035	Cellular Component	macromolecular complex	catalytic complex	GO:1905368	peptidase complex
NA	NA	NA	NA	NA	NA	NA	NA	NA	NA	NA	NA	NA	NA	NA	NA	NA	NA	NA	NA	NA	NA	NA	NA	NA	NA	NA	NA	0.091	0.034	Cellular Component	macromolecular complex//cell part	protein complex//intracellular part	GO:0000502	proteasome complex
NA	NA	NA	NA	NA	NA	NA	NA	NA	NA	NA	NA	NA	0.006	NA	NA	NA	NA	NA	NA	NA	NA	NA	NA	NA	NA	NA	NA	NA	NA	Cellular Component	macromolecular complex//membrane part	tethering complex//membrane protein complex	GO:0030897	HOPS complex
NA	NA	NA	NA	NA	NA	0.032	NA	0.02	0.036	NA	0.029	NA	NA	NA	NA	NA	NA	NA	NA	NA	NA	NA	NA	NA	NA	NA	NA	NA	NA	Cellular Component	macromolecular complex	protein complex	GO:0000776	kinetochore
NA	NA	NA	NA	NA	NA	0.003	NA	NA	0.001	NA	NA	NA	NA	NA	NA	NA	NA	NA	NA	NA	NA	NA	NA	NA	NA	NA	NA	NA	NA	Cellular Component	macromolecular complex	protein complex	GO:0018444	translation release factor complex
NA	NA	NA	NA	NA	NA	NA	NA	NA	NA	NA	NA	0.01	NA	NA	NA	NA	NA	NA	NA	NA	NA	NA	NA	NA	NA	NA	NA	NA	NA	Cellular Component	macromolecular complex	protein complex	GO:0030689	Noc complex
NA	NA	NA	NA	NA	NA	NA	NA	NA	NA	NA	0.011	NA	NA	NA	NA	NA	NA	NA	NA	NA	NA	NA	NA	NA	NA	NA	NA	NA	NA	Cellular Component	macromolecular complex	protein complex	GO:0032806	carboxy-terminal domain protein kinase complex
NA	NA	NA	NA	NA	NA	NA	NA	NA	0.025	NA	NA	0.039	NA	NA	NA	NA	NA	NA	NA	NA	NA	NA	NA	NA	NA	NA	NA	NA	NA	Cellular Component	macromolecular complex	protein complex	GO:0032807	DNA ligase IV complex
NA	NA	NA	NA	NA	NA	NA	NA	NA	NA	NA	NA	0.01	0.006	NA	NA	NA	NA	NA	NA	NA	NA	NA	NA	NA	NA	NA	NA	NA	NA	Cellular Component	macromolecular complex	protein complex	GO:0033061	DNA recombinase mediator complex
NA	NA	NA	NA	NA	NA	NA	NA	NA	NA	NA	NA	NA	0	0	NA	NA	NA	NA	NA	NA	NA	NA	NA	NA	NA	NA	NA	NA	NA	Cellular Component	macromolecular complex	protein complex	GO:0034455	t-UTP complex
NA	NA	NA	NA	NA	NA	NA	NA	NA	NA	NA	NA	NA	NA	NA	NA	NA	NA	NA	NA	NA	NA	NA	NA	NA	NA	NA	NA	0.001	NA	Cellular Component	macromolecular complex	protein complex	GO:0034457	Mpp10 complex
NA	NA	NA	NA	NA	NA	0.017	NA	NA	0.019	NA	NA	0.032	NA	NA	NA	NA	NA	NA	NA	NA	NA	NA	NA	NA	NA	NA	NA	NA	NA	Cellular Component	macromolecular complex	protein complex	GO:0036452	ESCRT complex
NA	NA	NA	NA	NA	NA	NA	NA	NA	NA	0.003	0.004	NA	NA	NA	NA	NA	NA	NA	NA	NA	NA	NA	NA	NA	NA	NA	NA	NA	NA	Cellular Component	macromolecular complex	protein complex	GO:0043564	Ku70:Ku80 complex
NA	NA	NA	NA	NA	NA	NA	NA	NA	NA	NA	NA	NA	NA	0.002	NA	NA	NA	NA	NA	NA	NA	NA	NA	NA	NA	NA	NA	NA	NA	Cellular Component	macromolecular complex	protein complex	GO:0070274	RES complex
NA	NA	NA	NA	NA	NA	NA	NA	NA	NA	NA	NA	NA	0.004	NA	NA	NA	NA	NA	NA	NA	NA	NA	NA	NA	NA	NA	NA	NA	NA	Cellular Component	macromolecular complex	protein complex	GO:0070545	PeBoW complex
NA	NA	NA	NA	NA	NA	NA	NA	NA	0.006	NA	NA	NA	NA	NA	NA	NA	NA	NA	NA	NA	NA	NA	NA	NA	NA	NA	NA	NA	NA	Cellular Component	macromolecular complex	protein complex	GO:1990316	ATG1/ULK1 kinase complex
NA	NA	NA	NA	0.022	0.007	NA	0.151	0.108	NA	NA	NA	NA	NA	NA	NA	NA	NA	NA	NA	NA	NA	NA	NA	NA	NA	NA	NA	NA	NA	Cellular Component	macromolecular complex	protein complex//tethering complex	GO:0000145	exocyst
NA	NA	NA	NA	NA	NA	0.019	0.013	NA	0.02	0.02	NA	NA	NA	0.015	NA	NA	NA	NA	NA	NA	NA	NA	NA	NA	NA	NA	NA	NA	NA	Cellular Component	macromolecular complex	protein complex//tethering complex	GO:0017119	Golgi transport complex
NA	NA	NA	NA	NA	NA	NA	NA	NA	0.065	NA	NA	0.002	NA	NA	NA	NA	NA	NA	NA	NA	NA	NA	NA	NA	NA	NA	NA	NA	NA	Cellular Component	macromolecular complex	protein-DNA complex	GO:0000782	telomere cap complex
NA	NA	NA	0.031	0.601	NA	0.908	0.017	0.599	0.069	0.011	0.324	0.755	NA	0.9	NA	NA	NA	NA	NA	NA	NA	NA	NA	0.187	0.139	0.055	NA	0.65	NA	Cellular Component	membrane//cell part	nuclear outer membrane-endoplasmic reticulum membrane network//membrane part	GO:0005789	endoplasmic reticulum membrane
NA	NA	NA	NA	NA	NA	0.264	NA	0.142	0.302	NA	NA	0.074	0.05	NA	NA	NA	NA	NA	NA	NA	0.048	NA	NA	NA	NA	NA	NA	NA	NA	Cellular Component	membrane//cell part	outer membrane//whole membrane//intracellular part	GO:0031968	organelle outer membrane
NA	NA	NA	NA	NA	NA	NA	NA	NA	NA	NA	NA	0.393	0.041	0.241	NA	NA	NA	NA	NA	NA	NA	NA	NA	NA	NA	NA	NA	NA	NA	Cellular Component	membrane//membrane part	coated membrane//membrane protein complex	GO:0030117	membrane coat
NA	NA	NA	NA	NA	NA	NA	NA	NA	0.107	NA	NA	NA	NA	NA	NA	NA	NA	NA	NA	NA	NA	NA	NA	NA	NA	0.002	NA	NA	NA	Cellular Component	membrane//membrane part	endoplasmic reticulum membrane//intrinsic component of membrane	GO:0031227	intrinsic component of endoplasmic reticulum membrane
NA	NA	NA	NA	NA	NA	0.023	0	NA	0.306	0.268	NA	NA	NA	NA	NA	NA	NA	NA	NA	NA	NA	NA	NA	NA	NA	NA	NA	NA	NA	Cellular Component	membrane	membrane part	GO:0019898	extrinsic component of membrane
NA	0.111	0.111	0.728	0.414	0.568	0.113	0.234	0.272	0.009	0.263	0.586	0.924	0.993	0.982	NA	NA	NA	0.389	0.663	0.94	0.669	0.298	0.35	0.996	0.068	0.068	0.505	0.328	1	Cellular Component	membrane	membrane part	GO:0031224	intrinsic component of membrane
NA	NA	NA	NA	NA	NA	0.082	NA	0.034	0.031	NA	NA	0.411	NA	NA	NA	NA	NA	NA	NA	NA	0.048	NA	NA	NA	NA	0.006	NA	NA	NA	Cellular Component	membrane//organelle//organelle part//membrane part	organelle membrane//organelle part//intrinsic component of membrane	GO:0031300	intrinsic component of organelle membrane
NA	NA	NA	NA	NA	NA	NA	NA	NA	NA	NA	NA	0.518	0.09	0.352	NA	NA	NA	NA	NA	NA	NA	NA	NA	NA	NA	NA	NA	0.093	0.035	Cellular Component	membrane//organelle part	organelle membrane	GO:0012506	vesicle membrane
NA	NA	NA	NA	0.121	0.032	0.762	NA	0.46	0.321	0.715	NA	0.039	0.004	0.049	NA	NA	NA	NA	NA	NA	0.222	NA	NA	NA	0.08	0.036	NA	NA	NA	Cellular Component	membrane//organelle part	organelle membrane	GO:0042170	plastid membrane
NA	NA	NA	0.764	0.747	NA	0.004	0.033	0.007	0.001	0.024	0.795	0.001	0.001	0.72	NA	NA	NA	NA	0.238	0.011	0.725	0.716	0.51	0.46	0.064	0.206	0.145	0.027	0.384	Cellular Component	membrane//organelle part	organelle membrane	GO:0098588	bounding membrane of organelle
NA	NA	NA	NA	NA	NA	0.052	0.036	NA	NA	NA	NA	NA	NA	NA	NA	NA	NA	NA	NA	NA	NA	NA	NA	NA	NA	NA	NA	NA	NA	Cellular Component	membrane part//cell part	extrinsic component of membrane//plasma membrane part	GO:0019897	extrinsic component of plasma membrane
NA	NA	NA	NA	NA	NA	0.877	0.036	0.47	1	0.583	0.702	0.57	0.312	0.526	NA	NA	NA	NA	0.152	0.005	NA	0.526	0.347	NA	NA	NA	NA	0.575	0.264	Cellular Component	membrane part//cell part	intrinsic component of membrane//plasma membrane part	GO:0031226	intrinsic component of plasma membrane
NA	NA	NA	NA	NA	NA	0.055	0.039	NA	NA	NA	NA	NA	NA	NA	NA	NA	NA	NA	NA	NA	NA	NA	NA	NA	NA	NA	NA	NA	NA	Cellular Component	membrane part//cell part	plasma membrane part	GO:0009898	cytoplasmic side of plasma membrane
NA	0.111	0.111	0.728	0.409	0.565	0.105	0.216	0.256	0.008	0.246	0.553	0.905	0.991	0.978	NA	NA	NA	0.382	0.656	0.94	0.663	0.296	0.346	0.996	0.066	0.066	0.496	0.319	1	Cellular Component	membrane part	intrinsic component of membrane	GO:0016021	integral component of membrane
NA	NA	NA	NA	NA	NA	0.004	NA	NA	0.004	NA	NA	NA	NA	NA	NA	NA	NA	NA	NA	NA	NA	NA	NA	NA	NA	NA	NA	NA	NA	Cellular Component	membrane part	membrane protein complex	GO:0000813	ESCRT I complex
NA	NA	NA	NA	NA	NA	NA	NA	NA	NA	NA	NA	0.009	NA	NA	NA	NA	NA	NA	NA	NA	NA	NA	NA	NA	NA	NA	NA	NA	NA	Cellular Component	membrane part	membrane protein complex	GO:0000814	ESCRT II complex
NA	NA	NA	NA	NA	NA	0.996	NA	NA	0.956	1	NA	0.755	0.062	0.222	NA	NA	NA	NA	NA	NA	NA	NA	0.519	NA	0.066	0.012	NA	NA	0.396	Cellular Component	membrane	photosynthetic membrane	GO:0042651	thylakoid membrane
NA	NA	NA	NA	NA	NA	0.424	0.018	0.279	0.08	0.096	0.991	0.101	0.001	0.834	NA	NA	NA	NA	0.106	0.002	NA	NA	0.223	NA	0.188	NA	0.266	0.438	NA	Cellular Component	membrane	whole membrane	GO:0005774	vacuolar membrane
NA	NA	NA	NA	NA	NA	0.01	NA	0.094	0.015	NA	NA	0.295	NA	NA	NA	NA	NA	NA	NA	NA	NA	NA	NA	NA	NA	NA	NA	NA	NA	Cellular Component	membrane	whole membrane	GO:0010008	endosome membrane
NA	NA	NA	NA	NA	NA	NA	NA	NA	NA	NA	NA	0.283	0.015	0.157	NA	NA	NA	NA	NA	NA	NA	NA	NA	NA	NA	NA	NA	NA	NA	Cellular Component	membrane	whole membrane	GO:0030660	Golgi-associated vesicle membrane
NA	NA	NA	NA	NA	NA	NA	NA	NA	NA	NA	NA	0.356	0.033	0.219	NA	NA	NA	NA	NA	NA	NA	NA	NA	NA	NA	NA	NA	NA	NA	Cellular Component	membrane	whole membrane	GO:0030662	coated vesicle membrane
NA	NA	NA	NA	NA	NA	NA	NA	NA	NA	NA	NA	NA	NA	NA	NA	NA	NA	NA	NA	NA	NA	NA	NA	NA	NA	NA	NA	0.004	0.002	Cellular Component	membrane	whole membrane	GO:0032578	aleurone grain membrane
NA	NA	NA	NA	NA	NA	NA	NA	NA	0.05	NA	NA	0.087	0.001	0	NA	NA	NA	NA	NA	NA	NA	NA	NA	NA	NA	NA	NA	NA	NA	Cellular Component	nucleoid	plastid nucleoid	GO:0009508	plastid chromosome
NA	NA	NA	NA	NA	NA	NA	NA	NA	NA	NA	NA	0.039	NA	NA	NA	NA	NA	NA	NA	NA	NA	NA	NA	NA	NA	NA	NA	NA	NA	Cellular Component	nucleoid	plastid nucleoid	GO:0042644	chloroplast nucleoid
NA	NA	NA	0.982	0.924	0.637	0.533	0.658	0.878	0.017	0.011	0.957	0	0	0	NA	NA	NA	NA	0.491	0.133	1	0.959	0.577	0.996	0.004	0.005	0.591	0.193	0.029	Cellular Component	organelle//cell part	intracellular organelle//organelle part//intracellular part	GO:0044446	intracellular organelle part
NA	NA	NA	NA	NA	NA	NA	0.005	0.007	NA	NA	NA	NA	NA	NA	NA	NA	NA	NA	NA	NA	NA	NA	NA	NA	NA	NA	NA	NA	NA	Cellular Component	organelle//extracellular region part	extracellular organelle	GO:1903561	extracellular vesicle
NA	NA	NA	NA	NA	NA	0.022	0.14	0.022	0.317	0.597	0.883	0.079	0.218	0.569	NA	NA	NA	NA	NA	NA	NA	NA	NA	NA	NA	NA	NA	0.398	0.162	Cellular Component	organelle	intracellular organelle	GO:0097708	intracellular vesicle
NA	NA	NA	NA	NA	NA	0.025	0.033	0.007	0.34	0.615	0.895	0.087	0.233	0.588	NA	NA	NA	NA	NA	NA	NA	NA	NA	NA	NA	NA	NA	0.412	0.168	Cellular Component	organelle	membrane-bounded organelle	GO:0031982	vesicle
NA	0.202	0.202	0.982	0.647	0.442	0.078	0.006	0.018	0.001	0	0.028	0	0	0	NA	NA	NA	0.927	0.466	0.248	1	0.831	0.577	0.473	0.001	0.01	0.156	0.012	0.006	Cellular Component	organelle	membrane-bounded organelle//intracellular organelle	GO:0043231	intracellular membrane-bounded organelle
NA	NA	NA	0.958	0.601	0.458	0.017	0.078	0.022	0.019	0.111	0.964	0.069	0	0.364	NA	NA	NA	NA	0.106	0.068	0.909	0.949	0.828	0.795	0.054	0.062	0.355	0.19	0.226	Cellular Component	organelle	membrane-bounded organelle//organelle part	GO:0031090	organelle membrane
NA	NA	NA	NA	0.637	0.027	0.006	0.066	0.432	0.003	0.02	1	0	0	0	NA	NA	NA	NA	0.378	NA	0.897	0.93	0.212	NA	0.002	0.037	0.266	0.176	0.133	Cellular Component	organelle//organelle part//cell part	membrane-bounded organelle//intracellular organelle part//envelope	GO:0031967	organelle envelope
NA	NA	NA	0.461	0.932	NA	0.731	0.233	0.541	0.124	0.078	0.855	0.087	0.002	0.004	NA	NA	NA	NA	NA	NA	NA	0.624	0.35	0.275	0.001	0.005	0.817	0.484	0.708	Cellular Component	organelle//organelle part	membrane-bounded organelle//intracellular organelle part	GO:0031984	organelle subcompartment
NA	NA	NA	NA	NA	NA	0.902	0.466	0.747	0.972	0.7	1	0.945	0.006	0.658	NA	NA	NA	NA	0.258	NA	NA	0.76	0.544	NA	0.073	0.227	NA	0.7	0.072	Cellular Component	organelle part	intracellular organelle part	GO:0044429	mitochondrial part
NA	NA	NA	NA	NA	NA	NA	NA	NA	0.787	NA	NA	0.864	NA	NA	NA	NA	NA	NA	NA	0.031	NA	NA	NA	NA	NA	NA	NA	NA	NA	Cellular Component	organelle part	intracellular organelle part	GO:0044430	cytoskeletal part
NA	NA	NA	0.556	0.637	NA	0.044	0.011	0.036	0.004	0.02	0.324	0.011	0.008	0.023	NA	NA	NA	NA	NA	NA	NA	0.409	NA	0.249	0.205	0.08	0.269	0.203	NA	Cellular Component	organelle part	intracellular organelle part	GO:0044431	Golgi apparatus part
NA	NA	NA	0.035	0.05	NA	0.939	0.025	0.639	0.101	0.003	0.374	0.463	0.968	0.931	NA	NA	NA	NA	NA	NA	NA	NA	NA	0.21	0.159	0.062	0.235	0.674	NA	Cellular Component	organelle part	intracellular organelle part	GO:0044432	endoplasmic reticulum part
NA	NA	NA	NA	0.728	0.057	0.105	0.24	0.432	0.005	0.001	0.088	0	0	0	NA	NA	NA	NA	0.106	0.429	0.909	0.281	0.014	NA	0	0	0.355	0.006	0.006	Cellular Component	organelle part	intracellular organelle part	GO:0044435	plastid part
NA	NA	NA	NA	NA	NA	0.424	0.018	0.279	0.08	0.096	0.991	0.101	0.001	0.834	NA	NA	NA	NA	0.106	0.002	NA	NA	0.223	NA	0.188	NA	0.266	0.438	NA	Cellular Component	organelle part	intracellular organelle part	GO:0044437	vacuolar part
NA	NA	NA	NA	NA	NA	0.294	NA	0.212	0.051	NA	NA	0.087	NA	NA	NA	NA	NA	NA	NA	NA	NA	NA	NA	NA	NA	0.001	NA	NA	NA	Cellular Component	organelle part	intrinsic component of organelle membrane	GO:0031228	intrinsic component of Golgi membrane
NA	NA	NA	NA	NA	NA	0.082	NA	0.034	0.031	NA	NA	0.411	NA	NA	NA	NA	NA	NA	NA	NA	0.048	NA	NA	NA	NA	0.006	NA	NA	NA	Cellular Component	organelle part	intrinsic component of organelle membrane	GO:0031301	integral component of organelle membrane
NA	NA	NA	NA	NA	NA	0.023	NA	0.016	0.026	NA	NA	NA	NA	NA	NA	NA	NA	NA	NA	NA	0.004	NA	NA	NA	NA	NA	NA	NA	NA	Cellular Component	organelle part	intrinsic component of organelle membrane	GO:0031350	intrinsic component of plastid membrane
NA	NA	NA	NA	NA	NA	NA	NA	NA	0.521	NA	NA	NA	NA	NA	NA	NA	NA	NA	NA	0.015	NA	NA	NA	NA	NA	NA	NA	NA	NA	Cellular Component	supramolecular complex	supramolecular polymer	GO:0099512	supramolecular fiber
NA	NA	NA	NA	NA	NA	0.023	NA	0.016	0.026	NA	NA	NA	NA	NA	NA	NA	NA	NA	NA	NA	0.004	NA	NA	NA	NA	NA	NA	NA	NA	Cellular Component	virion part	viral membrane	GO:0019031	viral envelope
NA	NA	NA	NA	NA	NA	0.011	0.274	NA	0.019	0.044	NA	0.039	0.243	NA	NA	NA	NA	NA	NA	NA	NA	NA	NA	NA	NA	NA	NA	0.093	NA	Cellular Component	virion	virion part	GO:0019028	viral capsid
NA	NA	NA	NA	NA	NA	0.023	NA	0.016	0.026	NA	NA	NA	NA	NA	NA	NA	NA	NA	NA	NA	0.004	NA	NA	NA	NA	NA	NA	NA	NA	Cellular Component	virion	virion part	GO:0036338	viral membrane
NA	NA	NA	NA	NA	NA	0.032	0.254	NA	0.049	0.038	NA	0.093	0.44	NA	NA	NA	NA	NA	NA	NA	NA	NA	NA	NA	NA	NA	NA	0.091	NA	Cellular Component	virion//virion part	virion part//viral capsid	GO:0019013	viral nucleocapsid
NA	NA	NA	0.996	0.991	0.918	0.996	0.008	0.568	0.624	0.442	0.074	0.178	0.23	0.09	NA	NA	NA	0.882	NA	NA	1	0.999	1	NA	0.364	0.725	0.923	0.729	1	Molecular Function	binding	carbohydrate derivative binding	GO:0032553	ribonucleotide binding
NA	NA	NA	NA	NA	NA	0.13	0.281	NA	0.029	0.063	0.956	0.443	0.42	0.783	NA	NA	NA	NA	NA	NA	NA	NA	NA	NA	NA	NA	NA	NA	NA	Molecular Function	binding	cofactor binding	GO:0050662	coenzyme binding
NA	NA	NA	NA	NA	NA	0.105	0.08	NA	0.125	0.1	NA	0.192	NA	NA	NA	NA	NA	NA	NA	NA	NA	NA	NA	0.025	0.005	NA	NA	NA	NA	Molecular Function	binding	drug binding//organic cyclic compound binding//heterocyclic compound binding	GO:0005527	macrolide binding
NA	NA	NA	NA	NA	NA	0.032	0.023	NA	0.001	0.032	NA	NA	NA	NA	NA	NA	NA	NA	NA	NA	NA	NA	NA	NA	NA	NA	NA	NA	NA	Molecular Function	binding	fatty acid derivative binding//sulfur compound binding	GO:0000062	fatty-acyl-CoA binding
NA	NA	NA	NA	NA	NA	0.008	NA	NA	NA	NA	NA	0.012	NA	NA	NA	NA	NA	NA	NA	NA	NA	NA	NA	NA	NA	NA	NA	NA	NA	Molecular Function	binding	hormone binding	GO:0010011	auxin binding
NA	NA	NA	0.996	0.962	0.693	0.343	0.001	0.634	0.161	0.135	0.015	0.074	0.187	0.093	NA	NA	NA	0.959	NA	NA	1	0.999	1	NA	0.508	0.804	0.865	0.688	1	Molecular Function	binding	ion binding	GO:0043168	anion binding
NA	NA	NA	0.115	0.953	NA	0.492	0.994	0.954	0.188	0.534	0.459	0.999	0.922	0.888	NA	NA	NA	0.717	0.059	0.291	0.101	0.42	0.07	0.615	0.032	0.084	0.905	0.963	1	Molecular Function	binding	ion binding	GO:0043169	cation binding
NA	NA	NA	NA	NA	NA	NA	NA	NA	NA	NA	NA	0.011	NA	NA	NA	NA	NA	NA	NA	NA	NA	NA	NA	NA	NA	NA	NA	NA	NA	Molecular Function	binding	lipid binding	GO:0005504	fatty acid binding
NA	NA	NA	NA	NA	NA	0.07	0.003	0.246	0.479	0.448	0.36	0.621	NA	NA	NA	NA	NA	NA	NA	NA	NA	NA	NA	NA	NA	NA	NA	NA	NA	Molecular Function	binding	lipid binding	GO:0005543	phospholipid binding
NA	NA	NA	NA	NA	NA	NA	NA	NA	NA	NA	NA	NA	0.023	0.193	NA	NA	NA	NA	NA	NA	NA	NA	NA	NA	NA	NA	NA	NA	NA	Molecular Function	binding	macromolecular complex binding	GO:0043021	ribonucleoprotein complex binding
NA	NA	NA	NA	NA	NA	0.759	0.611	0.449	0.311	0.256	0.149	0.864	0.848	0.234	NA	NA	NA	NA	NA	NA	NA	0.238	0.091	NA	0.077	NA	NA	0.018	0.094	Molecular Function	binding	metal cluster binding	GO:0051536	iron-sulfur cluster binding
NA	NA	NA	0.982	0.962	0.926	0.489	0	0.568	0.158	0.056	0.039	0.016	0.023	0.086	NA	NA	NA	0.959	NA	NA	1	0.999	1	0.997	0.271	0.455	0.875	0.711	0.894	Molecular Function	binding	organic cyclic compound binding//heterocyclic compound binding	GO:1901265	nucleoside phosphate binding
NA	NA	NA	NA	NA	NA	0.572	0.074	NA	0.579	0.02	0.449	0.266	0.004	0.011	NA	NA	NA	NA	NA	NA	NA	NA	NA	NA	0.05	NA	NA	NA	NA	Molecular Function	binding	protein binding	GO:0005516	calmodulin binding
NA	NA	NA	NA	NA	NA	0.37	0.274	0.553	0.462	0.025	NA	0.954	0.59	0.851	NA	NA	NA	NA	NA	NA	NA	NA	NA	NA	0.118	0.046	NA	NA	NA	Molecular Function	binding	protein binding	GO:0019899	enzyme binding
NA	NA	NA	NA	NA	NA	NA	NA	NA	NA	NA	NA	0.029	NA	NA	NA	NA	NA	NA	NA	NA	NA	NA	NA	NA	NA	NA	NA	NA	NA	Molecular Function	binding	protein binding	GO:0019904	protein domain specific binding
NA	NA	NA	NA	NA	NA	0.003	NA	NA	0.002	NA	NA	NA	NA	NA	NA	NA	NA	NA	NA	NA	NA	NA	NA	NA	NA	NA	NA	NA	NA	Molecular Function	binding	protein binding	GO:0019955	cytokine binding
NA	NA	NA	NA	NA	NA	0.004	0.001	NA	0	0	NA	0.006	0.133	NA	NA	NA	NA	NA	NA	NA	NA	NA	NA	NA	0.004	0.002	NA	NA	NA	Molecular Function	binding	protein binding	GO:0031072	heat shock protein binding
NA	NA	NA	NA	NA	NA	0.128	0.104	NA	0.009	0.126	NA	0.237	NA	NA	NA	NA	NA	NA	NA	NA	NA	NA	NA	NA	NA	NA	NA	NA	NA	Molecular Function	binding	protein binding	GO:0032182	ubiquitin-like protein binding
NA	NA	NA	NA	NA	NA	0.074	0.189	NA	0.094	0.241	NA	NA	NA	NA	NA	NA	NA	NA	NA	NA	NA	NA	NA	0.037	0.016	NA	NA	NA	NA	Molecular Function	binding	protein binding	GO:0042393	histone binding
NA	NA	NA	NA	NA	NA	0.408	0.002	0.023	0.269	0.042	0.569	0.119	0.106	0.678	NA	NA	NA	0.043	0.05	NA	NA	0.22	0.082	NA	0.001	0.03	NA	0.014	0.086	Molecular Function	binding	protein binding	GO:0042802	identical protein binding
NA	NA	NA	NA	NA	NA	NA	NA	NA	NA	NA	NA	NA	0.002	0.001	NA	NA	NA	NA	NA	NA	NA	NA	NA	NA	NA	NA	NA	NA	NA	Molecular Function	binding	protein binding	GO:0043495	protein anchor
NA	NA	NA	NA	NA	NA	NA	0	0.02	0.427	0	0.324	0.57	0.001	0.397	NA	NA	NA	NA	NA	NA	0.08	NA	NA	NA	0	NA	NA	NA	NA	Molecular Function	binding	protein binding	GO:0051082	unfolded protein binding
NA	NA	NA	0.019	NA	0.006	0.005	0.002	0.004	0.006	0	0.088	NA	0	0.116	NA	NA	NA	NA	NA	NA	0.022	0.033	0	0.025	0	0	NA	0.033	0.01	Molecular Function	binding	protein binding	GO:0051087	chaperone binding
NA	NA	NA	0.982	0.962	0.926	0.489	0	0.568	0.158	0.056	0.039	0.016	0.023	0.086	NA	NA	NA	0.959	NA	NA	1	0.999	1	0.997	0.271	0.455	0.875	0.711	0.894	Molecular Function	binding	small molecule binding	GO:0000166	nucleotide binding
NA	NA	NA	NA	0.068	0.021	0.105	0.424	NA	0.152	0.018	0.437	0.254	0.037	0.525	NA	NA	NA	NA	NA	NA	NA	NA	NA	NA	NA	NA	0.092	0.147	NA	Molecular Function	binding	small molecule binding	GO:0043177	organic acid binding
NA	NA	NA	NA	NA	NA	NA	NA	NA	NA	NA	NA	NA	NA	0	NA	NA	NA	NA	NA	NA	NA	NA	NA	NA	NA	NA	NA	NA	NA	Molecular Function	catalytic activity	cyclase activity	GO:0009976	tocopherol cyclase activity
NA	NA	NA	NA	NA	NA	NA	NA	NA	NA	NA	NA	NA	NA	NA	NA	NA	NA	NA	NA	NA	NA	NA	NA	NA	0	NA	NA	NA	NA	Molecular Function	catalytic activity	deaminase activity	GO:0004000	adenosine deaminase activity
NA	NA	NA	NA	NA	NA	NA	NA	NA	NA	NA	NA	NA	NA	NA	NA	NA	NA	NA	NA	NA	0.001	NA	NA	NA	NA	NA	NA	NA	NA	Molecular Function	catalytic activity	deaminase activity	GO:0004126	cytidine deaminase activity
NA	NA	NA	NA	NA	NA	NA	NA	NA	NA	NA	NA	0.007	0.004	NA	NA	NA	NA	NA	NA	NA	NA	NA	NA	NA	NA	NA	NA	NA	NA	Molecular Function	catalytic activity	glycogen debranching enzyme activity	GO:0019156	isoamylase activity
NA	NA	NA	0.456	0.332	0.458	0.127	0.615	0.034	0.705	0.715	0.049	0.542	0.005	0.245	NA	NA	NA	0.499	0.481	NA	0.657	0.949	0.827	0.479	0.053	0.062	0.137	0.751	NA	Molecular Function	catalytic activity	hydrolase activity	GO:0008233	peptidase activity
NA	NA	NA	0.728	0.061	0.458	0.877	0.576	0.357	0.273	0.956	0.97	0.109	0.723	0.022	NA	NA	NA	0.529	0.492	NA	0.669	0.291	0.087	0.821	0.289	0.455	0.152	0.65	0.724	Molecular Function	catalytic activity	hydrolase activity	GO:0016788	hydrolase activity, acting on ester bonds
NA	NA	NA	NA	NA	NA	0.935	1	NA	0.275	0.191	0.807	0.483	0.262	0.672	NA	NA	NA	0.203	NA	0.006	0.663	NA	0.05	NA	NA	NA	NA	NA	NA	Molecular Function	catalytic activity	hydrolase activity	GO:0016798	hydrolase activity, acting on glycosyl bonds
NA	NA	NA	NA	NA	NA	NA	0.344	0.246	NA	0.076	0.043	0.619	0.001	0.072	NA	NA	NA	NA	NA	NA	0.095	NA	NA	NA	0.036	NA	NA	NA	NA	Molecular Function	catalytic activity	hydrolase activity	GO:0016810	hydrolase activity, acting on carbon-nitrogen (but not peptide) bonds
NA	NA	NA	NA	NA	NA	NA	NA	NA	NA	NA	NA	NA	0	NA	NA	NA	NA	NA	NA	NA	NA	NA	NA	NA	NA	NA	NA	NA	NA	Molecular Function	catalytic activity	hydrolase activity	GO:0016822	hydrolase activity, acting on acid carbon-carbon bonds
NA	NA	NA	0.031	0.189	NA	0.055	0.014	0.007	0.357	0.038	0.011	0.006	0.011	0.026	NA	NA	NA	0.086	NA	NA	0.338	0.291	NA	0.055	0.004	0.053	0.064	0.335	NA	Molecular Function	catalytic activity	hydrolase activity	GO:0017171	serine hydrolase activity
NA	NA	NA	NA	NA	NA	NA	0.029	0.022	NA	0.038	0.035	NA	0.055	0.037	NA	NA	NA	NA	NA	NA	NA	NA	NA	NA	NA	NA	NA	NA	NA	Molecular Function	catalytic activity	hydrolase activity	GO:0019213	deacetylase activity
NA	NA	NA	NA	NA	NA	0.026	NA	NA	0.037	NA	NA	NA	0.401	0.282	NA	NA	NA	NA	NA	NA	0.053	NA	NA	NA	NA	NA	0.049	NA	NA	Molecular Function	catalytic activity	hydrolase activity	GO:0101005	ubiquitinyl hydrolase activity
NA	NA	NA	NA	NA	NA	0.102	NA	0.052	0.005	NA	0.077	0.178	NA	NA	NA	NA	NA	NA	0.004	0.002	NA	NA	NA	NA	NA	NA	NA	NA	NA	Molecular Function	catalytic activity	isomerase activity	GO:0016854	racemase and epimerase activity
NA	NA	NA	NA	NA	NA	0.291	0.228	NA	0.325	0.285	NA	0.443	NA	NA	NA	NA	NA	NA	NA	NA	NA	NA	NA	0.048	0.021	NA	NA	NA	NA	Molecular Function	catalytic activity	isomerase activity	GO:0016859	cis-trans isomerase activity
NA	NA	NA	NA	NA	NA	NA	0.191	0.129	0.028	0.022	0.19	0.003	0.04	NA	NA	NA	NA	NA	NA	NA	NA	NA	NA	NA	NA	NA	NA	NA	NA	Molecular Function	catalytic activity	isomerase activity	GO:0016860	intramolecular oxidoreductase activity
NA	NA	NA	NA	NA	NA	NA	0.167	0.122	NA	0.212	0.167	0.347	0.029	0.011	NA	NA	NA	NA	0.009	0.006	NA	NA	NA	NA	NA	NA	NA	NA	NA	Molecular Function	catalytic activity	isomerase activity	GO:0016866	intramolecular transferase activity
NA	NA	NA	NA	NA	NA	NA	NA	NA	NA	NA	NA	0.002	NA	NA	NA	NA	NA	NA	NA	NA	NA	NA	NA	NA	NA	NA	NA	NA	NA	Molecular Function	catalytic activity	isomerase activity	GO:0016872	intramolecular lyase activity
NA	NA	NA	NA	NA	NA	NA	NA	NA	NA	NA	NA	0.638	0.585	0.005	NA	NA	NA	NA	NA	NA	NA	NA	NA	NA	NA	NA	NA	NA	NA	Molecular Function	catalytic activity	ligase activity	GO:0016875	ligase activity, forming carbon-oxygen bonds
NA	NA	NA	NA	NA	NA	NA	NA	NA	NA	NA	NA	NA	0.249	0.157	NA	NA	NA	NA	0.006	0.005	NA	NA	NA	NA	NA	NA	NA	NA	NA	Molecular Function	catalytic activity	ligase activity	GO:0016877	ligase activity, forming carbon-sulfur bonds
NA	NA	NA	NA	NA	NA	NA	NA	NA	NA	NA	NA	NA	NA	0.364	NA	NA	NA	0.015	0.015	NA	NA	NA	NA	NA	0.029	NA	NA	0.093	NA	Molecular Function	catalytic activity	ligase activity	GO:0016879	ligase activity, forming carbon-nitrogen bonds
NA	NA	NA	NA	NA	NA	NA	NA	NA	NA	NA	NA	0.01	NA	NA	NA	NA	NA	NA	NA	NA	NA	NA	NA	NA	NA	NA	NA	NA	NA	Molecular Function	catalytic activity	ligase activity	GO:0051002	ligase activity, forming nitrogen-metal bonds
NA	NA	NA	NA	NA	NA	NA	NA	0.431	0.761	0.689	0.142	0.423	0.118	0.694	NA	NA	NA	NA	0.05	0.029	NA	0.223	0.087	NA	NA	NA	NA	NA	NA	Molecular Function	catalytic activity	lyase activity	GO:0016835	carbon-oxygen lyase activity
NA	NA	NA	0.121	NA	NA	0.44	NA	NA	0.407	NA	NA	NA	0.03	0.097	NA	NA	NA	NA	NA	NA	NA	NA	NA	0.152	NA	NA	0.156	NA	NA	Molecular Function	catalytic activity	lyase activity	GO:0016846	carbon-sulfur lyase activity
NA	NA	NA	0.392	NA	NA	0.405	0.565	0.598	0.063	0.953	0.071	0.564	0.793	0.437	NA	NA	NA	NA	0.207	0.18	0.182	0.203	0.005	0.41	0.047	NA	NA	0.65	NA	Molecular Function	catalytic activity	oxidoreductase activity	GO:0004497	monooxygenase activity
NA	NA	NA	NA	NA	NA	NA	0.032	NA	NA	NA	NA	NA	NA	NA	NA	NA	NA	NA	NA	NA	NA	0.159	0.003	NA	NA	NA	NA	NA	NA	Molecular Function	catalytic activity	oxidoreductase activity	GO:0016229	steroid dehydrogenase activity
NA	NA	NA	NA	NA	NA	0.897	0.747	NA	0.486	0.03	0.788	0.961	0.826	0.961	NA	NA	NA	NA	NA	NA	NA	0.67	NA	NA	NA	NA	NA	NA	NA	Molecular Function	catalytic activity	oxidoreductase activity	GO:0016614	oxidoreductase activity, acting on CH-OH group of donors
NA	NA	NA	NA	NA	NA	0.879	0.728	0.556	0.039	0.413	0.254	0.639	0.42	0.391	NA	NA	NA	NA	NA	NA	NA	0.291	0.006	NA	0.119	NA	NA	0.31	NA	Molecular Function	catalytic activity	oxidoreductase activity	GO:0016627	oxidoreductase activity, acting on the CH-CH group of donors
NA	NA	NA	NA	NA	NA	0.13	NA	NA	0.158	0.008	0.109	NA	NA	NA	NA	NA	NA	NA	NA	NA	NA	NA	NA	NA	NA	NA	NA	NA	NA	Molecular Function	catalytic activity	oxidoreductase activity	GO:0016645	oxidoreductase activity, acting on the CH-NH group of donors
NA	NA	NA	NA	NA	NA	NA	NA	NA	NA	0.022	0.023	NA	0.029	0.018	NA	NA	NA	NA	NA	NA	NA	NA	NA	NA	NA	NA	NA	NA	NA	Molecular Function	catalytic activity	oxidoreductase activity	GO:0016661	oxidoreductase activity, acting on other nitrogenous compounds as donors
NA	NA	NA	NA	NA	NA	0.008	NA	NA	0.122	0.09	0.383	0.003	0.605	NA	NA	NA	NA	NA	NA	NA	NA	NA	NA	NA	NA	NA	NA	NA	NA	Molecular Function	catalytic activity	oxidoreductase activity	GO:0016667	oxidoreductase activity, acting on a sulfur group of donors
NA	NA	NA	NA	NA	NA	NA	0.019	0.013	NA	0.034	0.247	NA	0.42	0.301	NA	NA	NA	0.012	0.013	NA	0.053	0.002	0.025	NA	0.022	NA	NA	0.091	NA	Molecular Function	catalytic activity	oxidoreductase activity	GO:0016701	oxidoreductase activity, acting on single donors with incorporation of molecular oxygen
NA	NA	NA	NA	NA	NA	NA	0.029	0.022	NA	0.038	0.035	0.354	0.057	0.038	NA	NA	NA	NA	NA	NA	NA	NA	NA	NA	0.002	0.001	NA	0.01	0.005	Molecular Function	catalytic activity	oxidoreductase activity	GO:0016721	oxidoreductase activity, acting on superoxide radicals as acceptor
NA	NA	NA	NA	NA	NA	NA	0.011	0.011	NA	0.018	NA	NA	NA	NA	NA	NA	NA	NA	NA	NA	NA	0.004	0.001	NA	0.001	NA	NA	0.006	NA	Molecular Function	catalytic activity	oxidoreductase activity	GO:0016730	oxidoreductase activity, acting on iron-sulfur proteins as donors
NA	NA	NA	NA	NA	NA	NA	NA	NA	NA	NA	NA	0.529	0.094	0.041	NA	NA	NA	NA	NA	NA	NA	NA	NA	NA	NA	NA	NA	NA	NA	Molecular Function	catalytic activity	oxidoreductase activity	GO:0016903	oxidoreductase activity, acting on the aldehyde or oxo group of donors
NA	NA	NA	NA	NA	0.136	0.996	0.053	0.129	1	0.663	0.957	0.961	0	0.057	NA	NA	NA	NA	NA	0.114	NA	0.114	0.315	NA	NA	NA	0.308	0.115	0.247	Molecular Function	catalytic activity	transferase activity	GO:0016741	transferase activity, transferring one-carbon groups
NA	NA	NA	NA	NA	NA	NA	1	0.912	0.861	1	0.84	0.999	0.627	0.408	NA	NA	NA	0	NA	NA	0.171	0.627	NA	NA	NA	NA	NA	NA	NA	Molecular Function	catalytic activity	transferase activity	GO:0016746	transferase activity, transferring acyl groups
NA	NA	NA	NA	NA	NA	0.007	0.517	0.224	0	0.002	0.024	0.424	0.987	0.711	NA	NA	NA	NA	NA	0.241	0.048	0.291	0.574	0.001	0.081	NA	0.035	0.713	NA	Molecular Function	catalytic activity	transferase activity	GO:0016757	transferase activity, transferring glycosyl groups
NA	NA	NA	NA	NA	NA	0.209	NA	NA	0.001	0.019	0.168	0.347	0.029	0.209	NA	NA	NA	NA	NA	NA	NA	NA	NA	NA	NA	NA	NA	0.078	NA	Molecular Function	catalytic activity	transferase activity	GO:0016769	transferase activity, transferring nitrogenous groups
NA	NA	NA	NA	0.962	0.746	0.836	0.001	0.329	0.319	0.1	0.01	0.087	0.362	0.132	NA	NA	NA	0.965	NA	NA	1	0.938	1	NA	0.192	0.394	0.604	0.106	0.34	Molecular Function	catalytic activity	transferase activity	GO:0016772	transferase activity, transferring phosphorus-containing groups
NA	NA	NA	0.031	0.278	NA	0.908	0.918	0.819	0.795	0.441	1	0.999	0.978	0.972	NA	NA	NA	NA	NA	NA	NA	NA	0.786	0.752	0.689	0.394	NA	NA	0.667	Molecular Function	catalytic activity	transferase activity	GO:0019787	ubiquitin-like protein transferase activity
NA	NA	NA	NA	NA	NA	NA	0	0.001	NA	0.001	0.001	NA	0.001	0	NA	NA	NA	NA	NA	NA	NA	NA	NA	NA	0	0	NA	0.001	0	Molecular Function	metallochaperone activity	copper chaperone activity	GO:0016532	superoxide dismutase copper chaperone activity
NA	NA	NA	0.019	NA	0.007	0.015	0.166	0	0.02	0.019	0.01	0.129	0.312	0.011	NA	NA	NA	NA	NA	NA	0.043	NA	0.016	0.032	0.013	0	NA	0.078	0.02	Molecular Function	molecular function regulator	enzyme regulator activity	GO:0008047	enzyme activator activity
NA	NA	NA	0.019	NA	0.007	0.014	0.008	0	0.02	0.001	0.159	0.704	0.305	0.2	NA	NA	NA	NA	NA	NA	0.043	0.066	0	0.032	0.012	0	NA	0.078	0.02	Molecular Function	molecular function regulator	enzyme regulator activity	GO:0060589	nucleoside-triphosphatase regulator activity
NA	NA	NA	NA	NA	NA	0.025	0.22	NA	0.037	NA	NA	NA	NA	NA	NA	NA	NA	NA	NA	NA	NA	NA	NA	NA	NA	NA	NA	NA	NA	Molecular Function	molecular transducer activity	receptor activity	GO:0099600	transmembrane receptor activity
NA	NA	NA	NA	NA	NA	0.022	0.2	NA	0.031	NA	NA	NA	NA	NA	NA	NA	NA	NA	NA	NA	NA	NA	NA	NA	NA	NA	NA	NA	NA	Molecular Function	signal transducer activity	signaling receptor activity	GO:0004888	transmembrane signaling receptor activity
NA	NA	NA	NA	NA	NA	NA	0.04	NA	NA	NA	NA	0.075	0.016	0.004	NA	NA	NA	NA	NA	NA	NA	0.117	0.04	NA	0.035	0.012	NA	0.112	NA	Molecular Function	signal transducer activity	signal transducer activity, downstream of receptor	GO:0004702	signal transducer, downstream of receptor, with serine/threonine kinase activity
NA	NA	NA	NA	NA	NA	NA	0.009	NA	NA	NA	NA	0.022	0.014	NA	NA	NA	NA	NA	NA	NA	NA	NA	NA	NA	NA	NA	NA	NA	NA	Molecular Function	transcription factor activity, protein binding	transcription factor activity, core RNA polymerase binding	GO:0000996	core DNA-dependent RNA polymerase binding promoter specificity activity
NA	NA	NA	NA	NA	NA	NA	0.335	0.24	0.462	0.439	0.343	NA	NA	NA	NA	NA	NA	NA	NA	NA	NA	0.117	0.04	0.064	NA	NA	NA	0.112	0.04	Molecular Function	transcription factor activity, protein binding	transcription factor activity, transcription factor binding	GO:0003712	transcription cofactor activity
NA	NA	NA	NA	NA	NA	NA	NA	NA	NA	NA	NA	0.032	NA	NA	NA	NA	NA	NA	NA	NA	NA	NA	NA	NA	NA	NA	NA	NA	NA	Molecular Function	transporter activity	carbohydrate derivative transporter activity	GO:0005337	nucleoside transmembrane transporter activity
NA	NA	NA	NA	NA	NA	NA	NA	NA	0.032	NA	NA	NA	NA	NA	NA	NA	NA	NA	NA	NA	NA	NA	NA	NA	NA	0.001	NA	NA	NA	Molecular Function	transporter activity	carbohydrate derivative transporter activity	GO:0005338	nucleotide-sugar transmembrane transporter activity
NA	NA	NA	NA	NA	NA	0.032	NA	0.02	NA	NA	0.028	NA	0.044	0.029	NA	NA	NA	NA	0.001	NA	NA	NA	NA	NA	NA	NA	NA	NA	NA	Molecular Function	transporter activity	carbohydrate derivative transporter activity	GO:0005346	purine ribonucleotide transmembrane transporter activity
NA	NA	NA	NA	NA	NA	NA	NA	NA	NA	NA	NA	0.002	NA	NA	NA	NA	NA	NA	NA	NA	NA	NA	NA	NA	NA	NA	NA	NA	NA	Molecular Function	transporter activity	carbohydrate derivative transporter activity	GO:0015119	hexose phosphate transmembrane transporter activity
NA	NA	NA	NA	NA	NA	NA	NA	NA	NA	NA	NA	0.006	NA	NA	NA	NA	NA	NA	NA	NA	NA	NA	NA	NA	NA	NA	NA	NA	NA	Molecular Function	transporter activity	carbohydrate derivative transporter activity	GO:0015120	phosphoglycerate transmembrane transporter activity
NA	NA	NA	NA	NA	NA	0.635	0.01	0.343	0.919	0.15	0.473	0.161	0.286	NA	NA	NA	NA	NA	0.038	0	NA	NA	0.067	NA	NA	NA	NA	NA	NA	Molecular Function	transporter activity	carbohydrate transporter activity	GO:0015144	carbohydrate transmembrane transporter activity
NA	NA	NA	NA	NA	NA	0.137	0.116	0.08	0.171	0.009	0.121	NA	0.23	0.145	NA	NA	NA	NA	NA	NA	NA	NA	NA	NA	NA	NA	NA	NA	NA	Molecular Function	transporter activity	substrate-specific transporter activity	GO:0005319	lipid transporter activity
NA	NA	NA	NA	NA	NA	NA	0.034	NA	NA	0.045	NA	NA	NA	NA	NA	NA	NA	NA	NA	NA	NA	NA	NA	NA	NA	NA	NA	NA	NA	Molecular Function	transporter activity	transmembrane transporter activity	GO:0015562	efflux transmembrane transporter activity
NA	NA	NA	NA	NA	NA	0.105	NA	0.056	NA	NA	0.085	0.192	0.162	0.108	NA	NA	NA	NA	0.004	NA	NA	NA	NA	NA	NA	NA	NA	NA	NA	Molecular Function	transporter activity	transmembrane transporter activity	GO:0015605	organophosphate ester transmembrane transporter activity
NA	NA	NA	NA	NA	NA	0.027	0.016	0.062	0.05	0.651	0.536	0.816	NA	NA	NA	NA	NA	NA	0.047	0	0.182	0.203	0.003	NA	0.066	0.028	NA	0.192	0.079	Molecular Function	transporter activity	transmembrane transporter activity	GO:0022803	passive transmembrane transporter activity
NA	NA	NA	NA	NA	NA	1	0.478	0.64	0.413	0.697	0.904	0.012	0.617	0.245	NA	NA	NA	0.015	0.23	NA	NA	0.68	NA	NA	0.745	0.518	NA	NA	NA	Molecular Function	transporter activity	transmembrane transporter activity	GO:0022804	active transmembrane transporter activity
NA	NA	NA	NA	NA	NA	NA	NA	NA	NA	NA	NA	NA	NA	NA	NA	NA	NA	NA	0.009	0	NA	NA	0.016	NA	NA	NA	NA	NA	NA	Molecular Function	transporter activity	transmembrane transporter activity	GO:1901618	organic hydroxy compound transmembrane transporter activity
NA	NA	NA	NA	NA	NA	0.721	0.01	0.071	0.406	0.138	0.19	0.014	0.563	0.733	NA	NA	NA	NA	0.058	0.031	0.484	0.404	0.201	NA	0.332	0.008	NA	0.484	0.566	Molecular Function	transporter activity	transmembrane transporter activity//substrate-specific transporter activity	GO:0022891	substrate-specific transmembrane transporter activity
NA	NA	NA	NA	NA	NA	NA	NA	NA	0.045	NA	NA	0.079	NA	NA	NA	NA	NA	NA	NA	NA	NA	NA	NA	NA	NA	NA	NA	NA	NA	Molecular Function	transporter activity	vitamin transporter activity//carbohydrate transporter activity	GO:0015229	L-ascorbic acid transporter activity
NA	NA	NA	NA	NA	NA	NA	NA	NA	NA	NA	NA	NA	NA	0.022	NA	NA	NA	NA	NA	NA	NA	NA	NA	NA	NA	NA	NA	NA	NA	Molecular Function	transporter activity	xenobiotic transporter activity	GO:0008559	xenobiotic-transporting ATPase activity

## Sheet: KEGG.enrichment.DEGs
Table S21. The KEGG enrichment analysis of distinct categories of DEGs based on the partitioned HS responses of homologous triplets. Heatmap showing the q-value significance of enriched GO terms. "NA" represent the terms were not enriched in relative time points. The later part of each sample name represents the DEGs in A, B and D subgenomes in homologous triplets. For example, the "5m_L_A" repre…
5m_L_A	5m_L_B	5m_L_D	10m_L_A	10m_L_B	10m_L_D	30m_L_A	30m_L_B	30m_L_D	1h_L_A	1h_L_B	1h_L_D	4h_L_A	4h_L_B	4h_L_D	5m_G_A	5m_G_B	5m_G_D	10m_G_A	10m_G_B	10m_G_D	30m_G_A	30m_G_B	30m_G_D	1h_G_A	1h_G_B	1h_G_D	4h_G_A	4h_G_B	4h_G_D	Pathway Hierarchy1	Pathway Hierarchy2	KEGG Pathway	Pathway ID
NA	NA	NA	NA	NA	NA	NA	0.239	0.119	NA	0.32	0.167	0.301	0.118	0.27	NA	NA	NA	NA	0.007	NA	NA	NA	0.028	NA	NA	NA	NA	NA	NA	Cellular Processes	Cell growth and death	Apoptosis	ko04210
NA	NA	NA	NA	NA	NA	NA	0.578	0.414	NA	0.717	0.502	NA	0.845	0.702	NA	NA	NA	NA	NA	NA	NA	NA	NA	NA	NA	NA	NA	NA	0.032	Cellular Processes	Cell growth and death	Cell cycle	ko04110				1	0.8	0.6	0.4	0.2
NA	NA	NA	NA	NA	NA	NA	NA	NA	NA	NA	NA	NA	NA	NA	NA	NA	NA	NA	0.006	0.004	NA	NA	NA	NA	NA	NA	NA	NA	NA	Cellular Processes	Cell growth and death	Ferroptosis	ko04216				0.995	0.795	0.595	0.395	0.195
NA	NA	NA	NA	NA	NA	0.421	NA	0.247	NA	NA	0.321	0.534	0.627	0.477	NA	NA	NA	NA	0.016	NA	NA	NA	NA	NA	NA	NA	NA	NA	NA	Cellular Processes	Cell growth and death	Necroptosis	ko04217				0.99	0.79	0.59	0.39	0.19
NA	NA	NA	NA	NA	NA	NA	NA	NA	NA	NA	NA	0.577	NA	NA	NA	NA	NA	NA	NA	NA	NA	NA	NA	NA	NA	NA	NA	NA	0.022	Cellular Processes	Cell growth and death	Oocyte meiosis	ko04114				0.985	0.785	0.585	0.385	0.185
NA	NA	NA	NA	NA	NA	0.11	0.033	0.247	0.659	0.201	0.32	NA	0.626	NA	NA	NA	NA	NA	NA	NA	NA	NA	NA	0.022	0.051	NA	NA	NA	NA	Cellular Processes	Cell growth and death	p53 signaling pathway	ko04115				0.98	0.78	0.58	0.38	0.18
NA	NA	NA	0.002	0.006	NA	0.252	0.239	NA	0.444	0.324	NA	0.302	0.39	NA	NA	NA	NA	NA	NA	NA	NA	NA	NA	NA	NA	NA	0.001	0.046	NA	Cellular Processes	Cellular community - eukaryotes	Tight junction	ko04530				0.975	0.775	0.575	0.375	0.175
NA	NA	NA	NA	NA	NA	NA	NA	NA	NA	NA	NA	0.483	0.188	0.443	NA	NA	NA	NA	0.014	NA	NA	NA	0.056	NA	NA	NA	NA	NA	NA	Cellular Processes	Transport and catabolism	Lysosome	ko04142				0.97	0.77	0.57	0.37	0.17
NA	NA	NA	NA	NA	NA	0.381	NA	NA	0.63	0.488	NA	0.104	0.177	NA	NA	NA	NA	NA	0.013	0.01	NA	NA	NA	NA	NA	NA	0.046	0.064	NA	Cellular Processes	Transport and catabolism	Peroxisome	ko04146				0.965	0.765	0.565	0.365	0.165
NA	NA	NA	NA	NA	NA	NA	0.311	NA	NA	0.426	NA	NA	NA	0.377	NA	NA	NA	0.005	NA	NA	NA	NA	NA	NA	NA	NA	NA	NA	NA	Environmental Information Processing	Membrane transport	ABC transporters	ko02010				0.96	0.76	0.56	0.36	0.16
NA	NA	NA	NA	NA	NA	0.264	NA	NA	0.462	NA	NA	NA	NA	0.31	NA	NA	NA	NA	NA	NA	NA	NA	NA	NA	NA	NA	0.034	NA	NA	Environmental Information Processing	Signal transduction	Apelin signaling pathway	ko04371				0.955	0.755	0.555	0.355	0.155
NA	NA	NA	NA	NA	NA	0.015	NA	0.115	0.362	NA	0.138	NA	0.315	0.039	NA	NA	NA	NA	0.006	NA	NA	NA	NA	NA	NA	NA	0.034	0.044	NA	Environmental Information Processing	Signal transduction	Calcium signaling pathway	ko04020				0.95	0.75	0.55	0.35	0.15
NA	NA	NA	NA	NA	NA	0.236	NA	0.118	NA	NA	0.155	0.277	0.342	0.25	NA	NA	NA	NA	0.007	NA	NA	NA	NA	NA	NA	NA	NA	NA	NA	Environmental Information Processing	Signal transduction	cGMP - PKG signaling pathway	ko04022				0.945	0.745	0.545	0.345	0.145
NA	NA	NA	NA	NA	NA	NA	NA	NA	NA	NA	NA	NA	NA	NA	NA	NA	NA	NA	NA	NA	NA	NA	NA	NA	NA	NA	0.006	NA	NA	Environmental Information Processing	Signal transduction	ErbB signaling pathway	ko04012				0.94	0.74	0.54	0.34	0.14
NA	NA	NA	NA	NA	NA	NA	NA	NA	NA	NA	NA	0.302	0.39	NA	NA	NA	NA	NA	0.007	0.006	NA	0.026	0.028	NA	NA	NA	0.034	NA	NA	Environmental Information Processing	Signal transduction	HIF-1 signaling pathway	ko04066				0.935	0.735	0.535	0.335	0.135
NA	NA	NA	NA	NA	NA	0.421	0.42	NA	0.659	0.539	NA	NA	NA	NA	NA	NA	NA	NA	NA	NA	NA	NA	NA	0.022	0.051	NA	NA	NA	NA	Environmental Information Processing	Signal transduction	MAPK signaling pathway - fly	ko04013				0.93	0.73	0.53	0.33	0.13
NA	NA	NA	NA	NA	NA	NA	0.555	NA	0.833	0.7	NA	0.712	NA	NA	NA	NA	NA	0.015	0.027	NA	0.097	0.067	0.081	NA	NA	NA	NA	NA	NA	Environmental Information Processing	Signal transduction	MAPK signaling pathway - plant	ko04016				0.925	0.725	0.525	0.325	0.125
NA	NA	NA	NA	NA	NA	NA	0.294	NA	NA	0.381	0.216	NA	0.46	0.345	NA	NA	NA	NA	NA	NA	NA	NA	NA	NA	NA	NA	0.036	NA	NA	Environmental Information Processing	Signal transduction	mTOR signaling pathway	ko04150				0.92	0.72	0.52	0.32	0.12
NA	NA	NA	NA	NA	NA	0.056	0.311	0.176	0.016	NA	0.043	0.081	NA	NA	NA	NA	NA	NA	NA	NA	NA	NA	NA	NA	NA	NA	0.039	0.054	NA	Environmental Information Processing	Signal transduction	Phosphatidylinositol signaling system	ko04070				0.915	0.715	0.515	0.315	0.115
NA	NA	NA	NA	NA	NA	0.001	0.041	0.017	0	0.284	0	0.042	NA	0.25	NA	NA	NA	NA	NA	NA	NA	NA	NA	NA	NA	NA	NA	NA	NA	Environmental Information Processing	Signal transduction	Phospholipase D signaling pathway	ko04072				0.91	0.71	0.51	0.31	0.11
NA	NA	NA	NA	NA	NA	NA	0.099	0.201	NA	0.176	0.269	NA	0.54	NA	NA	NA	NA	NA	NA	NA	NA	NA	NA	NA	0.05	NA	0.046	NA	NA	Environmental Information Processing	Signal transduction	PI3K-Akt signaling pathway	ko04151				0.905	0.705	0.505	0.305	0.105
NA	NA	NA	NA	NA	NA	0.338	0.887	0.734	0.021	0.284	NA	NA	NA	NA	NA	NA	NA	0.062	0.115	NA	0.285	0.22	0.263	0.135	NA	NA	NA	NA	NA	Environmental Information Processing	Signal transduction	Plant hormone signal transduction	ko04075				0.9	0.7	0.5	0.3	0.1
NA	NA	NA	NA	NA	NA	NA	NA	NA	NA	NA	NA	NA	NA	NA	NA	NA	NA	NA	NA	NA	NA	NA	NA	NA	NA	NA	0.034	NA	NA	Environmental Information Processing	Signal transduction	TGF-beta signaling pathway	ko04350				0.895	0.695	0.495	0.295	0.095
NA	NA	NA	NA	NA	NA	NA	NA	NA	NA	NA	NA	NA	NA	NA	NA	NA	NA	NA	NA	NA	NA	NA	NA	NA	0.023	NA	NA	NA	NA	Environmental Information Processing	Signal transduction	Two-component system	ko02020				0.89	0.69	0.49	0.29	0.09
NA	NA	NA	NA	NA	NA	0.554	0.555	NA	0.833	0.7	NA	NA	NA	NA	NA	NA	NA	NA	NA	NA	NA	NA	NA	0.001	0.089	NA	0.091	NA	NA	Environmental Information Processing	Signal transduction	Wnt signaling pathway	ko04310				0.885	0.685	0.485	0.285	0.085
NA	NA	NA	NA	NA	NA	NA	NA	NA	NA	NA	NA	NA	NA	NA	NA	NA	NA	NA	NA	NA	NA	NA	NA	NA	NA	NA	NA	0.046	0.009	Genetic Information Processing	Folding, sorting and degradation	Proteasome	ko03050				0.88	0.68	0.48	0.28	0.08
NA	NA	NA	0.029	0	0.02	0.236	0.077	0.096	0.004	0.023	0.132	0.131	0.462	0.904	NA	NA	NA	0.001	NA	NA	0.072	NA	NA	0.007	0.189	NA	0.003	0.046	0.061	Genetic Information Processing	Folding, sorting and degradation	Protein processing in endoplasmic reticulum	ko04141				0.875	0.675	0.475	0.275	0.075
NA	NA	NA	NA	NA	NA	NA	0.509	NA	NA	0.636	NA	0.009	0.322	0.564	NA	NA	NA	NA	0.021	0.017	NA	0.056	0.071	NA	NA	NA	NA	NA	NA	Genetic Information Processing	Folding, sorting and degradation	RNA degradation	ko03018				0.87	0.67	0.47	0.27	0.07
NA	NA	NA	NA	0.042	NA	0.138	0.16	0.565	0.663	0.239	0.668	NA	0.627	NA	NA	NA	NA	NA	NA	NA	NA	NA	NA	0.068	0.16	NA	NA	NA	0.002	Genetic Information Processing	Folding, sorting and degradation	Ubiquitin mediated proteolysis	ko04120				0.865	0.665	0.465	0.265	0.065
NA	NA	NA	NA	NA	NA	NA	NA	NA	NA	NA	NA	NA	NA	NA	NA	NA	NA	NA	NA	NA	0.072	0.049	NA	NA	NA	NA	NA	NA	NA	Genetic Information Processing	Replication and repair	DNA replication	ko03030				0.86	0.66	0.46	0.26	0.06
NA	NA	NA	NA	NA	NA	NA	NA	NA	0.622	NA	NA	NA	NA	0.416	NA	NA	NA	NA	NA	NA	0.072	0.044	NA	NA	NA	NA	NA	NA	NA	Genetic Information Processing	Replication and repair	Mismatch repair	ko03430				0.855	0.655	0.455	0.255	0.055
NA	NA	NA	NA	NA	NA	NA	NA	NA	0.052	0.084	0.031	0.044	NA	NA	NA	NA	NA	NA	NA	NA	NA	NA	NA	NA	NA	NA	NA	NA	NA	Genetic Information Processing	Replication and repair	Non-homologous end-joining	ko03450				0.85	0.65	0.45	0.25	0.05
NA	NA	NA	NA	NA	NA	NA	NA	NA	NA	NA	NA	NA	NA	NA	NA	NA	NA	NA	NA	NA	0.072	0.049	NA	NA	NA	NA	NA	NA	NA	Genetic Information Processing	Replication and repair	Nucleotide excision repair	ko03420				0.845	0.645	0.445	0.245	0.045
NA	NA	NA	NA	0.013	0.005	0.421	0.427	0.247	0.24	0.562	NA	0.147	NA	0.477	NA	NA	NA	NA	NA	NA	0.072	0.002	0.06	NA	0.051	NA	0.053	0.076	NA	Genetic Information Processing	Translation	mRNA surveillance pathway	ko03015				0.84	0.64	0.44	0.24	0.04
NA	NA	NA	NA	NA	NA	0.422	NA	NA	0.667	NA	NA	0.539	0.627	0.481	NA	NA	NA	NA	NA	NA	0.072	NA	NA	0.022	NA	NA	0.053	0.076	NA	Genetic Information Processing	Translation	Ribosome biogenesis in eukaryotes	ko03008				0.835	0.635	0.435	0.235	0.035
NA	NA	NA	NA	NA	NA	NA	NA	NA	NA	NA	NA	NA	0.118	0.059	NA	NA	NA	NA	NA	NA	NA	NA	NA	NA	NA	NA	0.034	0.046	NA	Metabolism	Amino acid metabolism	Arginine and proline metabolism	ko00330				0.83	0.63	0.43	0.23	0.03
NA	NA	NA	NA	NA	NA	0.483	0.509	NA	0.368	0.092	0.114	NA	0.118	0.052	NA	NA	NA	NA	NA	0.017	NA	0.056	0.071	NA	NA	NA	NA	NA	NA	Metabolism	Amino acid metabolism	Cysteine and methionine metabolism	ko00270				0.825	0.625	0.425	0.225	0.025
NA	NA	NA	NA	NA	NA	0.311	0.3	0.171	0.524	0.392	0.223	0.378	0.07	0.074	NA	NA	NA	NA	0.01	0.008	NA	NA	NA	NA	NA	NA	NA	0.053	NA	Metabolism	Amino acid metabolism	Glycine, serine and threonine metabolism	ko00260				0.82	0.62	0.42	0.22	0.02
NA	NA	NA	NA	NA	NA	NA	NA	NA	NA	NA	0.155	0.042	0.342	NA	NA	NA	NA	NA	NA	NA	NA	NA	NA	NA	NA	NA	NA	NA	NA	Metabolism	Amino acid metabolism	Phenylalanine, tyrosine and tryptophan biosynthesis	ko00400				0.815	0.615	0.415	0.215	0.015
NA	NA	NA	NA	NA	NA	0.169	NA	NA	0.001	0.23	NA	0.178	NA	0.176	NA	NA	NA	NA	NA	NA	NA	NA	NA	NA	NA	NA	NA	NA	NA	Metabolism	Amino acid metabolism	Valine, leucine and isoleucine degradation	ko00280				0.81	0.61	0.41	0.21	0.01
NA	NA	NA	NA	NA	NA	NA	NA	NA	NA	NA	NA	0.039	0.101	NA	NA	NA	NA	NA	NA	NA	NA	NA	NA	NA	NA	NA	NA	NA	NA	Metabolism	Biosynthesis of other secondary metabolites	Neomycin, kanamycin and gentamicin biosynthesis	ko00524				0.805	0.605	0.405	0.205	0.005
NA	NA	NA	NA	NA	NA	NA	NA	NA	NA	NA	0.017	NA	NA	NA	NA	NA	NA	NA	NA	NA	NA	NA	NA	NA	NA	NA	NA	NA	NA	Metabolism	Biosynthesis of other secondary metabolites	Novobiocin biosynthesis	ko00401								0
NA	NA	NA	NA	NA	NA	0.236	0.555	0.4	0.452	0.7	0.482	0.003	0.153	0.677	NA	NA	NA	NA	0.027	0.021	NA	NA	NA	NA	NA	NA	NA	NA	NA	Metabolism	Carbohydrate metabolism	Amino sugar and nucleotide sugar metabolism	ko00520
NA	NA	NA	NA	NA	NA	NA	NA	0.115	NA	NA	0.138	NA	NA	NA	NA	NA	NA	0.003	0.006	NA	0.072	0.026	NA	NA	NA	NA	NA	NA	NA	Metabolism	Carbohydrate metabolism	Ascorbate and aldarate metabolism	ko00053
NA	NA	NA	NA	NA	NA	NA	NA	NA	NA	NA	NA	0.009	0.177	0.12	NA	NA	NA	NA	NA	NA	NA	NA	NA	NA	NA	NA	NA	NA	NA	Metabolism	Carbohydrate metabolism	Butanoate metabolism	ko00650
NA	NA	NA	NA	NA	NA	0.509	0.539	0.096	0.799	NA	0.125	0.266	0.342	0.233	NA	NA	NA	NA	0.024	0.018	0.093	NA	NA	0.031	NA	NA	NA	NA	NA	Metabolism	Carbohydrate metabolism	Galactose metabolism	ko00052
NA	NA	NA	NA	NA	NA	NA	0.555	0.4	NA	0.7	0.482	0.081	0.153	0.25	NA	NA	NA	NA	0.002	0.001	0.097	0.067	0.081	NA	NA	NA	NA	NA	NA	Metabolism	Carbohydrate metabolism	Glycolysis / Gluconeogenesis	ko00010
NA	NA	NA	NA	NA	NA	0.252	0.239	NA	0.444	NA	NA	NA	NA	NA	NA	NA	NA	0.004	0.007	NA	0.072	0.026	NA	NA	NA	NA	0.034	0.046	NA	Metabolism	Carbohydrate metabolism	Inositol phosphate metabolism	ko00562
NA	NA	NA	NA	NA	NA	NA	NA	NA	NA	NA	NA	NA	0.076	0.035	NA	NA	NA	NA	NA	NA	NA	NA	NA	NA	NA	NA	NA	NA	NA	Metabolism	Glycan biosynthesis and metabolism	Glycosphingolipid biosynthesis - ganglio series	ko00604
NA	NA	NA	NA	NA	NA	NA	NA	NA	0.03	0.084	NA	0.039	0.101	NA	NA	NA	NA	NA	NA	NA	NA	NA	NA	NA	NA	NA	NA	NA	NA	Metabolism	Glycan biosynthesis and metabolism	Lipopolysaccharide biosynthesis	ko00540
NA	NA	NA	NA	NA	NA	0.01	NA	NA	0.021	0.23	NA	NA	NA	NA	NA	NA	NA	NA	NA	NA	NA	NA	NA	NA	NA	NA	NA	NA	NA	Metabolism	Glycan biosynthesis and metabolism	N-Glycan biosynthesis	ko00510
NA	NA	NA	NA	NA	NA	0.01	NA	NA	0.02	0.23	NA	NA	NA	NA	NA	NA	NA	NA	NA	NA	NA	NA	NA	NA	NA	NA	NA	NA	NA	Metabolism	Glycan biosynthesis and metabolism	Various types of N-glycan biosynthesis	ko00513
NA	NA	NA	NA	NA	NA	NA	0.169	0.096	0.224	0.214	0.003	0.145	NA	NA	NA	NA	NA	NA	NA	NA	NA	NA	NA	NA	NA	NA	NA	NA	NA	Metabolism	Lipid metabolism	Ether lipid metabolism	ko00565
NA	NA	NA	NA	NA	NA	NA	NA	NA	NA	NA	NA	NA	NA	NA	NA	NA	NA	NA	0.006	0.004	NA	NA	NA	NA	NA	NA	NA	NA	NA	Metabolism	Lipid metabolism	Fatty acid biosynthesis	ko00061
NA	NA	NA	NA	NA	NA	NA	NA	NA	NA	NA	NA	NA	NA	NA	NA	NA	NA	NA	0.006	0.004	NA	NA	NA	NA	NA	NA	NA	NA	NA	Metabolism	Lipid metabolism	Fatty acid degradation	ko00071
NA	NA	NA	NA	0.006	0.004	0.042	0.267	0.023	0	0.352	0.001	0.332	NA	NA	NA	NA	NA	NA	NA	NA	0.072	0.029	0.031	0.019	0.034	0.006	0.034	NA	NA	Metabolism	Lipid metabolism	Glycerolipid metabolism	ko00561
NA	NA	NA	NA	NA	NA	0.421	0.427	0.085	0.005	0.201	0	0.039	0.626	NA	NA	NA	NA	NA	NA	NA	0.072	NA	NA	0.022	NA	NA	0.053	NA	NA	Metabolism	Lipid metabolism	Glycerophospholipid metabolism	ko00564
NA	NA	NA	NA	NA	NA	0.159	NA	NA	0.24	0.229	0.114	0.161	0.218	0	NA	NA	NA	NA	NA	NA	NA	NA	NA	NA	NA	NA	NA	NA	NA	Metabolism	Lipid metabolism	Sphingolipid metabolism	ko00600
NA	NA	NA	NA	NA	NA	0.236	NA	0.118	0.397	NA	0.155	NA	NA	NA	NA	NA	NA	NA	0.007	0.005	NA	NA	0.028	NA	NA	NA	NA	NA	NA	Metabolism	Lipid metabolism	Steroid biosynthesis	ko00100
NA	NA	NA	NA	NA	NA	NA	NA	NA	NA	NA	NA	0.044	NA	0.052	NA	NA	NA	NA	NA	NA	NA	NA	NA	NA	NA	NA	NA	NA	NA	Metabolism	Lipid metabolism	Synthesis and degradation of ketone bodies	ko00072
NA	NA	NA	NA	NA	NA	NA	NA	NA	0.122	0.131	NA	0.081	0.122	NA	NA	NA	NA	NA	NA	NA	NA	NA	NA	NA	0.015	NA	NA	NA	NA	Metabolism	Metabolism of cofactors and vitamins	Folate biosynthesis	ko00790
NA	NA	NA	NA	NA	NA	NA	NA	NA	NA	NA	NA	NA	NA	0.035	NA	NA	NA	NA	NA	NA	NA	NA	NA	NA	NA	NA	NA	NA	NA	Metabolism	Metabolism of cofactors and vitamins	Lipoic acid metabolism	ko00785
NA	NA	NA	NA	NA	NA	NA	NA	NA	NA	NA	NA	0.003	NA	NA	NA	NA	NA	NA	NA	NA	NA	NA	NA	NA	NA	NA	NA	NA	NA	Metabolism	Metabolism of cofactors and vitamins	Nicotinate and nicotinamide metabolism	ko00760
NA	NA	NA	NA	NA	NA	NA	NA	NA	NA	0.094	0.043	NA	0.118	NA	NA	NA	NA	NA	NA	NA	NA	NA	NA	NA	NA	NA	NA	0.012	NA	Metabolism	Metabolism of cofactors and vitamins	One carbon pool by folate	ko00670
NA	NA	NA	NA	NA	NA	NA	NA	NA	0.01	0.023	0.11	0.126	0.177	NA	NA	NA	NA	NA	NA	NA	NA	NA	NA	NA	NA	NA	NA	NA	NA	Metabolism	Metabolism of cofactors and vitamins	Pantothenate and CoA biosynthesis	ko00770
NA	NA	NA	NA	NA	NA	NA	0.239	0.118	NA	0.284	NA	NA	0.342	0.25	NA	NA	NA	NA	NA	NA	NA	0.026	0.028	NA	0.023	NA	NA	0.044	NA	Metabolism	Metabolism of cofactors and vitamins	Porphyrin and chlorophyll metabolism	ko00860
NA	NA	NA	NA	NA	NA	NA	0.157	0.096	0.184	0.201	0.002	NA	NA	0.115	NA	NA	NA	NA	NA	NA	NA	0.015	NA	NA	0.015	0.002	NA	0.03	0.002	Metabolism	Metabolism of cofactors and vitamins	Thiamine metabolism	ko00730
NA	NA	NA	NA	NA	NA	0.02	NA	NA	0.052	NA	0.155	0.277	0.342	0.25	NA	NA	NA	NA	NA	NA	NA	NA	NA	NA	NA	NA	NA	NA	NA	Metabolism	Metabolism of cofactors and vitamins	Ubiquinone and other terpenoid-quinone biosynthesis	ko00130
NA	NA	NA	NA	NA	NA	NA	NA	NA	NA	0.239	0.132	NA	0.273	NA	NA	NA	NA	NA	NA	NA	NA	NA	NA	NA	NA	NA	0.034	0.044	NA	Metabolism	Metabolism of other amino acids	beta-Alanine metabolism	ko00410
NA	NA	NA	NA	NA	NA	NA	NA	NA	0.129	NA	0.068	0.081	NA	0.088	NA	NA	NA	NA	NA	NA	NA	NA	0.018	NA	NA	NA	NA	NA	NA	Metabolism	Metabolism of terpenoids and polyketides	Brassinosteroid biosynthesis	ko00905
NA	NA	NA	0.001	NA	NA	NA	NA	NA	0.224	NA	0.112	0.001	0.204	0.142	NA	NA	NA	NA	NA	NA	NA	NA	0.024	NA	NA	NA	NA	NA	NA	Metabolism	Metabolism of terpenoids and polyketides	Carotenoid biosynthesis	ko00906
NA	NA	NA	NA	NA	NA	NA	NA	NA	NA	NA	NA	0.003	NA	NA	NA	NA	NA	NA	NA	NA	NA	NA	NA	NA	NA	NA	NA	NA	NA	Metabolism	Metabolism of terpenoids and polyketides	Geraniol degradation	ko00281
NA	NA	NA	NA	NA	NA	NA	0.239	0.119	NA	0.084	0.02	NA	NA	0.052	NA	NA	NA	NA	NA	NA	NA	NA	NA	NA	NA	NA	NA	NA	NA	Metabolism	Metabolism of terpenoids and polyketides	Terpenoid backbone biosynthesis	ko00900
NA	NA	NA	NA	NA	NA	NA	0.777	0.597	0.98	0.284	0.112	0.087	0.07	0.074	NA	NA	NA	NA	0.006	0.003	0.199	0.141	0.166	NA	NA	NA	NA	NA	NA	Metabolism	Overview	Biosynthesis of amino acids	ko01230
NA	NA	NA	NA	NA	NA	0.874	0.822	0.64	0.537	0.201	0.045	0.05	0.118	0.112	NA	NA	NA	NA	0.006	0.004	0.223	0.169	0.202	NA	NA	NA	NA	0.311	NA	Metabolism	Overview	Carbon metabolism	ko01200
NA	NA	NA	NA	NA	NA	NA	NA	NA	NA	NA	0.277	NA	NA	0.425	NA	NA	NA	NA	0.013	0.01	NA	NA	NA	NA	NA	NA	NA	NA	NA	Metabolism	Overview	Fatty acid metabolism	ko01212

## Sheet: GO.enrichment.DSGs
Table S21. The GO enrichment analysis of distinct categories of DSGs based on the partitioned HS responses of homologous triplets. Heatmap showing the q-value significance of enriched GO terms. "NA" represent the terms were not enriched in relative time points. The later part of each sample name represents the DSGs in A, B and D subgenomes in homologous triplets. For example, the "5m_L_A" represe…
5m_L_A	5m-L_B	5m_L_D	10m_L_A	10m_L_B	10m_L_D	30m_L_A	30m_L_B	30m_L_D	1h_L_A	1h_L_B	1h_L_D	4h_L_A	4h_L_B	4h_L_D	5m_G_A	5m_G_B	5m_G_D	10m_G_A	10m_G_B	10m_G_D	30m_G_A	30m_G_B	30m_G_D	1h_G_A	1h_G_B	1h_G_D	4h_G_A	4h_G_B	4h_G_D	GO Term (Lev1)	GO Term (Lev2)	GO Term (Lev3)	GO ID (Lev4)	GO Term (Lev4)
NA	NA	0.091	NA	NA	NA	NA	0.115	0.127	NA	NA	0.123	NA	NA	NA	0.017	0.101	NA	0.001	0.127	NA	0.001	0.001	NA	0.069	0.089	NA	0.121	0.136	0.135	Biological Process	biological regulation//cellular component organization or biogenesis	regulation of biological process//cellular component biogenesis	GO:0044087	regulation of cellular component biogenesis
NA	0.043	0.002	0.054	NA	0.002	NA	NA	0.247	NA	NA	0.235	0.085	NA	0.005	NA	NA	NA	NA	0.073	0.087	0.039	0.056	NA	NA	0.049	NA	NA	0.075	0.018	Biological Process	biological regulation	regulation of biological process	GO:0002682	regulation of immune system process					1	0.8	0.6	0.4	0.2
0.367	0.37	0.429	NA	0.028	0.001	0.491	0.058	0.511	0.5	0.005	0.527	0.086	0.532	0.582	0.025	0.436	0	0.043	0.069	0.037	0.375	NA	0.53	0.357	0.417	0.246	0.064	0.55	0.326	Biological Process	biological regulation	regulation of biological process	GO:0023051	regulation of signaling					0.995	0.795	0.595	0.395	0.195
0.178	0.425	0.215	NA	0.021	0	0	0.555	0	0.01	0.592	0.27	0.329	0.564	0.002	NA	NA	0	0	NA	0.059	0.005	NA	0	0.017	NA	0.246	0.014	NA	0.001	Biological Process	biological regulation	regulation of biological process	GO:0032879	regulation of localization					0.99	0.79	0.59	0.39	0.19
NA	0.109	0.314	NA	0.114	0.017	0.028	0.188	NA	0.384	0.956	NA	0.461	0.921	0.453	0.253	NA	0.318	0.02	0.202	NA	0.27	0.341	0.388	NA	0.017	0.344	NA	0.215	NA	Biological Process	biological regulation	regulation of biological process	GO:0040008	regulation of growth					0.985	0.785	0.585	0.385	0.185
NA	NA	NA	NA	NA	NA	NA	NA	NA	NA	NA	NA	NA	NA	0	NA	NA	NA	NA	NA	NA	NA	NA	NA	NA	NA	NA	NA	NA	NA	Biological Process	biological regulation	regulation of biological process	GO:0040012	regulation of locomotion					0.98	0.78	0.58	0.38	0.18
NA	NA	0.045	NA	NA	NA	NA	0.056	0.062	0.052	NA	NA	NA	NA	NA	NA	NA	0.041	NA	0.063	0.078	0.033	NA	NA	NA	NA	0.057	0	NA	NA	Biological Process	biological regulation	regulation of biological process	GO:0043900	regulation of multi-organism process					0.975	0.775	0.575	0.375	0.175
0.088	0	0	0.179	0	0.034	0.002	0.001	0.427	0.002	0.376	0.133	0.001	0.002	0.001	0.549	0.002	0.001	0.704	0.099	0.003	0.093	0	0.788	0.142	0.004	0.016	0.052	0.008	0	Biological Process	biological regulation	regulation of biological process	GO:0048518	positive regulation of biological process					0.97	0.77	0.57	0.37	0.17
0	0	0.298	0.239	0.003	0.132	0.004	0	1	0.022	0.227	0	0	0.339	0.206	0	0.07	0.559	0.026	0	0.097	0	0.014	0.966	0.001	0.01	0.481	0	0.548	1	Biological Process	biological regulation	regulation of biological process	GO:0048519	negative regulation of biological process					0.965	0.765	0.565	0.365	0.165
0.023	0	0.007	0.235	0	0	0.012	0	0.115	0.054	0.001	0.123	0.101	0.407	0.005	0.001	0.043	0.014	0.003	0	0.055	0.001	0.042	0.343	0.048	0.035	0.66	0.001	0.077	0.018	Biological Process	biological regulation	regulation of biological process	GO:0048583	regulation of response to stimulus					0.96	0.76	0.56	0.36	0.16
0.025	0	0.891	0.748	0	0.222	0.11	0.073	1	0.062	0.016	0.531	0.893	0.405	0.626	0.051	0.414	NA	0.087	0.011	0.616	0.002	NA	0.11	0.048	0.078	0.79	0.001	0.891	0.024	Biological Process	biological regulation	regulation of biological process	GO:0050793	regulation of developmental process					0.955	0.755	0.555	0.355	0.155
0.125	0.324	0.091	1	0.666	0.261	0.669	0.912	1	0.403	1	0.464	0.395	0.279	0.227	0.01	0.604	0.614	0.112	0.27	0.788	0.009	0.399	0.028	0.002	0.905	0.443	0.989	0.359	0.114	Biological Process	biological regulation	regulation of biological process	GO:0050794	regulation of cellular process					0.95	0.75	0.55	0.35	0.15
0.494	0	0.753	0.555	0	0.106	0.271	0.021	0.292	0.651	0.036	0.302	1	0.21	0.389	NA	0.228	NA	0.812	0.199	0.078	0.085	NA	0.038	0.158	0.775	0.619	0.002	0.724	0.005	Biological Process	biological regulation	regulation of biological process	GO:0051239	regulation of multicellular organismal process					0.945	0.745	0.545	0.345	0.145
NA	NA	0	NA	NA	0.003	NA	NA	0	NA	NA	0.006	NA	NA	0.006	NA	NA	0.003	NA	NA	0	NA	0.004	0	NA	NA	0	NA	NA	0	Biological Process	biological regulation	regulation of biological process//regulation of biological quality	GO:0032844	regulation of homeostatic process					0.94	0.74	0.54	0.34	0.14
NA	0.09	NA	NA	0.092	NA	NA	NA	NA	0.024	0.046	NA	NA	NA	NA	0.015	NA	NA	0.022	0	NA	NA	NA	NA	NA	0	NA	NA	NA	NA	Biological Process	biological regulation	regulation of biological quality	GO:0008360	regulation of cell shape					0.935	0.735	0.535	0.335	0.135
NA	0.012	NA	0.015	NA	NA	NA	NA	NA	NA	NA	NA	NA	NA	NA	NA	NA	NA	NA	0.02	NA	NA	0.016	NA	NA	NA	NA	NA	0.021	NA	Biological Process	biological regulation	regulation of biological quality	GO:0042391	regulation of membrane potential					0.93	0.73	0.53	0.33	0.13
0.999	0.911	0.157	0.963	1	0.065	0.579	1	0.008	0.967	1	0.125	0.857	1	0.807	0.642	1	0.924	1	0.93	0.174	0.958	0.934	0	0.895	1	0.004	0.687	0.89	0.429	Biological Process	biological regulation	regulation of biological quality	GO:0042592	homeostatic process					0.925	0.725	0.525	0.325	0.125
NA	NA	NA	NA	NA	NA	NA	NA	NA	NA	NA	NA	NA	0	NA	NA	NA	NA	NA	0	NA	NA	NA	NA	NA	NA	NA	NA	NA	NA	Biological Process	biological regulation	regulation of biological quality	GO:0043487	regulation of RNA stability					0.92	0.72	0.52	0.32	0.12
NA	NA	0.059	NA	NA	NA	0.072	NA	0.001	0.07	NA	0.081	0.095	NA	0.093	0.045	NA	0.055	0.061	NA	0.097	0.046	NA	0.072	0.047	NA	NA	0.079	NA	0.087	Biological Process	biological regulation	regulation of biological quality	GO:0051235	maintenance of location					0.915	0.715	0.515	0.315	0.115
NA	NA	0.124	NA	NA	NA	NA	0.156	0.169	NA	0.181	0.162	NA	0.184	NA	NA	NA	NA	NA	0.004	NA	NA	0.002	NA	NA	0.002	NA	NA	0.005	NA	Biological Process	biological regulation	regulation of biological quality	GO:0090066	regulation of anatomical structure size					0.91	0.71	0.51	0.31	0.11
NA	NA	NA	NA	NA	NA	NA	NA	NA	NA	NA	NA	NA	NA	NA	NA	NA	NA	NA	NA	NA	NA	NA	NA	NA	NA	NA	0	NA	NA	Biological Process	biological regulation	regulation of biological quality	GO:0097035	regulation of membrane lipid distribution					0.905	0.705	0.505	0.305	0.105
0.001	NA	NA	NA	NA	NA	NA	NA	NA	0.001	NA	NA	0.002	NA	NA	NA	NA	NA	NA	NA	NA	NA	NA	NA	NA	NA	NA	NA	NA	NA	Biological Process	biological regulation	regulation of molecular function	GO:0032409	regulation of transporter activity					0.9	0.7	0.5	0.3	0.1
0.011	NA	NA	0.3	NA	NA	0.345	NA	NA	0.36	NA	NA	0.039	NA	NA	NA	NA	NA	0.314	NA	NA	0.251	NA	NA	NA	NA	NA	NA	NA	0.416	Biological Process	biological regulation	regulation of molecular function	GO:0044092	negative regulation of molecular function					0.895	0.695	0.495	0.295	0.095
NA	0.007	0.001	NA	0.317	NA	0	0.015	NA	0.048	0.439	0.166	0.072	0.43	0.006	0.099	0.136	0.002	0.131	0.173	0.207	0.103	0	0.003	0.006	0.002	0.004	0.057	NA	0.004	Biological Process	biological regulation	regulation of molecular function	GO:0044093	positive regulation of molecular function					0.89	0.69	0.49	0.29	0.09
0.05	0.215	0.064	0.126	0.88	NA	0.001	0.365	0.798	0.096	0.967	0.813	0.154	0.934	0.268	0.103	0.704	0	0.076	0.805	0	0.002	0.014	0	0.006	0.141	0.02	0.058	NA	0.002	Biological Process	biological regulation	regulation of molecular function	GO:0050790	regulation of catalytic activity					0.885	0.685	0.485	0.285	0.085
NA	NA	NA	NA	NA	NA	0.001	NA	NA	NA	NA	NA	NA	NA	NA	NA	NA	NA	NA	NA	NA	NA	NA	NA	NA	NA	NA	NA	NA	NA	Biological Process	biological regulation	regulation of molecular function	GO:0051098	regulation of binding					0.88	0.68	0.48	0.28	0.08
0.007	0.717	0.332	0.06	0.058	0.314	0.994	0.169	0.907	0.026	0.56	0.897	0.068	0.204	0.001	0.007	NA	0.785	0.395	0.195	0.256	0.06	0.108	0.48	0.672	0.346	0.393	1	0.006	1	Biological Process	cellular component organization or biogenesis	cellular component biogenesis	GO:0022613	ribonucleoprotein complex biogenesis					0.875	0.675	0.475	0.275	0.075
0.987	0.737	0.026	NA	NA	0.198	0.157	0.049	0.296	0.169	0.907	0.004	0.003	0.866	0.393	0.715	0.127	0.79	0.001	0.005	0.91	0.016	0.001	0.873	0.16	0.001	0.254	0.339	0.005	0.363	Biological Process	cellular component organization or biogenesis	cellular component biogenesis	GO:0070271	protein complex biogenesis					0.87	0.67	0.47	0.27	0.07
NA	NA	0.024	NA	NA	0.021	NA	NA	0.032	NA	0.047	NA	NA	NA	NA	NA	0.026	NA	NA	NA	NA	0.016	NA	0.026	NA	NA	NA	0.03	0.032	NA	Biological Process	cellular component organization or biogenesis	cellular component biogenesis	GO:0070589	cellular component macromolecule biosynthetic process					0.865	0.665	0.465	0.265	0.065
0.007	NA	NA	NA	NA	0.009	0.013	NA	NA	0.011	NA	0.014	NA	NA	0.016	0.007	NA	NA	NA	NA	NA	0.006	NA	NA	0	NA	NA	NA	NA	NA	Biological Process	cellular process	cell cycle checkpoint	GO:0007093	mitotic cell cycle checkpoint					0.86	0.66	0.46	0.26	0.06
NA	NA	NA	NA	NA	NA	NA	NA	NA	NA	NA	NA	NA	NA	NA	NA	NA	NA	0.045	NA	NA	NA	NA	NA	NA	NA	NA	NA	NA	NA	Biological Process	cellular process	cell cycle checkpoint	GO:0031570	DNA integrity checkpoint					0.855	0.655	0.455	0.255	0.055
0.001	NA	NA	NA	NA	0.001	0.001	NA	NA	0.001	NA	0.002	NA	NA	0.002	0.001	NA	NA	NA	NA	NA	0.001	NA	NA	0	NA	NA	NA	NA	NA	Biological Process	cellular process	cell cycle checkpoint	GO:0031577	spindle checkpoint					0.85	0.65	0.45	0.25	0.05
0.057	0	NA	NA	NA	NA	0.084	0.022	NA	0.001	0.111	NA	0.108	0.672	NA	0	0.001	0.064	0	NA	0.111	0	NA	0.085	0	0.001	NA	0.001	NA	0.101	Biological Process	cellular process	cell cycle process	GO:0000910	cytokinesis					0.845	0.645	0.445	0.245	0.045
0.012	NA	0.017	NA	NA	0.015	0.102	0.019	0.022	NA	0.032	NA	NA	NA	NA	0.011	NA	NA	0.016	NA	NA	0.011	NA	NA	0.011	0.014	NA	0.021	NA	NA	Biological Process	cellular process	cell cycle process	GO:0007051	spindle organization					0.84	0.64	0.44	0.24	0.04
NA	0.004	NA	NA	NA	NA	0.05	0.006	NA	NA	NA	NA	NA	NA	NA	NA	NA	NA	NA	NA	NA	NA	NA	NA	NA	NA	NA	NA	NA	NA	Biological Process	cellular process	cell cycle process	GO:0007062	sister chromatid cohesion					0.835	0.635	0.435	0.235	0.035
0.001	0.641	NA	0.103	0.687	0.093	0.01	0.725	NA	0.002	0.776	0.129	NA	0.734	0.148	0.001	NA	NA	0.099	0.746	NA	0	NA	NA	0	0.092	NA	0.126	0.761	NA	Biological Process	cellular process	cell cycle process	GO:0010564	regulation of cell cycle process					0.83	0.63	0.43	0.23	0.03
0.017	NA	NA	NA	NA	0.021	0.029	NA	NA	0.025	NA	0.032	NA	NA	0.036	0.016	NA	NA	NA	NA	NA	0.016	NA	NA	0	0.021	NA	NA	NA	NA	Biological Process	cellular process	cell cycle process	GO:0010948	negative regulation of cell cycle process					0.825	0.625	0.425	0.225	0.025
0.025	0	NA	NA	NA	NA	NA	0.007	NA	NA	0.065	NA	0.051	0.54	NA	0	NA	NA	0.033	NA	0.055	0.022	NA	NA	0.023	0	NA	0.042	NA	NA	Biological Process	cellular process	cell cycle process	GO:0032506	cytokinetic process					0.82	0.62	0.42	0.22	0.02
NA	NA	NA	NA	NA	NA	0.001	NA	NA	NA	NA	NA	NA	NA	NA	NA	NA	NA	NA	NA	NA	NA	NA	NA	NA	NA	NA	NA	NA	NA	Biological Process	cellular process	cell cycle process	GO:0034085	establishment of sister chromatid cohesion					0.815	0.615	0.415	0.215	0.015
0	0.494	NA	0.045	0.53	0.042	0.055	0.591	NA	0	0.625	0.061	NA	0.596	0.069	0.032	NA	NA	NA	0.613	NA	0	NA	NA	0	NA	NA	NA	0.614	NA	Biological Process	cellular process	cell cycle process	GO:0044770	cell cycle phase transition					0.81	0.61	0.41	0.21	0.01
NA	0.38	0.431	NA	0.404	NA	NA	0.461	NA	NA	0.496	NA	NA	0.477	NA	NA	0.023	NA	NA	0.004	NA	0.014	NA	0.497	NA	0.018	0.443	NA	0.512	0.03	Biological Process	cellular process	cell cycle process	GO:0044786	cell cycle DNA replication					0.805	0.605	0.405	0.205	0.005
0.034	NA	NA	NA	NA	0.041	0.053	NA	NA	0.049	NA	0.06	NA	NA	0.066	0.031	NA	NA	NA	NA	NA	0	NA	NA	0	NA	NA	NA	NA	NA	Biological Process	cellular process	cell cycle process	GO:0051304	chromosome separation									0
0.004	NA	NA	0.006	NA	NA	NA	NA	NA	0.006	NA	NA	NA	NA	NA	NA	NA	NA	NA	NA	NA	0.004	NA	NA	0.003	NA	NA	NA	NA	NA	Biological Process	cellular process	cell cycle process	GO:0090068	positive regulation of cell cycle process
0.12	0.036	NA	NA	0.758	0.139	0.02	0.062	NA	0.177	0.849	0.185	0.228	0.803	0.217	0.113	NA	NA	NA	0.071	NA	0.002	0.16	NA	0.002	NA	NA	NA	0.837	NA	Biological Process	cellular process	cell cycle process	GO:0098813	nuclear chromosome segregation
0	0	0.308	0.307	0.884	0.016	0.069	0.003	0.38	0.023	0.206	0.387	0.452	0.677	0.444	0	NA	NA	0.019	0.926	0.467	0	NA	NA	0	0.016	NA	0.031	0.959	NA	Biological Process	cellular process	cell cycle process	GO:1903047	mitotic cell cycle process
0.296	0.136	0.191	0.807	1	0.046	0.016	0.291	0.103	0.009	0.776	0.001	0.012	0.428	0.519	0.387	0.152	0.509	0.009	0.006	0.527	0.006	0.001	0.099	0.117	0	0.254	0.229	0.006	0.779	Biological Process	cellular process//cellular component organization or biogenesis	cellular component organization//cellular component biogenesis	GO:0022607	cellular component assembly
0.43	0.024	0.937	0.978	0.012	0.49	0.284	0.492	1	0.901	0.153	0.208	0.754	0	0.018	0.087	0.085	0.121	0.989	0.373	0.009	0.095	0.154	0.987	0.151	1	0.954	0.012	0.546	0.05	Biological Process	cellular process//cellular component organization or biogenesis	cellular component organization	GO:0006325	chromatin organization
0	0.019	0.226	0.029	0.009	0.089	0.008	0.485	0.756	0.003	0.077	0.009	0.001	0.003	0.001	0.253	0.001	0.557	0.005	0	0.586	0	0	0.049	0	0.001	0.406	0.002	0	0.05	Biological Process	cellular process//cellular component organization or biogenesis	cellular component organization	GO:0006996	organelle organization
0.05	NA	0.015	0.062	NA	0	0.638	NA	0	NA	0.279	0.001	NA	0.29	0.001	0.172	0.072	0.056	0	0.083	NA	0.047	0.065	0.074	NA	0.202	NA	0.021	0.005	NA	Biological Process	cellular process//cellular component organization or biogenesis	cellular component organization	GO:0010256	endomembrane system organization
0.836	0.637	0.097	1	1	0.312	0.112	0.863	0.473	0.384	0.594	0.061	0.018	0.875	0.675	1	0.938	0.719	0.295	0.053	0.659	0.657	0.002	0.861	0.589	0.04	0.402	1	0.01	0.9	Biological Process	cellular process//cellular component organization or biogenesis	cellular component organization	GO:0043933	macromolecular complex subunit organization
0.999	0.833	1	1	1	0.286	0.825	NA	0.413	0.435	1	0.028	0.909	1	0.581	0.662	0.775	0.604	0.358	1	1	0.689	1	0.113	0.978	NA	0.998	1	0.906	1	Biological Process	cellular process//cellular component organization or biogenesis	cellular component organization	GO:0045229	external encapsulating structure organization
0.313	0.001	0.366	0.355	0.053	0.001	0.037	0.719	0.041	0.431	0.125	0	0.517	0.007	0	NA	0.373	0.369	0	0.469	NA	0.017	0.388	0	0.05	0.001	0.036	0	0.503	0.494	Biological Process	cellular process//cellular component organization or biogenesis	cellular component organization	GO:0061024	membrane organization
NA	NA	0.037	NA	NA	0.033	0.484	0.952	0.055	0.495	0.546	0.06	NA	0.953	0.576	0.34	0.428	NA	0.04	NA	0.575	0.369	NA	0.049	NA	NA	NA	0.51	0.547	NA	Biological Process	cellular process//cellular component organization or biogenesis	cell wall organization or biogenesis//cellular component biogenesis	GO:0042546	cell wall biogenesis
0.983	NA	0.192	NA	NA	0.18	0.634	1	0.27	0.823	0.906	0.043	1	1	0.934	0.689	0.78	1	0.221	NA	0.734	0.704	NA	0.266	NA	NA	NA	0.86	0.89	NA	Biological Process	cellular process	cell wall organization or biogenesis	GO:0071669	plant-type cell wall organization or biogenesis
NA	NA	NA	NA	NA	NA	NA	0.002	NA	NA	NA	NA	NA	NA	NA	0.001	NA	NA	NA	NA	NA	0.001	0	NA	0.001	0.002	NA	NA	NA	NA	Biological Process	cellular process//detoxification	cellular detoxification	GO:0098869	cellular oxidant detoxification
0.493	0.002	0.004	0.555	0.003	0.003	0.634	0.053	0.007	0.002	0.079	0	0.036	0.444	0.001	0	0.58	0.028	0	0	0.08	0.057	0.005	0.006	0.052	0	0.006	0.01	0	0.703	Biological Process	cellular process//developmental process//cellular component organization or biogenesis	cellular component organization//anatomical structure morphogenesis	GO:0032989	cellular component morphogenesis
NA	NA	NA	NA	NA	NA	NA	NA	NA	NA	NA	NA	NA	NA	NA	NA	NA	NA	NA	NA	NA	0.004	NA	NA	NA	NA	NA	NA	NA	NA	Biological Process	cellular process//developmental process//regulation of biological process	regulation of cellular process//regulation of developmental process	GO:0045595	regulation of cell differentiation
NA	0.022	NA	0.498	NA	0	NA	NA	0	0.005	NA	0	0.045	0.046	0.044	NA	0.032	0	NA	0.038	0.047	NA	0.029	0	NA	NA	0.036	NA	0.039	0.04	Biological Process	cellular process//developmental process//single-organism process	single-organism cellular process//single-organism developmental process//anatomical structure formation involved in morphogenesis	GO:0010927	cellular component assembly involved in morphogenesis
0.936	0	0.032	1	0.147	0.17	0.934	0.605	0.007	0.176	0.004	0.01	0.188	0.618	0.002	0.001	0.122	0.448	0	0	0.289	0	0.01	0.006	0.007	0	0.049	0.215	0.012	1	Biological Process	cellular process//developmental process//single-organism process	single-organism cellular process//single-organism developmental process	GO:0048869	cellular developmental process
NA	NA	NA	NA	NA	NA	NA	0.015	NA	NA	NA	NA	NA	NA	NA	0	NA	NA	0	0.016	NA	0.008	NA	NA	NA	NA	NA	0.016	0.017	NA	Biological Process	cellular process	exocytic process	GO:0006904	vesicle docking involved in exocytosis
NA	NA	NA	NA	NA	NA	NA	NA	NA	NA	NA	NA	NA	NA	NA	NA	NA	NA	NA	NA	NA	NA	NA	NA	NA	0.002	NA	NA	NA	NA	Biological Process	cellular process//growth//negative regulation of biological process	negative regulation of cellular process//cell growth//negative regulation of growth	GO:0030308	negative regulation of cell growth
NA	NA	NA	NA	NA	NA	NA	0	NA	NA	NA	NA	NA	NA	NA	NA	NA	NA	NA	NA	NA	NA	NA	NA	NA	NA	NA	NA	NA	NA	Biological Process	cellular process//growth//positive regulation of biological process	positive regulation of cellular process//cell growth//positive regulation of growth	GO:0030307	positive regulation of cell growth
NA	NA	NA	NA	NA	NA	NA	NA	NA	NA	NA	NA	0.008	NA	NA	NA	0.005	NA	NA	0.006	NA	NA	NA	NA	NA	NA	NA	NA	0.007	NA	Biological Process	cellular process	intercellular transport	GO:0010497	plasmodesmata-mediated intercellular transport
0.12	NA	0.144	NA	NA	0.14	0.021	0.184	0.197	0.004	0.206	NA	NA	NA	NA	0.113	0	NA	0.001	0.195	NA	0.119	0.003	NA	0.114	0.143	NA	0.006	0.211	NA	Biological Process	cellular process	microtubule-based process	GO:0000226	microtubule cytoskeleton organization
NA	NA	NA	NA	NA	NA	0.077	NA	NA	0.004	NA	NA	NA	0.094	NA	0	NA	NA	0	NA	NA	0.002	0.068	NA	0.049	NA	NA	0.085	0.091	NA	Biological Process	cellular process	microtubule-based process	GO:0007018	microtubule-based movement
NA	NA	NA	NA	0	NA	NA	0	NA	NA	0.001	NA	NA	0	NA	NA	0	NA	NA	NA	NA	NA	NA	NA	NA	NA	NA	NA	NA	NA	Biological Process	cellular process	microtubule-based process	GO:0051013	microtubule severing
NA	NA	NA	NA	NA	NA	NA	NA	NA	NA	NA	NA	NA	0.01	NA	NA	NA	NA	NA	NA	NA	NA	NA	NA	NA	NA	NA	NA	NA	NA	Biological Process	cellular process//multi-organism process	multi-organism cellular process	GO:0009292	genetic transfer
0.06	0.059	0.073	NA	0.058	0.069	NA	NA	0.102	NA	0.118	NA	0.002	NA	NA	0.057	0.085	0.001	0.076	0.102	0.002	0.057	NA	0.091	0.056	NA	0.086	0.098	NA	NA	Biological Process	cellular process//negative regulation of biological process	cell communication//negative regulation of cellular process	GO:0010648	negative regulation of cell communication
0.025	NA	NA	NA	NA	0.032	0.041	0.041	NA	0.037	NA	0.047	NA	0.054	0.053	0	NA	NA	NA	0.046	NA	0	0.035	NA	0	0.03	NA	0.043	0.047	NA	Biological Process	cellular process//negative regulation of biological process//cellular component organization or biogenesis	cellular component organization//negative regulation of cellular process	GO:0051129	negative regulation of cellular component organization
0.06	NA	NA	NA	NA	0.069	0.09	NA	NA	0.088	NA	0.098	NA	NA	0.114	0.057	NA	NA	0.257	NA	NA	0.057	NA	NA	0	0.072	NA	NA	NA	NA	Biological Process	cellular process//negative regulation of biological process	negative regulation of cellular process	GO:0045786	negative regulation of cell cycle
0.003	NA	NA	NA	NA	0.004	0.006	NA	NA	0.005	NA	0.007	NA	NA	0.007	0.003	NA	NA	NA	NA	NA	0.003	NA	NA	0	NA	NA	NA	NA	NA	Biological Process	cellular process//negative regulation of biological process	negative regulation of cellular process	GO:0051985	negative regulation of chromosome segregation
NA	NA	0.008	NA	NA	NA	NA	NA	NA	NA	NA	0.011	NA	NA	NA	NA	NA	NA	NA	NA	NA	0.005	NA	NA	NA	NA	NA	NA	NA	NA	Biological Process	cellular process//negative regulation of biological process	negative regulation of cellular process	GO:0060548	negative regulation of cell death
NA	NA	NA	NA	NA	NA	NA	0	NA	NA	NA	NA	NA	0	NA	NA	NA	0.056	NA	NA	NA	NA	NA	NA	NA	NA	NA	NA	NA	NA	Biological Process	cellular process//negative regulation of biological process	negative regulation of cellular process	GO:0060969	negative regulation of gene silencing
NA	NA	NA	NA	NA	NA	NA	NA	NA	NA	NA	NA	NA	NA	NA	0	NA	NA	NA	NA	NA	NA	NA	NA	NA	NA	NA	NA	NA	NA	Biological Process	cellular process//negative regulation of biological process	negative regulation of cellular process	GO:0090071	negative regulation of ribosome biogenesis
0.013	0.013	0.017	NA	NA	0.016	NA	NA	0.023	NA	0.034	NA	0	NA	NA	0.012	NA	0	0.016	NA	0	0.011	NA	0.019	0.011	NA	0.024	0.022	NA	NA	Biological Process	cellular process//negative regulation of biological process	negative regulation of cellular process	GO:1905958	negative regulation of cellular response to alcohol
0.06	0.059	0.073	NA	0.058	0.069	NA	NA	0.102	NA	0.118	NA	0.002	NA	NA	0.057	0.085	0.001	0.076	0.102	0.002	0.057	NA	0.091	0.056	NA	0.086	0.098	NA	NA	Biological Process	cellular process//negative regulation of biological process//response to stimulus	signal transduction//negative regulation of signaling//negative regulation of response to stimulus	GO:0009968	negative regulation of signal transduction
NA	NA	0.05	NA	NA	0.046	NA	NA	NA	NA	NA	NA	NA	NA	NA	NA	NA	0	NA	NA	0.085	NA	NA	NA	NA	NA	0.061	NA	NA	0.073	Biological Process	cellular process//positive regulation of biological process	cell communication//positive regulation of cellular process	GO:0010647	positive regulation of cell communication
NA	NA	0.083	NA	NA	NA	0.102	NA	0.115	NA	0.128	0.112	NA	NA	NA	NA	0.097	NA	NA	NA	NA	0.065	0.001	NA	NA	NA	NA	0.111	NA	0.002	Biological Process	cellular process//positive regulation of biological process//cellular component organization or biogenesis	cellular component organization//positive regulation of cellular process	GO:0051130	positive regulation of cellular component organization
NA	NA	NA	NA	NA	NA	NA	NA	NA	NA	NA	NA	NA	NA	NA	NA	NA	NA	NA	0.002	NA	0.157	NA	NA	0.165	NA	NA	0.201	NA	NA	Biological Process	cellular process//positive regulation of biological process	positive regulation of cellular process	GO:0010942	positive regulation of cell death
0.017	NA	NA	0.021	NA	NA	NA	NA	NA	0.024	NA	NA	NA	NA	NA	NA	NA	NA	NA	NA	NA	0.015	NA	NA	0.015	NA	NA	NA	NA	NA	Biological Process	cellular process//positive regulation of biological process	positive regulation of cellular process	GO:0045787	positive regulation of cell cycle
NA	NA	NA	NA	NA	NA	NA	NA	NA	NA	NA	NA	NA	NA	NA	NA	NA	NA	NA	NA	NA	0	NA	NA	NA	NA	NA	NA	NA	NA	Biological Process	cellular process//positive regulation of biological process	positive regulation of cellular process	GO:0051984	positive regulation of chromosome segregation
NA	NA	NA	NA	NA	NA	NA	0	NA	NA	NA	NA	NA	NA	NA	0	NA	NA	NA	NA	NA	0	0	NA	0	0	NA	NA	NA	NA	Biological Process	cellular process//positive regulation of biological process	positive regulation of cellular process	GO:1900409	positive regulation of cellular response to oxidative stress
NA	NA	NA	NA	NA	0.003	NA	NA	NA	NA	NA	NA	NA	NA	NA	NA	NA	0.003	NA	NA	NA	NA	NA	NA	NA	NA	NA	NA	NA	0.005	Biological Process	cellular process//positive regulation of biological process	positive regulation of cellular process	GO:1905959	positive regulation of cellular response to alcohol
NA	NA	0	NA	NA	NA	NA	NA	NA	NA	NA	NA	NA	NA	NA	NA	0	NA	NA	0	NA	NA	0	NA	NA	NA	NA	NA	NA	NA	Biological Process	cellular process//positive regulation of biological process//response to stimulus	positive regulation of cellular process//positive regulation of response to stimulus	GO:2000470	positive regulation of peroxidase activity
NA	NA	NA	NA	NA	NA	0.01	NA	NA	NA	NA	NA	NA	NA	0.01	NA	NA	NA	NA	NA	NA	NA	NA	NA	0.005	NA	NA	0.009	NA	NA	Biological Process	cellular process//positive regulation of biological process//response to stimulus	positive regulation of cellular process//positive regulation of response to stimulus	GO:2001022	positive regulation of response to DNA damage stimulus
NA	NA	0.047	NA	NA	0.045	NA	NA	NA	NA	NA	NA	NA	NA	NA	NA	NA	0	NA	NA	0.08	NA	NA	NA	NA	NA	0.058	NA	NA	0.07	Biological Process	cellular process//positive regulation of biological process//response to stimulus	signal transduction//positive regulation of signaling//positive regulation of response to stimulus	GO:0009967	positive regulation of signal transduction
NA	0	NA	NA	NA	NA	NA	0.001	NA	NA	0.002	NA	NA	0.001	0.173	0	0.001	0.146	NA	0.001	0.186	0	0.001	NA	0	0	NA	NA	NA	0.001	Biological Process	cellular process	protein folding	GO:0006458	'de novo' protein folding
NA	NA	NA	NA	0	NA	NA	NA	NA	NA	0	NA	NA	NA	NA	0	NA	NA	0	NA	NA	NA	NA	NA	0	NA	NA	0	NA	NA	Biological Process	cellular process	protein folding	GO:0034975	protein folding in endoplasmic reticulum
NA	0.001	NA	NA	NA	NA	NA	NA	NA	NA	NA	NA	NA	NA	0.003	NA	0.002	NA	NA	0.002	NA	NA	0.001	NA	NA	0.001	NA	NA	0.002	NA	Biological Process	cellular process	protein folding	GO:0042026	protein refolding
NA	0.035	NA	NA	NA	NA	0	0.053	NA	0.049	0.079	NA	0.001	0.069	0.626	0.031	0.052	0.007	NA	0.061	0.621	0.032	0.046	NA	0.033	0	NA	NA	NA	0.624	Biological Process	cellular process	protein folding	GO:0061077	chaperone-mediated protein folding
0.368	0.371	0.43	NA	0.028	0.001	0.491	0.059	0.511	0.5	0.005	0.527	0.087	0.533	0.583	0.025	0.436	0	0.043	0.07	0.038	0.376	NA	0.53	0.357	0.418	0.247	0.065	0.55	0.327	Biological Process	cellular process//regulation of biological process	cell communication//regulation of cellular process	GO:0010646	regulation of cell communication
0.542	0.17	0.101	NA	0.014	0.62	0	0.014	0.731	0.012	0.025	0.161	0.785	0.189	0.053	0.004	0.008	0.616	0	0	NA	0	0	0.01	0	0	0.128	0.001	0.547	0	Biological Process	cellular process//regulation of biological process//cellular component organization or biogenesis	cellular component organization//regulation of cellular process	GO:0051128	regulation of cellular component organization
NA	NA	NA	NA	NA	NA	NA	NA	NA	NA	NA	NA	NA	NA	0	NA	NA	NA	NA	NA	NA	NA	NA	NA	NA	NA	NA	NA	NA	NA	Biological Process	cellular process//regulation of biological process//localization	regulation of cellular process//regulation of localization	GO:0051270	regulation of cellular component movement
NA	NA	0.001	NA	NA	NA	NA	NA	0	NA	NA	0.001	NA	NA	0.002	NA	NA	0.001	NA	NA	0.002	NA	NA	0.001	NA	NA	NA	NA	NA	0.001	Biological Process	cellular process//regulation of biological process//localization	regulation of cellular process//regulation of localization	GO:0061088	regulation of sequestering of zinc ion
NA	NA	NA	NA	NA	NA	NA	NA	NA	NA	NA	NA	NA	NA	NA	NA	NA	NA	NA	NA	NA	0.002	NA	NA	NA	NA	NA	NA	NA	NA	Biological Process	cellular process//regulation of biological process	regulation of cellular process//cell wall organization or biogenesis	GO:1903338	regulation of cell wall organization or biogenesis
0.016	0.016	NA	NA	0.016	0.019	NA	NA	NA	0.023	NA	NA	0.034	NA	NA	NA	NA	0.018	NA	NA	0.037	NA	NA	NA	NA	NA	NA	NA	NA	0.03	Biological Process	cellular process//regulation of biological process	regulation of cellular process	GO:0010119	regulation of stomatal movement
NA	NA	0.047	NA	NA	NA	0.059	NA	NA	NA	0.084	0.001	0.076	NA	0.001	0.034	0.056	NA	NA	0	NA	0.006	NA	0.056	0.006	NA	0.058	0.015	NA	NA	Biological Process	cellular process//regulation of biological process	regulation of cellular process	GO:0010941	regulation of cell death
NA	NA	0.01	NA	NA	NA	NA	NA	0.012	NA	NA	0.013	NA	NA	NA	NA	NA	NA	NA	0.012	NA	NA	0	NA	NA	0.008	NA	NA	0.013	NA	Biological Process	cellular process//regulation of biological process	regulation of cellular process	GO:0032970	regulation of actin filament-based process
0.277	NA	0.019	0.317	NA	0.304	0.374	NA	0.385	0.184	NA	0.033	0.469	NA	0.017	0	0.33	NA	0.34	0.036	0.482	0.276	NA	0.025	0.011	NA	0.346	0.033	0.036	0.447	Biological Process	cellular process//regulation of biological process	regulation of cellular process	GO:0045454	cell redox homeostasis
NA	NA	NA	NA	NA	NA	NA	NA	NA	NA	NA	NA	NA	NA	NA	0.003	NA	NA	0.004	NA	NA	0.003	NA	NA	0.003	NA	NA	0.006	NA	NA	Biological Process	cellular process//regulation of biological process	regulation of cellular process	GO:0051302	regulation of cell division
0.01	0.24	NA	0.287	0.249	0.266	0.061	0.355	NA	0.02	0.387	0.355	NA	0.033	0.412	0.009	NA	0.288	0.047	0.373	0.434	0	NA	0.346	0	0.276	0.315	0.358	0.406	NA	Biological Process	cellular process//regulation of biological process	regulation of cellular process	GO:0051726	regulation of cell cycle
0.013	NA	NA	NA	NA	0.016	0	NA	NA	0.019	NA	0.024	NA	NA	0.026	0.012	NA	NA	NA	NA	NA	0	NA	NA	0	NA	NA	NA	NA	NA	Biological Process	cellular process//regulation of biological process	regulation of cellular process	GO:0051983	regulation of chromosome segregation
NA	0.078	NA	NA	0	0	0	0.111	NA	0.02	0.133	NA	NA	0.132	0.001	NA	NA	0.016	0	NA	NA	0	NA	0	0	NA	0.025	0	NA	0.027	Biological Process	cellular process//regulation of biological process	regulation of cellular process	GO:0060627	regulation of vesicle-mediated transport
NA	NA	0.018	NA	NA	NA	0.023	0.02	NA	NA	NA	NA	NA	0.03	NA	NA	0.019	0.413	NA	0.023	NA	0.012	0.018	NA	NA	0.015	NA	NA	NA	NA	Biological Process	cellular process//regulation of biological process	regulation of cellular process	GO:0060968	regulation of gene silencing
NA	NA	NA	NA	NA	NA	0.096	0.017	NA	NA	NA	NA	NA	NA	0.114	0.01	NA	NA	NA	NA	NA	0.01	0.015	NA	0	0.013	NA	0.099	NA	NA	Biological Process	cellular process//regulation of biological process	regulation of cellular process	GO:0080135	regulation of cellular response to stress
NA	NA	NA	NA	NA	0	NA	NA	NA	NA	NA	NA	NA	NA	NA	NA	NA	NA	NA	NA	NA	NA	NA	NA	NA	NA	NA	NA	NA	NA	Biological Process	cellular process//regulation of biological process	regulation of cellular process	GO:1903530	regulation of secretion by cell
0.035	0.035	0.044	NA	NA	0	NA	NA	0.061	NA	0.079	NA	0.001	NA	NA	0.032	NA	0	0.045	NA	0.001	0.032	NA	0.053	0.034	NA	0.057	0.058	NA	0.065	Biological Process	cellular process//regulation of biological process	regulation of cellular process	GO:1905957	regulation of cellular response to alcohol
0	0.974	0.061	0.692	0.852	0.016	0.01	0.847	1	0.281	0.907	0.001	0.003	0.941	0.025	0	0.199	0.583	0.078	0.154	0.563	0	0.222	0.73	0	0.187	0.471	0.002	0.891	0.779	Biological Process	cellular process//regulation of biological process	regulation of cellular process//negative regulation of biological process	GO:0048523	negative regulation of cellular process
0.061	0.006	0.01	0.569	0.006	0.795	0.004	0.002	1	0.018	0.996	0.568	0.01	0.184	0.336	0.335	0.005	0.008	0.468	0.176	0.042	0.031	0	0.966	0.054	0.01	0.003	0.575	0.102	0.003	Biological Process	cellular process//regulation of biological process	regulation of cellular process//positive regulation of biological process	GO:0048522	positive regulation of cellular process
NA	NA	0	NA	NA	NA	NA	NA	NA	NA	NA	NA	NA	NA	NA	NA	0	NA	NA	0	NA	NA	0	NA	NA	NA	NA	NA	NA	NA	Biological Process	cellular process//regulation of biological process//response to stimulus	regulation of cellular process//regulation of response to stimulus	GO:2000468	regulation of peroxidase activity
0	NA	0.063	0.065	NA	0.002	NA	0.078	0.001	0.001	0.103	0.001	0.001	NA	0.027	NA	NA	0.002	0	NA	0	0.557	NA	0	0.552	0.06	0.075	0	NA	0	Biological Process	cellular process//response to stimulus	cell communication//cellular response to stimulus	GO:0031668	cellular response to extracellular stimulus
0.07	0.068	NA	NA	0.001	NA	NA	NA	NA	0.103	NA	NA	0.136	NA	NA	0.067	NA	NA	0.088	0.116	0.14	0.016	NA	NA	0.601	NA	NA	0	NA	0.128	Biological Process	cellular process//response to stimulus	cellular response to stimulus//response to abiotic stimulus	GO:0071214	cellular response to abiotic stimulus
0.971	0	0.88	0.449	0.014	0.164	0.934	0.001	1	0.999	0.125	0.09	0.107	0.008	0.828	0.124	0.128	0.176	0.053	0	0.795	0.218	0.009	0.694	0.064	0.006	0.919	0.844	0.043	0.86	Biological Process	cellular process//response to stimulus	cellular response to stimulus//response to chemical	GO:0070887	cellular response to chemical stimulus
0.298	0.071	0.681	0.826	0.02	0.953	0.969	0.111	0.154	0.955	0.329	0.65	1	0.099	0.948	0.016	0.998	0.018	0.489	0.805	0.105	0.967	0.686	0.608	0.183	1	0.954	0.503	1	0.275	Biological Process	cellular process//response to stimulus	cellular response to stimulus//response to stress	GO:0033554	cellular response to stress
0.365	0.368	0.428	NA	0.028	0.001	0.491	0.057	0.511	0.5	0.005	0.524	0.085	0.532	0.581	0.025	0.434	0	0.042	0.069	0.037	0.373	NA	0.527	0.357	0.415	0.246	0.063	0.548	0.324	Biological Process	cellular process//signaling//regulation of biological process//response to stimulus	signal transduction//regulation of signaling//regulation of response to stimulus	GO:0009966	regulation of signal transduction
NA	NA	NA	NA	NA	NA	NA	NA	NA	0.012	0.023	NA	NA	NA	NA	NA	NA	NA	0.011	0.014	NA	NA	NA	NA	NA	0	NA	NA	NA	NA	Biological Process	cellular process//signaling//single-organism process	cell communication//single-organism cellular process//single organism signaling	GO:0007267	cell-cell signaling
0.494	0	0.082	0.3	0.005	0.001	0.229	0.331	0.382	0.197	0.095	0.219	0.003	0.38	0.094	0.297	0.281	0.036	0.416	0.007	0.034	0.991	0.778	0.317	0.192	0.194	0.694	0.358	0.015	0.128	Biological Process	cellular process//signaling//single-organism process//regulation of biological process//response to stimulus	cell communication//regulation of cellular process//cellular response to stimulus//single organism signaling	GO:0007165	signal transduction
NA	NA	0.005	NA	NA	0.004	NA	NA	0.006	NA	NA	0.006	NA	NA	0.006	NA	NA	NA	NA	NA	NA	NA	NA	NA	NA	NA	NA	NA	NA	0.005	Biological Process	cellular process	signal transduction	GO:0002764	immune response-regulating signaling pathway
NA	0	NA	NA	0	NA	NA	NA	NA	NA	NA	NA	NA	0	NA	NA	NA	NA	NA	NA	NA	NA	NA	NA	NA	NA	NA	NA	NA	NA	Biological Process	cellular process	signal transduction	GO:0006984	ER-nucleus signaling pathway
NA	NA	0.03	0.027	NA	NA	NA	NA	NA	NA	NA	NA	0.045	NA	NA	NA	NA	NA	NA	NA	NA	NA	NA	NA	NA	NA	NA	NA	NA	NA	Biological Process	cellular process	signal transduction	GO:0007186	G-protein coupled receptor signaling pathway
NA	NA	NA	NA	NA	NA	NA	NA	NA	NA	NA	NA	NA	NA	NA	NA	NA	NA	NA	NA	NA	NA	NA	NA	NA	NA	NA	0	NA	NA	Biological Process	cellular process	signal transduction	GO:0007231	osmosensory signaling pathway
NA	0.003	NA	NA	0.003	NA	NA	NA	NA	NA	NA	NA	NA	NA	NA	NA	NA	NA	NA	NA	0.007	NA	NA	NA	NA	NA	NA	NA	NA	0.005	Biological Process	cellular process	signal transduction	GO:0007602	phototransduction
0.857	0.03	0.646	0.626	0.178	0.04	0.758	0.364	1	0.958	0.119	1	0.03	0.405	0.91	0.162	0.687	0.224	0.054	0.405	0.86	0.608	1	0.812	0.557	0.666	0.7	0.824	0.181	0.839	Biological Process	cellular process	signal transduction	GO:0009755	hormone-mediated signaling pathway
NA	0.139	NA	NA	0.146	NA	NA	0.172	NA	NA	NA	NA	NA	0.197	NA	NA	NA	NA	NA	NA	NA	NA	NA	NA	NA	0.001	NA	NA	NA	NA	Biological Process	cellular process	signal transduction	GO:0009756	carbohydrate mediated signaling
NA	NA	NA	NA	NA	NA	NA	NA	NA	NA	NA	0	NA	NA	0.028	NA	0.019	NA	NA	0.023	NA	NA	0.018	NA	NA	NA	NA	NA	0.024	NA	Biological Process	cellular process	signal transduction	GO:0009863	salicylic acid mediated signaling pathway
NA	0.006	NA	NA	0.007	NA	NA	NA	NA	NA	NA	NA	NA	NA	NA	NA	NA	NA	NA	0.011	0.015	NA	NA	NA	NA	NA	NA	NA	NA	0.012	Biological Process	cellular process	signal transduction	GO:0010017	red or far-red light signaling pathway
NA	NA	NA	NA	NA	NA	NA	NA	NA	NA	NA	NA	NA	NA	NA	NA	NA	NA	NA	NA	NA	NA	NA	NA	NA	NA	NA	NA	NA	0.016	Biological Process	cellular process	signal transduction	GO:0010204	defense response signaling pathway, resistance gene-independent
0.001	NA	NA	NA	NA	NA	NA	NA	NA	0.001	NA	NA	0.002	NA	NA	NA	NA	NA	NA	NA	NA	NA	NA	NA	NA	NA	NA	NA	NA	NA	Biological Process	cellular process	signal transduction	GO:0030522	intracellular receptor signaling pathway
NA	0.001	NA	NA	NA	NA	NA	0.003	NA	NA	NA	NA	0.255	0.004	NA	NA	NA	NA	NA	NA	NA	NA	NA	0.002	NA	NA	NA	NA	NA	0.033	Biological Process	cellular process	signal transduction	GO:0030968	endoplasmic reticulum unfolded protein response
0.143	0.008	0.001	0.169	0.009	0.001	0.58	0.003	0.025	0.024	0.056	0.631	0	0.977	0.094	0.895	0.122	0	0.522	0	0.007	NA	0.132	0.023	0.067	0.472	0.002	0.037	0	0.04	Biological Process	cellular process	signal transduction	GO:0035556	intracellular signal transduction
NA	0.064	NA	NA	NA	NA	NA	NA	NA	NA	0.125	NA	NA	NA	NA	NA	NA	0.078	NA	0.11	NA	NA	0.089	NA	0.061	0.079	NA	NA	0.002	NA	Biological Process	cellular process//single-organism process//cellular component organization or biogenesis	cellular component organization//single-organism cellular process	GO:0022411	cellular component disassembly
NA	NA	NA	NA	NA	NA	NA	NA	NA	NA	NA	NA	NA	NA	NA	NA	0	NA	NA	NA	NA	NA	NA	NA	NA	NA	NA	NA	NA	NA	Biological Process	cellular process//single-organism process//cellular component organization or biogenesis	cellular component organization//single-organism cellular process	GO:0030030	cell projection organization
NA	NA	0.124	NA	NA	NA	NA	0.156	0.169	NA	0.181	0.162	NA	0.184	NA	NA	NA	NA	NA	0.004	NA	NA	0.002	NA	NA	0.002	NA	NA	0.005	NA	Biological Process	cellular process//single-organism process//cellular component organization or biogenesis	cellular component organization//single-organism cellular process	GO:0032535	regulation of cellular component size
NA	NA	NA	NA	NA	NA	NA	NA	NA	NA	NA	NA	0.001	NA	NA	NA	NA	NA	NA	NA	NA	0	NA	NA	NA	NA	NA	NA	NA	NA	Biological Process	cellular process//single-organism process//cellular component organization or biogenesis	cellular component organization//single-organism cellular process	GO:0034330	cell junction organization
NA	0.051	NA	0.632	NA	0	0.076	NA	0.001	0	NA	0.001	0.1	0.094	0.096	0.048	0.074	0	0.064	0.086	0.102	0.048	0.067	0	NA	NA	0.075	NA	0.09	0.091	Biological Process	cellular process//single-organism process//cellular component organization or biogenesis	cellular component organization//single-organism cellular process	GO:0043062	extracellular structure organization
0.67	0.106	0.131	0.361	0.109	NA	NA	0.004	0.179	0.165	0.19	0.172	0.208	NA	NA	NA	0.14	NA	0.044	0	NA	0.687	0	NA	0.674	0.128	0.152	0.005	0	NA	Biological Process	cellular process//single-organism process//cellular component organization or biogenesis	cellular component organization//single-organism cellular process	GO:0097435	supramolecular fiber organization
0.018	NA	NA	NA	NA	NA	0.031	NA	NA	0.027	NA	NA	0.039	NA	NA	0	NA	NA	0	NA	NA	0.016	NA	NA	0.017	NA	NA	0.032	NA	0.035	Biological Process	cellular process//single-organism process//regulation of biological process	regulation of cellular process//cell proliferation	GO:0042127	regulation of cell proliferation
0.057	0.056	0.234	NA	0.055	0.22	0.084	0.087	0.292	0.001	NA	NA	NA	0.102	0.317	0.054	NA	0.237	0.072	0.097	0.34	NA	NA	0.282	NA	NA	NA	0.093	NA	0.102	Biological Process	cellular process//single-organism process	single-organism cellular process	GO:0005984	disaccharide metabolic process
NA	NA	0.191	NA	0.001	NA	NA	NA	NA	NA	NA	0.002	NA	0.003	0.003	NA	0.002	NA	NA	NA	NA	NA	NA	NA	NA	NA	NA	0.002	NA	NA	Biological Process	cellular process//single-organism process	single-organism cellular process	GO:0006020	inositol metabolic process
NA	NA	NA	0.003	NA	NA	NA	NA	NA	0.003	NA	NA	0.004	0.005	NA	0.002	NA	NA	NA	NA	NA	0.002	NA	0.003	NA	NA	0.004	0	NA	NA	Biological Process	cellular process//single-organism process	single-organism cellular process	GO:0006482	protein demethylation
0.002	0.13	0.004	NA	0.137	0.154	0.188	0	0.006	0.197	0.228	0.008	0.254	0	0.24	0.002	0.171	0.159	0.171	0.216	0	NA	0.176	0	0.002	0.004	NA	0.212	NA	0.232	Biological Process	cellular process//single-organism process	single-organism cellular process	GO:0006486	protein glycosylation
0.001	NA	NA	0.002	NA	NA	NA	NA	NA	0.001	NA	NA	NA	NA	NA	NA	NA	NA	NA	NA	NA	NA	NA	NA	NA	NA	NA	NA	NA	NA	Biological Process	cellular process//single-organism process	single-organism cellular process	GO:0006771	riboflavin metabolic process
NA	NA	NA	NA	NA	0	NA	NA	NA	NA	NA	NA	NA	NA	NA	NA	NA	NA	NA	NA	NA	NA	NA	NA	NA	NA	NA	NA	NA	NA	Biological Process	cellular process//single-organism process	single-organism cellular process	GO:0006903	vesicle targeting
NA	NA	NA	NA	NA	NA	0.082	NA	NA	0.004	NA	NA	NA	0.099	0.313	0	NA	NA	0	NA	NA	0.002	0.072	NA	0.052	NA	NA	0.089	0.097	NA	Biological Process	cellular process//single-organism process	single-organism cellular process	GO:0006928	movement of cell or subcellular component
0	0.006	0.429	0.949	0.913	0.404	0.004	0.011	0.535	0	0.184	0.996	0.233	0.435	1	0.005	0.101	0.436	0.013	0.179	0.656	0	0.93	0.129	0	0	0.471	0.172	0.606	0.628	Biological Process	cellular process//single-organism process	single-organism cellular process	GO:0007049	cell cycle
0.172	0.06	0.208	NA	0.826	0.006	0.035	0.106	NA	0.255	0.907	0.264	0.321	0.861	0.017	0.164	NA	NA	NA	0.115	NA	0.004	0.226	NA	0.004	NA	NA	NA	0.891	NA	Biological Process	cellular process//single-organism process	single-organism cellular process	GO:0007059	chromosome segregation
0.79	0.138	0.309	NA	1	0.879	0.904	1	NA	NA	0.483	0.436	0.941	0.806	0.53	0.24	0.328	0.045	NA	0.106	0.972	0.637	NA	0.918	0.594	0.862	0.351	0.815	NA	0.193	Biological Process	cellular process//single-organism process	single-organism cellular process	GO:0008219	cell death
0.052	NA	NA	0.065	0	0.059	NA	NA	0.09	0.075	NA	0.085	NA	0.095	NA	0.049	0.001	NA	NA	0.001	0.104	NA	0.068	NA	NA	0	0.075	0.085	0.091	0.093	Biological Process	cellular process//single-organism process	single-organism cellular process	GO:0009110	vitamin biosynthetic process
0.049	0	NA	NA	0	0.055	NA	0.637	NA	0.07	0.007	NA	0.095	0.001	0.093	0.171	NA	0	NA	NA	0.001	0.002	NA	NA	NA	0.201	NA	NA	0.285	0.001	Biological Process	cellular process//single-organism process	single-organism cellular process	GO:0010118	stomatal movement
NA	0.89	0.916	NA	NA	0.953	NA	0.003	0.569	NA	0.205	0.61	NA	0.618	0.703	NA	0.113	0.464	NA	0.645	0.687	NA	0.94	0.607	NA	0.101	0.944	1	0.035	1	Biological Process	cellular process//single-organism process	single-organism cellular process	GO:0015980	energy derivation by oxidation of organic compounds
0.016	NA	NA	NA	NA	NA	NA	NA	NA	0.023	NA	NA	0.035	NA	NA	NA	NA	0.018	NA	NA	0.037	NA	NA	0	NA	NA	0.028	NA	0.03	NA	Biological Process	cellular process//single-organism process	single-organism cellular process	GO:0015995	chlorophyll biosynthetic process
NA	0.002	0.003	NA	NA	NA	NA	NA	NA	NA	NA	0.004	NA	NA	0.005	NA	NA	NA	NA	NA	NA	NA	NA	NA	NA	NA	NA	NA	NA	NA	Biological Process	cellular process//single-organism process	single-organism cellular process	GO:0015996	chlorophyll catabolic process
0.394	0.194	0.002	0.742	0.012	0.437	0.526	0.001	0.54	0.522	0.998	0.074	0.017	0.963	0.095	0.001	0.056	0.966	0	0	0.045	0	0.484	NA	0.001	0.043	0.058	0	0.083	NA	Biological Process	cellular process//single-organism process	single-organism cellular process	GO:0016049	cell growth
0.512	0.064	0.577	NA	0.562	0.08	0.658	0.131	0.692	0.649	0.734	0.011	0.754	0.158	0.759	NA	0.101	0.988	NA	0.001	0.184	0.001	0.006	0.703	0.51	0.005	0.106	0.068	0.718	0.728	Biological Process	cellular process//single-organism process	single-organism cellular process	GO:0016458	gene silencing
NA	NA	NA	NA	NA	NA	NA	0.001	NA	NA	NA	NA	NA	NA	NA	NA	NA	NA	NA	NA	NA	NA	NA	NA	NA	NA	NA	0.001	NA	NA	Biological Process	cellular process//single-organism process	single-organism cellular process	GO:0018158	protein oxidation
0	NA	NA	0.001	NA	NA	NA	NA	NA	0.001	NA	NA	0.001	NA	NA	NA	NA	NA	NA	0.001	NA	NA	0.001	NA	NA	NA	NA	NA	0.001	NA	Biological Process	cellular process//single-organism process	single-organism cellular process	GO:0019400	alditol metabolic process
NA	NA	NA	NA	NA	NA	NA	NA	NA	NA	NA	NA	NA	NA	NA	0	NA	NA	0	NA	NA	NA	NA	NA	0	NA	NA	NA	NA	NA	Biological Process	cellular process//single-organism process	single-organism cellular process	GO:0019418	sulfide oxidation
NA	NA	NA	NA	NA	NA	NA	NA	NA	NA	NA	NA	NA	NA	NA	0	NA	NA	0	NA	NA	NA	NA	NA	0	NA	NA	NA	NA	NA	Biological Process	cellular process//single-organism process	single-organism cellular process	GO:0019419	sulfate reduction
NA	NA	0	NA	NA	0	0	NA	NA	NA	NA	NA	0.001	NA	0.001	NA	NA	0	NA	NA	0.001	NA	NA	0	NA	NA	0	NA	NA	0.001	Biological Process	cellular process//single-organism process	single-organism cellular process	GO:0019627	urea metabolic process
0.836	0.869	0.001	0.94	0.893	0.132	0.031	0.952	0.002	0.061	NA	0.019	0.63	0.953	0.031	0.004	0.926	0.136	0.944	0.153	0.007	0.055	NA	0	0.047	0.909	0.013	0.021	0.156	0.156	Biological Process	cellular process//single-organism process	single-organism cellular process	GO:0019725	cellular homeostasis
NA	NA	NA	NA	NA	NA	NA	0.08	NA	NA	NA	NA	NA	NA	NA	0	0.076	NA	0	0.001	NA	0.05	NA	NA	NA	NA	0.076	0.086	0.001	NA	Biological Process	cellular process//single-organism process	single-organism cellular process	GO:0022406	membrane docking
0.544	0.054	0.066	0.244	0.053	NA	NA	0.001	0.094	0.079	0.109	0.09	0.106	NA	NA	NA	NA	NA	0.24	0.001	NA	0.567	0	NA	0.561	0.064	0.079	0.089	0.001	NA	Biological Process	cellular process//single-organism process	single-organism cellular process	GO:0030029	actin filament-based process
NA	NA	0.202	NA	NA	0	NA	0.011	NA	NA	0.283	NA	NA	NA	NA	0.004	0.212	NA	0	0.012	NA	0.004	0.222	0.252	0.164	0.006	0.01	0.266	0.293	NA	Biological Process	cellular process//single-organism process	single-organism cellular process	GO:0032940	secretion by cell
NA	0.055	0.004	0.823	0.003	0.068	0.835	0.111	0	0.845	0.133	0	0.886	0.134	0	0.252	0	0.003	0.583	0.009	0.001	0.02	0.572	0	0.937	0.073	0.585	0.003	0.132	0.132	Biological Process	cellular process//single-organism process	single-organism cellular process	GO:0034637	cellular carbohydrate biosynthetic process
0.013	0.014	0	0.017	0.014	0.017	0.024	NA	0.025	0.02	NA	0.025	0.491	0.031	NA	0	NA	NA	NA	NA	NA	0.012	NA	NA	NA	NA	NA	NA	NA	0.001	Biological Process	cellular process//single-organism process	single-organism cellular process	GO:0036503	ERAD pathway
NA	NA	NA	NA	NA	NA	NA	0.012	NA	NA	NA	NA	NA	NA	NA	NA	0.011	0.009	NA	NA	0.018	NA	NA	0.011	NA	NA	0.014	NA	0	NA	Biological Process	cellular process//single-organism process	single-organism cellular process	GO:0042168	heme metabolic process
NA	NA	NA	NA	NA	0.002	NA	NA	0.003	NA	NA	NA	NA	NA	NA	NA	NA	NA	NA	NA	NA	NA	NA	NA	NA	0.002	NA	NA	0.004	NA	Biological Process	cellular process//single-organism process	single-organism cellular process	GO:0042360	vitamin E metabolic process
NA	NA	NA	NA	0.001	NA	NA	NA	NA	NA	NA	NA	NA	NA	NA	0.001	NA	NA	NA	NA	NA	NA	NA	NA	NA	NA	NA	NA	NA	0.002	Biological Process	cellular process//single-organism process	single-organism cellular process	GO:0042723	thiamine-containing compound metabolic process
0.003	NA	0.252	NA	NA	NA	NA	0.005	NA	NA	NA	0.006	NA	0	0.006	0.002	0.004	NA	0.004	0.005	NA	0.002	NA	NA	NA	0.004	NA	0.005	0.006	NA	Biological Process	cellular process//single-organism process	single-organism cellular process	GO:0043647	inositol phosphate metabolic process
0.269	0.001	0.311	NA	0.04	0.298	0.027	0.67	0.382	0.382	0.102	0.001	NA	0.004	0.042	NA	0.325	0.317	0	0.41	NA	0.012	0.339	0	0.038	0.017	0.027	0.001	0.442	0.435	Biological Process	cellular process//single-organism process	single-organism cellular process	GO:0044802	single-organism membrane organization
0.61	0.051	NA	0.131	1	0.692	0.187	0.111	0.211	0.197	0.624	0.818	0.287	0.135	NA	0.007	0.014	0.14	0.078	1	0.293	0	0.725	0.813	0.006	0.012	0.716	0.229	0.133	0.255	Biological Process	cellular process//single-organism process	single-organism cellular process	GO:0051301	cell division
0.016	0.762	0.69	0.79	0.813	0.164	0.904	0.001	0.29	0.023	0.4	1	0.072	0.405	0.206	0.975	1	0.484	1	0.41	0.071	0.96	1	0.091	0.589	1	0.003	1	0.155	0.158	Biological Process	cellular process//single-organism process	single-organism cellular process	GO:0055086	nucleobase-containing small molecule metabolic process
NA	NA	NA	NA	0.037	NA	NA	NA	NA	NA	0.001	NA	NA	NA	NA	NA	0.057	NA	NA	0	0.08	NA	NA	0.056	NA	NA	0.058	0.063	NA	NA	Biological Process	cellular process//single-organism process	single-organism cellular process	GO:0071804	cellular potassium ion transport
NA	NA	NA	NA	NA	NA	NA	NA	0	NA	NA	NA	NA	NA	NA	NA	NA	NA	NA	NA	NA	NA	NA	NA	NA	NA	NA	NA	NA	NA	Biological Process	cellular process//single-organism process	single-organism cellular process	GO:0080111	DNA demethylation
0.064	0	0.709	0.3	0.029	0.74	0.005	0.006	0.247	0	0.097	0.035	0.055	0.089	0.053	0.662	0.19	0.739	0	0	NA	0	0	0.026	0	0.178	0.027	0.003	0	0.856	Biological Process	cellular process//single-organism process	single-organism cellular process	GO:1902589	single-organism organelle organization
0.101	0.001	0.001	0.985	0.001	0.001	0.468	0.022	0.214	0.018	0.001	0.006	0.077	0.034	0.01	0	0.56	0.072	0	0	0.604	0	0.17	0	0	0	0.033	0	0.001	0.169	Biological Process	developmental process	anatomical structure development	GO:0009653	anatomical structure morphogenesis
0.112	0.051	0.013	NA	0.051	0.135	0.336	0.111	NA	0.044	0.133	0.818	0.287	0.594	0.275	0.007	1	NA	0.015	0.619	0.836	0.001	0.498	0.196	0	0.012	0.176	0.06	0.609	NA	Biological Process	developmental process	anatomical structure development	GO:0009888	tissue development
NA	NA	0.038	NA	NA	NA	NA	NA	NA	NA	NA	NA	NA	NA	NA	NA	NA	NA	NA	NA	NA	NA	NA	NA	NA	NA	NA	NA	NA	NA	Biological Process	developmental process	anatomical structure development	GO:0010098	suspensor development
NA	0.109	0.019	NA	0.004	0.299	0.908	0.188	NA	0.384	0.017	0.395	0.461	0.217	0.043	0.253	0.328	0.897	0.335	0.011	0.959	NA	0.341	0.388	0.011	0	0.344	0.4	0.215	NA	Biological Process	developmental process	anatomical structure development	GO:0048468	cell development
0.049	0	0.017	0.004	0.018	0.015	0.005	0.022	0.145	0.001	0.009	0.002	0.317	0.165	0	0	0.613	0	0.001	0.05	0.407	0	1	0	0	0.052	0.236	0	0.16	0.003	Biological Process	developmental process	anatomical structure development	GO:0048731	system development
NA	NA	NA	NA	NA	NA	0.003	NA	NA	NA	NA	NA	NA	NA	NA	NA	NA	NA	NA	NA	NA	NA	NA	0.002	NA	NA	NA	NA	NA	NA	Biological Process	developmental process	anatomical structure development	GO:0048829	root cap development
0.369	0.01	0.008	0.392	0.043	0	0.26	0.869	0.061	0.182	0.009	0.001	0.98	0.627	0.02	0.076	0.998	0	0.004	0.234	0.701	0.001	NA	0	0.007	0.034	0.051	0.024	0.649	0.013	Biological Process	developmental process	anatomical structure development	GO:0099402	plant organ development
NA	0.026	NA	NA	0.026	NA	NA	0.028	NA	NA	0.049	NA	NA	0.04	NA	NA	NA	NA	NA	0.032	NA	NA	NA	NA	NA	NA	NA	NA	0.034	NA	Biological Process	developmental process	anatomical structure development	GO:1903866	palisade mesophyll development
0.073	NA	0.027	NA	NA	0.024	0.034	NA	NA	0.109	NA	0.121	0.761	NA	0.141	0.071	NA	0.088	0.092	NA	NA	NA	NA	0.001	0.068	0.089	NA	NA	0.134	0.04	Biological Process	developmental process	anatomical structure formation involved in morphogenesis	GO:1905393	plant organ formation
NA	0.055	NA	NA	0.001	NA	NA	0.097	NA	NA	0.005	NA	NA	0.004	NA	NA	NA	NA	0.209	0.852	NA	0.161	NA	NA	0.158	NA	NA	0.256	0.89	NA	Biological Process	developmental process	anatomical structure morphogenesis	GO:0010016	shoot system morphogenesis
0.234	0.009	0.112	0.921	NA	0	0.142	0.347	0.021	0.005	0.376	0.001	0.201	0.031	0.031	0.217	0.015	0	0.294	0.024	0.427	NA	0.302	0	0.217	0.013	0.308	NA	0.024	0.007	Biological Process	developmental process	anatomical structure morphogenesis	GO:0048646	anatomical structure formation involved in morphogenesis
NA	0.489	0.044	NA	0.007	NA	NA	0.012	NA	0.049	0.624	0.061	0.07	0.592	0.067	NA	NA	NA	NA	0.013	NA	NA	0.046	NA	NA	0.04	0.057	NA	0.014	NA	Biological Process	developmental process	anatomical structure morphogenesis	GO:0090626	plant epidermis morphogenesis
0.113	0.703	0.134	NA	0.746	0.132	0.161	0.775	NA	0.167	0.838	0.174	NA	0.074	0.205	0.002	NA	0.133	0.003	0.804	NA	NA	NA	0.003	0.107	0.132	NA	NA	0.067	0.193	Biological Process	developmental process	anatomical structure morphogenesis	GO:0090698	post-embryonic plant morphogenesis
0.336	NA	0.032	NA	0.354	0.029	0.454	NA	NA	0.463	0.075	0.486	NA	NA	0.066	0.02	NA	0.393	0.035	NA	NA	0.021	NA	0.001	0	0.029	NA	0.052	0.527	0.058	Biological Process	developmental process	anatomical structure morphogenesis	GO:1905392	plant organ morphogenesis
0.168	NA	0.007	0.472	0.172	0.189	0.235	NA	0.264	NA	NA	0.258	0.6	NA	0.017	0	NA	0.824	0	0.272	0.136	0	NA	NA	0	NA	0.233	0	0.567	NA	Biological Process	developmental process//growth	anatomical structure morphogenesis//developmental growth	GO:0060560	developmental growth involved in morphogenesis
NA	0.001	NA	NA	0.001	NA	NA	NA	NA	NA	NA	NA	NA	NA	NA	NA	NA	NA	NA	NA	NA	NA	NA	NA	NA	NA	NA	NA	NA	NA	Biological Process	developmental process//growth//negative regulation of biological process	negative regulation of developmental process//negative regulation of growth//developmental growth	GO:0048640	negative regulation of developmental growth
NA	NA	NA	NA	NA	NA	NA	NA	NA	NA	NA	NA	NA	NA	NA	NA	NA	NA	0	NA	NA	0	NA	NA	0	NA	NA	0	NA	NA	Biological Process	developmental process//negative regulation of biological process	negative regulation of developmental process//negative regulation of multicellular organismal process	GO:0045992	negative regulation of embryonic development
0.027	0	NA	0.035	0	NA	0.044	0	NA	0.039	0.068	0.049	NA	0.056	NA	NA	0.041	NA	NA	0	NA	0.025	NA	NA	0.026	NA	NA	0	NA	NA	Biological Process	developmental process//negative regulation of biological process	negative regulation of developmental process//negative regulation of multicellular organismal process	GO:0048581	negative regulation of post-embryonic development
0.064	NA	NA	0.089	NA	NA	NA	0	NA	0.075	NA	NA	0.088	NA	NA	NA	NA	NA	NA	NA	NA	NA	NA	NA	NA	NA	NA	NA	NA	NA	Biological Process	developmental process//positive regulation of biological process	positive regulation of developmental process//positive regulation of multicellular organismal process	GO:0040019	positive regulation of embryonic development
NA	0.027	NA	NA	0.027	0.033	0.042	NA	NA	NA	0.066	0.048	NA	0.054	0.053	NA	0.04	NA	NA	NA	0	NA	NA	0.041	NA	NA	NA	NA	NA	0	Biological Process	developmental process//positive regulation of biological process	positive regulation of developmental process//positive regulation of multicellular organismal process	GO:0048582	positive regulation of post-embryonic development
0.071	0.004	0.086	NA	0.004	0.083	NA	0.111	NA	0.105	0.004	NA	0.139	0.132	NA	0	NA	NA	0.001	0.002	NA	0.068	NA	0.107	0.066	0.001	0.102	0.115	NA	0.128	Biological Process	developmental process//regulation of biological process	anatomical structure morphogenesis//regulation of developmental process	GO:0022603	regulation of anatomical structure morphogenesis
0.002	NA	NA	NA	NA	NA	0.004	NA	NA	0.003	NA	NA	NA	NA	NA	NA	NA	NA	NA	NA	NA	NA	NA	NA	NA	NA	NA	NA	NA	NA	Biological Process	developmental process//regulation of biological process	regulation of developmental process	GO:0040034	regulation of development, heterochronic
0	0.047	0.057	NA	0.045	0.053	0.07	0.071	NA	0.069	0.097	NA	0.093	0.087	NA	0	NA	NA	0.059	NA	NA	0.009	NA	0.07	0.046	NA	0.07	0.02	NA	NA	Biological Process	developmental process//regulation of biological process	regulation of developmental process	GO:0048509	regulation of meristem development
0.056	0	NA	0.068	0	NA	0.082	0.001	NA	0.079	0.109	0.09	NA	0.099	NA	NA	0.08	NA	0.07	0.001	NA	0	NA	NA	0	NA	NA	0	NA	NA	Biological Process	developmental process//regulation of biological process	regulation of developmental process//negative regulation of biological process	GO:0051093	negative regulation of developmental process
0.516	0.043	NA	0.606	0.041	0.048	0.065	0.064	NA	0.598	0.094	0.074	0.659	0.083	0.082	NA	0.063	NA	NA	NA	0.001	NA	NA	0.063	NA	NA	NA	NA	NA	0.001	Biological Process	developmental process//regulation of biological process	regulation of developmental process//positive regulation of biological process	GO:0051094	positive regulation of developmental process
NA	NA	NA	NA	NA	NA	NA	NA	NA	NA	NA	NA	NA	NA	NA	NA	NA	NA	NA	NA	NA	NA	NA	NA	NA	0	NA	NA	NA	NA	Biological Process	developmental process//single-organism process	anatomical structure morphogenesis//single-organism developmental process	GO:0007164	establishment of tissue polarity
0.024	0.025	0.032	NA	0.025	0.03	NA	0.038	NA	NA	0.063	NA	0.049	0.051	NA	0	NA	NA	0	NA	NA	0.003	NA	0.036	0	NA	0.039	0.008	NA	NA	Biological Process	developmental process//single-organism process	anatomical structure morphogenesis//single-organism developmental process	GO:0048532	anatomical structure arrangement
NA	NA	NA	NA	NA	NA	NA	NA	NA	NA	NA	NA	NA	NA	NA	NA	NA	NA	NA	NA	NA	NA	NA	NA	NA	NA	NA	0.005	NA	NA	Biological Process	developmental process//single-organism process	anatomical structure morphogenesis//single-organism developmental process	GO:0048598	embryonic morphogenesis
NA	NA	NA	NA	NA	NA	NA	NA	NA	NA	NA	NA	NA	NA	NA	NA	NA	NA	NA	NA	NA	NA	NA	NA	NA	0	NA	NA	NA	NA	Biological Process	developmental process//single-organism process	anatomical structure morphogenesis//single-organism developmental process	GO:0048729	tissue morphogenesis
NA	0.001	0.197	NA	0.001	0.184	NA	0.002	NA	0.21	0.004	NA	0.239	0.003	NA	NA	NA	NA	NA	NA	NA	NA	NA	NA	NA	NA	0.212	0.212	0.003	NA	Biological Process	developmental process//single-organism process	single-organism developmental process//anatomical structure development	GO:0042335	cuticle development
NA	0.001	NA	NA	NA	NA	NA	NA	NA	NA	0.004	NA	NA	0.003	NA	NA	0.002	NA	NA	0.002	NA	NA	NA	NA	NA	0.001	NA	NA	NA	NA	Biological Process	developmental process//single-organism process	single-organism developmental process//anatomical structure formation involved in morphogenesis	GO:0007349	cellularization
NA	NA	NA	NA	NA	NA	NA	0.001	NA	NA	NA	NA	NA	NA	NA	NA	NA	NA	NA	NA	NA	NA	NA	NA	NA	NA	NA	NA	NA	NA	Biological Process	developmental process//single-organism process	single-organism developmental process//anatomical structure formation involved in morphogenesis	GO:0048859	formation of anatomical boundary
NA	0.096	NA	NA	0.724	NA	NA	0.757	0.166	0.748	NA	0.004	NA	NA	NA	0.662	NA	0.722	NA	NA	0.796	NA	NA	NA	0.662	NA	NA	NA	NA	NA	Biological Process	developmental process//single-organism process	single-organism developmental process	GO:0007568	aging
0.118	NA	0.003	NA	NA	0.002	0.168	NA	NA	0.175	0.202	0.183	NA	NA	0.007	0.002	NA	0.139	0.003	NA	NA	0.116	NA	0	0.001	0.003	NA	0.186	0.207	0.005	Biological Process	developmental process//single-organism process	single-organism developmental process	GO:0010015	root morphogenesis
0.006	NA	0.009	NA	NA	0.007	0.011	NA	NA	0.009	NA	0.012	NA	NA	0.013	0.005	NA	0.007	0.008	NA	NA	NA	NA	0	0.005	0.007	NA	NA	0.012	0.011	Biological Process	developmental process//single-organism process	single-organism developmental process	GO:0010311	lateral root formation
NA	0.001	NA	NA	0.296	NA	NA	0.347	NA	NA	0.376	NA	NA	0.38	NA	NA	0.325	NA	NA	0.358	0.014	NA	0.329	NA	NA	0.007	NA	NA	0.395	NA	Biological Process	developmental process//single-organism process	single-organism developmental process	GO:0010374	stomatal complex development
NA	NA	0.136	NA	NA	0.133	NA	NA	NA	0.17	0.197	NA	NA	NA	0.206	0.108	NA	NA	0.143	NA	NA	NA	NA	0.169	0.108	0.003	NA	0.18	NA	NA	Biological Process	developmental process//single-organism process	single-organism developmental process	GO:0021700	developmental maturation
0.032	0.552	0	0.361	NA	0	0.132	NA	0.148	0.064	0.178	0.153	0.574	NA	0.001	0.072	0.637	0.005	0	0.17	0.774	0.031	NA	0	0	0.006	0.01	0.015	0.176	0.001	Biological Process	developmental process//single-organism process	single-organism developmental process	GO:0048364	root development
NA	0	1	1	0.001	0.209	0.766	0.029	0.799	0.99	0.053	0.002	NA	0.074	0.145	0.013	1	0.078	0.007	0.715	0.76	0	1	0.128	0.09	0.671	0.944	0.02	1	0.122	Biological Process	developmental process//single-organism process	single-organism developmental process	GO:0048367	shoot system development
0.484	0.054	0.004	0.82	0.053	0.065	0.096	NA	0.645	NA	NA	0.658	0.884	NA	0.145	0.002	NA	0.978	0	0.671	0.496	0.002	NA	0.097	0	NA	0.086	0.009	0.891	NA	Biological Process	developmental process//single-organism process	single-organism developmental process	GO:0048589	developmental growth
0.07	0.068	0.083	NA	NA	0.081	0.103	NA	NA	0.102	0.129	0.114	NA	NA	0.131	0.001	0.098	0.082	0.001	0.002	NA	NA	NA	0.001	0.065	0.084	NA	NA	0.002	0.128	Biological Process	developmental process//single-organism process	single-organism developmental process	GO:0090696	post-embryonic plant organ development
NA	NA	0.037	NA	0.028	0.033	NA	NA	NA	NA	NA	NA	NA	NA	0.055	0.025	NA	0.516	0.037	NA	0.593	NA	NA	NA	0	NA	NA	0.046	NA	NA	Biological Process	growth	cell growth//developmental growth	GO:0048588	developmental cell growth
NA	0.006	0.01	NA	0.007	NA	NA	0.01	NA	0.01	NA	0.013	0.014	NA	NA	NA	NA	NA	NA	0.011	0.015	0.006	0.009	NA	NA	NA	0.012	NA	0.013	NA	Biological Process	growth	cell growth	GO:0009825	multidimensional cell growth
0.128	NA	0.004	0.392	0.131	0.149	0.18	NA	0.21	NA	NA	0.198	0.516	NA	0.009	0	NA	0.771	0	0.206	0.095	0.002	NA	NA	0.002	NA	0.179	0	0.507	NA	Biological Process	growth	cell growth	GO:0009826	unidimensional cell growth
NA	NA	NA	NA	NA	NA	NA	NA	NA	NA	NA	NA	NA	NA	NA	NA	0	NA	NA	0	NA	NA	NA	NA	NA	0	NA	NA	NA	NA	Biological Process	growth	cell growth	GO:0051211	anisotropic cell growth
NA	NA	0.015	NA	NA	0.014	NA	NA	NA	NA	NA	NA	NA	NA	NA	NA	NA	NA	0.014	NA	NA	NA	NA	0.016	0.01	NA	0.02	NA	NA	NA	Biological Process	growth	developmental growth	GO:0035266	meristem growth
NA	NA	NA	NA	NA	NA	0	NA	NA	NA	NA	NA	NA	NA	NA	NA	NA	0	NA	NA	NA	NA	NA	NA	NA	NA	NA	NA	NA	NA	Biological Process	growth//positive regulation of biological process	positive regulation of growth	GO:0040010	positive regulation of growth rate
NA	0.375	NA	NA	0.397	NA	NA	0.004	NA	NA	0.488	NA	0.031	0.47	NA	NA	NA	NA	0.019	0.469	NA	0.013	NA	NA	NA	0.017	NA	NA	0.505	NA	Biological Process	growth//regulation of biological process	cell growth//regulation of growth	GO:0001558	regulation of cell growth
NA	NA	NA	NA	NA	NA	0	NA	NA	NA	NA	NA	NA	NA	NA	NA	NA	0	NA	NA	NA	NA	NA	NA	NA	NA	NA	NA	NA	NA	Biological Process	growth//regulation of biological process	regulation of growth	GO:0040009	regulation of growth rate
NA	0.004	NA	NA	0.004	NA	NA	NA	NA	NA	NA	NA	NA	NA	NA	NA	NA	NA	NA	NA	NA	NA	NA	NA	NA	0.005	NA	NA	NA	NA	Biological Process	growth//regulation of biological process	regulation of growth//negative regulation of biological process	GO:0045926	negative regulation of growth
NA	NA	NA	NA	NA	NA	0.002	0.002	NA	NA	NA	NA	NA	NA	NA	NA	NA	0.001	NA	NA	NA	NA	NA	NA	NA	NA	NA	NA	NA	NA	Biological Process	growth//regulation of biological process	regulation of growth//positive regulation of biological process	GO:0045927	positive regulation of growth
NA	NA	0	0.007	NA	0	NA	NA	0.069	NA	NA	0.066	0.01	NA	0	NA	NA	NA	NA	0.009	NA	NA	0.007	NA	NA	0.006	NA	NA	0.01	0.001	Biological Process	immune system process	activation of immune response	GO:0002218	activation of innate immune response
NA	NA	0.005	NA	NA	0.004	NA	NA	0.006	NA	NA	0.006	NA	NA	0.006	NA	NA	NA	NA	NA	NA	NA	NA	NA	NA	NA	NA	NA	NA	0.005	Biological Process	immune system process	activation of immune response	GO:0002757	immune response-activating signal transduction
NA	NA	0	0	NA	0	NA	NA	NA	NA	NA	NA	0	NA	0	NA	NA	NA	NA	0	NA	NA	0	NA	NA	0	NA	NA	0	NA	Biological Process	immune system process	immune effector process	GO:0009864	induced systemic resistance, jasmonic acid mediated signaling pathway
NA	NA	NA	NA	NA	NA	NA	NA	NA	NA	NA	NA	NA	NA	NA	NA	0.005	NA	NA	0.006	NA	0.003	NA	NA	NA	NA	NA	NA	0.007	NA	Biological Process	immune system process	immune effector process	GO:0051607	defense response to virus
NA	0.001	NA	NA	NA	NA	NA	NA	NA	NA	NA	NA	NA	NA	NA	NA	NA	NA	NA	NA	0.004	NA	NA	NA	NA	NA	NA	NA	NA	NA	Biological Process	immune system process//negative regulation of biological process//response to stimulus	negative regulation of immune system process//immune response//negative regulation of response to stimulus	GO:0050777	negative regulation of immune response
NA	NA	0	0.01	NA	0	NA	NA	0.09	NA	NA	0.083	0.016	NA	0	NA	NA	NA	NA	0.013	NA	NA	0.01	NA	NA	0.009	NA	NA	0.014	0.002	Biological Process	immune system process//positive regulation of biological process//response to stimulus	positive regulation of immune system process//immune response//positive regulation of response to stimulus	GO:0050778	positive regulation of immune response
NA	NA	NA	NA	NA	NA	NA	NA	NA	NA	NA	NA	NA	NA	NA	NA	NA	NA	NA	NA	NA	0	NA	NA	NA	NA	NA	NA	NA	NA	Biological Process	immune system process//regulation of biological process	immune effector process//regulation of immune system process	GO:0002697	regulation of immune effector process
NA	0.002	NA	NA	NA	NA	NA	NA	NA	NA	NA	NA	NA	NA	NA	NA	NA	NA	NA	NA	0.005	NA	NA	NA	NA	NA	NA	NA	NA	NA	Biological Process	immune system process//regulation of biological process	regulation of immune system process//negative regulation of biological process	GO:0002683	negative regulation of immune system process
NA	NA	0	0.01	NA	0	NA	NA	0.09	NA	NA	0.083	0.016	NA	0	NA	NA	NA	NA	0.013	NA	NA	0.01	NA	NA	0.009	NA	NA	0.014	0.002	Biological Process	immune system process//regulation of biological process	regulation of immune system process//positive regulation of biological process	GO:0002684	positive regulation of immune system process
NA	0.035	0.002	0.044	NA	0.001	NA	NA	0.224	NA	NA	0.208	0.07	NA	0.003	NA	NA	NA	NA	0.061	0.075	NA	0.046	NA	NA	0.04	NA	NA	0.063	0.014	Biological Process	immune system process//regulation of biological process//response to stimulus	regulation of immune system process//immune response//regulation of response to stimulus	GO:0050776	regulation of immune response
0.613	0	0.032	0.692	0.691	0.004	0.921	0.779	0.359	0.763	NA	0.004	0.842	NA	0.007	0.628	0.714	NA	0.748	0.031	0.656	NA	0.171	0.816	NA	0.686	NA	0.808	0.257	0.136	Biological Process	immune system process//response to stimulus	immune response	GO:0045087	innate immune response
0	0	0.032	0	0.002	0	0	0.001	0	0	0.004	0	0	0	0	0.132	0.004	0.001	0	0.012	0	0	0.04	0	0	0.032	0	0	0	0	Biological Process	localization	cellular localization	GO:0046907	intracellular transport
0.04	NA	NA	NA	0.038	0.045	NA	0.059	NA	0	0.001	0.067	0.078	0.001	NA	NA	NA	NA	NA	NA	0	NA	0.052	0.057	NA	0	NA	0.063	NA	0.07	Biological Process	localization	cellular localization	GO:0051640	organelle localization
NA	0	NA	NA	NA	NA	NA	NA	NA	NA	NA	NA	NA	NA	NA	NA	NA	NA	NA	0	NA	NA	0	NA	NA	NA	NA	NA	NA	NA	Biological Process	localization	cellular localization	GO:0051668	localization within membrane
0.026	NA	NA	NA	NA	NA	NA	NA	NA	0.038	NA	0.048	0	NA	NA	NA	NA	NA	NA	NA	0.059	0.024	NA	0.041	NA	NA	NA	NA	NA	NA	Biological Process	localization	cellular localization	GO:0071166	ribonucleoprotein complex localization
0	0	0.041	0	0	0	0	0	0.001	0	0	0	0	0	0	0.158	0.006	0.002	0	0.017	0	0	0.007	0	0	0.005	0	0	0	0	Biological Process	localization	establishment of localization//cellular localization	GO:0051649	establishment of localization in cell
0.001	0.005	0.064	0.003	0.16	0	0.026	0.191	0.053	0	0.002	0	0	0.001	0.017	0.217	0.06	0.036	0	0	0	0	0.008	0	0	0.037	0	0.076	0.021	0	Biological Process	localization	establishment of localization	GO:0006810	transport
0	0	0	0	0	0	0	0.021	0	0	0.01	0	0	0	0.001	0.195	0.009	0	0	0	0	0	0.074	0	0	0.179	0	0.026	0.004	0	Biological Process	localization	establishment of localization	GO:0045184	establishment of protein localization
0.06	0.059	0.618	NA	NA	NA	NA	0.093	NA	0.088	0.118	0.097	0.002	0.108	NA	NA	NA	NA	NA	0.001	0.118	0	0.001	0.001	0.056	0.622	NA	0.098	0.107	NA	Biological Process	localization	establishment of localization	GO:0051236	establishment of RNA localization
0.025	NA	NA	NA	0.026	0.032	NA	0.041	NA	0	0.001	0.047	0.053	0	NA	NA	NA	NA	NA	NA	0	NA	0.035	0.04	NA	0.03	NA	NA	NA	0.048	Biological Process	localization	establishment of localization	GO:0051656	establishment of organelle localization
NA	NA	NA	NA	NA	NA	NA	NA	NA	NA	NA	NA	NA	NA	0.001	NA	NA	NA	NA	NA	NA	NA	NA	NA	NA	NA	NA	NA	NA	NA	Biological Process	localization	localization of cell	GO:0048870	cell motility
0	0	0.003	0.002	0.002	0.002	0	0.001	0	0	0.033	0	0	0.003	0.002	0.13	0.198	0.002	0	0.001	0	0	0.004	0	0	0.186	0	0.011	0.012	0	Biological Process	localization	macromolecule localization//cellular localization	GO:0070727	cellular macromolecule localization
0.068	0.067	0.643	NA	NA	NA	NA	0.106	NA	0.1	0.128	0.112	0.002	0.125	NA	NA	NA	NA	NA	0.002	0.137	0	0.001	0.001	0.064	0.649	NA	0.11	0.123	NA	Biological Process	localization	macromolecule localization	GO:0006403	RNA localization
0	0	0.001	0	0.001	0	0	0.006	0	0	0.003	0	0	0	0.002	0.059	0.018	0	0	0	0	0	0.02	0	0	0.054	0	0.046	0.007	0	Biological Process	localization	macromolecule localization	GO:0008104	protein localization
0.212	NA	NA	NA	NA	0.235	0.018	NA	0.312	0.015	0.348	0.314	0	NA	0.026	0.007	NA	NA	0.012	NA	0.395	0.007	NA	0.309	0.198	0.01	0.28	0	NA	NA	Biological Process	localization	macromolecule localization	GO:0010876	lipid localization
NA	NA	NA	NA	NA	NA	0.003	NA	NA	0.002	NA	NA	0.003	NA	NA	0.001	NA	NA	0.002	NA	NA	0.001	NA	NA	0.001	NA	NA	0.003	NA	NA	Biological Process	localization	maintenance of location	GO:0019915	lipid storage
NA	NA	0.012	NA	NA	NA	NA	NA	0	NA	NA	0.016	NA	NA	0.018	NA	NA	0.009	NA	NA	0.02	NA	NA	0.012	NA	NA	NA	NA	NA	0.015	Biological Process	localization	maintenance of location	GO:0051238	sequestering of metal ion
NA	NA	NA	NA	NA	NA	NA	NA	NA	NA	NA	NA	NA	NA	0	NA	NA	NA	NA	NA	NA	NA	NA	NA	NA	NA	NA	NA	NA	NA	Biological Process	locomotion	cell motility	GO:0016477	cell migration
NA	NA	NA	NA	NA	NA	NA	NA	NA	NA	NA	NA	NA	NA	0	NA	NA	NA	NA	NA	NA	NA	NA	NA	NA	NA	NA	NA	NA	NA	Biological Process	locomotion//regulation of biological process	regulation of locomotion//cell motility	GO:2000145	regulation of cell motility
NA	NA	NA	NA	NA	NA	NA	NA	NA	NA	NA	NA	NA	NA	NA	NA	0.001	NA	NA	0.002	NA	NA	0.001	NA	NA	0.001	NA	NA	0.002	NA	Biological Process	metabolic process	biosynthetic process	GO:1903409	reactive oxygen species biosynthetic process
0.099	NA	NA	0.124	NA	NA	NA	0.756	NA	NA	NA	NA	NA	NA	NA	0.094	0.127	NA	NA	NA	NA	0.001	0.039	NA	0.092	NA	NA	0.157	0.173	NA	Biological Process	metabolic process	biosynthetic process//hormone metabolic process	GO:0042446	hormone biosynthetic process
0.209	0.991	0.269	1	0.838	0.62	0.981	0.958	1	0.955	1	1	0.942	0.328	0.134	0.99	0.926	1	1	0.108	0.859	1	0.02	0.925	0.527	0.276	0.7	1	0.026	1	Biological Process	metabolic process	biosynthetic process//organic substance metabolic process	GO:1901576	organic substance biosynthetic process
0	0.019	1	0.103	0.057	0.98	0.084	0.013	1	0.04	0.035	0.946	0.039	0.015	0.948	0.396	0.377	0.023	1	0.209	0.26	0.022	0.993	1	0.347	0.955	0.937	0.117	0.623	0.209	Biological Process	metabolic process	catabolic process//organic substance metabolic process	GO:1901575	organic substance catabolic process
0.097	0.974	0.157	1	0.795	0.395	0.934	0.948	1	0.695	1	0.937	0.838	0.104	0.057	0.848	0.78	1	1	0.069	0.666	0.96	0.007	0.883	0.473	0.326	0.634	1	0.014	1	Biological Process	metabolic process//cellular process	biosynthetic process//cellular metabolic process	GO:0044249	cellular biosynthetic process
0	0.027	1	0.245	0.028	1	0.011	0.015	1	0.018	0.094	1	0.258	0.018	1	0.272	0.457	0.215	0.77	0.153	0.111	0.021	1	1	0.224	0.678	0.998	0.4	0.965	0.779	Biological Process	metabolic process//cellular process	catabolic process//cellular metabolic process	GO:0044248	cellular catabolic process
NA	NA	NA	NA	NA	NA	NA	NA	0.037	NA	NA	0.034	NA	NA	NA	NA	NA	NA	NA	NA	NA	NA	NA	NA	NA	NA	NA	NA	NA	NA	Biological Process	metabolic process//cellular process	cellular metabolic process	GO:0001887	selenium compound metabolic process
0.108	0.966	1	1	1	1	0.888	0.005	1	0.276	0.962	1	0.785	0.38	1	1	0.177	0.445	1	0.945	0.984	1	0.506	0.619	1	0.445	0.848	1	0.131	0.136	Biological Process	metabolic process//cellular process	cellular metabolic process	GO:0006091	generation of precursor metabolites and energy
0.37	0.03	0.002	0.034	0.397	0	NA	NA	0.002	NA	NA	0.003	0.6	NA	0.005	NA	NA	NA	0.462	0.556	0.005	NA	NA	0.533	0.36	0.038	NA	0.52	0.072	NA	Biological Process	metabolic process//cellular process	cellular metabolic process	GO:0006413	translational initiation
0.076	0.896	0.507	1	0.897	0.893	0.978	0.208	1	0.518	0.972	1	0.623	0.036	0.393	1	1	0.733	1	1	0.583	1	0.345	0.977	0.996	1	0.177	1	0.584	1	Biological Process	metabolic process//cellular process	cellular metabolic process	GO:0006725	cellular aromatic compound metabolic process
0.424	0.991	1	0.896	0.877	1	0.11	NA	0.798	0.121	0.758	0.424	0.576	0.988	1	0.002	NA	0.17	0.008	0.746	0.451	0.135	0.572	0.685	0.393	0.04	0.917	0.354	0.999	0.759	Biological Process	metabolic process//cellular process	cellular metabolic process	GO:0006790	sulfur compound metabolic process
0	0.007	0.013	0.221	0	0.245	0.008	0.022	0.048	0	0.003	0.893	0.001	0	0.317	0.098	0.074	0.009	0.242	0.195	0.001	0.211	0.103	0	0.052	0.029	0.003	0.004	0.004	0.002	Biological Process	metabolic process//cellular process	cellular metabolic process	GO:0006793	phosphorus metabolic process
0.145	NA	NA	NA	NA	NA	0.176	NA	NA	NA	NA	NA	0.201	NA	0.022	0.001	NA	0.165	0.001	NA	0.21	NA	NA	NA	NA	NA	NA	NA	NA	NA	Biological Process	metabolic process//cellular process	cellular metabolic process	GO:0010191	mucilage metabolic process
0.007	NA	NA	0.742	1	NA	0.026	0.994	NA	0.001	NA	NA	0.064	1	0.966	0.154	0.789	NA	0.016	1	NA	1	0.795	1	0.513	1	NA	NA	NA	0.429	Biological Process	metabolic process//cellular process	cellular metabolic process	GO:0015979	photosynthesis
NA	0.083	0.677	NA	NA	0.001	NA	0.003	0	NA	NA	0.137	NA	0.156	0	0.081	0.113	0.001	NA	0.003	NA	NA	0.114	0.002	NA	0.1	NA	NA	0.003	0.003	Biological Process	metabolic process//cellular process	cellular metabolic process	GO:0043094	cellular metabolic compound salvage
NA	NA	NA	NA	NA	NA	NA	NA	NA	0.009	NA	NA	NA	NA	NA	0	NA	NA	NA	NA	NA	0.005	NA	NA	NA	NA	NA	0.011	NA	NA	Biological Process	metabolic process//cellular process	cellular metabolic process	GO:0043449	cellular alkene metabolic process
0.049	0.093	0.901	1	0.406	1	0.187	0.783	1	0.807	0.967	1	0.135	0.012	1	0.741	1	0.826	0.997	1	0.087	0.96	1	0.744	0.166	0.947	0.895	1	1	1	Biological Process	metabolic process//cellular process	cellular metabolic process	GO:0044260	cellular macromolecule metabolic process
0.057	0.056	0.041	0.555	0	0.384	0.675	0	0.016	0.003	0.034	0.021	0.329	0.003	0.004	0.187	0	0.007	0.092	0.002	0.037	0.208	0.447	0.014	0.998	0.009	0.453	0.011	0.002	0.603	Biological Process	metabolic process//cellular process	cellular metabolic process	GO:0044262	cellular carbohydrate metabolic process
0.074	0.703	0.423	1	0.816	0.893	0.941	0.111	1	0.579	0.907	1	0.497	0.007	0.24	0.985	1	0.6	1	0.973	0.311	1	0.223	0.908	0.979	0.987	0.058	1	0.318	1	Biological Process	metabolic process//cellular process	cellular metabolic process	GO:0046483	heterocycle metabolic process
0	0.055	0.892	0.061	0.056	0.926	0.491	0.019	0.511	0	NA	0.135	0.003	0.054	0.631	0.312	0.926	0	0.944	0.159	0.004	0.347	0.01	0.013	0.848	NA	0	0.022	0	0.026	Biological Process	metabolic process//cellular process	cellular metabolic process	GO:0051186	cofactor metabolic process
0.133	0.132	NA	0.163	0.725	0.737	0.782	0.259	0.839	0.237	0.876	0.854	0.858	0.829	0.91	0.128	0.75	0.169	0.77	0.277	NA	0.681	0.02	0.234	0.009	0.175	0.027	NA	0.865	0.855	Biological Process	metabolic process//cellular process	cellular metabolic process	GO:0072593	reactive oxygen species metabolic process
0.001	NA	NA	NA	NA	NA	0.001	NA	NA	NA	NA	NA	0	NA	NA	0.001	NA	NA	0.001	NA	NA	0.001	NA	NA	0.001	NA	NA	0.001	NA	NA	Biological Process	metabolic process//cellular process	cellular metabolic process	GO:0097354	prenylation
0.025	NA	NA	NA	NA	NA	NA	NA	NA	NA	NA	NA	NA	NA	0.052	0.023	NA	NA	NA	NA	NA	0	NA	NA	0.024	NA	NA	0.042	NA	NA	Biological Process	metabolic process//cellular process	hormone metabolic process//cellular metabolic process	GO:0009850	auxin metabolic process
NA	NA	NA	NA	NA	NA	NA	NA	NA	NA	NA	NA	NA	NA	0.053	0.024	0.04	NA	NA	NA	NA	0.024	0.036	NA	NA	NA	NA	0.045	0.048	NA	Biological Process	metabolic process//cellular process	hormone metabolic process//cellular metabolic process	GO:0034754	cellular hormone metabolic process
0.002	0.889	0.433	0.392	1	0.157	0.01	0.591	1	0.39	0.626	0.013	0.024	0.765	0.023	0	0.304	NA	0.323	0.63	0.998	0	0.329	0.873	0.058	0.285	0.66	0.001	0.999	0.476	Biological Process	metabolic process//cellular process//negative regulation of biological process	negative regulation of metabolic process//cellular metabolic process//negative regulation of cellular process	GO:0031324	negative regulation of cellular metabolic process
0.149	0.001	0.191	0.954	0.001	1	0	0	NA	0.032	NA	0.87	0.001	0.054	0.116	0.146	0.111	0.018	0.219	0.852	0.006	0.157	0.116	0.861	0.266	0.001	0	0.474	0.021	0.004	Biological Process	metabolic process//cellular process//positive regulation of biological process	positive regulation of metabolic process//cellular metabolic process//positive regulation of cellular process	GO:0031325	positive regulation of cellular metabolic process
0	0.006	0.842	0.004	0.001	0.132	0.626	0.005	0.264	0.001	0.009	0.017	0.105	0	0.004	0.024	0.171	0.098	1	0	0.097	0.004	0	0.83	0.357	0	0.006	0.004	0.001	0.9	Biological Process	metabolic process//cellular process//single-organism process	cellular metabolic process//organic substance metabolic process//single-organism cellular process	GO:0006082	organic acid metabolic process
0.001	0.072	NA	0.096	0.075	NA	0.11	0	NA	0.002	NA	NA	0.145	0.003	NA	0.001	0.101	0.089	NA	0.002	NA	0.017	0.001	NA	0.611	0.089	NA	0	0	NA	Biological Process	metabolic process//cellular process//single-organism process	cellular metabolic process//organic substance metabolic process//single-organism cellular process	GO:0042180	cellular ketone metabolic process
NA	NA	NA	NA	NA	NA	NA	NA	0.03	NA	NA	0.031	NA	NA	NA	0.015	NA	0.018	NA	NA	NA	NA	NA	NA	NA	NA	NA	NA	NA	0.032	Biological Process	metabolic process//cellular process//single-organism process	cellular metabolic process//single-organism cellular process	GO:0006730	one-carbon metabolic process
0	0.006	0.471	0.003	0.001	0.154	0.026	0.15	0.264	0	0.063	0.09	0.001	0.005	0.066	0.113	0	0.614	0.083	0.001	0.563	0.006	0	0.987	0	0	NA	0	0.008	0.497	Biological Process	metabolic process//cellular process//single-organism process	cellular metabolic process//single-organism cellular process	GO:0044255	cellular lipid metabolic process
0	0.083	NA	0.109	0.085	NA	0.125	0.003	NA	0	0.066	0.137	0	0.001	0.004	0.081	0	0.1	NA	0	0.171	NA	0	0.128	NA	0.029	0.122	NA	0	0.15	Biological Process	metabolic process//cellular process//single-organism process	cellular metabolic process//single-organism metabolic process//organic substance metabolic process//single-organism cellular process	GO:0006081	cellular aldehyde metabolic process
NA	NA	0.003	NA	NA	NA	NA	NA	NA	NA	NA	NA	NA	NA	NA	NA	NA	0	NA	NA	0.005	NA	NA	0.003	0.002	NA	0.004	NA	NA	0.004	Biological Process	metabolic process//cellular process//single-organism process	single-organism metabolic process//signal transduction//single-organism cellular process	GO:0023014	signal transduction by protein phosphorylation
NA	NA	NA	0.037	NA	NA	NA	0.558	NA	NA	NA	NA	NA	NA	NA	NA	NA	NA	NA	NA	NA	NA	0.521	NA	NA	NA	NA	NA	NA	NA	Biological Process	metabolic process	hormone metabolic process	GO:0016131	brassinosteroid metabolic process
0.059	0	0.555	0.555	0	NA	0.634	0.003	NA	0.621	0.001	NA	0.732	0	0.015	0.056	0	0.567	0.005	0.131	0.721	0.516	0.089	NA	0	0.078	NA	0.252	0	0.704	Biological Process	metabolic process	methylation	GO:0043414	macromolecule methylation
0.12	0.652	0.686	NA	0.893	0.032	0.771	0.783	1	0.773	0.851	0.012	0.843	0.428	0.163	0	0.169	NA	0.756	0.822	0.85	0	0.177	0.608	0.11	0.156	0.33	0.014	0.842	0.144	Biological Process	metabolic process//negative regulation of biological process	biosynthetic process//negative regulation of metabolic process	GO:0009890	negative regulation of biosynthetic process
NA	NA	NA	NA	NA	NA	NA	0	NA	NA	NA	NA	NA	NA	NA	NA	NA	NA	NA	NA	NA	NA	NA	NA	NA	NA	NA	NA	NA	NA	Biological Process	metabolic process//negative regulation of biological process	catabolic process//negative regulation of metabolic process	GO:0009895	negative regulation of catabolic process
0.005	0.045	0.707	0.698	0.853	0.106	0.105	0.024	1	0.827	0.159	0.001	0.007	0.257	0.125	0.004	0.314	0.972	0.34	0.033	0.571	0	0.012	0.99	0.199	0.009	0.477	0.016	0.512	0.784	Biological Process	metabolic process//negative regulation of biological process	negative regulation of metabolic process	GO:0010605	negative regulation of macromolecule metabolic process
0	NA	NA	NA	NA	NA	NA	NA	NA	0	NA	NA	0.001	NA	NA	NA	NA	NA	NA	NA	NA	NA	NA	NA	NA	NA	NA	NA	NA	NA	Biological Process	metabolic process//negative regulation of biological process	negative regulation of metabolic process	GO:0045833	negative regulation of lipid metabolic process
0	NA	NA	NA	NA	NA	NA	NA	NA	0	NA	NA	0	NA	NA	NA	NA	NA	NA	NA	NA	NA	NA	NA	NA	NA	NA	NA	NA	NA	Biological Process	metabolic process//negative regulation of biological process	negative regulation of metabolic process	GO:0045912	negative regulation of carbohydrate metabolic process
NA	NA	NA	NA	NA	NA	NA	NA	NA	NA	NA	NA	NA	NA	NA	0	NA	NA	NA	NA	NA	0	NA	NA	NA	NA	NA	0	NA	NA	Biological Process	metabolic process//negative regulation of biological process	negative regulation of metabolic process	GO:1900909	negative regulation of olefin metabolic process
NA	NA	NA	NA	NA	NA	NA	NA	NA	NA	NA	NA	NA	NA	NA	0	NA	NA	NA	NA	NA	0	NA	NA	NA	NA	NA	0	NA	NA	Biological Process	metabolic process//negative regulation of biological process	negative regulation of metabolic process//hormone metabolic process	GO:0032351	negative regulation of hormone metabolic process
0.331	0.869	0.404	0.941	1	0.135	0.112	0.952	1	NA	0.586	0.01	0.639	0.73	0.017	0	0.42	NA	0.446	0.972	0.997	0	0.442	0.865	0.049	0.402	0.632	0.001	0.999	0.429	Biological Process	metabolic process//negative regulation of biological process	nitrogen compound metabolic process//negative regulation of metabolic process	GO:0051172	negative regulation of nitrogen compound metabolic process
NA	NA	0.027	NA	NA	0.024	0.032	NA	NA	NA	NA	NA	0.041	NA	0.04	NA	NA	0	NA	NA	0	NA	NA	0	NA	NA	0.035	NA	NA	0.037	Biological Process	metabolic process	nitrogen compound metabolic process	GO:0071941	nitrogen cycle metabolic process
NA	0.037	NA	NA	0.037	0.044	NA	0.057	NA	NA	0.083	NA	NA	0.074	NA	NA	NA	0.042	NA	0	NA	NA	NA	NA	NA	0.043	NA	NA	NA	0.069	Biological Process	metabolic process	nitrogen compound metabolic process	GO:0097164	ammonium ion metabolic process
NA	NA	NA	NA	NA	NA	NA	NA	NA	NA	NA	NA	NA	NA	NA	NA	NA	0.013	NA	NA	0.027	NA	NA	0.016	NA	NA	NA	NA	NA	NA	Biological Process	metabolic process	nitrogen compound metabolic process	GO:2001057	reactive nitrogen species metabolic process
0	0	1	0.051	0	0.673	0.001	0.108	0.368	0.091	0.102	1	0.009	0	1	0.076	0.974	0.098	0.739	0.852	0	0.68	0.926	0.01	0.036	0.487	0.084	0.021	0.837	0.517	Biological Process	metabolic process	nitrogen compound metabolic process//organic substance metabolic process	GO:1901564	organonitrogen compound metabolic process
0.001	0.247	0.071	0.936	0.018	0.154	0.195	0	0.823	0	0.043	0.781	0.014	0.001	0.021	0.23	0.132	0.165	1	0.116	0.023	0.488	0.399	0.094	0.4	0.032	0.002	0.49	0.001	0	Biological Process	metabolic process	organic substance metabolic process	GO:0019637	organophosphate metabolic process
NA	NA	NA	NA	NA	NA	NA	NA	NA	NA	NA	NA	NA	NA	NA	NA	NA	NA	NA	0	NA	NA	NA	NA	NA	NA	NA	NA	NA	NA	Biological Process	metabolic process	organic substance metabolic process	GO:0019695	choline metabolic process
NA	NA	NA	NA	0.024	NA	NA	NA	NA	NA	NA	0.042	NA	NA	NA	NA	NA	NA	NA	NA	NA	NA	NA	NA	NA	NA	NA	NA	NA	NA	Biological Process	metabolic process	organic substance metabolic process	GO:0035383	thioester metabolic process
0.016	0.11	0.901	1	0.222	1	0.176	0.866	0.855	0.617	0.919	1	0.097	0.007	0.978	0.731	1	0.774	0.979	1	0.059	0.994	0.966	0.347	0.178	0.832	0.578	0.986	1	1	Biological Process	metabolic process	organic substance metabolic process	GO:0043170	macromolecule metabolic process
NA	NA	NA	NA	NA	NA	NA	NA	NA	NA	NA	NA	NA	NA	NA	NA	NA	NA	NA	0.01	NA	NA	0.008	NA	NA	NA	NA	NA	0.011	NA	Biological Process	metabolic process	organic substance metabolic process	GO:0046500	S-adenosylmethionine metabolic process
NA	NA	NA	NA	NA	NA	NA	NA	NA	0.009	NA	NA	NA	NA	NA	0	NA	NA	NA	NA	NA	0.005	NA	NA	NA	NA	NA	0.011	NA	NA	Biological Process	metabolic process	organic substance metabolic process	GO:1900673	olefin metabolic process
0.008	0.47	0.197	1	0.514	0.44	0.54	0	0.423	0.029	0.586	0.725	0.259	0.125	0.011	0.187	0.889	0.142	1	0.608	0.247	1	0.355	0.003	0.636	0.603	0.149	1	0.036	0.091	Biological Process	metabolic process	organic substance metabolic process	GO:1901135	carbohydrate derivative metabolic process
0.091	0.844	0.549	1	0.84	0.916	0.983	0.13	1	0.725	0.932	1	0.66	0.024	0.438	1	1	0.624	1	1	0.517	1	0.342	0.935	0.997	1	0.075	1	0.521	1	Biological Process	metabolic process	organic substance metabolic process	GO:1901360	organic cyclic compound metabolic process
0.004	0.004	0.984	0.093	0.078	0.62	NA	0.005	0.731	0.687	NA	0.741	0.785	0	0.799	0.547	0.644	0.614	0.667	0.001	NA	0.077	0.054	0.735	0.542	0.1	NA	0.168	0.001	NA	Biological Process	metabolic process	organic substance metabolic process	GO:1901615	organic hydroxy compound metabolic process
0.043	0.432	0.49	NA	0.041	0.986	0.574	0.005	NA	0.004	NA	0.61	0.122	0.007	0.116	0.414	0.976	0.052	0.524	0.63	0.121	NA	0.303	0.608	NA	0.055	0	0.593	0.215	0.006	Biological Process	metabolic process//positive regulation of biological process	biosynthetic process//positive regulation of metabolic process	GO:0009891	positive regulation of biosynthetic process
NA	0.043	NA	0.212	0.041	NA	NA	0.064	NA	NA	NA	NA	0.273	NA	NA	NA	0.063	NA	0.053	NA	0.087	0.039	NA	NA	NA	NA	NA	NA	0.264	NA	Biological Process	metabolic process//positive regulation of biological process	catabolic process//positive regulation of metabolic process	GO:0009896	positive regulation of catabolic process
0.136	0	0.174	0.949	0.001	1	0	0.002	NA	0.027	NA	0.854	0.001	0.048	0.102	0.662	0.101	0.016	0.77	0.84	0.005	NA	0.552	0.846	0.858	0.017	0	0.447	0.017	0.003	Biological Process	metabolic process//positive regulation of biological process	nitrogen compound metabolic process//positive regulation of metabolic process	GO:0051173	positive regulation of nitrogen compound metabolic process
0.137	0	0.176	0.949	0.001	1	0	0.002	NA	0.027	NA	0.855	0.001	0.004	0.104	0.664	0.101	0.006	0.771	0.841	0.005	NA	0.554	0.847	0.858	0.017	0	0.45	0.018	0.003	Biological Process	metabolic process//positive regulation of biological process	positive regulation of metabolic process	GO:0010604	positive regulation of macromolecule metabolic process
NA	NA	0	NA	NA	NA	NA	0.001	NA	0.154	NA	NA	0.169	NA	NA	0	0.001	NA	NA	0.001	NA	0	0	NA	0	0.001	NA	0.15	NA	NA	Biological Process	metabolic process//positive regulation of biological process	positive regulation of metabolic process	GO:0051353	positive regulation of oxidoreductase activity
NA	NA	NA	NA	NA	NA	NA	0.001	0.074	NA	0.094	0.074	NA	0.082	NA	NA	0	NA	NA	0.073	NA	NA	0.056	NA	NA	0.049	0.063	NA	0.001	NA	Biological Process	metabolic process	primary metabolic process	GO:0006099	tricarboxylic acid cycle
0.072	0.902	0.414	1	0.816	0.893	0.989	0.158	1	0.431	0.901	1	0.327	0.044	0.427	1	1	0.836	1	0.969	0.616	1	0.211	0.966	0.946	0.987	0.087	1	0.536	1	Biological Process	metabolic process	primary metabolic process	GO:0006139	nucleobase-containing compound metabolic process
0	0	0.044	0	0.031	0.042	0.024	0	0.082	0.022	0	0.002	0.35	0	0	0	0.694	0.02	0.273	0.002	0	0.001	0.001	0.074	0.399	0	0	0	0.019	0.122	Biological Process	metabolic process	primary metabolic process	GO:0006520	cellular amino acid metabolic process
0	0	0.878	0.164	0	0.8	0.001	0.727	0.365	0.452	0.125	0.998	0.039	0.001	1	0.12	0.846	0.325	0.489	1	0.001	0.677	1	0.01	0.006	0.658	0.288	0.057	1	0.736	Biological Process	metabolic process	primary metabolic process	GO:0019538	protein metabolic process
0.004	0.911	0.054	0.689	0.122	0.208	0.825	0.252	0.3	0	0.932	0.007	0.333	0.444	0.006	0.281	0.021	0.014	0.042	0.571	0.004	0.129	1	0.015	0.813	0.796	0.093	0.026	0.086	0	Biological Process	metabolic process	primary metabolic process//organic substance metabolic process	GO:0005975	carbohydrate metabolic process
NA	0.073	NA	0.3	0.075	NA	NA	0	NA	NA	NA	NA	0.384	0.138	NA	NA	0.001	NA	0.095	0.127	0.153	0.072	NA	NA	NA	0.09	NA	NA	0.011	NA	Biological Process	metabolic process//regulation of biological process	catabolic process//regulation of metabolic process	GO:0009894	regulation of catabolic process
NA	NA	NA	NA	NA	NA	NA	NA	NA	NA	NA	NA	NA	NA	NA	NA	NA	NA	NA	0.003	NA	NA	NA	NA	NA	NA	NA	NA	NA	NA	Biological Process	metabolic process//regulation of biological process	regulation of metabolic process	GO:0043455	regulation of secondary metabolic process
NA	NA	0	NA	NA	NA	NA	0.002	NA	0.191	NA	NA	0.213	NA	NA	0.001	0.001	NA	NA	0.002	NA	0.001	0	NA	0.001	0.001	NA	0.19	NA	NA	Biological Process	metabolic process//regulation of biological process	regulation of metabolic process	GO:0051341	regulation of oxidoreductase activity
NA	NA	NA	NA	NA	NA	NA	NA	NA	0	NA	NA	NA	NA	NA	0	NA	NA	NA	NA	NA	0	NA	NA	NA	NA	NA	0	NA	NA	Biological Process	metabolic process//regulation of biological process	regulation of metabolic process	GO:1900908	regulation of olefin metabolic process
NA	NA	NA	NA	NA	NA	NA	NA	NA	NA	NA	NA	NA	NA	NA	0	NA	NA	NA	NA	NA	0	NA	NA	NA	NA	NA	0	NA	NA	Biological Process	metabolic process//regulation of biological process	regulation of metabolic process//hormone metabolic process	GO:0032350	regulation of hormone metabolic process
0	0.055	0.738	0.279	0.876	0.129	0.014	0.005	1	0.331	0.189	0.002	0.001	0.296	0.15	0	0.237	0.976	0.259	0.006	0.6	0	0.008	0.999	0.229	0.006	0.525	0.003	0.547	0.818	Biological Process	metabolic process//regulation of biological process	regulation of metabolic process//negative regulation of biological process	GO:0009892	negative regulation of metabolic process
0.181	0.001	0.013	0.978	0.001	1	0	0	NA	0.02	NA	0.893	0.001	0.007	0.147	0.172	0.014	0.01	0.259	0.368	0.009	0.19	0.015	0.873	0.31	0.002	0	0.354	0.03	0.005	Biological Process	metabolic process//regulation of biological process	regulation of metabolic process//positive regulation of biological process	GO:0009893	positive regulation of metabolic process
0.05	0.174	0.254	0.155	0.008	0.237	0.207	0.008	0.31	0.082	0.246	0.415	0.682	0.207	0.002	0.213	0.004	0.273	0.944	0	0.004	0.267	0	0.001	0.179	0.013	0.2	0.048	0.001	0.703	Biological Process	metabolic process//single-organism process	biosynthetic process//single-organism metabolic process	GO:0044711	single-organism biosynthetic process
0	0	0.016	0.009	0.001	0.049	0.033	0.001	0.017	0	0.069	0.024	0.002	0	0	0.064	0.818	0	0.847	0.84	0.534	0.001	0.426	0.884	0.007	0.379	0.428	0.001	0.089	0.017	Biological Process	metabolic process//single-organism process	catabolic process//single-organism metabolic process	GO:0044712	single-organism catabolic process
0	0.004	0.271	0.002	0	0.021	0.023	0.001	0.011	0	0.001	0.074	0	0.033	0.004	0.191	0.001	0.138	0.464	0	0.471	0.025	0	0.865	0	0.001	1	0	0.001	0.908	Biological Process	metabolic process//single-organism process	primary metabolic process//single-organism metabolic process//organic substance metabolic process	GO:0006629	lipid metabolic process
NA	NA	0.008	NA	NA	NA	NA	NA	NA	NA	NA	NA	NA	NA	NA	NA	0.008	NA	NA	0.009	NA	NA	0.007	NA	NA	NA	0.01	NA	NA	NA	Biological Process	metabolic process//single-organism process	single-organism metabolic process	GO:0006346	methylation-dependent chromatin silencing
0.007	0	0.24	0.009	0.007	NA	0	0.31	0.306	0.295	0.337	0.303	0.36	0.353	0.358	NA	0.011	0.243	0.259	0.018	0.028	0.205	0.011	0	0.192	0.233	0.272	0.321	0	0.633	Biological Process	metabolic process//single-organism process	single-organism metabolic process	GO:0042440	pigment metabolic process
0	0.043	0.618	0.008	0.016	0.068	0.242	0	0.09	0	0.021	0.267	0.011	0	0	0.012	0.636	0.289	0.978	0	0.029	0.07	0	0.091	0.437	0.001	0.002	0.022	0	0.62	Biological Process	metabolic process//single-organism process	single-organism metabolic process	GO:0044281	small molecule metabolic process
0.243	0.616	0.055	0.632	0.064	0.556	0.451	0.057	0.107	0	0.907	0.033	0.327	0.078	0.002	0.153	0	0.017	0.121	0.015	0.005	0.879	0.756	0.006	0.438	0.099	0.035	0.043	0.014	0.001	Biological Process	metabolic process//single-organism process	single-organism metabolic process	GO:0044723	single-organism carbohydrate metabolic process
0.971	0.992	1	0.728	0.631	1	0.975	0.723	1	0.545	0.848	1	1	0.921	1	1	0.568	0.369	1	0.04	1	1	0.372	0.253	0.998	0.09	0.863	0.875	0.652	1	Biological Process	metabolic process//single-organism process	single-organism metabolic process	GO:0055114	oxidation-reduction process
0	0.16	0.007	0.21	0.165	0.183	0.01	0	0.009	0.009	0.276	0.011	0.303	0	0.294	0	0.205	0.193	0.21	0.262	0	0.162	0.215	0	0.003	0.006	NA	0.257	NA	0.282	Biological Process	metabolic process//single-organism process	single-organism metabolic process	GO:0070085	glycosylation
NA	NA	NA	0.006	NA	NA	NA	NA	0.008	0.007	NA	NA	0.009	0.01	NA	0.004	NA	NA	NA	NA	NA	0.004	NA	0.006	NA	NA	0.008	0.001	NA	NA	Biological Process	metabolic process//single-organism process	single-organism metabolic process	GO:0070988	demethylation
NA	NA	NA	NA	NA	NA	NA	NA	NA	NA	NA	NA	NA	NA	NA	NA	NA	NA	NA	NA	NA	0	NA	NA	NA	NA	NA	NA	NA	NA	Biological Process	metabolic process//single-organism process	single-organism metabolic process	GO:0080188	RNA-directed DNA methylation
NA	0.383	0.226	NA	0.032	0.015	NA	0.003	0.025	0.513	0.585	0.997	NA	0.553	0.002	0.373	NA	0.039	NA	0.571	0.6	NA	0.474	0.057	0.374	NA	0.003	NA	0.57	0.08	Biological Process	metabolic process//single-organism process	single-organism metabolic process	GO:1901657	glycosyl compound metabolic process
NA	NA	NA	NA	NA	NA	0.034	NA	NA	0.029	NA	NA	NA	NA	NA	NA	NA	NA	NA	NA	NA	NA	NA	NA	NA	NA	NA	NA	NA	0.549	Biological Process	metabolic process//single-organism process	single-organism metabolic process//organic substance metabolic process	GO:0015977	carbon fixation
NA	NA	0.472	NA	0.023	NA	NA	NA	NA	0.506	NA	NA	0.565	0.048	NA	NA	NA	NA	NA	NA	NA	NA	NA	NA	NA	NA	NA	0.51	NA	NA	Biological Process	metabolic process//single-organism process	single-organism metabolic process//organic substance metabolic process	GO:1901568	fatty acid derivative metabolic process
0.354	0	NA	0.392	0.006	0.395	0.156	0.016	0.755	0.5	0.03	0.174	1	0.208	0.227	NA	0.127	NA	0.696	0.195	0.243	0.039	NA	0.16	0.08	0.649	0.99	0	0.778	0.001	Biological Process	multicellular organismal process//developmental process//regulation of biological process	regulation of multicellular organismal process//regulation of developmental process	GO:2000026	regulation of multicellular organismal development
NA	0.044	NA	NA	0.042	NA	NA	0.052	NA	NA	0.077	NA	NA	0.065	NA	NA	NA	NA	NA	0.055	NA	NA	NA	NA	NA	NA	NA	NA	0.059	NA	Biological Process	multicellular organismal process//developmental process//regulation of biological process	regulation of multicellular organismal process//regulation of developmental process	GO:2000036	regulation of stem cell population maintenance
0.116	0	0.041	0.01	0.026	0.002	0.023	0.274	0.007	0.003	0.005	0	0.126	0.001	0	0.002	0.04	0.001	0.004	0.001	0.007	0	0.187	0	0	0	0.141	0	0.001	0.005	Biological Process	multicellular organismal process//developmental process//single-organism process	single-multicellular organism process//single-organism developmental process//anatomical structure development	GO:0007275	multicellular organism development
NA	0.3	NA	NA	0.312	NA	NA	0.363	NA	NA	0.393	NA	NA	0.392	NA	NA	NA	NA	NA	0.373	NA	0.006	NA	NA	NA	NA	NA	NA	0.412	NA	Biological Process	multicellular organismal process//developmental process//single-organism process	single-multicellular organism process//single-organism developmental process//maintenance of cell number	GO:0019827	stem cell population maintenance
NA	0	NA	NA	0.035	NA	NA	NA	NA	NA	NA	NA	NA	NA	NA	NA	NA	NA	NA	NA	NA	NA	NA	NA	NA	NA	NA	NA	NA	NA	Biological Process	multicellular organismal process//growth//single-organism process	single-multicellular organism process//developmental growth	GO:0035265	organ growth
NA	0.034	NA	NA	0.032	NA	NA	NA	NA	NA	NA	NA	NA	NA	NA	NA	NA	NA	NA	NA	NA	NA	NA	NA	NA	NA	NA	NA	NA	NA	Biological Process	multicellular organismal process//regulation of biological process	regulation of multicellular organismal process	GO:0046620	regulation of organ growth
NA	NA	0	NA	NA	0	NA	NA	0	NA	NA	NA	NA	NA	NA	NA	NA	NA	NA	NA	0	NA	NA	0	NA	NA	0	NA	NA	NA	Biological Process	multicellular organismal process//regulation of biological process	regulation of multicellular organismal process//regulation of homeostatic process	GO:2000505	regulation of energy homeostasis
0.045	0	NA	0.056	0	NA	0.066	0.001	NA	0.064	0.095	0.074	NA	0.083	NA	NA	0.064	NA	0.055	0.001	NA	0	NA	NA	0	NA	NA	0	NA	NA	Biological Process	multicellular organismal process//single-organism process//regulation of biological process	single-multicellular organism process//regulation of multicellular organismal process//negative regulation of biological process	GO:0051241	negative regulation of multicellular organismal process
0.49	0.034	NA	0.564	0.033	0.04	0.052	0.052	NA	0.562	0.077	0.059	0.623	0.066	0.065	NA	0.05	NA	NA	NA	0.001	NA	NA	0.051	NA	NA	NA	NA	NA	0	Biological Process	multicellular organismal process//single-organism process//regulation of biological process	single-multicellular organism process//regulation of multicellular organismal process//positive regulation of biological process	GO:0051240	positive regulation of multicellular organismal process
0.728	NA	NA	0.826	0.155	0.801	0.212	NA	NA	0.823	0.259	NA	0.857	NA	NA	NA	0.193	NA	NA	0.246	NA	0.013	NA	0.226	0.048	0.179	0.806	0.032	0.264	NA	Biological Process	multicellular organismal process//single-organism process	single-multicellular organism process	GO:0007389	pattern specification process
NA	0.044	NA	NA	NA	NA	NA	NA	NA	NA	0.095	0.074	0.088	0.001	0.086	NA	0.065	0.051	NA	0.076	0.091	NA	NA	0	NA	0.052	0	NA	NA	NA	Biological Process	multicellular organismal process//single-organism process	single-multicellular organism process	GO:0009561	megagametogenesis
0.011	0	0.314	0.035	0.007	0.559	0	0.006	0.043	0.001	0.007	0.011	0.66	0.01	0.008	0	0.014	0.055	0	0.001	0.105	0	0.84	0.001	0	0	0.634	0	0.044	0.016	Biological Process	multicellular organismal process//single-organism process	single-multicellular organism process	GO:0009791	post-embryonic development
0.003	0	NA	0.681	0.001	NA	0.68	0.102	0.001	0.675	0.003	NA	0.35	0.002	NA	NA	0.093	0.636	0.082	0.11	0.042	0.062	NA	0.098	0.061	NA	0.093	0.105	NA	0.12	Biological Process	multicellular organismal process//single-organism process	single-multicellular organism process	GO:0009845	seed germination
NA	NA	NA	NA	NA	NA	NA	NA	NA	NA	NA	NA	NA	NA	NA	NA	NA	NA	NA	NA	NA	0	NA	NA	NA	NA	NA	NA	NA	NA	Biological Process	multicellular organismal process//single-organism process	single-multicellular organism process	GO:0010022	meristem determinacy
NA	NA	0.046	NA	NA	0.043	NA	NA	NA	NA	NA	NA	NA	NA	NA	NA	NA	NA	NA	NA	NA	0	NA	0.054	NA	0.042	0.058	NA	NA	NA	Biological Process	multicellular organismal process//single-organism process	single-multicellular organism process	GO:0010073	meristem maintenance
NA	NA	NA	NA	NA	0	NA	NA	0	NA	NA	NA	NA	NA	NA	NA	NA	NA	NA	NA	NA	NA	NA	NA	NA	NA	NA	NA	NA	NA	Biological Process	multicellular organismal process//single-organism process	single-multicellular organism process	GO:0010232	vascular transport
NA	NA	NA	NA	NA	NA	NA	0	NA	NA	0	NA	NA	0	NA	NA	NA	NA	NA	NA	NA	NA	NA	NA	NA	NA	NA	NA	NA	NA	Biological Process	multicellular organismal process//single-organism process	single-multicellular organism process	GO:0043480	pigment accumulation in tissues
NA	NA	0	NA	NA	0	NA	NA	0	NA	NA	NA	0.112	NA	NA	NA	NA	NA	NA	NA	0	NA	NA	0	NA	NA	0	NA	NA	NA	Biological Process	multicellular organismal process//single-organism process	single-multicellular organism process	GO:0048871	multicellular organismal homeostasis
NA	NA	NA	NA	NA	NA	NA	NA	NA	NA	NA	NA	0	NA	NA	NA	NA	NA	NA	NA	NA	NA	0	NA	NA	NA	NA	NA	NA	NA	Biological Process	multicellular organismal process//single-organism process	single-multicellular organism process	GO:0050879	multicellular organismal movement
NA	0.383	NA	NA	0.406	NA	NA	0.465	NA	NA	0.5	NA	NA	0.006	NA	NA	NA	0.018	NA	0.48	0.037	0.014	NA	0.023	0.014	NA	0.028	NA	0.513	NA	Biological Process	multicellular organismal process//single-organism process	single-multicellular organism process	GO:0055046	microgametogenesis
NA	NA	NA	NA	NA	NA	NA	NA	0.045	NA	NA	NA	NA	NA	NA	NA	NA	NA	NA	NA	NA	NA	NA	NA	NA	NA	NA	0.041	NA	NA	Biological Process	multi-organism process	interspecies interaction between organisms	GO:0035821	modification of morphology or physiology of other organism
NA	0	0.047	NA	0	0.045	NA	0.001	0	NA	0.087	NA	NA	0.076	0.075	0.035	NA	NA	0.049	0.069	NA	NA	0.052	NA	NA	NA	0.058	0.063	0.07	0.07	Biological Process	multi-organism process	interspecies interaction between organisms	GO:0044403	symbiosis, encompassing mutualism through parasitism
NA	NA	NA	NA	NA	NA	NA	NA	0	NA	NA	NA	NA	NA	NA	NA	NA	NA	NA	NA	NA	NA	NA	NA	NA	NA	NA	0	NA	NA	Biological Process	multi-organism process	interspecies interaction between organisms	GO:0051702	interaction with symbiont
NA	NA	0.005	NA	NA	NA	NA	NA	NA	NA	NA	NA	NA	NA	NA	NA	NA	0.004	NA	NA	0.007	NA	NA	NA	NA	NA	0.006	NA	NA	NA	Biological Process	multi-organism process	response to other organism	GO:0002239	response to oomycetes
NA	NA	NA	NA	NA	NA	NA	NA	NA	NA	NA	NA	NA	NA	NA	NA	0.011	NA	NA	0.013	NA	0.007	NA	NA	NA	NA	NA	NA	0.015	NA	Biological Process	multi-organism process	response to other organism	GO:0009615	response to virus
0.347	0	0.004	0.392	0.025	0.079	0.934	0.052	0.124	0.252	NA	0.008	0.329	0.513	0	NA	0.207	0.409	0.216	0	0.004	NA	0	0.966	NA	0.193	0.046	0.057	0.061	0.143	Biological Process	multi-organism process	response to other organism	GO:0009617	response to bacterium
NA	NA	0.042	0.437	NA	NA	0.771	0.544	NA	NA	NA	NA	0.618	NA	NA	NA	NA	0.452	0.474	NA	0.6	0.396	NA	NA	0.374	NA	0.473	0.537	NA	0.588	Biological Process	multi-organism process	response to other organism	GO:0009620	response to fungus
NA	NA	NA	NA	NA	NA	NA	0.002	NA	NA	0.004	NA	NA	0.003	NA	NA	NA	NA	0.022	NA	NA	NA	NA	NA	NA	NA	NA	NA	NA	0.03	Biological Process	multi-organism process	response to other organism	GO:0009624	response to nematode
0.763	0.002	0.08	0.847	0.237	0.432	0.888	0.074	0.556	0.73	NA	0.137	0.833	0.907	0.029	NA	0.172	0.836	0.707	0.001	0.111	0.799	0.022	1	NA	0.657	0.326	0.415	0.089	0.165	Biological Process	multi-organism process	response to other organism	GO:0098542	defense response to other organism
NA	0	NA	NA	0	NA	NA	NA	NA	NA	NA	NA	NA	NA	NA	NA	NA	NA	NA	NA	NA	NA	NA	NA	NA	NA	NA	NA	NA	NA	Biological Process	negative regulation of biological process	negative regulation of multicellular organismal process	GO:0046621	negative regulation of organ growth
0	NA	NA	NA	NA	NA	NA	NA	NA	0	NA	NA	0	NA	NA	NA	NA	NA	NA	NA	NA	NA	NA	NA	NA	NA	NA	NA	NA	NA	Biological Process	negative regulation of biological process	negative regulation of transport	GO:0032410	negative regulation of transporter activity
0	NA	NA	NA	NA	NA	NA	NA	NA	0	NA	NA	0	NA	NA	NA	NA	NA	NA	NA	NA	NA	NA	NA	NA	NA	NA	NA	NA	NA	Biological Process	negative regulation of biological process	negative regulation of transport	GO:0034763	negative regulation of transmembrane transport
0	NA	NA	NA	NA	NA	NA	NA	NA	0	NA	NA	0	NA	NA	NA	NA	NA	NA	NA	NA	NA	NA	NA	NA	NA	NA	NA	NA	NA	Biological Process	negative regulation of biological process	negative regulation of transport	GO:0043271	negative regulation of ion transport
NA	0	NA	NA	0.011	NA	NA	0.016	NA	NA	NA	NA	NA	NA	NA	NA	NA	NA	NA	0.017	0.025	NA	NA	NA	NA	NA	NA	NA	NA	NA	Biological Process	negative regulation of biological process//response to stimulus	negative regulation of response to stimulus	GO:0031348	negative regulation of defense response
0.013	0.013	0.017	NA	NA	0.016	NA	NA	0.023	NA	0.034	NA	0	NA	NA	0.012	NA	0	0.016	NA	0	0.011	NA	0.019	0.011	NA	0.024	0.022	NA	NA	Biological Process	negative regulation of biological process//response to stimulus	negative regulation of response to stimulus	GO:1901420	negative regulation of response to alcohol
NA	NA	NA	NA	NA	NA	NA	NA	0	NA	NA	NA	NA	NA	NA	NA	NA	NA	NA	NA	NA	NA	NA	NA	NA	NA	NA	0	NA	NA	Biological Process	positive regulation of biological process//multi-organism process	positive regulation of multi-organism process	GO:0048524	positive regulation of viral process
NA	NA	NA	NA	NA	NA	NA	NA	NA	0	NA	NA	NA	NA	NA	NA	NA	NA	NA	NA	NA	NA	NA	NA	NA	NA	NA	0	NA	NA	Biological Process	positive regulation of biological process//multi-organism process	positive regulation of multi-organism process	GO:1900426	positive regulation of defense response to bacterium
NA	NA	0.024	NA	NA	NA	NA	NA	0.031	NA	NA	0.032	NA	NA	NA	NA	NA	NA	NA	NA	NA	NA	0.023	NA	NA	NA	NA	NA	NA	0.033	Biological Process	positive regulation of biological process	positive regulation of cellular component biogenesis	GO:0031334	positive regulation of protein complex assembly
NA	NA	NA	NA	NA	NA	NA	0	NA	NA	NA	NA	NA	NA	NA	NA	NA	NA	NA	NA	NA	NA	NA	NA	NA	NA	NA	NA	NA	NA	Biological Process	positive regulation of biological process	positive regulation of cellular component biogenesis	GO:0090070	positive regulation of ribosome biogenesis
NA	NA	NA	NA	NA	NA	NA	NA	NA	NA	NA	NA	NA	NA	0	NA	NA	NA	NA	NA	NA	NA	NA	NA	NA	NA	NA	NA	0	NA	Biological Process	positive regulation of biological process//response to stimulus	positive regulation of response to stimulus	GO:0010220	positive regulation of vernalization response
NA	NA	0	0.017	NA	0	NA	NA	0.127	0.02	NA	0.119	0.029	NA	0.001	NA	NA	NA	NA	0.024	NA	NA	0.018	NA	NA	0.016	NA	0.023	0.025	0	Biological Process	positive regulation of biological process//response to stimulus	positive regulation of response to stimulus	GO:0031349	positive regulation of defense response
NA	NA	NA	NA	NA	0.003	NA	NA	NA	NA	NA	NA	NA	NA	NA	NA	NA	0.003	NA	NA	NA	NA	NA	NA	NA	NA	NA	NA	NA	0.005	Biological Process	positive regulation of biological process//response to stimulus	positive regulation of response to stimulus	GO:1901421	positive regulation of response to alcohol
NA	0	NA	NA	0.001	NA	NA	0.001	NA	NA	0.002	NA	NA	0.001	NA	NA	NA	NA	NA	NA	NA	NA	NA	NA	NA	NA	NA	NA	NA	NA	Biological Process	positive regulation of biological process//response to stimulus	positive regulation of response to stimulus	GO:1902584	positive regulation of response to water deprivation
NA	NA	NA	NA	NA	NA	NA	0	NA	NA	NA	NA	NA	NA	NA	0	NA	NA	NA	NA	NA	0	0	NA	0	0	NA	NA	NA	NA	Biological Process	positive regulation of biological process//response to stimulus	positive regulation of response to stimulus	GO:1902884	positive regulation of response to oxidative stress
NA	NA	NA	NA	NA	NA	NA	NA	NA	0	NA	NA	NA	NA	NA	NA	NA	NA	NA	NA	NA	NA	NA	NA	NA	NA	NA	0	NA	NA	Biological Process	positive regulation of biological process//response to stimulus	positive regulation of response to stimulus//response to biotic stimulus	GO:0002833	positive regulation of response to biotic stimulus
NA	NA	NA	NA	NA	NA	NA	NA	NA	0.001	NA	NA	NA	NA	NA	NA	NA	NA	NA	NA	NA	NA	NA	NA	NA	NA	NA	0.001	NA	NA	Biological Process	positive regulation of biological process//response to stimulus	positive regulation of response to stimulus//response to external stimulus	GO:0032103	positive regulation of response to external stimulus
NA	NA	0.037	NA	NA	NA	NA	0.043	0.05	NA	NA	0.049	NA	NA	NA	NA	NA	NA	NA	NA	NA	NA	0.036	NA	NA	NA	NA	NA	NA	0.05	Biological Process	regulation of biological process//cellular component organization or biogenesis	regulation of cellular component biogenesis//positive regulation of biological process//cellular component biogenesis	GO:0044089	positive regulation of cellular component biogenesis
NA	NA	NA	NA	NA	NA	0.035	NA	NA	NA	NA	NA	NA	NA	NA	NA	NA	NA	NA	NA	NA	NA	NA	NA	NA	NA	NA	NA	NA	NA	Biological Process	regulation of biological process//localization	regulation of localization//cellular localization	GO:0060341	regulation of cellular localization
NA	NA	NA	NA	NA	NA	0.038	NA	NA	NA	NA	NA	NA	NA	NA	NA	NA	NA	NA	NA	NA	NA	NA	NA	NA	NA	NA	NA	NA	NA	Biological Process	regulation of biological process//localization	regulation of localization	GO:0032880	regulation of protein localization
0.143	0.371	NA	NA	0.014	0	0	0.49	0.232	0.007	0.53	NA	0.273	0.512	0.038	NA	NA	0.016	0	NA	0.563	0.003	NA	0	0.011	NA	0.203	0.009	NA	0.033	Biological Process	regulation of biological process//localization	regulation of localization	GO:0051049	regulation of transport
NA	NA	NA	NA	NA	NA	NA	NA	0	NA	NA	NA	NA	NA	NA	NA	NA	NA	NA	NA	NA	NA	NA	NA	NA	NA	NA	0	NA	NA	Biological Process	regulation of biological process//multi-organism process	regulation of multi-organism process	GO:0043903	regulation of symbiosis, encompassing mutualism through parasitism
NA	NA	NA	NA	NA	NA	NA	NA	NA	NA	NA	NA	NA	NA	NA	NA	NA	NA	NA	NA	NA	0	NA	NA	NA	NA	NA	NA	NA	NA	Biological Process	regulation of biological process//multi-organism process	regulation of multi-organism process	GO:0050688	regulation of defense response to virus
NA	NA	0.002	NA	NA	NA	NA	0.002	NA	NA	NA	NA	NA	NA	NA	NA	NA	0.001	NA	NA	0.003	NA	NA	NA	NA	NA	0.002	NA	NA	NA	Biological Process	regulation of biological process//multi-organism process	regulation of multi-organism process	GO:1900150	regulation of defense response to fungus
NA	NA	0.003	NA	NA	NA	NA	NA	NA	0.003	NA	NA	NA	NA	NA	NA	NA	0.002	NA	NA	0.005	NA	NA	NA	NA	NA	0.004	0.003	NA	NA	Biological Process	regulation of biological process//multi-organism process	regulation of multi-organism process	GO:1900424	regulation of defense response to bacterium
NA	NA	NA	NA	NA	NA	NA	NA	0.001	0.001	NA	NA	NA	NA	NA	NA	NA	NA	NA	NA	NA	NA	NA	NA	NA	NA	NA	0	NA	NA	Biological Process	regulation of biological process//multi-organism process	regulation of multi-organism process//positive regulation of biological process	GO:0043902	positive regulation of multi-organism process
0	NA	NA	NA	NA	NA	NA	NA	NA	0	NA	NA	0	NA	NA	NA	NA	NA	NA	NA	NA	NA	NA	NA	NA	NA	NA	NA	NA	NA	Biological Process	regulation of biological process	negative regulation of biological process	GO:0051051	negative regulation of transport
NA	NA	0.039	NA	NA	NA	NA	NA	0.053	NA	NA	0.053	NA	NA	NA	NA	NA	NA	0	0.052	NA	0.027	0	NA	0.028	0.035	NA	0.049	0.054	0.055	Biological Process	regulation of biological process	regulation of cellular component biogenesis	GO:0043254	regulation of protein complex assembly
NA	NA	NA	NA	NA	NA	NA	NA	NA	NA	NA	NA	NA	NA	NA	NA	0	NA	NA	NA	NA	NA	NA	NA	NA	NA	NA	NA	NA	NA	Biological Process	regulation of biological process	regulation of cellular component biogenesis	GO:0060491	regulation of cell projection assembly
NA	NA	NA	NA	NA	NA	NA	0	NA	NA	NA	NA	NA	NA	NA	0	NA	NA	NA	NA	NA	NA	NA	NA	NA	NA	NA	NA	NA	NA	Biological Process	regulation of biological process	regulation of cellular component biogenesis	GO:0090069	regulation of ribosome biogenesis
NA	NA	NA	NA	NA	NA	NA	NA	NA	NA	NA	NA	NA	NA	NA	0.023	NA	NA	NA	NA	NA	NA	NA	NA	NA	NA	NA	NA	NA	NA	Biological Process	regulation of biological process	regulation of cellular component biogenesis	GO:0090153	regulation of sphingolipid biosynthetic process
NA	NA	NA	NA	NA	NA	NA	NA	NA	NA	NA	NA	NA	NA	NA	NA	NA	NA	NA	NA	NA	0	NA	NA	NA	NA	NA	NA	NA	NA	Biological Process	regulation of biological process	regulation of cellular component biogenesis	GO:2001009	regulation of plant-type cell wall cellulose biosynthetic process
NA	NA	NA	NA	NA	NA	NA	NA	NA	NA	NA	NA	NA	NA	NA	NA	NA	NA	NA	NA	NA	NA	0	0	NA	NA	0	NA	NA	0	Biological Process	regulation of biological process	regulation of homeostatic process	GO:0032204	regulation of telomere maintenance
NA	NA	0.002	NA	NA	NA	NA	NA	0	NA	NA	0.002	NA	NA	0.003	NA	NA	0.001	NA	NA	0.003	NA	NA	0.001	NA	NA	NA	NA	NA	0.002	Biological Process	regulation of biological process	regulation of homeostatic process	GO:2000021	regulation of ion homeostasis
0.005	0	0.216	0.221	0	0.203	0.251	0.012	0.279	0.265	0.303	0.271	0.019	NA	NA	0.171	0.009	0.007	0.233	0	0	0.182	NA	0.269	0.175	NA	0.246	0.014	NA	NA	Biological Process	regulation of biological process//response to stimulus	negative regulation of biological process//regulation of response to stimulus	GO:0048585	negative regulation of response to stimulus
NA	0.151	0	0.198	0.157	0	0.491	0.008	0.511	0.224	0.26	0.524	0.286	0.27	0	0.146	0.194	0.004	NA	0.01	0.294	0.155	0	NA	0.012	0.005	0.212	0.033	0.011	0	Biological Process	regulation of biological process//response to stimulus	positive regulation of biological process//regulation of response to stimulus	GO:0048584	positive regulation of response to stimulus
NA	0	NA	NA	0	NA	NA	NA	NA	NA	NA	NA	NA	NA	NA	NA	NA	NA	NA	NA	0	NA	NA	NA	NA	NA	NA	NA	NA	NA	Biological Process	regulation of biological process//response to stimulus	regulation of circadian rhythm//response to external stimulus	GO:0009649	entrainment of circadian clock
0.035	0.035	0.044	NA	NA	0	NA	NA	0.061	NA	0.079	NA	0.001	NA	NA	0.032	NA	0	0.045	NA	0.001	0.032	NA	0.053	0.034	NA	0.057	0.058	NA	0.065	Biological Process	regulation of biological process//response to stimulus	regulation of response to stimulus	GO:1901419	regulation of response to alcohol
NA	NA	NA	NA	NA	NA	NA	NA	NA	NA	NA	NA	NA	NA	NA	NA	NA	NA	NA	NA	NA	NA	NA	0.003	NA	NA	NA	NA	NA	NA	Biological Process	regulation of biological process//response to stimulus	regulation of response to stimulus	GO:2000030	regulation of response to red or far red light
NA	NA	0.017	NA	NA	NA	NA	0.019	NA	0.019	NA	NA	NA	NA	NA	NA	NA	0.014	NA	NA	0.03	0.011	NA	NA	NA	NA	0.023	0.021	NA	NA	Biological Process	regulation of biological process//response to stimulus	regulation of response to stimulus//response to biotic stimulus	GO:0002831	regulation of response to biotic stimulus
NA	NA	0.019	NA	NA	NA	NA	0.022	NA	0.021	NA	NA	NA	NA	NA	NA	NA	0.017	NA	NA	0.035	0.013	NA	NA	NA	NA	0.026	0.024	NA	NA	Biological Process	regulation of biological process//response to stimulus	regulation of response to stimulus//response to external stimulus	GO:0032101	regulation of response to external stimulus
0.298	0	0.002	0.343	0.017	0	0.084	0	0.095	0.412	0.063	0.095	0.497	0.445	0	0.015	NA	0.353	0.026	0.043	0.056	0	0.026	NA	0.047	0.022	0.372	0.099	0.043	0.015	Biological Process	regulation of biological process//response to stimulus	regulation of response to stimulus//response to stress	GO:0080134	regulation of response to stress
0.294	0.289	NA	0.336	0.304	0.32	0.032	0.417	NA	0.404	NA	0.037	NA	NA	0.051	NA	0.347	NA	NA	0.001	0.499	0.293	NA	0.416	0.276	NA	NA	0.038	0.473	0.041	Biological Process	reproduction//biological regulation	reproductive process//regulation of biological process	GO:2000241	regulation of reproductive process
0.002	0.737	NA	NA	0.784	NA	0	0.073	NA	0.197	0.098	NA	0.01	0.82	NA	NA	NA	0.159	0.785	0.083	NA	NA	0.176	0.199	0.128	0.158	NA	NA	0.857	0.232	Biological Process	reproduction//cellular process	reproductive process//cell cycle process	GO:1903046	meiotic cell cycle process
0.671	NA	NA	NA	NA	0.132	0.771	NA	0.181	0.167	NA	0.174	0.82	NA	NA	0.105	NA	0	0	0.181	0.08	NA	0.148	0	0.106	NA	0.004	0.176	NA	0	Biological Process	reproduction//multicellular organismal process	reproductive process//multicellular organism reproduction	GO:0048609	multicellular organismal reproductive process
0.052	0	0.192	0.027	0.031	0.392	0.001	0.022	0.3	0.001	0.096	0.024	0.62	0.036	0.002	0	0.218	0.075	0	0.032	0.375	0	0.838	0.305	0	0.028	0.852	0	0.778	0.137	Biological Process	reproduction	reproductive process	GO:0003006	developmental process involved in reproduction
0.136	0.006	0.591	0.518	0.426	0.466	0.004	0.046	1	0.031	0.341	0.2	0.836	0.191	0.125	0.011	0.65	0.032	0.001	0.19	0.548	0.545	0.856	0.046	0.048	0.013	0.87	0.339	0.989	0.04	Biological Process	reproduction	reproductive process	GO:0044702	single organism reproductive process
0.234	0.833	NA	NA	0.865	NA	NA	0.89	NA	0.333	0.932	NA	NA	0.897	0.398	NA	NA	0.003	0.045	0.007	0.204	NA	0.302	0.017	0.217	NA	0.307	0.354	0.937	0.002	Biological Process	reproduction	reproductive process	GO:0044703	multi-organism reproductive process
NA	NA	NA	NA	NA	NA	NA	NA	NA	NA	NA	NA	NA	NA	NA	0.001	NA	NA	0.001	NA	NA	NA	NA	NA	NA	NA	NA	NA	NA	NA	Biological Process	reproduction	reproductive process	GO:0048359	mucilage metabolic process involved in seed coat development
0	0	NA	0	0	NA	0.053	0.053	NA	0	NA	0.061	0.07	NA	NA	NA	0.052	NA	NA	0	0.075	NA	NA	NA	0.033	NA	NA	0.057	NA	NA	Biological Process	reproduction	reproductive process	GO:0048573	photoperiodism, flowering
0.013	0.013	NA	0.017	0.014	NA	0.023	0.02	NA	0.019	NA	0.024	NA	NA	NA	NA	0.019	NA	NA	0	NA	0.011	NA	NA	0.011	NA	NA	0	NA	NA	Biological Process	reproduction//reproductive process//regulation of biological process	reproductive process//regulation of reproductive process//negative regulation of biological process	GO:2000242	negative regulation of reproductive process
NA	NA	NA	NA	NA	0.019	0.026	NA	NA	NA	NA	0.028	NA	NA	0.031	NA	NA	NA	NA	NA	0.036	NA	NA	0.023	NA	NA	NA	NA	NA	0	Biological Process	reproduction//reproductive process//regulation of biological process	reproductive process//regulation of reproductive process//positive regulation of biological process	GO:2000243	positive regulation of reproductive process
0.005	0.278	NA	NA	0.291	NA	NA	0.343	NA	0.009	0.37	NA	NA	0.38	0.012	NA	NA	0.317	NA	0.001	0.397	NA	NA	NA	NA	NA	NA	0.01	0.389	NA	Biological Process	reproduction//reproductive process//single-organism process	sexual reproduction//single organism reproductive process	GO:0009566	fertilization
NA	NA	NA	NA	NA	NA	NA	NA	NA	NA	NA	NA	NA	NA	NA	NA	NA	0	0.001	0.049	0.06	NA	0.036	0	0.026	NA	0.045	NA	NA	0	Biological Process	reproduction//reproductive process//single-organism process	sexual reproduction//single organism reproductive process//multicellular organismal reproductive process	GO:0007276	gamete generation
NA	NA	NA	NA	NA	NA	NA	NA	NA	NA	NA	0	NA	NA	0	NA	NA	NA	NA	NA	NA	NA	NA	NA	NA	NA	NA	NA	NA	0	Biological Process	reproductive process//developmental process	developmental process involved in reproduction//abscission	GO:0010227	floral organ abscission
NA	NA	NA	NA	NA	NA	NA	0.005	NA	NA	NA	NA	NA	0.007	NA	0.003	NA	NA	0.004	NA	NA	NA	NA	NA	NA	NA	NA	NA	NA	NA	Biological Process	reproductive process//developmental process	developmental process involved in reproduction//anatomical structure development	GO:0010214	seed coat development
0.151	0	0.433	0.015	0.097	0.733	0	0.011	0.22	0.002	0.197	0.011	0.496	0.085	0.007	0	0.464	0.077	0	0.083	0.374	0	0.773	0.21	0	0.086	0.775	0	0.67	0.084	Biological Process	reproductive process//developmental process	developmental process involved in reproduction//anatomical structure development	GO:0048608	reproductive structure development
0	NA	0.039	0.038	0.03	0.036	0.047	NA	0.053	0.042	NA	NA	0.062	0.061	0.059	0.027	NA	0.527	0.04	NA	0.6	NA	NA	NA	0.028	NA	NA	0	NA	NA	Biological Process	reproductive process//developmental process	developmental process involved in reproduction//anatomical structure development	GO:0048868	pollen tube development
NA	NA	NA	NA	NA	NA	NA	NA	NA	NA	NA	NA	NA	NA	NA	0.002	NA	NA	0.003	NA	NA	NA	NA	NA	0.002	NA	NA	0.004	NA	NA	Biological Process	reproductive process//developmental process	developmental process involved in reproduction	GO:0009960	endosperm development
0.001	0	NA	0.004	0.004	0.172	0	0.008	0.245	0	0.26	0	0.003	NA	0.001	0.003	0.194	0.004	0.199	0.01	0	0	NA	0.227	0	NA	0.212	0	NA	0	Biological Process	reproductive process//developmental process	developmental process involved in reproduction	GO:0010228	vegetative to reproductive phase transition of meristem
NA	NA	NA	NA	NA	NA	NA	NA	NA	NA	NA	NA	NA	NA	NA	NA	NA	NA	0.001	NA	NA	NA	NA	NA	NA	NA	NA	NA	NA	NA	Biological Process	reproductive process//developmental process	developmental process involved in reproduction	GO:0048281	inflorescence morphogenesis
NA	0.006	0.507	0.244	0.007	0.222	0.277	0.308	0.304	0.562	0.027	0.018	NA	0.023	0.355	NA	NA	0.241	0.257	0.321	0.638	0.203	NA	0.013	NA	0.231	0.269	0.582	NA	0.339	Biological Process	reproductive process//developmental process	developmental process involved in reproduction	GO:0048437	floral organ development
NA	NA	NA	NA	NA	NA	NA	NA	NA	NA	NA	NA	NA	0	NA	NA	NA	NA	NA	NA	NA	NA	NA	NA	NA	NA	NA	NA	NA	NA	Biological Process	reproductive process//developmental process	developmental process involved in reproduction	GO:0048439	flower morphogenesis
NA	0.007	0.066	0.01	0.008	NA	NA	NA	NA	0.073	0.021	NA	NA	0.016	NA	NA	NA	NA	NA	0.013	0.096	0.006	NA	NA	NA	0.009	NA	0.079	NA	NA	Biological Process	reproductive process//developmental process	developmental process involved in reproduction	GO:0048481	plant ovule development
0.527	0.072	0.042	0.088	NA	NA	0.063	0.707	0.145	0.878	0.758	0.729	0.777	0.722	0.193	NA	0.108	0.607	NA	0.737	NA	NA	0.113	0.73	0.531	0.002	NA	NA	0.173	NA	Biological Process	reproductive process//developmental process//single-organism process	developmental process involved in reproduction//single organism reproductive process	GO:0009793	embryo development ending in seed dormancy
NA	NA	0.013	NA	0.01	0.012	NA	NA	NA	NA	NA	NA	NA	NA	0.02	0.009	NA	0.369	0.012	NA	0.457	NA	NA	NA	0.008	NA	NA	0.016	NA	NA	Biological Process	reproductive process//developmental process//single-organism process	developmental process involved in reproduction//single organism reproductive process	GO:0009860	pollen tube growth
NA	0	NA	NA	NA	NA	NA	NA	NA	NA	0	NA	NA	0	NA	NA	0	NA	NA	0	NA	NA	NA	NA	NA	0	NA	NA	NA	NA	Biological Process	reproductive process//developmental process//single-organism process	developmental process involved in reproduction//single organism reproductive process	GO:0010198	synergid death
NA	NA	NA	NA	NA	NA	NA	NA	NA	0.019	NA	NA	NA	NA	NA	0.012	NA	NA	0.016	NA	NA	NA	NA	NA	NA	NA	NA	0.021	NA	NA	Biological Process	reproductive process//developmental process//single-organism process	developmental process involved in reproduction//single organism reproductive process//multicellular organismal reproductive process	GO:0010431	seed maturation
NA	0.152	0.433	0.198	0.158	0.174	0.217	0.239	0.245	0.5	0.016	0.235	NA	0.012	NA	0.147	NA	0.183	0.199	0.249	0.573	0.155	NA	0.007	0.151	0.182	0.212	0.51	NA	NA	Biological Process	reproductive process//developmental process//single-organism process	developmental process involved in reproduction//single organism reproductive process//single-organism developmental process//anatomical structure development	GO:0048438	floral whorl development
NA	NA	NA	NA	NA	0.042	NA	NA	0.061	NA	NA	0.061	NA	NA	NA	NA	NA	0.041	0.045	NA	NA	NA	NA	0.053	NA	NA	0.057	NA	NA	NA	Biological Process	reproductive process//developmental process//single-organism process	developmental process involved in reproduction//single organism reproductive process//single-organism developmental process//anatomical structure development	GO:0048653	anther development
NA	NA	NA	NA	NA	NA	NA	NA	NA	NA	NA	NA	NA	NA	NA	NA	NA	NA	NA	NA	NA	0	NA	NA	NA	NA	NA	NA	NA	NA	Biological Process	reproductive process//developmental process//single-organism process	developmental process involved in reproduction//single organism reproductive process//single-organism developmental process	GO:0010582	floral meristem determinacy
0.521	0.188	0.126	0.218	NA	NA	0.094	0.347	0.313	0.097	0.918	0.893	0.787	0.385	0.426	0.018	0.257	0.606	0.037	0.069	1	NA	0.273	0.873	0.175	0.013	NA	0.358	0.402	NA	Biological Process	reproductive process//developmental process//single-organism process	single organism reproductive process//single-organism developmental process	GO:0048316	seed development
0	NA	NA	NA	NA	NA	0.002	0	NA	NA	0	NA	NA	NA	NA	NA	NA	NA	NA	NA	NA	NA	NA	NA	NA	0	NA	NA	NA	NA	Biological Process	reproductive process	meiotic cell cycle process	GO:0000212	meiotic spindle organization
NA	NA	NA	NA	NA	NA	NA	NA	NA	NA	NA	NA	NA	NA	NA	NA	NA	NA	0.035	NA	NA	NA	NA	NA	NA	NA	NA	NA	NA	NA	Biological Process	reproductive process	meiotic cell cycle process	GO:0000706	meiotic DNA double-strand break processing
0	NA	NA	NA	NA	NA	0	NA	NA	NA	NA	NA	NA	NA	NA	NA	NA	NA	NA	NA	NA	NA	NA	NA	NA	NA	NA	NA	NA	NA	Biological Process	reproductive process	meiotic cell cycle process	GO:0000707	meiotic DNA recombinase assembly
0.034	NA	NA	NA	NA	NA	0	NA	NA	0.048	NA	NA	0.001	NA	NA	NA	NA	NA	NA	0.06	NA	NA	0.046	NA	NA	NA	NA	NA	NA	NA	Biological Process	reproductive process	meiotic cell cycle process	GO:0007131	reciprocal meiotic recombination
NA	NA	NA	NA	NA	NA	NA	NA	NA	NA	NA	NA	NA	NA	NA	NA	NA	0	NA	NA	NA	NA	NA	0	0	NA	NA	NA	NA	0	Biological Process	reproductive process	meiotic cell cycle process	GO:0033206	meiotic cytokinesis
NA	NA	NA	NA	NA	NA	NA	NA	NA	NA	NA	NA	NA	NA	NA	NA	NA	NA	NA	0.002	NA	NA	0.001	NA	NA	NA	NA	NA	NA	NA	Biological Process	reproductive process	meiotic cell cycle process	GO:0051026	chiasma assembly
NA	0.355	NA	NA	0.371	NA	0.101	0.424	NA	NA	0.458	NA	0.025	0.443	NA	NA	NA	NA	NA	0.003	NA	NA	0.016	NA	NA	NA	NA	NA	0.476	NA	Biological Process	reproductive process	meiotic cell cycle process	GO:0070192	chromosome organization involved in meiotic cell cycle
0.001	0.655	NA	NA	0.701	NA	0	0.042	NA	0.13	0.066	NA	0.004	0.753	NA	NA	NA	0.101	NA	0.049	NA	NA	0.116	0.129	0.081	0.101	NA	NA	0.778	0.152	Biological Process	reproductive process	meiotic cell cycle process	GO:0140013	meiotic nuclear division
NA	NA	NA	NA	NA	NA	NA	NA	NA	NA	NA	NA	NA	NA	NA	0	NA	NA	0	NA	NA	NA	NA	NA	NA	NA	NA	NA	NA	NA	Biological Process	reproductive process	mucilage metabolic process involved in seed coat development	GO:0048354	mucilage biosynthetic process involved in seed coat development
0.018	0.75	0.77	0.212	0.795	0.209	0.045	0.863	0.907	0.009	0.916	0.893	0.423	0.38	0.948	0.724	0.808	0.6	0.826	0.883	0.273	NA	NA	0.873	0.709	0.227	0.821	0.354	NA	0.9	Biological Process	reproductive process//multicellular organismal process//single-organism process//multi-organism process	single organism reproductive process//multi-multicellular organism process	GO:0009856	pollination
NA	NA	NA	NA	NA	NA	0.023	0.019	NA	0	NA	0.024	0.027	NA	NA	0.012	NA	NA	0.016	NA	0.031	NA	NA	NA	0.011	0.015	NA	0.021	NA	NA	Biological Process	reproductive process//multicellular organismal process//single-organism process	single organism reproductive process//single-multicellular organism process	GO:0009846	pollen germination
0.21	0.822	NA	NA	0.853	NA	NA	0.873	NA	0.303	0.919	NA	NA	0.881	0.366	NA	NA	0.002	0.039	0.006	0.178	NA	0.273	0.014	0.196	NA	0.277	0.329	0.92	0.002	Biological Process	reproductive process//multi-organism process	multi-organism reproductive process	GO:0019953	sexual reproduction
NA	NA	NA	NA	NA	NA	NA	NA	NA	NA	NA	NA	NA	NA	NA	NA	NA	NA	NA	NA	NA	0.002	NA	NA	0.001	NA	NA	0.003	NA	NA	Biological Process	reproductive process//negative regulation of biological process	negative regulation of reproductive process	GO:0009910	negative regulation of flower development
0.001	0.001	NA	0.003	0.002	NA	0.003	0.003	NA	0.002	NA	0.003	NA	NA	NA	NA	0.002	NA	NA	0	NA	NA	NA	NA	NA	NA	NA	0.003	NA	NA	Biological Process	reproductive process//negative regulation of biological process//response to stimulus	negative regulation of reproductive process//negative regulation of response to stimulus	GO:0048577	negative regulation of short-day photoperiodism, flowering
NA	0	NA	NA	0	NA	NA	0.001	NA	NA	NA	0.001	NA	NA	NA	NA	0.001	NA	NA	0.001	NA	NA	NA	NA	NA	NA	NA	NA	NA	NA	Biological Process	reproductive process//negative regulation of biological process//response to stimulus	negative regulation of reproductive process//negative regulation of response to stimulus	GO:0048579	negative regulation of long-day photoperiodism, flowering
NA	0.001	NA	NA	0.001	NA	NA	0.002	NA	NA	NA	0.003	NA	NA	NA	NA	0.002	NA	NA	0.002	NA	NA	NA	NA	NA	NA	NA	NA	NA	NA	Biological Process	reproductive process	photoperiodism, flowering	GO:0048574	long-day photoperiodism, flowering
0.002	0.002	NA	0.004	0.003	NA	0.004	0.004	NA	0.003	NA	0.005	NA	NA	NA	NA	0.004	NA	NA	0	NA	NA	NA	NA	NA	NA	NA	0.004	NA	NA	Biological Process	reproductive process	photoperiodism, flowering	GO:0048575	short-day photoperiodism, flowering
NA	NA	NA	NA	NA	0.016	0.023	NA	NA	NA	NA	0.024	NA	NA	0.027	NA	NA	NA	NA	NA	0.031	NA	NA	0.019	NA	NA	NA	NA	NA	0	Biological Process	reproductive process//positive regulation of biological process	positive regulation of reproductive process	GO:0009911	positive regulation of flower development
NA	NA	NA	NA	NA	NA	NA	NA	NA	NA	NA	NA	NA	NA	NA	NA	NA	NA	NA	0.001	NA	NA	NA	NA	NA	NA	NA	NA	NA	NA	Biological Process	reproductive process//regulation of biological process//multi-organism process	regulation of reproductive process//regulation of multi-organism process	GO:0080154	regulation of fertilization
NA	NA	NA	NA	NA	0.143	0.175	NA	NA	NA	NA	0.191	NA	NA	0.008	NA	NA	NA	NA	NA	0.241	0.121	NA	0.184	0.117	NA	NA	0.194	0.215	0.006	Biological Process	reproductive process//regulation of biological process	regulation of reproductive process	GO:0009909	regulation of flower development
0.005	0.005	NA	0.007	0.005	NA	0.009	0.008	NA	0.007	NA	0.01	NA	NA	NA	NA	0.007	NA	NA	0	NA	NA	NA	NA	NA	NA	NA	0.009	NA	NA	Biological Process	reproductive process//regulation of biological process//response to stimulus	photoperiodism, flowering//regulation of reproductive process//regulation of response to stimulus	GO:2000028	regulation of photoperiodism, flowering
0	NA	NA	0	NA	NA	NA	NA	NA	0	NA	NA	NA	NA	NA	NA	NA	0	NA	NA	NA	NA	NA	0	NA	NA	0	NA	NA	0	Biological Process	reproductive process//single-organism process	pollen-pistil interaction//single organism reproductive process	GO:0009859	pollen hydration
0.004	0.775	NA	NA	0.816	NA	0.001	0.097	NA	0.238	0.122	NA	0.015	0.854	NA	NA	NA	0.193	0.824	0.107	NA	NA	0.215	0.242	0.158	0.19	NA	NA	0.89	0.282	Biological Process	reproductive process//single-organism process	single organism reproductive process	GO:0051321	meiotic cell cycle
NA	0.001	0.927	0.807	0.02	0.116	0.284	0.052	0.907	0.961	0.218	0.005	NA	0.069	0.077	0.017	0.808	0.224	0.034	0.362	0.593	0.001	1	0.042	0.166	0.785	0.633	0.516	0.906	0.005	Biological Process	reproductive process//single-organism process	single organism reproductive process	GO:0090567	reproductive shoot system development
NA	0.425	NA	NA	0.449	NA	0.149	0.512	NA	NA	0.551	NA	0.045	0.53	NA	NA	NA	NA	NA	0.007	NA	NA	0.029	NA	NA	NA	NA	NA	0.547	NA	Biological Process	reproductive process//single-organism process	single organism reproductive process//meiotic cell cycle process	GO:0045132	meiotic chromosome segregation
NA	NA	NA	NA	NA	0.001	NA	NA	0.002	NA	NA	0.002	NA	NA	NA	NA	NA	0.001	0.001	NA	NA	NA	NA	0.001	NA	NA	0.002	NA	NA	NA	Biological Process	reproductive process//single-organism process	single organism reproductive process//multicellular organismal reproductive process	GO:0009900	dehiscence
0.041	NA	NA	NA	NA	NA	0.051	NA	NA	NA	NA	NA	0.054	NA	NA	NA	NA	0.042	NA	NA	0.059	NA	NA	NA	NA	NA	NA	NA	NA	NA	Biological Process	reproductive process//single-organism process	single organism reproductive process//multicellular organismal reproductive process	GO:0080001	mucilage extrusion from seed coat
NA	0.004	0.006	NA	0.004	0.005	NA	NA	0.007	NA	NA	NA	NA	NA	0.009	NA	NA	0.005	NA	0.007	0	NA	NA	0.006	NA	NA	NA	NA	NA	0.007	Biological Process	response to stimulus	response to abiotic stimulus//detection of stimulus	GO:0009582	detection of abiotic stimulus
0.521	0.004	0.587	0.084	0.004	0	0.669	0.7	0	NA	0.166	0	0.046	0.017	0.008	0.067	0.002	0	0.645	0.001	0	0.003	0.002	0.884	0.003	0	0.114	0.033	0	0	Biological Process	response to stimulus	response to abiotic stimulus	GO:0009266	response to temperature stimulus
0	0.004	0.983	0.004	0.048	0.911	0	0	0.856	0	0.028	0.206	0	0	0.006	0	0.041	0.372	0	0.002	0.598	0.05	0.77	0.497	0.043	0.034	0.99	0.131	0.143	0.002	Biological Process	response to stimulus	response to abiotic stimulus	GO:0009314	response to radiation
0.309	0.019	0.009	0.353	0.019	0.339	0.418	0.001	NA	0.211	0.003	NA	0.285	0.054	0.988	0.016	0.369	0.365	0.028	0.046	0.524	0.016	NA	0.034	0.294	0.024	0.036	0	0.499	NA	Biological Process	response to stimulus	response to abiotic stimulus	GO:0009415	response to water
NA	NA	0	0.001	NA	0.025	NA	0.032	0.037	NA	0.055	NA	0.001	0.045	0.042	NA	NA	0.023	NA	0.036	0.045	NA	NA	0.031	NA	NA	NA	NA	0.166	NA	Biological Process	response to stimulus	response to abiotic stimulus	GO:0009629	response to gravity
NA	NA	NA	NA	NA	NA	NA	0.012	NA	NA	NA	NA	NA	NA	NA	NA	NA	0.347	NA	0.013	0.43	NA	NA	NA	NA	NA	NA	0.013	NA	NA	Biological Process	response to stimulus	response to abiotic stimulus	GO:0070482	response to oxygen levels
NA	NA	NA	NA	NA	NA	NA	NA	NA	NA	NA	NA	NA	NA	NA	NA	NA	NA	0.021	NA	NA	NA	NA	NA	NA	NA	NA	NA	NA	0.029	Biological Process	response to stimulus	response to abiotic stimulus	GO:0080167	response to karrikin
NA	NA	NA	NA	NA	NA	NA	0.012	NA	NA	NA	NA	NA	NA	NA	NA	NA	NA	NA	NA	NA	NA	NA	NA	NA	NA	NA	0.014	NA	NA	Biological Process	response to stimulus	response to chemical//detection of stimulus	GO:0009593	detection of chemical stimulus
0.971	0.043	0.034	0.082	0.232	0	0.379	0.022	0.382	0.686	0.006	0.123	0.204	0.157	0.024	0.205	0.604	0.007	0.012	0.153	0.563	0.231	0.768	0	0.974	0.004	0.016	0.339	0.053	0.057	Biological Process	response to stimulus	response to chemical	GO:0001101	response to acid chemical
NA	NA	NA	NA	0	NA	NA	NA	NA	NA	0	NA	NA	NA	NA	NA	NA	NA	NA	NA	NA	NA	NA	NA	NA	NA	NA	NA	NA	NA	Biological Process	response to stimulus	response to chemical	GO:0007584	response to nutrient
NA	NA	NA	NA	NA	NA	0.209	0.23	NA	0.216	NA	NA	NA	NA	NA	0.143	NA	NA	0.193	NA	NA	0.048	0.006	NA	0.047	0.177	NA	0.844	NA	NA	Biological Process	response to stimulus	response to chemical	GO:0009636	response to toxic substance
0.836	0.003	0.72	0.319	0.078	0.068	0.275	0.102	1	0.504	0.408	0.66	0.429	0.01	0.994	0.001	0.098	0.544	0.006	0.062	0.859	0.011	0.503	0.147	0.503	0.007	0.981	0.231	0.528	0.062	Biological Process	response to stimulus	response to chemical	GO:0010033	response to organic substance
0.76	0.028	0	0.245	0.012	0.072	0.538	0	0	0.725	0.097	0.037	0.827	0.089	0.104	0.001	0.842	0	0.003	0.086	0.006	0.011	0.047	0	0.107	0.003	0.028	0	0.942	0.045	Biological Process	response to stimulus	response to chemical	GO:0010035	response to inorganic substance
0.257	0.258	0	0.001	0.012	0	0.351	0.372	0	0.366	0.407	0.001	0.04	0.037	0.433	0.011	0.139	0.305	NA	0.031	0.457	0.036	0.018	0.369	0.835	0.005	0.333	0.654	0.084	0.086	Biological Process	response to stimulus	response to chemical	GO:1901698	response to nitrogen compound
0.836	0.015	0.025	0.051	0.089	0	0.669	0	0.296	0.554	0.013	0.101	0.048	0.086	0.112	0.003	0.434	0	0	0.031	0.113	0.002	0.242	0	0.698	0	0.067	0.047	0.2	0.005	Biological Process	response to stimulus	response to chemical	GO:1901700	response to oxygen-containing compound
0.999	0.036	1	0.411	0.448	0.183	0.311	0.727	1	0.865	0.439	1	0.554	0.184	1	0.032	0.673	0.521	0.003	0.776	0.998	0.452	1	0.324	0.732	0.41	0.884	0.171	0.875	0.467	Biological Process	response to stimulus	response to endogenous stimulus	GO:0009725	response to hormone
0.876	0.035	0.673	0.657	0.204	0.046	0.777	0.401	1	0.967	0.133	1	0.038	0.435	0.932	0.181	0.715	0.252	0.065	0.443	0.884	0.484	1	0.831	0.426	0.688	0.729	0.712	0.211	0.86	Biological Process	response to stimulus	response to endogenous stimulus	GO:0071495	cellular response to endogenous stimulus
NA	0.004	0.006	NA	0.004	0.005	NA	NA	0.007	NA	NA	NA	NA	NA	0.009	NA	NA	0.005	NA	0.007	0	NA	NA	0.006	NA	NA	NA	NA	NA	0.007	Biological Process	response to stimulus	response to external stimulus//detection of stimulus	GO:0009581	detection of external stimulus
0.032	NA	0.041	0.001	NA	NA	NA	0.051	NA	0.046	0.077	NA	0	0.065	NA	NA	NA	NA	NA	0.057	NA	NA	NA	NA	NA	0.038	NA	NA	0.22	NA	Biological Process	response to stimulus	response to external stimulus	GO:0009606	tropism
0.001	0.086	0.108	0.113	0	0.007	0.131	0	0.002	0	0	0.003	0.004	0.162	0.057	0.085	NA	0.007	0	NA	0	0.658	NA	0	0.023	0.104	0.127	0	NA	0	Biological Process	response to stimulus	response to external stimulus	GO:0009991	response to extracellular stimulus
0	NA	0.063	0.065	NA	0.002	NA	0.079	0.001	0.001	0.104	0.001	0.001	NA	0.027	NA	NA	0.002	0	NA	0	0.558	NA	0	0.553	0.061	0.075	0	NA	0	Biological Process	response to stimulus	response to external stimulus	GO:0071496	cellular response to external stimulus
0.855	0.006	0.156	0.949	0.377	0.602	0.934	0.022	0.731	0.848	0.996	0.245	0.906	0.586	0.071	NA	0.289	0.934	0.099	0.002	0.226	0.371	0.056	1	0.858	0.778	0.468	0.168	0.18	0.108	Biological Process	response to stimulus	response to external stimulus//response to biotic stimulus	GO:0043207	response to external biotic stimulus
NA	NA	NA	NA	NA	NA	NA	NA	NA	NA	NA	NA	NA	NA	0	NA	NA	NA	NA	NA	NA	NA	NA	NA	NA	NA	NA	NA	NA	NA	Biological Process	response to stimulus	response to redox state	GO:0071461	cellular response to redox state
NA	NA	NA	NA	NA	NA	NA	0.007	NA	NA	NA	NA	NA	NA	NA	NA	NA	0.288	NA	NA	0.362	NA	NA	NA	NA	NA	NA	0.007	NA	NA	Biological Process	response to stimulus	response to stress	GO:0001666	response to hypoxia
0.999	0.048	0.604	1	0.995	0.204	0.984	0.754	1	1	1	0.854	1	1	0.717	1	0.976	1	0.803	0.531	0.859	1	0.972	1	1	1	1	1	1	0.733	Biological Process	response to stimulus	response to stress	GO:0006952	defense response
NA	0.003	NA	0.917	0.309	0.331	NA	0.003	0.011	NA	0.088	0.111	NA	0.078	1	0.827	0.747	0.114	0.398	0.073	0.746	0.677	0.075	0.093	0.154	0.892	0.398	0.844	0.984	0.963	Biological Process	response to stimulus	response to stress	GO:0006979	response to oxidative stress
NA	0	NA	NA	0	NA	NA	NA	NA	NA	NA	NA	NA	0	NA	NA	NA	NA	NA	NA	NA	NA	NA	NA	NA	NA	NA	NA	NA	NA	Biological Process	response to stimulus	response to stress	GO:0006991	response to sterol depletion
NA	0	NA	0.005	0	0.182	0.226	NA	0	NA	0.017	0	0.015	0.013	0.015	NA	0.204	NA	0.208	0	0.016	0.004	0.214	NA	0.003	0.006	NA	0.255	0	NA	Biological Process	response to stimulus	response to stress	GO:0009408	response to heat
0.211	0.21	0.249	NA	NA	0.01	NA	0.321	0.144	NA	NA	0.02	0.659	0.025	0.168	0.007	0.004	0	NA	0.335	0	0.211	0.003	0.625	0.198	0.01	0.017	0.057	0	0	Biological Process	response to stimulus	response to stress	GO:0009409	response to cold
0.301	0.017	0.008	0.346	0.018	0.331	0.408	0.001	NA	0.205	0.003	NA	0.277	0.051	0.985	0.015	0.36	0.356	0.027	0.044	0.515	0.016	NA	0.032	0.286	0.022	0.035	0	0.488	NA	Biological Process	response to stimulus	response to stress	GO:0009414	response to water deprivation
NA	NA	0.216	0.221	0.833	0	NA	0.859	NA	0.265	NA	0.271	0.057	NA	0.019	0.171	NA	0.491	0.502	0.288	0.344	NA	0.236	0.269	0.765	0.206	NA	NA	0.315	0.601	Biological Process	response to stimulus	response to stress	GO:0009611	response to wounding
NA	NA	NA	NA	NA	NA	NA	NA	NA	NA	NA	NA	NA	NA	NA	NA	NA	NA	NA	0	NA	NA	NA	NA	NA	NA	NA	NA	NA	NA	Biological Process	response to stimulus	response to stress	GO:0034059	response to anoxia
NA	0.005	NA	NA	NA	NA	NA	0	NA	NA	NA	NA	0.364	0.012	NA	0.005	NA	NA	NA	NA	NA	0.005	0.008	0.008	0.005	0.007	NA	NA	NA	0.071	Biological Process	response to stimulus	response to stress	GO:0035966	response to topologically incorrect protein
0	0.044	NA	0.056	0	0.187	0.066	0.001	0.077	0	0.001	0.074	0.088	0.083	0.671	0.041	NA	0.002	0	NA	0.005	0.536	NA	0	0.008	0.052	0.066	0	NA	0	Biological Process	response to stimulus	response to stress	GO:0042594	response to starvation
0.002	0.055	0.317	NA	0.284	0	0.63	0.648	0.05	0.614	0.697	0.055	0.157	0.135	0.493	0.002	NA	0.559	0.004	0.68	0.015	0.002	NA	0	0.052	0.545	0	0	NA	0.896	Biological Process	response to stimulus	response to stress//response to abiotic stimulus	GO:0006970	response to osmotic stress
NA	0.016	NA	NA	0.016	NA	NA	NA	NA	NA	NA	NA	NA	NA	0.032	NA	NA	NA	NA	NA	0.037	NA	NA	NA	NA	NA	NA	0.465	NA	NA	Biological Process	rhythmic process//biological regulation	circadian rhythm//regulation of biological process	GO:0042752	regulation of circadian rhythm
0.06	0.059	0.073	NA	0.058	0.069	NA	NA	0.102	NA	0.118	NA	0.002	NA	NA	0.057	0.085	0.001	0.076	0.102	0.002	0.057	NA	0.091	0.056	NA	0.086	0.098	NA	NA	Biological Process	signaling//single-organism process//regulation of biological process	regulation of signaling//single organism signaling//negative regulation of biological process	GO:0023057	negative regulation of signaling
NA	NA	0.047	NA	NA	0.045	NA	NA	NA	NA	NA	NA	NA	NA	NA	NA	NA	0	NA	NA	0.08	NA	NA	NA	NA	NA	0.058	NA	NA	0.07	Biological Process	signaling//single-organism process//regulation of biological process	regulation of signaling//single organism signaling//positive regulation of biological process	GO:0023056	positive regulation of signaling
0.018	0	0.027	0.021	0.33	0.347	0.428	NA	0.001	0.001	0.488	0.457	0	0.055	0.519	0.017	0.376	0.369	0.392	0.049	0.063	0	0.391	0.001	0	0.025	0.037	0.46	0.505	0	Biological Process	single-organism process//localization	single-organism localization//cellular localization	GO:1902580	single-organism cellular localization
0.333	0.035	0.814	0.664	0.721	0.02	0.165	0.17	0.727	0.038	0.01	0.792	0.039	0.208	0.206	0.002	0.285	1	0.008	0	0.376	0.061	0.875	0.012	0	0.194	0.002	0.52	0.999	0.112	Biological Process	single-organism process//localization	single-organism localization	GO:0044765	single-organism transport
NA	0	NA	NA	NA	NA	NA	0	NA	0	NA	NA	NA	NA	NA	NA	0	NA	NA	0	NA	NA	0	NA	NA	NA	NA	NA	0	NA	Biological Process	single-organism process	nitrogen utilization	GO:0019676	ammonia assimilation cycle
NA	NA	NA	NA	NA	NA	NA	0	NA	NA	0	NA	NA	0	NA	NA	NA	NA	NA	NA	NA	NA	NA	NA	NA	NA	NA	NA	NA	NA	Biological Process	single-organism process//response to stimulus	pigmentation//response to external stimulus	GO:0043476	pigment accumulation
0.463	0.34	0.269	1	0.609	0.003	0.78	0.642	0.798	0.942	0.066	0.796	0.843	0.794	0.612	0.057	0.284	0.289	0.001	0.969	0.137	0.957	1	0.009	0.671	0.33	0.035	0.626	1	0.003	Cellular Component	cell//cell part	cell part//cell periphery	GO:0005886	plasma membrane
NA	NA	0.001	NA	NA	0.001	NA	NA	NA	NA	NA	NA	NA	NA	0.001	0	0.001	NA	0	NA	NA	NA	NA	NA	NA	NA	NA	NA	NA	NA	Cellular Component	cell//cell part	cell part//cell projection	GO:0044463	cell projection part
0	0.02	0.224	0.212	0	0.801	0.168	0	0.307	0.001	0.001	0.893	0.001	0.38	0.948	NA	0.002	0.024	NA	0	0.434	0.54	0.002	0.307	NA	0.124	0.02	0.354	0.006	0.382	Cellular Component	cell//cell part	cell part//endomembrane system	GO:0042175	nuclear outer membrane-endoplasmic reticulum membrane network
0	0	0	0	0	0	0.001	0	0	0	0	0	0	0	0	0	0	0	0	0	0	0	0	0	0	0	0	0	0	0	Cellular Component	cell//cell part	cell part//intracellular	GO:0044424	intracellular part
0	0	0	0	0	0	0	0	0	0	0	0	0	0	0	0	0	0	0	0	0	0	0	0	0	0	0	0	0	0	Cellular Component	cell	cell part	GO:0005622	intracellular
NA	NA	0.009	NA	NA	0.007	NA	NA	0.011	NA	NA	NA	NA	NA	NA	NA	NA	NA	NA	NA	NA	NA	NA	NA	NA	NA	NA	NA	NA	NA	Cellular Component	cell	cell part	GO:0008287	protein serine/threonine phosphatase complex
0.002	NA	NA	NA	NA	NA	NA	NA	NA	0.004	NA	NA	0.005	NA	NA	NA	NA	NA	NA	NA	NA	NA	NA	NA	NA	NA	NA	NA	NA	NA	Cellular Component	cell	cell part	GO:0009986	cell surface
0	0.043	0	0	0	0	0	0.005	0	0	0	0	0	0.585	0	0	0	0	0	0	0	0	0.001	0	0.031	0	0	0	0	0	Cellular Component	cell	cell part	GO:0012505	endomembrane system
NA	0	NA	NA	NA	NA	NA	0.001	NA	NA	0.001	NA	NA	NA	NA	0	NA	NA	0	NA	NA	NA	NA	NA	NA	NA	NA	NA	NA	NA	Cellular Component	cell	cell part	GO:0030427	site of polarized growth
NA	NA	NA	NA	NA	NA	NA	NA	NA	NA	NA	NA	NA	NA	NA	NA	0	NA	NA	NA	NA	NA	NA	NA	NA	NA	NA	NA	NA	NA	Cellular Component	cell	cell part	GO:0031252	cell leading edge
0	0	0	0	0.001	0.001	0.002	0	0	0	0.066	0	0	0.005	0	0	0	0.059	0	0	0.002	0	0	0.001	0	0	0.096	0.048	0	0.001	Cellular Component	cell	cell part	GO:0031975	envelope
NA	NA	0.056	NA	0.043	0.052	NA	NA	NA	NA	0.095	NA	NA	0.085	0.088	0.043	0.066	NA	0.057	NA	NA	NA	0.06	NA	NA	NA	NA	NA	0.082	NA	Cellular Component	cell	cell part	GO:0042995	cell projection
NA	NA	NA	NA	NA	NA	NA	NA	NA	NA	NA	NA	NA	NA	NA	0	NA	NA	0	NA	NA	NA	NA	NA	NA	NA	NA	NA	NA	NA	Cellular Component	cell	cell part	GO:0051286	cell tip
0.763	0.488	0.781	1	0.758	0.037	0.969	0.643	1	0.942	0.21	0.93	0.959	0.993	0.975	0.126	0.293	0.466	0.018	0.899	0.389	1	1	0.046	0.978	0.52	0.095	0.522	1	0.008	Cellular Component	cell	cell part	GO:0071944	cell periphery
0.79	0.022	0.417	1	0.038	0.05	0.873	0.215	1	0.687	0.441	0.926	1	0.54	0.316	0.018	0.046	0.421	0.016	0.032	0.111	0.039	1	1	0.534	0.098	0.128	0.865	0.354	0.357	Cellular Component	cell junction	cell-cell junction	GO:0009506	plasmodesma
0.542	0.563	NA	NA	NA	NA	0.684	0.159	NA	0.691	0.185	NA	0.785	0.734	NA	0.549	0.115	NA	0.115	0.177	NA	0.572	0.12	NA	NA	0	NA	0.73	0.76	NA	Cellular Component	cell//macromolecular complex	cell part//catalytic complex	GO:1990204	oxidoreductase complex
0.346	0.351	0.818	0.826	1	0.857	0.904	0.615	NA	1	0.907	0.946	0.35	0.861	1	0.013	0.03	NA	0.033	0.275	0.984	0.371	0.766	1	0.74	0.431	0.873	0.626	0.534	0.68	Cellular Component	cell//membrane//cell part	cell part//plasma membrane//membrane part	GO:0044459	plasma membrane part
NA	NA	NA	NA	NA	NA	NA	NA	NA	NA	NA	NA	NA	NA	NA	NA	0	NA	NA	NA	NA	NA	NA	NA	NA	NA	NA	NA	NA	NA	Cellular Component	cell part	cell leading edge	GO:0001726	ruffle
0.61	0.074	NA	NA	NA	NA	0.112	0	NA	0.114	0.004	NA	NA	0.732	NA	0	0.104	NA	0	0.128	NA	0	0.104	NA	0.018	0.09	0.11	0	NA	NA	Cellular Component	cell part	cell periphery	GO:0005938	cell cortex
NA	NA	0.049	NA	0.039	0.046	NA	NA	NA	NA	0.089	NA	NA	0.078	0.077	0.036	0.06	NA	0.051	NA	NA	NA	0.054	NA	NA	NA	NA	NA	0.072	NA	Cellular Component	cell part	cell projection	GO:0120025	plasma membrane bounded cell projection
NA	NA	0.001	NA	NA	0.001	NA	NA	NA	NA	NA	NA	NA	NA	0.001	0	0.001	NA	0	NA	NA	NA	NA	NA	NA	NA	NA	NA	NA	NA	Cellular Component	cell part	cell projection part	GO:0120038	plasma membrane bounded cell projection part
0.128	0.125	0.004	0.165	0.132	0.003	0.006	NA	0.21	0.005	NA	0.007	0	NA	0	0.122	0.167	0.152	0.164	0.207	0	0.002	0.171	0	0.002	0.153	0.005	NA	NA	0	Cellular Component	cell part	endomembrane system	GO:0005635	nuclear envelope
0.042	0.09	0.004	0.109	0.643	0.05	0	0.746	0.001	0	0.005	0	0	0.38	0.002	0	0.676	0.052	0	0.776	0	0	0.686	0	0	0	0.46	0	0.05	0	Cellular Component	cell part	endomembrane system	GO:0005768	endosome
0	0.002	0	0.124	0	0	0.007	0.016	0	0.006	0.03	0.017	0.001	0.365	0.033	0.02	0.001	0.004	0.127	0	0.037	0.074	0.001	0	0.996	0.258	0	0.003	0	0.04	Cellular Component	cell part	endomembrane system	GO:0005783	endoplasmic reticulum
0.026	0.556	0	0.082	0.049	0.006	0	0.109	0	0.005	0.014	0	0	0.493	0	0	0	0.012	0.003	0.001	0	0.002	0.01	0	0.176	0	0.042	0.001	0	0	Cellular Component	cell part	endomembrane system	GO:0005794	Golgi apparatus
0	0.026	0.034	0	0.026	NA	0.04	NA	NA	0	NA	NA	0	0.053	NA	NA	NA	0.028	NA	0.044	0.055	NA	0.034	NA	NA	NA	0.041	NA	0	NA	Cellular Component	cell part	endomembrane system	GO:0030133	transport vesicle
NA	NA	NA	NA	NA	NA	NA	NA	NA	NA	NA	NA	NA	NA	NA	0.004	NA	NA	0.006	NA	NA	0.004	NA	NA	NA	NA	NA	0.009	NA	NA	Cellular Component	cell part	intracellular part	GO:0000178	exosome (RNase complex)
0	0	0	0	0	0	0.001	0	0	0	0	0	0	0	0	0	0	0	0	0	0	0	0	0	0	0	0	0	0	0	Cellular Component	cell part	intracellular part	GO:0005737	cytoplasm
NA	NA	NA	NA	NA	NA	NA	NA	NA	NA	NA	NA	NA	NA	NA	NA	NA	NA	NA	NA	NA	NA	NA	0.004	NA	NA	NA	NA	NA	NA	Cellular Component	cell part	intracellular part	GO:0005834	heterotrimeric G-protein complex
0.076	0.122	0.795	0.378	0.406	1	0.626	0.123	1	0.217	1	1	0.07	0.718	1	0.025	1	1	0.154	0.899	1	1	0.066	1	0.699	0.187	0.541	1	1	0.645	Cellular Component	cell part	intracellular part	GO:0009579	thylakoid
0.325	0.326	NA	NA	0.021	NA	NA	0.461	NA	NA	0.069	NA	0.065	0.481	0.529	NA	NA	NA	NA	0.485	NA	NA	0.399	NA	NA	0.371	NA	NA	0.512	NA	Cellular Component	cell part	intracellular part	GO:0030880	RNA polymerase complex
NA	NA	NA	NA	NA	NA	NA	NA	NA	NA	NA	NA	0.007	NA	NA	NA	NA	NA	0.004	NA	NA	NA	NA	0.005	NA	NA	NA	NA	NA	NA	Cellular Component	cell part	intracellular part	GO:0031234	extrinsic component of cytoplasmic side of plasma membrane
NA	0	NA	NA	NA	NA	NA	NA	NA	NA	NA	NA	NA	NA	NA	NA	NA	NA	NA	NA	NA	NA	0	NA	NA	NA	NA	NA	NA	NA	Cellular Component	cell part	intracellular part	GO:0031501	mannosyltransferase complex
NA	NA	NA	NA	NA	NA	NA	NA	NA	NA	NA	NA	NA	NA	NA	NA	NA	NA	0.001	NA	NA	0	NA	NA	NA	NA	NA	0.001	NA	NA	Cellular Component	cell part	intracellular part	GO:0034708	methyltransferase complex
NA	NA	NA	NA	NA	NA	NA	NA	NA	NA	NA	NA	NA	NA	NA	NA	NA	NA	NA	NA	0.004	NA	0.002	NA	NA	0.002	NA	NA	0.003	NA	Cellular Component	cell part	intracellular part	GO:0042575	DNA polymerase complex
0	0	0	0	0	0	0.004	0	0	0	0	0	0	0	0	0	0	0	0	0	0	0	0	0	0	0	0	0	0	0	Cellular Component	cell part	intracellular part	GO:0043229	intracellular organelle
0	0	0	0	0	0	0	0	0	0	0	0	0	0	0	0	0	0	0	0	0	0	0	0	0	0	0	0	0	0	Cellular Component	cell part	intracellular part	GO:0044444	cytoplasmic part
NA	NA	NA	NA	NA	NA	NA	0.006	NA	NA	NA	NA	NA	NA	NA	NA	0.005	NA	NA	NA	NA	NA	0.005	NA	NA	NA	NA	NA	0.007	NA	Cellular Component	cell part	intracellular part	GO:0045273	respiratory chain complex II
NA	NA	NA	NA	NA	NA	NA	NA	NA	NA	NA	NA	NA	NA	NA	NA	NA	NA	0	NA	NA	NA	0	NA	NA	0	NA	0	NA	NA	Cellular Component	cell part	oxidoreductase complex	GO:0005960	glycine cleavage complex
NA	NA	NA	NA	NA	NA	NA	NA	NA	NA	NA	NA	NA	NA	NA	0	NA	NA	NA	0	NA	0	NA	NA	NA	0	NA	NA	NA	NA	Cellular Component	cell part	oxidoreductase complex	GO:0045254	pyruvate dehydrogenase complex
NA	NA	0.003	NA	NA	0.002	NA	NA	0.003	NA	NA	NA	NA	NA	NA	NA	NA	NA	NA	NA	NA	NA	NA	NA	NA	NA	NA	NA	NA	NA	Cellular Component	cell part	protein serine/threonine phosphatase complex//intracellular part	GO:0000159	protein phosphatase type 2A complex
NA	NA	NA	NA	NA	NA	NA	NA	NA	NA	NA	NA	NA	NA	NA	0	NA	NA	0	NA	NA	NA	NA	NA	NA	NA	NA	NA	NA	NA	Cellular Component	cell part	site of polarized growth//cell tip	GO:0035838	growing cell tip
NA	NA	NA	NA	NA	NA	NA	NA	NA	NA	NA	NA	NA	NA	NA	0	NA	NA	0	NA	NA	NA	NA	NA	NA	NA	NA	NA	NA	NA	Cellular Component	extracellular region	extracellular region part	GO:0043230	extracellular organelle
NA	NA	NA	NA	NA	NA	NA	NA	NA	NA	NA	NA	NA	NA	NA	0	NA	NA	0	NA	NA	NA	NA	NA	NA	NA	NA	NA	NA	NA	Cellular Component	extracellular region part	extracellular space	GO:0070062	extracellular exosome
0	NA	NA	NA	NA	NA	NA	NA	NA	NA	NA	NA	NA	NA	NA	NA	NA	0.001	NA	NA	0.001	NA	NA	NA	NA	NA	NA	NA	0.001	NA	Cellular Component	macromolecular complex	catalytic complex	GO:0000118	histone deacetylase complex
NA	NA	NA	NA	NA	NA	NA	NA	NA	NA	NA	NA	NA	NA	NA	NA	NA	0	NA	NA	0	NA	NA	0	NA	NA	0	NA	NA	0	Cellular Component	macromolecular complex	catalytic complex	GO:0005951	carbamoyl-phosphate synthase complex
NA	NA	NA	NA	NA	NA	NA	NA	NA	NA	NA	NA	NA	NA	NA	NA	NA	NA	NA	NA	NA	NA	NA	NA	NA	0	NA	NA	0	NA	Cellular Component	macromolecular complex	catalytic complex	GO:0043033	isoamylase complex
NA	NA	NA	NA	NA	NA	NA	NA	NA	NA	NA	NA	NA	NA	NA	NA	NA	NA	NA	NA	NA	NA	NA	NA	NA	NA	NA	0.003	NA	NA	Cellular Component	macromolecular complex	catalytic complex	GO:0071012	catalytic step 1 spliceosome
NA	NA	0.009	NA	NA	0.007	NA	NA	0.011	NA	NA	NA	NA	NA	NA	NA	NA	NA	NA	NA	NA	NA	NA	NA	NA	NA	NA	NA	NA	NA	Cellular Component	macromolecular complex	catalytic complex	GO:1903293	phosphatase complex
NA	0.019	NA	NA	NA	NA	NA	NA	NA	NA	NA	0.033	NA	NA	NA	NA	NA	NA	NA	NA	NA	NA	NA	NA	NA	NA	NA	NA	NA	NA	Cellular Component	macromolecular complex	catalytic complex	GO:1905348	endonuclease complex
NA	NA	NA	NA	NA	NA	NA	NA	NA	NA	NA	NA	NA	NA	NA	0.004	NA	NA	0.006	NA	NA	0.004	NA	NA	NA	NA	NA	0.009	NA	NA	Cellular Component	macromolecular complex	catalytic complex	GO:1905354	exoribonuclease complex
NA	NA	NA	NA	NA	NA	NA	NA	NA	NA	NA	NA	NA	NA	NA	NA	NA	NA	NA	NA	NA	NA	NA	0.004	NA	NA	NA	NA	NA	NA	Cellular Component	macromolecular complex	catalytic complex	GO:1905360	GTPase complex
0	NA	NA	0.004	NA	0.16	0.198	NA	NA	0	NA	NA	0	NA	NA	NA	NA	NA	NA	NA	0.273	NA	NA	0.21	0.002	NA	0.197	0.221	NA	0.008	Cellular Component	macromolecular complex	catalytic complex	GO:1905368	peptidase complex
NA	NA	NA	NA	NA	NA	0	NA	NA	NA	NA	0.001	NA	NA	0.001	NA	NA	NA	NA	NA	NA	NA	NA	NA	NA	NA	NA	NA	NA	NA	Cellular Component	macromolecular complex//cell part	catalytic complex//intracellular part	GO:0033202	DNA helicase complex
0	NA	NA	0.003	NA	0.132	0.16	NA	NA	0	NA	NA	0.006	NA	NA	NA	NA	NA	NA	NA	0.217	NA	NA	0.165	0.001	NA	0.153	0.176	NA	0.005	Cellular Component	macromolecular complex//cell part	protein complex//intracellular part	GO:0000502	proteasome complex
0.161	0.16	0.007	NA	0.165	NA	NA	0.25	0.256	NA	0.276	NA	0.302	NA	0.294	NA	0.205	NA	NA	0.262	NA	0.004	0.215	0.242	0.158	NA	0.223	NA	0.285	0.282	Cellular Component	macromolecular complex//cell part	protein complex//intracellular part	GO:0005667	transcription factor complex
0.021	NA	NA	NA	NA	NA	0.035	NA	NA	0.03	NA	NA	0.045	NA	NA	NA	NA	NA	NA	NA	NA	NA	NA	NA	0.02	NA	NA	0.036	NA	0.04	Cellular Component	macromolecular complex//cell part	protein complex//intracellular part	GO:0005838	proteasome regulatory particle
NA	NA	NA	NA	NA	NA	NA	NA	NA	NA	NA	NA	NA	NA	NA	NA	NA	NA	NA	NA	NA	NA	NA	NA	NA	NA	NA	NA	NA	0.013	Cellular Component	macromolecular complex//cell part	protein complex//intracellular part	GO:0008540	proteasome regulatory particle, base subcomplex
0.002	NA	NA	NA	NA	NA	0.005	NA	NA	0.004	NA	NA	0.005	NA	NA	NA	NA	NA	NA	NA	NA	NA	NA	NA	0.002	NA	NA	0.004	NA	NA	Cellular Component	macromolecular complex//cell part	protein complex//intracellular part	GO:0008541	proteasome regulatory particle, lid subcomplex
NA	NA	0.003	NA	NA	0.002	NA	NA	NA	NA	NA	NA	NA	NA	0.005	NA	NA	NA	NA	NA	NA	NA	NA	NA	NA	NA	NA	NA	NA	NA	Cellular Component	macromolecular complex//cell part	protein complex//intracellular part	GO:0009330	DNA topoisomerase complex (ATP-hydrolyzing)
0.021	NA	NA	NA	NA	NA	0.035	NA	NA	0.03	NA	NA	0.045	NA	NA	NA	NA	NA	NA	NA	NA	NA	NA	NA	0.02	NA	NA	0.036	NA	0.04	Cellular Component	macromolecular complex//cell part	protein complex//intracellular part	GO:0022624	proteasome accessory complex
0.013	NA	NA	NA	NA	NA	NA	NA	NA	NA	NA	0.024	NA	NA	NA	NA	0.018	NA	NA	NA	NA	NA	0.017	NA	NA	NA	NA	NA	0.023	NA	Cellular Component	macromolecular complex//cell part	protein complex//intracellular part	GO:0030014	CCR4-NOT complex
0.003	NA	NA	NA	NA	NA	NA	NA	NA	NA	NA	0.007	NA	NA	NA	NA	0.005	NA	NA	NA	NA	NA	0.005	NA	NA	NA	NA	NA	0.007	NA	Cellular Component	macromolecular complex//cell part	protein complex//intracellular part	GO:0030015	CCR4-NOT core complex
NA	NA	NA	NA	NA	NA	NA	NA	NA	NA	NA	NA	NA	NA	NA	NA	NA	NA	0	NA	NA	NA	NA	NA	0	NA	NA	NA	NA	NA	Cellular Component	macromolecular complex//cell part	protein complex//intracellular part	GO:0033588	Elongator holoenzyme complex
NA	0	NA	NA	NA	NA	NA	0	NA	NA	0.001	NA	NA	NA	NA	NA	NA	NA	NA	NA	NA	NA	NA	NA	NA	0	NA	NA	NA	NA	Cellular Component	macromolecular complex//cell part	protein complex//tethering complex//intracellular part	GO:0030008	TRAPP complex
0.016	0.425	1	0.401	0.693	1	0.999	0.46	1	0.935	0.118	0.81	0.242	0.355	1	1	0.841	0.824	1	0.531	0.091	0.967	0.11	0.927	0.91	0.379	1	1	0.035	1	Cellular Component	macromolecular complex//cell part	ribonucleoprotein complex//intracellular part	GO:0030529	intracellular ribonucleoprotein complex
NA	NA	NA	NA	NA	NA	NA	NA	NA	NA	NA	NA	NA	NA	NA	NA	NA	NA	0	NA	NA	0	NA	NA	0	NA	NA	0	NA	NA	Cellular Component	macromolecular complex//membrane part	tethering complex//membrane protein complex	GO:0030897	HOPS complex
NA	NA	NA	NA	NA	0.001	NA	NA	0.001	NA	NA	NA	NA	NA	NA	NA	NA	NA	NA	NA	NA	NA	NA	NA	NA	0.001	NA	NA	0.002	NA	Cellular Component	macromolecular complex	protein complex	GO:0000347	THO complex
NA	NA	NA	NA	0	NA	NA	NA	NA	NA	NA	NA	0	NA	NA	NA	NA	NA	NA	NA	NA	NA	0	NA	NA	NA	NA	NA	NA	NA	Cellular Component	macromolecular complex	protein complex	GO:0000439	core TFIIH complex
NA	0.002	NA	NA	NA	NA	NA	NA	NA	NA	NA	NA	NA	NA	0.004	NA	NA	0.002	NA	0.003	0.005	0.002	0.002	0.003	0.002	NA	0.004	NA	NA	NA	Cellular Component	macromolecular complex	protein complex	GO:0000776	kinetochore
NA	NA	NA	NA	NA	NA	NA	NA	NA	NA	NA	NA	NA	NA	NA	NA	0	NA	NA	0	NA	NA	NA	NA	NA	NA	NA	NA	NA	NA	Cellular Component	macromolecular complex	protein complex	GO:0000808	origin recognition complex
NA	NA	NA	NA	NA	NA	NA	NA	NA	NA	NA	NA	NA	NA	NA	NA	NA	NA	0.001	NA	NA	NA	NA	NA	NA	NA	NA	0.002	NA	NA	Cellular Component	macromolecular complex	protein complex	GO:0000974	Prp19 complex
0.027	0.028	0.037	NA	NA	NA	0	NA	NA	0	NA	NA	0	NA	0.055	0.025	NA	NA	0.037	0.049	0.06	0	0.036	0	0	0.033	0.045	NA	NA	0.05	Cellular Component	macromolecular complex	protein complex	GO:0005643	nuclear pore
NA	NA	NA	NA	NA	NA	NA	NA	NA	NA	NA	NA	NA	NA	NA	NA	NA	NA	0	NA	NA	NA	NA	NA	NA	NA	NA	NA	NA	NA	Cellular Component	macromolecular complex	protein complex	GO:0005662	DNA replication factor A complex
NA	NA	NA	NA	NA	NA	NA	NA	NA	NA	NA	NA	NA	NA	NA	NA	NA	NA	NA	NA	0.003	NA	0.001	NA	NA	0.001	NA	NA	0.002	NA	Cellular Component	macromolecular complex	protein complex	GO:0005663	DNA replication factor C complex
NA	0.001	NA	NA	NA	NA	NA	NA	NA	NA	NA	NA	NA	0.002	NA	NA	NA	NA	NA	0	NA	NA	0.001	NA	NA	NA	0.184	NA	0.002	NA	Cellular Component	macromolecular complex	protein complex	GO:0005849	mRNA cleavage factor complex
NA	0	NA	NA	NA	NA	NA	NA	NA	NA	NA	NA	NA	NA	NA	NA	NA	NA	NA	NA	NA	NA	NA	NA	NA	NA	NA	NA	NA	NA	Cellular Component	macromolecular complex	protein complex	GO:0005851	eukaryotic translation initiation factor 2B complex
NA	NA	0.011	NA	NA	0.01	NA	NA	0.014	NA	NA	NA	NA	NA	0.017	NA	NA	NA	NA	NA	NA	NA	NA	NA	NA	NA	NA	NA	NA	NA	Cellular Component	macromolecular complex	protein complex	GO:0005852	eukaryotic translation initiation factor 3 complex
NA	NA	NA	NA	0.075	NA	0.111	0.115	NA	0.111	0.137	NA	NA	0.003	NA	0	0.101	NA	0	NA	NA	0.001	0.103	NA	0.001	NA	NA	0.002	0.136	NA	Cellular Component	macromolecular complex	protein complex	GO:0005875	microtubule associated complex
NA	NA	0.002	NA	NA	NA	NA	NA	0.002	NA	NA	0.002	NA	NA	NA	NA	NA	NA	NA	NA	NA	NA	0.001	NA	NA	NA	NA	NA	NA	NA	Cellular Component	macromolecular complex	protein complex	GO:0005885	Arp2/3 protein complex
0.001	0.001	NA	0.002	NA	NA	NA	0.002	NA	0.002	0.004	NA	NA	0.003	NA	NA	0.002	NA	NA	0.002	NA	NA	NA	NA	0.001	0.002	NA	NA	0.003	NA	Cellular Component	macromolecular complex	protein complex	GO:0008180	COP9 signalosome
NA	NA	NA	NA	NA	NA	0	NA	NA	NA	NA	NA	NA	NA	NA	NA	NA	NA	NA	NA	NA	NA	NA	NA	NA	NA	NA	NA	NA	NA	Cellular Component	macromolecular complex	protein complex	GO:0008278	cohesin complex
NA	NA	NA	NA	NA	NA	NA	NA	NA	NA	NA	NA	NA	NA	NA	NA	NA	NA	NA	0	NA	NA	0	NA	NA	0	NA	NA	0	NA	Cellular Component	macromolecular complex	protein complex	GO:0008290	F-actin capping protein complex
NA	NA	NA	NA	NA	NA	NA	NA	NA	NA	NA	NA	NA	NA	NA	NA	NA	0.003	0.003	NA	NA	0.002	NA	NA	0.002	NA	NA	NA	NA	NA	Cellular Component	macromolecular complex	protein complex	GO:0016459	myosin complex
NA	NA	NA	NA	NA	NA	NA	0.027	NA	NA	0.047	NA	NA	NA	NA	NA	0.026	NA	NA	0.031	NA	NA	0.023	NA	NA	0.021	NA	NA	0	0.033	Cellular Component	macromolecular complex	protein complex	GO:0016592	mediator complex
NA	NA	NA	NA	NA	NA	NA	NA	NA	NA	NA	NA	NA	NA	NA	NA	NA	NA	NA	NA	NA	0	NA	NA	NA	NA	NA	NA	NA	NA	Cellular Component	macromolecular complex	protein complex	GO:0030689	Noc complex
NA	0.001	NA	NA	0.001	NA	NA	0.002	NA	NA	0	NA	NA	0.002	NA	NA	NA	0.001	NA	NA	0.002	NA	NA	NA	0.001	NA	NA	NA	NA	NA	Cellular Component	macromolecular complex	protein complex	GO:0030915	Smc5-Smc6 complex
NA	0	NA	NA	NA	NA	NA	NA	NA	NA	NA	NA	NA	NA	NA	NA	NA	NA	NA	0	NA	NA	0	NA	NA	NA	NA	NA	NA	NA	Cellular Component	macromolecular complex	protein complex	GO:0031080	nuclear pore outer ring
0	NA	NA	NA	0	NA	NA	NA	NA	0	NA	NA	0	NA	NA	0	NA	NA	0	NA	NA	0	NA	NA	0	NA	NA	0	NA	NA	Cellular Component	macromolecular complex	protein complex	GO:0031519	PcG protein complex
NA	NA	NA	NA	NA	NA	NA	NA	NA	NA	NA	NA	NA	NA	NA	NA	NA	0	NA	NA	NA	NA	NA	NA	NA	NA	NA	NA	NA	NA	Cellular Component	macromolecular complex	protein complex	GO:0032545	CURI complex
NA	NA	NA	NA	0	NA	NA	NA	NA	NA	NA	NA	0.001	NA	NA	NA	NA	NA	NA	NA	NA	NA	0	NA	NA	NA	NA	NA	NA	NA	Cellular Component	macromolecular complex	protein complex	GO:0032806	carboxy-terminal domain protein kinase complex
NA	NA	NA	NA	NA	NA	NA	NA	NA	NA	NA	NA	NA	NA	NA	NA	0.019	NA	NA	NA	NA	NA	NA	NA	NA	NA	NA	NA	0.019	NA	Cellular Component	macromolecular complex	protein complex	GO:0032807	DNA ligase IV complex
0	NA	NA	NA	NA	NA	0	NA	NA	NA	NA	NA	NA	NA	NA	NA	NA	NA	NA	NA	NA	NA	NA	NA	NA	NA	NA	NA	NA	NA	Cellular Component	macromolecular complex	protein complex	GO:0033061	DNA recombinase mediator complex
NA	NA	NA	NA	NA	NA	NA	NA	NA	NA	NA	NA	NA	NA	NA	NA	NA	0	NA	NA	NA	NA	NA	NA	NA	NA	NA	NA	NA	NA	Cellular Component	macromolecular complex	protein complex	GO:0034456	UTP-C complex
NA	NA	NA	0	NA	0.001	NA	NA	0	NA	NA	0.001	0.001	NA	0.001	NA	NA	NA	NA	NA	NA	NA	NA	NA	NA	NA	NA	NA	NA	NA	Cellular Component	macromolecular complex	protein complex	GO:0036452	ESCRT complex
NA	NA	NA	NA	NA	NA	NA	NA	NA	NA	NA	NA	NA	NA	NA	NA	NA	NA	NA	NA	NA	NA	NA	NA	NA	0	NA	NA	0.001	NA	Cellular Component	macromolecular complex	protein complex	GO:0042555	MCM complex
NA	NA	NA	NA	NA	NA	NA	NA	NA	NA	NA	NA	0	NA	NA	NA	NA	NA	NA	NA	NA	NA	NA	0	NA	NA	NA	NA	NA	NA	Cellular Component	macromolecular complex	protein complex	GO:0044611	nuclear pore inner ring
0	NA	NA	NA	NA	NA	NA	NA	NA	0	NA	NA	0	NA	NA	NA	NA	NA	NA	NA	NA	NA	NA	NA	NA	NA	NA	NA	NA	NA	Cellular Component	macromolecular complex	protein complex	GO:0070274	RES complex
NA	NA	NA	NA	NA	0.001	NA	NA	NA	NA	NA	NA	0.002	NA	NA	NA	NA	NA	NA	NA	NA	NA	NA	NA	NA	NA	NA	NA	NA	NA	Cellular Component	macromolecular complex	protein complex	GO:0070461	SAGA-type complex
NA	NA	NA	NA	NA	NA	NA	NA	NA	NA	NA	NA	NA	NA	NA	0	NA	NA	NA	NA	NA	NA	NA	NA	0	NA	NA	NA	NA	NA	Cellular Component	macromolecular complex	protein complex	GO:0070545	PeBoW complex
NA	NA	NA	NA	NA	NA	0	NA	NA	NA	NA	0.004	NA	NA	0.004	NA	NA	NA	NA	NA	NA	NA	NA	NA	NA	NA	NA	NA	NA	NA	Cellular Component	macromolecular complex	protein complex	GO:0070603	SWI/SNF superfamily-type complex
0	NA	NA	NA	NA	NA	NA	NA	NA	NA	NA	NA	NA	NA	NA	NA	NA	NA	NA	NA	NA	NA	NA	NA	NA	NA	NA	NA	NA	NA	Cellular Component	macromolecular complex	protein complex	GO:0072379	ER membrane insertion complex
NA	NA	NA	NA	NA	NA	0.006	NA	NA	0.004	NA	NA	0.006	NA	NA	NA	NA	NA	NA	NA	NA	NA	NA	NA	NA	NA	NA	NA	NA	NA	Cellular Component	macromolecular complex	protein complex	GO:0089701	U2AF
0	0	NA	NA	0	NA	0	NA	NA	0	NA	NA	NA	0	NA	NA	0	NA	NA	0	NA	NA	NA	NA	NA	0	NA	0	0	NA	Cellular Component	macromolecular complex	protein complex	GO:1990316	ATG1/ULK1 kinase complex
NA	NA	NA	NA	NA	NA	NA	NA	NA	NA	NA	NA	NA	NA	NA	NA	NA	NA	NA	NA	NA	0	NA	NA	0	NA	NA	NA	NA	NA	Cellular Component	macromolecular complex	protein complex	GO:1990423	RZZ complex
NA	NA	NA	NA	NA	NA	NA	0.068	NA	NA	0.095	NA	NA	NA	NA	0	0.065	NA	0	0.077	NA	0	0.059	NA	0.044	0.052	0.067	0.073	NA	NA	Cellular Component	macromolecular complex	protein complex//tethering complex	GO:0000145	exocyst
NA	NA	NA	NA	NA	NA	NA	NA	NA	NA	NA	NA	NA	NA	NA	NA	0	NA	0	NA	0	0	NA	NA	NA	NA	0	NA	NA	0	Cellular Component	macromolecular complex	protein complex//tethering complex	GO:0000938	GARP complex
NA	NA	NA	NA	NA	NA	NA	NA	NA	NA	NA	NA	NA	NA	NA	NA	NA	0.001	NA	NA	0.002	NA	0.001	NA	NA	NA	NA	NA	NA	0.001	Cellular Component	macromolecular complex	protein complex//tethering complex	GO:0017119	Golgi transport complex
NA	NA	NA	NA	NA	NA	NA	NA	NA	NA	NA	NA	NA	NA	NA	NA	NA	NA	NA	NA	NA	NA	0.007	0.007	NA	NA	0.01	NA	NA	0	Cellular Component	macromolecular complex	protein-DNA complex	GO:0000782	telomere cap complex
NA	NA	NA	NA	NA	NA	NA	NA	NA	NA	NA	NA	NA	NA	NA	NA	NA	NA	0.002	NA	NA	NA	NA	NA	NA	NA	0.003	NA	NA	NA	Cellular Component	macromolecular complex	protein-DNA complex	GO:0030894	replisome
NA	NA	NA	NA	NA	NA	NA	NA	NA	NA	NA	NA	NA	NA	NA	NA	NA	NA	NA	NA	NA	NA	NA	NA	NA	NA	0	NA	NA	NA	Cellular Component	macromolecular complex	protein-DNA complex	GO:1990077	primosome complex
0.001	NA	NA	NA	0.001	NA	NA	NA	NA	0.002	NA	NA	0.003	NA	NA	0.001	NA	NA	0.001	NA	NA	0	NA	NA	0.001	NA	NA	0	NA	NA	Cellular Component	macromolecular complex	transcriptional repressor complex	GO:0090568	nuclear transcriptional repressor complex
0.006	NA	NA	NA	NA	NA	0.011	NA	NA	0.009	NA	NA	0.013	NA	NA	NA	0.009	NA	0.008	NA	NA	NA	0.009	NA	NA	0.008	NA	NA	NA	NA	Cellular Component	membrane//cell part	membrane part//oxidoreductase complex	GO:0009654	photosystem II oxygen evolving complex
0	0.019	0.223	0.212	0	0.801	0.167	0	0.306	0.001	0.001	0.893	0.001	0.38	0.948	NA	0.002	0.024	NA	0	0.434	0.539	0.002	0.306	NA	0.124	0.02	0.354	0.006	0.381	Cellular Component	membrane//cell part	nuclear outer membrane-endoplasmic reticulum membrane network//membrane part	GO:0005789	endoplasmic reticulum membrane
0.001	0.074	0.662	NA	0	NA	NA	0.002	NA	NA	0.139	NA	0.003	0.003	0.145	0.073	0.001	NA	0.096	0.128	NA	0.073	0.104	NA	0.001	0.09	NA	0.123	0.138	NA	Cellular Component	membrane//cell part	outer membrane//whole membrane//intracellular part	GO:0031968	organelle outer membrane
0.255	0.261	1	1	0.208	1	0.372	0.741	1	0.577	1	1	0.07	0.881	0.979	0.095	0.676	0.976	0.121	0.001	0.911	0.005	0.171	0.305	0.052	0.662	0.454	0.033	0.006	0.577	Cellular Component	membrane-enclosed lumen//organelle//organelle part//cell part	organelle lumen//intracellular organelle//intracellular part	GO:0070013	intracellular organelle lumen
NA	NA	NA	NA	NA	NA	0.183	0.05	NA	NA	0.076	NA	NA	NA	NA	NA	NA	NA	NA	NA	NA	NA	NA	NA	NA	0.037	NA	NA	NA	NA	Cellular Component	membrane//macromolecular complex	membrane part//transporter complex	GO:1902495	transmembrane transporter complex
0	NA	0.082	0	0.065	0.001	0.1	0.104	NA	0	0.126	0.11	0	0.123	NA	NA	0.001	0.001	0.083	0.111	0.003	0.064	0.089	0.001	NA	0.08	0.095	0.108	0	0.002	Cellular Component	membrane//membrane part	coated membrane//membrane protein complex	GO:0030117	membrane coat
NA	NA	0.001	NA	NA	0.001	NA	NA	0.001	NA	NA	NA	NA	NA	NA	NA	NA	NA	NA	NA	NA	NA	NA	NA	NA	NA	NA	NA	NA	NA	Cellular Component	membrane//membrane part	endoplasmic reticulum membrane	GO:0098554	cytoplasmic side of endoplasmic reticulum membrane
NA	NA	0.016	NA	0.012	0.015	NA	NA	0.021	NA	0.031	NA	NA	NA	NA	NA	NA	NA	NA	NA	NA	NA	NA	NA	NA	NA	NA	NA	NA	NA	Cellular Component	membrane//membrane part	endoplasmic reticulum membrane//intrinsic component of membrane	GO:0031227	intrinsic component of endoplasmic reticulum membrane
0.078	NA	NA	NA	NA	0.093	0.002	0.12	0.133	0.002	0.142	0.129	0	NA	0.147	NA	0.002	0.094	0.001	NA	0.004	NA	0.001	0	0.001	0.092	NA	0.126	0.141	0.14	Cellular Component	membrane	membrane part	GO:0019898	extrinsic component of membrane
0.018	0.986	0.083	0.949	0.833	0.031	0.034	1	0.757	0.895	0.919	0.38	0.115	0.984	0.953	0.177	0.36	0.775	0.682	0.645	1	1	1	0.821	0.792	1	0.075	0.282	1	0.277	Cellular Component	membrane	membrane part	GO:0031224	intrinsic component of membrane
NA	0.595	0.054	NA	NA	NA	NA	0.017	0.757	NA	0.206	0.18	NA	0.765	0.232	NA	0.676	NA	NA	0.776	0.797	0.605	NA	NA	0.575	0.655	0.683	NA	0.213	NA	Cellular Component	membrane	membrane part	GO:0044455	mitochondrial membrane part
NA	0.717	0.738	NA	NA	NA	NA	0.042	NA	NA	0.328	0.875	NA	0.856	0.936	NA	0.212	NA	NA	0.321	NA	NA	0.778	NA	NA	0.757	NA	NA	0.049	NA	Cellular Component	membrane	membrane part	GO:0070469	respiratory chain
0.02	NA	0	NA	NA	0.025	NA	NA	0.037	0.029	NA	NA	0	NA	NA	NA	NA	NA	0.027	NA	NA	NA	NA	0.031	NA	NA	NA	NA	NA	NA	Cellular Component	membrane	membrane part	GO:0098552	side of membrane
NA	NA	NA	NA	NA	NA	0	NA	0	0	NA	0	0	NA	NA	NA	NA	0	NA	NA	0	NA	NA	0	0	NA	NA	0	NA	NA	Cellular Component	membrane//membrane part	membrane part//extrinsic component of membrane	GO:0005942	phosphatidylinositol 3-kinase complex
0.073	NA	0.654	NA	NA	NA	NA	NA	NA	NA	0.134	NA	0.003	NA	NA	0.07	0.101	NA	0.092	NA	NA	0.07	NA	NA	0.068	0.088	NA	0.118	NA	NA	Cellular Component	membrane//organelle//organelle part//membrane part	organelle membrane//organelle part//intrinsic component of membrane	GO:0031300	intrinsic component of organelle membrane
0.932	0.939	0.577	1	NA	0.9	NA	0.008	0.534	0.979	0.784	0.27	NA	0.988	0.055	0.939	0.188	NA	NA	0.769	0.797	0.533	0.626	0.73	0.484	0.418	0.634	NA	0.073	1	Cellular Component	membrane//organelle part//cell part	organelle membrane//intracellular part	GO:0019866	organelle inner membrane
NA	NA	NA	NA	NA	NA	NA	0.001	NA	NA	NA	NA	NA	NA	NA	NA	NA	NA	NA	NA	NA	NA	NA	NA	NA	NA	NA	NA	0.001	NA	Cellular Component	membrane//organelle part//membrane part	organelle membrane//intracellular organelle part//extrinsic component of membrane	GO:0031312	extrinsic component of organelle membrane
0	0.12	0.004	0.003	0.038	0.003	0.175	0.188	0.202	0	0.21	0.191	0	0.007	0.223	NA	0.004	0.003	NA	0.006	0.241	0.121	0.004	0.184	NA	0.146	0.005	0.194	0	NA	Cellular Component	membrane//organelle part	organelle membrane	GO:0012506	vesicle membrane
NA	NA	0.389	0.014	0.011	NA	NA	NA	NA	NA	NA	NA	NA	NA	NA	NA	NA	0.012	NA	NA	0.026	NA	NA	0.015	NA	0.365	NA	NA	NA	0.019	Cellular Component	membrane//organelle part	organelle membrane	GO:0031965	nuclear membrane
NA	0.911	0.576	1	0.952	NA	NA	0.013	1	NA	0.907	0.88	NA	0.984	0.57	NA	0.011	NA	NA	0.159	1	0.681	0.341	NA	0.627	0.069	0.998	NA	0.031	NA	Cellular Component	membrane//organelle part	organelle membrane	GO:0031966	mitochondrial membrane
0	0	NA	0.547	0	0.299	0.626	0	0.002	0.1	0.014	0.009	0.154	0	0.071	0.052	0.085	0.557	0.013	0	0.156	0.505	0.085	0.663	0.002	0.311	NA	0.645	0.678	0.266	Cellular Component	membrane//organelle part	organelle membrane	GO:0042170	plastid membrane
0	0.049	0	0.001	0	0	0.003	0.042	0	0.003	0.068	0	0	0.037	0	0.007	0	0.021	0	0	0.005	0	0.019	0	0	0.001	0	0	0	0.005	Cellular Component	membrane//organelle part	organelle membrane	GO:0098588	bounding membrane of organelle
NA	NA	NA	NA	NA	NA	NA	NA	NA	NA	NA	NA	0.009	NA	NA	NA	NA	NA	0.005	NA	NA	NA	NA	0.006	NA	NA	NA	NA	NA	NA	Cellular Component	membrane part//cell part	extrinsic component of membrane//plasma membrane part	GO:0019897	extrinsic component of plasma membrane
0.594	0.967	0.672	0.656	1	0.69	0.777	1	NA	NA	1	0.854	0.88	0.978	1	0.031	0.714	NA	0.295	0.441	0.884	0.637	0.572	NA	0.588	0.687	0.729	0.844	1	0.462	Cellular Component	membrane part//cell part	intrinsic component of membrane//plasma membrane part	GO:0031226	intrinsic component of plasma membrane
NA	NA	NA	NA	NA	NA	NA	NA	NA	NA	NA	NA	NA	NA	NA	NA	0	NA	NA	NA	NA	NA	NA	NA	NA	NA	NA	NA	NA	NA	Cellular Component	membrane part//cell part	plasma membrane part//cell leading edge	GO:0031256	leading edge membrane
NA	0.003	NA	NA	0.004	NA	NA	0.005	NA	NA	0.01	NA	NA	NA	NA	0.003	0.005	NA	0.004	NA	NA	0.003	NA	NA	NA	0.004	NA	0.006	0.007	NA	Cellular Component	membrane part//cell part	plasma membrane part	GO:0000148	1,3-beta-D-glucan synthase complex
0.005	NA	NA	NA	NA	NA	NA	NA	NA	0.007	NA	NA	0	NA	NA	NA	NA	NA	0.006	NA	NA	NA	NA	0.007	NA	NA	NA	NA	NA	NA	Cellular Component	membrane part//cell part	plasma membrane part	GO:0009898	cytoplasmic side of plasma membrane
NA	NA	NA	NA	NA	NA	NA	NA	NA	NA	NA	NA	NA	NA	NA	NA	0.004	NA	NA	NA	NA	NA	NA	NA	NA	NA	NA	NA	NA	NA	Cellular Component	membrane part//cell part	plasma membrane part	GO:0098590	plasma membrane region
NA	0.003	NA	NA	NA	NA	NA	0.005	NA	NA	0.009	NA	NA	0.007	NA	NA	0.004	NA	NA	0.005	NA	NA	NA	NA	NA	NA	NA	NA	0.006	NA	Cellular Component	membrane part//cell part	plasma membrane part//respiratory chain	GO:0070470	plasma membrane respiratory chain
NA	NA	NA	NA	NA	NA	NA	0.013	NA	NA	0.023	NA	NA	NA	NA	NA	NA	NA	NA	NA	NA	NA	NA	NA	NA	0.01	NA	NA	NA	NA	Cellular Component	membrane part//cell part	transmembrane transporter complex//intracellular part//oxidoreductase complex	GO:0045275	respiratory chain complex III
0.015	0.984	0.074	0.941	0.813	0.025	0.029	1	0.731	0.876	0.907	0.347	0.101	0.98	0.948	0.161	0.33	0.745	0.648	0.647	1	1	1	0.795	0.765	1	0.065	0.254	1	0.279	Cellular Component	membrane part	intrinsic component of membrane	GO:0016021	integral component of membrane
NA	NA	NA	0	NA	NA	NA	NA	NA	NA	NA	NA	NA	NA	NA	NA	NA	NA	NA	NA	NA	NA	NA	NA	NA	NA	NA	NA	NA	NA	Cellular Component	membrane part	membrane protein complex	GO:0000813	ESCRT I complex
NA	NA	NA	NA	NA	NA	NA	NA	0	NA	NA	NA	NA	NA	NA	NA	NA	NA	NA	NA	NA	NA	NA	NA	NA	NA	NA	NA	NA	NA	Cellular Component	membrane part	membrane protein complex	GO:0000814	ESCRT II complex
NA	NA	NA	0	NA	0	NA	NA	0	NA	NA	0	0	NA	0	NA	NA	NA	NA	NA	NA	NA	NA	NA	NA	NA	NA	NA	NA	NA	Cellular Component	membrane part	membrane protein complex	GO:0000815	ESCRT III complex
NA	NA	NA	0.004	0.003	0.003	0.005	NA	NA	0.004	NA	NA	0.006	NA	NA	NA	NA	0.003	0.003	NA	0.006	NA	NA	0	NA	NA	0.005	NA	0.006	0.005	Cellular Component	membrane part	membrane protein complex	GO:0030119	AP-type membrane coat adaptor complex
NA	0.039	NA	NA	0.038	NA	NA	NA	NA	NA	NA	NA	NA	0.075	NA	NA	NA	NA	NA	NA	NA	NA	0.051	NA	NA	NA	NA	NA	0.069	NA	Cellular Component	membrane part	membrane protein complex	GO:0031201	SNARE complex
NA	NA	NA	NA	0	NA	NA	NA	NA	NA	0	NA	NA	NA	NA	NA	NA	NA	NA	NA	NA	NA	NA	NA	NA	NA	NA	NA	NA	NA	Cellular Component	membrane part	membrane protein complex	GO:0072546	ER membrane protein complex
NA	NA	NA	NA	NA	NA	NA	0	NA	NA	NA	NA	NA	NA	NA	NA	NA	NA	NA	NA	NA	NA	NA	NA	NA	NA	NA	NA	0	NA	Cellular Component	membrane part	mitochondrial membrane part	GO:0031314	extrinsic component of mitochondrial inner membrane
NA	NA	NA	NA	NA	NA	0	NA	0	0	NA	0	0	NA	NA	NA	NA	0	NA	NA	0	NA	NA	0	0.069	NA	NA	0	NA	NA	Cellular Component	membrane part	phosphatidylinositol 3-kinase complex	GO:0035032	phosphatidylinositol 3-kinase complex, class III
NA	0.479	NA	NA	NA	NA	NA	0.007	NA	NA	0.131	NA	NA	0.653	NA	NA	0.085	NA	NA	0.671	NA	NA	0.571	NA	NA	0.536	NA	NA	0.129	NA	Cellular Component	membrane part	respiratory chain//membrane protein complex	GO:0098803	respiratory chain complex
0.012	NA	0.017	NA	NA	0.015	NA	NA	0.022	0.018	NA	NA	0	NA	NA	NA	NA	NA	0.016	NA	NA	NA	NA	0.018	NA	NA	NA	NA	NA	NA	Cellular Component	membrane part	side of membrane	GO:0098562	cytoplasmic side of membrane
NA	NA	0	NA	NA	NA	NA	NA	NA	NA	NA	NA	NA	NA	NA	NA	NA	NA	NA	NA	NA	NA	NA	NA	NA	NA	NA	NA	NA	NA	Cellular Component	membrane part	side of membrane	GO:0098572	stromal side of plastid thylakoid membrane
NA	NA	NA	NA	NA	NA	0.005	NA	NA	NA	NA	NA	NA	NA	NA	NA	NA	NA	NA	NA	NA	NA	NA	NA	NA	NA	NA	NA	NA	NA	Cellular Component	membrane part	transmembrane transporter complex	GO:0034702	ion channel complex
NA	NA	NA	NA	NA	NA	NA	NA	NA	NA	NA	NA	NA	NA	NA	NA	0	NA	NA	NA	NA	NA	NA	NA	NA	NA	NA	NA	NA	NA	Cellular Component	membrane	plasma membrane region	GO:0031253	cell projection membrane
0.101	0.025	0.003	0.346	0	0.001	0.015	0.359	0	0.942	0.153	0	0	0.266	0	0.3	0.009	0.002	0	0	0.001	0.053	0.089	0	0.662	0.074	0	0.021	0	0	Cellular Component	membrane	whole membrane	GO:0005774	vacuolar membrane
0.494	0.035	NA	0	0.035	0.042	0.013	NA	0	0.011	0.079	0.061	0.017	0.07	0.068	NA	NA	0.555	0.045	NA	0.019	0.507	0.047	0.053	NA	0.527	0.561	0.058	0.064	0.628	Cellular Component	membrane	whole membrane	GO:0010008	endosome membrane
0	0.019	0.026	0	0.02	NA	0.031	NA	NA	0	NA	NA	0	0.042	NA	NA	NA	0.021	NA	0.034	0.042	NA	0.026	NA	NA	NA	0.033	NA	0	NA	Cellular Component	membrane	whole membrane	GO:0030658	transport vesicle membrane
NA	NA	0.041	NA	NA	NA	0.049	0.049	NA	0.044	0.075	NA	0	0.063	NA	NA	0	0.036	NA	0	0.068	0.028	0.042	NA	NA	0.037	0.051	0.051	0	NA	Cellular Component	membrane	whole membrane	GO:0030660	Golgi-associated vesicle membrane
0	0.056	0.071	0.001	0.014	NA	0.085	0.089	NA	0	0.115	NA	0	0.002	NA	NA	0.001	0.067	NA	0.001	0.113	0.055	0.001	NA	NA	0.069	0.084	0.094	0	NA	Cellular Component	membrane	whole membrane	GO:0030662	coated vesicle membrane
0	NA	NA	0.008	NA	NA	NA	NA	NA	0	NA	NA	0	NA	NA	NA	NA	NA	NA	NA	NA	0.005	NA	NA	0.005	NA	NA	0.01	NA	NA	Cellular Component	membrane	whole membrane	GO:0031903	microbody membrane
NA	0.001	NA	NA	0.001	NA	NA	NA	NA	NA	NA	NA	NA	NA	NA	NA	0.002	NA	NA	NA	NA	NA	NA	NA	0.001	0.002	NA	NA	0.003	NA	Cellular Component	membrane	whole membrane	GO:0034045	pre-autophagosomal structure membrane
NA	NA	0.005	NA	NA	NA	NA	NA	NA	NA	NA	NA	0.007	NA	NA	NA	NA	NA	NA	NA	NA	NA	NA	NA	NA	NA	NA	NA	NA	NA	Cellular Component	nucleoid	plastid nucleoid	GO:0009508	plastid chromosome
NA	NA	0	NA	NA	0.001	NA	NA	0.001	NA	NA	0.002	NA	NA	0.002	0.001	NA	NA	0.001	NA	NA	NA	NA	NA	0	NA	NA	NA	NA	NA	Cellular Component	nucleoid	plastid nucleoid	GO:0042644	chloroplast nucleoid
0	0	0.011	0.006	0	0.006	0	0	0	0	0.004	0	0	0.011	0	0	0	0.003	0	0	0	0	0	0	0	0	0	0	0	0	Cellular Component	organelle//cell part	intracellular organelle//organelle part//intracellular part	GO:0044446	intracellular organelle part
NA	NA	NA	NA	NA	NA	NA	NA	NA	NA	NA	NA	NA	NA	NA	0	NA	NA	0	NA	NA	NA	NA	NA	NA	NA	NA	NA	NA	NA	Cellular Component	organelle//extracellular region part	extracellular organelle	GO:1903561	extracellular vesicle
0	0.035	0.002	0	0.149	0.001	0.001	0.446	0	0	0.004	0	0	0.034	0	0	0.005	0.001	0	0.107	0	0	0.061	0	0	0	0.017	0	0.002	0	Cellular Component	organelle	intracellular organelle	GO:0097708	intracellular vesicle
0	0.041	0.002	0	0.16	0.001	0.002	0.469	0	0	0.005	0	0	0.039	0	0	0.006	0.002	0	0.117	0	0	0.068	0	0	0	0.02	0	0.003	0	Cellular Component	organelle	membrane-bounded organelle	GO:0031982	vesicle
0	0	0	0.001	0	0	0.001	0	0	0	0	0	0	0	0	0	0	0	0	0	0	0	0	0	0	0	0	0	0	0	Cellular Component	organelle	membrane-bounded organelle//intracellular organelle	GO:0043231	intracellular membrane-bounded organelle
0	0.022	0	0.003	0	0.001	0.379	0.001	0	0.072	0.078	0	0	0.051	0	0.195	0	0.053	0	0	0.017	0.003	0.017	0	0.001	0	0	0.02	0	0.048	Cellular Component	organelle	membrane-bounded organelle//organelle part	GO:0031090	organelle membrane
0.494	0.122	1	1	0.657	1	0.305	0.672	1	0.976	0.975	0.556	0.6	0.086	0.92	0.154	0.298	0.849	0.018	0.003	0.241	0.251	0	0.812	0	0.285	0.907	1	0.001	1	Cellular Component	organelle	non-membrane-bounded organelle//intracellular organelle	GO:0043232	intracellular non-membrane-bounded organelle
0	0	0	0	0.001	0.001	0.002	0	0	0	0.066	0	0	0.005	0	0	0	0.058	0	0	0.002	0	0	0.001	0	0	0.095	0.047	0	0.001	Cellular Component	organelle//organelle part//cell part	membrane-bounded organelle//intracellular organelle part//envelope	GO:0031967	organelle envelope
0.255	0.261	1	1	0.208	1	0.372	0.741	1	0.577	1	1	0.07	0.881	0.979	0.095	0.676	0.976	0.121	0.001	0.911	0.005	0.171	0.305	0.052	0.662	0.454	0.033	0.006	0.577	Cellular Component	organelle	organelle part	GO:0043233	organelle lumen
NA	NA	NA	NA	NA	NA	0	NA	NA	0	NA	NA	0	NA	NA	NA	NA	NA	NA	NA	0	NA	NA	NA	NA	NA	NA	NA	NA	NA	Cellular Component	organelle	organelle part	GO:0044232	organelle membrane contact site
0.002	0.071	0.037	0.985	0	1	0.063	0	0.227	0.013	0.001	0.275	0	0.38	0.477	0	0.003	0.836	0.041	0.003	0.724	0.17	0.059	0.23	0.399	0	0.127	0.012	0.017	0.175	Cellular Component	organelle//organelle part	membrane-bounded organelle//intracellular organelle part	GO:0031984	organelle subcompartment
0.855	0.211	0.901	NA	0.911	0.94	0	0.863	1	0.954	0.61	0.149	0.66	0.586	0.039	0.868	0.436	0.082	0.468	0.013	0.042	0.063	0.001	0.128	0.054	0.778	0.11	0.415	0.908	0.03	Cellular Component	organelle part	intracellular organelle part	GO:0044427	chromosomal part
0	0.085	1	0.777	0.186	1	0.002	0.994	1	0	1	0.699	0	0.867	0.545	0.571	0.293	0.787	0.522	0.003	0.038	0.031	0.341	0.109	0.003	0.359	0.212	0.498	0.04	0.453	Cellular Component	organelle part	intracellular organelle part	GO:0044428	nuclear part
0.999	0.879	0.907	0.94	1	NA	0.999	0	1	1	0.919	1	1	0.982	0.703	0.501	0.033	NA	1	0.094	1	0.205	0.153	NA	0.483	0.028	1	1	0.003	1	Cellular Component	organelle part	intracellular organelle part	GO:0044429	mitochondrial part
0.932	NA	0.528	NA	0.501	NA	0.615	0.007	0.634	0.598	0.674	0.65	NA	0.01	NA	0.002	0.081	0.543	0	0.661	0.484	0.001	0	0.99	0	0.526	NA	0.05	0.122	NA	Cellular Component	organelle part	intracellular organelle part	GO:0044430	cytoskeletal part
0.236	0.89	0	NA	0.406	0.432	0.001	0.027	0.002	0.085	0.001	0	0	0.618	0	0	0	0.095	0.001	0	0	0	0.119	0.001	0.005	0	0.344	0	0	0	Cellular Component	organelle part	intracellular organelle part	GO:0044431	Golgi apparatus part
0	0.031	0.285	0.263	0	0.861	0.218	0.001	0.072	0.002	0.001	0.934	0.001	0.439	0.978	0.774	0.004	0.039	0.879	0.001	0.516	0.612	0.004	0.388	0.765	0.169	0.031	0.001	0.011	0.174	Cellular Component	organelle part	intracellular organelle part	GO:0044432	endoplasmic reticulum part
0	0.01	0.016	0	0.097	0	0.008	0.022	0	0	0.001	0.026	0	0.034	0.034	NA	0	0.003	0.016	0.028	0	0.003	0.017	0.019	NA	0.004	0	0.026	0	0.188	Cellular Component	organelle part	intracellular organelle part	GO:0044433	cytoplasmic vesicle part
0	0	0.01	0	0	0	0	0	0	0	0.001	0	0	0	0	0	0.014	0.008	0	0.003	0.004	0	0	0	0	0	0.023	0.008	0.043	0.003	Cellular Component	organelle part	intracellular organelle part	GO:0044435	plastid part
0.101	0.025	0.003	0.346	0	0.001	0.015	0.359	0	0.942	0.153	0	0	0.266	0	0.3	0.009	0.002	0	0	0.001	0.053	0.089	0	0.662	0.074	0	0.021	0	0	Cellular Component	organelle part	intracellular organelle part	GO:0044437	vacuolar part
0	NA	NA	0.009	NA	NA	NA	NA	NA	0	NA	NA	0	NA	NA	NA	NA	NA	NA	0.012	NA	0.006	NA	NA	0.006	NA	NA	0.012	0.013	NA	Cellular Component	organelle part	intracellular organelle part	GO:0044438	microbody part
NA	NA	NA	NA	NA	NA	NA	NA	NA	NA	0.01	NA	0.008	NA	NA	NA	0.005	NA	NA	NA	NA	NA	NA	NA	NA	0.005	NA	NA	NA	NA	Cellular Component	organelle part	intrinsic component of organelle membrane	GO:0031228	intrinsic component of Golgi membrane
0.073	NA	0.654	NA	NA	NA	NA	NA	NA	NA	0.134	NA	0.003	NA	NA	0.07	0.101	NA	0.092	NA	NA	0.07	NA	NA	0.068	0.088	NA	0.118	NA	NA	Cellular Component	organelle part	intrinsic component of organelle membrane	GO:0031301	integral component of organelle membrane
0.001	NA	NA	NA	NA	NA	NA	NA	NA	NA	NA	NA	0.002	NA	NA	0.001	NA	NA	0.001	NA	NA	0.001	NA	NA	0.001	NA	NA	0.002	NA	NA	Cellular Component	organelle part	intrinsic component of organelle membrane	GO:0031350	intrinsic component of plastid membrane
NA	NA	NA	NA	NA	NA	0	NA	NA	0	NA	NA	0	NA	NA	NA	NA	NA	NA	NA	0	NA	NA	NA	NA	NA	NA	NA	NA	NA	Cellular Component	organelle part	organelle membrane contact site	GO:0071561	nucleus-vacuole junction
NA	NA	NA	NA	0.229	NA	0.303	0	NA	0.32	0.363	NA	NA	0.001	NA	0.008	0.014	NA	0	0.351	0.407	0.219	0.014	NA	0	0.255	NA	0.021	0.022	NA	Cellular Component	supramolecular complex	supramolecular polymer	GO:0099512	supramolecular fiber
NA	NA	NA	NA	NA	NA	NA	NA	NA	NA	NA	NA	NA	NA	NA	NA	NA	NA	NA	NA	NA	NA	NA	NA	NA	0.001	NA	NA	NA	0.002	Cellular Component	virion part	viral membrane	GO:0019031	viral envelope
0.121	0.118	0.146	NA	0.002	NA	NA	0	NA	NA	0.009	NA	0.833	0	NA	0.696	0.156	0.003	0.154	0.196	0.008	NA	NA	0.182	0.69	NA	NA	0.81	NA	NA	Cellular Component	virion	virion part	GO:0019028	viral capsid
NA	NA	NA	NA	NA	NA	NA	NA	NA	NA	NA	NA	NA	NA	NA	NA	NA	NA	NA	NA	NA	NA	NA	NA	NA	0.001	NA	NA	NA	0.002	Cellular Component	virion	virion part	GO:0036338	viral membrane
0.108	0.104	0.129	NA	0.002	NA	NA	0	NA	NA	0.007	NA	NA	0	NA	NA	0.138	0.002	NA	0.176	0.006	NA	NA	0.16	NA	NA	NA	NA	NA	NA	Cellular Component	virion//virion part	virion part//viral capsid	GO:0019013	viral nucleocapsid
NA	0.001	NA	NA	0.001	NA	NA	0.001	NA	NA	0.002	NA	NA	0.001	NA	NA	NA	0.001	NA	0.001	NA	NA	NA	0.001	NA	NA	0.001	NA	NA	NA	Molecular Function	antioxidant activity	peroxidase activity	GO:0016688	L-ascorbate peroxidase activity
0.052	NA	NA	0	0	NA	0.076	NA	NA	NA	NA	NA	0.1	0.094	NA	NA	NA	0	0	NA	0.102	0	NA	0	NA	NA	0.075	0.084	NA	0.001	Molecular Function	binding	amide binding	GO:0042277	peptide binding
0.009	0.009	NA	NA	0	NA	NA	0.014	0.017	NA	0.025	NA	0.019	0	NA	NA	NA	0	0.012	NA	NA	NA	NA	0.013	NA	NA	0.017	NA	NA	NA	Molecular Function	binding	carbohydrate binding//small molecule binding	GO:0048029	monosaccharide binding
0.001	NA	NA	NA	NA	NA	NA	NA	NA	NA	NA	NA	NA	NA	NA	NA	NA	NA	NA	NA	NA	NA	NA	NA	NA	NA	NA	NA	NA	NA	Molecular Function	binding	carbohydrate derivative binding	GO:0008061	chitin binding
0.158	0.14	0.008	0.316	0.442	0.192	0.063	0.56	0.313	0.005	0.37	0.303	0.254	0.078	0.105	0.414	0.988	0.132	0.001	0.927	0.006	0.017	0.11	0.108	0.043	0.003	0.039	0.111	0.255	0.287	Molecular Function	binding	carbohydrate derivative binding	GO:0032553	ribonucleotide binding
NA	NA	NA	NA	0.042	NA	NA	NA	NA	NA	NA	NA	NA	0.083	NA	NA	NA	NA	NA	NA	NA	NA	NA	NA	NA	NA	NA	NA	NA	NA	Molecular Function	binding	chromatin binding//macromolecular complex binding	GO:0031491	nucleosome binding
0.013	0.272	NA	0.316	0.014	0.301	0.028	0.394	0.382	0.384	NA	0.033	0.045	0.042	0.002	0	0.328	0	0	0.035	0	0	0.341	0.389	0.011	0.311	0.344	0	0.447	0.037	Molecular Function	binding	cofactor binding	GO:0030170	pyridoxal phosphate binding
0.49	0.489	NA	0.353	0.976	0.559	0.22	0.717	0.047	0	0.772	1	1	0.317	0.355	0.113	0.175	0.087	1	0.752	0.055	0.124	0.191	0	0.106	0.025	0.039	1	0.758	0.07	Molecular Function	binding	cofactor binding	GO:0050662	coenzyme binding
NA	NA	NA	NA	NA	NA	NA	NA	NA	NA	NA	NA	NA	NA	NA	0	NA	NA	0.001	NA	NA	NA	NA	0.001	NA	NA	0.001	0.001	NA	NA	Molecular Function	binding	drug binding//amide binding//organic cyclic compound binding	GO:0010013	N-1-naphthylphthalamic acid binding
NA	NA	NA	NA	NA	NA	0	NA	NA	0.022	NA	NA	0	NA	NA	NA	NA	0.018	NA	NA	NA	NA	NA	NA	NA	NA	NA	NA	NA	NA	Molecular Function	binding	drug binding//organic cyclic compound binding//heterocyclic compound binding	GO:0005527	macrolide binding
NA	0.002	NA	NA	NA	NA	0.004	NA	NA	0.003	0.006	NA	NA	NA	NA	NA	NA	NA	NA	NA	NA	NA	NA	NA	NA	NA	NA	NA	NA	NA	Molecular Function	binding	fatty acid derivative binding//sulfur compound binding	GO:0000062	fatty-acyl-CoA binding
0.06	0.097	0.013	0.347	0.169	0.051	0.011	0.347	0.055	0.001	0.363	0.281	0.061	0.023	0.019	0.114	0.724	0.013	0	0.83	0.001	0.002	0.091	0.001	0.001	0.002	0.035	0.008	0.389	0.06	Molecular Function	binding	ion binding	GO:0043168	anion binding
0.058	0.232	1	1	0.161	1	0.579	1	1	1	0.424	0.841	0.892	0.097	0.975	0.058	0.136	0.872	1	0.015	0.573	0.234	0.114	1	0.858	0.666	0.365	0.536	0.318	1	Molecular Function	binding	ion binding	GO:0043169	cation binding
NA	NA	NA	NA	NA	NA	NA	NA	NA	NA	NA	NA	NA	NA	NA	NA	0	NA	NA	0	NA	NA	0	NA	NA	0	NA	NA	0	NA	Molecular Function	binding	lipid binding//carbohydrate derivative binding	GO:0001530	lipopolysaccharide binding
NA	NA	NA	NA	NA	0.004	0.006	NA	NA	0.004	NA	NA	NA	NA	NA	NA	NA	NA	NA	NA	NA	NA	NA	NA	NA	NA	NA	NA	NA	NA	Molecular Function	binding	lipid binding	GO:0005504	fatty acid binding
NA	NA	0.223	0.228	0.838	0.007	NA	0.114	0.013	NA	0.313	NA	0.02	NA	0.02	NA	0.237	NA	0.24	NA	0.357	0.005	NA	0.011	0.005	NA	NA	0.296	NA	0.016	Molecular Function	binding	lipid binding	GO:0005543	phospholipid binding
NA	0.008	NA	NA	0.009	NA	NA	NA	NA	NA	NA	NA	NA	0.019	NA	NA	NA	NA	NA	NA	NA	NA	NA	NA	NA	NA	NA	NA	NA	NA	Molecular Function	binding	lipid binding//organic cyclic compound binding	GO:0005496	steroid binding
NA	0.045	NA	NA	0.043	NA	NA	NA	NA	NA	0.001	0.076	NA	0.085	NA	0	0.066	0.052	NA	0.078	0.093	NA	0.06	0.068	0	NA	NA	NA	0.001	NA	Molecular Function	binding	macromolecular complex binding	GO:0043021	ribonucleoprotein complex binding
0.474	0	NA	0.528	0.501	NA	0.092	0.007	NA	0.093	0.126	0.65	NA	0	0.704	0.002	0.004	NA	0.565	0.008	0.144	0.05	0.077	0.644	0.047	NA	0.568	NA	0.009	0.681	Molecular Function	binding	metal cluster binding	GO:0051536	iron-sulfur cluster binding
0	NA	NA	0	NA	NA	0	NA	NA	NA	NA	NA	0	NA	NA	NA	NA	NA	0	NA	NA	0	NA	NA	NA	NA	NA	0	NA	NA	Molecular Function	binding	modified amino acid binding//sulfur compound binding	GO:0043295	glutathione binding
0.013	0.272	NA	0.316	0.014	0.301	0.028	0.394	0.382	0.384	NA	0.033	0.045	0.042	0.002	0	0.328	0	0	0.035	0	0	0.341	0.389	0.011	0.311	0.344	0	0.447	0.037	Molecular Function	binding	organic cyclic compound binding//heterocyclic compound binding	GO:0070279	vitamin B6 binding
0.087	0.116	0.01	0.019	0.088	0.321	0.15	0.01	0.045	0	0.002	0.077	0.013	0	0.017	0.396	0.673	0.003	0	0.395	0	0	0.002	0	0.002	0	0	0.086	0.015	0.002	Molecular Function	binding	organic cyclic compound binding//heterocyclic compound binding	GO:1901265	nucleoside phosphate binding
NA	NA	NA	NA	NA	NA	NA	NA	NA	NA	NA	NA	NA	NA	NA	NA	NA	NA	0.001	NA	NA	NA	NA	NA	NA	NA	NA	NA	NA	NA	Molecular Function	binding	protein binding//binding, bridging	GO:0030674	protein binding, bridging
NA	0.054	NA	NA	0.053	0.001	NA	NA	NA	NA	NA	NA	NA	0.099	NA	NA	NA	NA	0.001	0.093	NA	0	0.001	NA	NA	0.064	0.079	NA	0.096	NA	Molecular Function	binding	protein binding	GO:0000149	SNARE binding
NA	NA	NA	NA	NA	NA	NA	NA	NA	NA	NA	NA	NA	0.001	NA	NA	NA	NA	NA	0.001	NA	NA	0.001	NA	NA	NA	NA	NA	0.001	NA	Molecular Function	binding	protein binding	GO:0001098	basal transcription machinery binding
NA	0.036	NA	NA	0.035	NA	NA	NA	NA	NA	NA	NA	NA	0.07	NA	NA	NA	NA	NA	NA	NA	NA	0.047	NA	NA	NA	NA	NA	0.064	NA	Molecular Function	binding	protein binding	GO:0005484	SNAP receptor activity
0.27	0.269	0.018	0.313	0.282	0.005	0.908	0	0.382	NA	0.049	0.393	0.925	0.041	0.451	0	NA	0.317	0.006	NA	0.045	0	0.34	0.925	0	0.017	0.344	NA	0.443	NA	Molecular Function	binding	protein binding	GO:0005516	calmodulin binding
NA	NA	NA	NA	NA	NA	NA	NA	NA	NA	NA	NA	0	NA	NA	NA	NA	NA	NA	NA	NA	NA	NA	NA	NA	NA	NA	NA	NA	NA	Molecular Function	binding	protein binding	GO:0008022	protein C-terminus binding
0.506	NA	0.576	0.837	0.063	NA	0.112	0.447	NA	0.001	0.152	0.698	NA	0.005	NA	0.009	0.006	0.586	0	0.708	NA	0	0.099	NA	0	0.573	NA	0.001	0.151	NA	Molecular Function	binding	protein binding	GO:0008092	cytoskeletal protein binding
NA	0.031	0.126	NA	0.731	NA	NA	0.764	0.172	NA	0.829	NA	NA	0.78	0.192	NA	NA	NA	NA	0.791	NA	NA	NA	NA	NA	NA	NA	NA	0.183	0.18	Molecular Function	binding	protein binding	GO:0008134	transcription factor binding
0.971	0	0.014	0.698	0	0	0	0.004	0.221	0.021	0.426	0.22	0.003	0.007	0	0.113	0.016	0.012	0.083	0.249	0.171	0.056	0.737	0.02	0	0.689	0.001	0.127	0	0.002	Molecular Function	binding	protein binding	GO:0019899	enzyme binding
NA	NA	NA	0.012	NA	NA	0.015	NA	NA	0.012	NA	NA	NA	NA	NA	NA	NA	NA	NA	NA	NA	NA	NA	NA	NA	NA	NA	NA	NA	NA	Molecular Function	binding	protein binding	GO:0019904	protein domain specific binding
NA	NA	NA	NA	NA	NA	NA	NA	NA	NA	NA	NA	NA	NA	NA	NA	NA	NA	NA	NA	NA	NA	NA	NA	NA	NA	NA	0	NA	NA	Molecular Function	binding	protein binding	GO:0019955	cytokine binding
NA	NA	NA	NA	0.249	NA	NA	0.006	NA	NA	NA	NA	NA	NA	NA	NA	NA	NA	NA	NA	0.008	NA	NA	0.005	NA	NA	NA	0.006	NA	0.006	Molecular Function	binding	protein binding	GO:0030276	clathrin binding
NA	0.011	NA	NA	0.012	NA	NA	NA	NA	NA	0.03	NA	0.024	0.025	NA	NA	0.016	NA	NA	0	0.027	NA	NA	NA	0.01	0.013	NA	NA	0.021	NA	Molecular Function	binding	protein binding	GO:0031072	heat shock protein binding
NA	0.023	NA	0	0.023	NA	0	0.035	0	NA	0.061	NA	0.046	0.048	NA	NA	NA	NA	0.03	NA	NA	NA	NA	NA	0.021	NA	NA	0.038	NA	0.041	Molecular Function	binding	protein binding	GO:0032182	ubiquitin-like protein binding
0	NA	NA	NA	NA	0	NA	NA	NA	NA	NA	NA	NA	NA	NA	NA	NA	NA	NA	NA	NA	NA	NA	0	NA	NA	0	NA	NA	0	Molecular Function	binding	protein binding	GO:0032947	protein complex scaffold activity
NA	0.015	NA	NA	0	NA	0.007	0	NA	0.093	0.124	NA	0.124	0	0.343	0.06	NA	NA	NA	NA	NA	NA	NA	NA	0.208	NA	NA	0.102	0.115	NA	Molecular Function	binding	protein binding	GO:0042393	histone binding
0.001	0.416	0.471	0.015	0.444	NA	0.07	0.078	0.08	0	NA	0.587	0.007	0.587	0.642	0.396	0.488	NA	0.506	0.61	0.636	0.001	0.059	0.597	0.034	0.002	0.507	0	0.604	0.624	Molecular Function	binding	protein binding	GO:0042802	identical protein binding
NA	NA	0.018	NA	0.014	0.017	NA	0.021	0.025	NA	NA	NA	NA	0.031	0.028	0.012	NA	NA	0.018	NA	NA	NA	NA	NA	NA	NA	0.025	NA	NA	0.026	Molecular Function	binding	protein binding	GO:0043621	protein self-association
NA	0.003	0.186	NA	0.157	0.172	NA	0.236	NA	NA	0.26	NA	0.285	0.269	0.91	0.146	0.006	0.001	NA	0.248	0	0.003	0.006	0.007	0	0	0.212	NA	NA	0	Molecular Function	binding	protein binding	GO:0051082	unfolded protein binding
NA	NA	NA	NA	NA	NA	NA	0.025	NA	NA	NA	NA	NA	NA	NA	0.015	NA	NA	NA	NA	NA	0	0.022	NA	0	0	NA	NA	NA	NA	Molecular Function	binding	protein binding	GO:0051087	chaperone binding
NA	0	NA	NA	NA	NA	0	NA	NA	NA	NA	NA	0.001	NA	NA	NA	NA	NA	NA	NA	NA	0	NA	NA	NA	NA	NA	NA	NA	NA	Molecular Function	binding	protein binding	GO:0097602	cullin family protein binding
NA	NA	NA	0.212	0.041	NA	NA	0.064	NA	NA	0.094	NA	NA	0.001	NA	NA	NA	NA	0.053	0.001	NA	NA	0	NA	NA	0.049	NA	0.003	0.001	NA	Molecular Function	binding	protein binding//macromolecular complex binding	GO:0032403	protein complex binding
0.087	0.116	0.01	0.019	0.088	0.321	0.15	0.01	0.045	0	0.002	0.077	0.013	0	0.017	0.396	0.673	0.003	0	0.395	0	0	0.002	0	0.002	0	0	0.086	0.015	0.002	Molecular Function	binding	small molecule binding	GO:0000166	nucleotide binding
0.001	0.39	NA	0.445	0.001	0.435	0.063	0.551	0.069	0.52	0.589	0.074	0.006	0.005	0.006	0.001	0.463	0	0	0.081	0	0.001	0.483	0.06	0.029	0.442	0.479	0	0.576	0.084	Molecular Function	binding	small molecule binding	GO:0019842	vitamin binding
0.26	0.26	0.303	NA	0	0.584	0.643	0.025	0.374	0.002	0.409	NA	0.04	0.038	NA	0	0.316	0.308	0	NA	NA	NA	0.019	0	0.01	0.016	0.335	0.001	NA	NA	Molecular Function	binding	small molecule binding	GO:0043177	organic acid binding
NA	0.015	NA	NA	0.015	NA	NA	NA	NA	NA	NA	NA	NA	0.033	NA	NA	NA	NA	NA	NA	NA	NA	NA	NA	NA	NA	NA	NA	NA	NA	Molecular Function	binding	small molecule binding	GO:0043178	alcohol binding
0.001	0.211	0.037	0.026	0.026	0.033	NA	0.006	0.351	0.36	0.095	0.374	0.919	0.085	0.012	0.75	0.837	0.826	0.296	0.082	0.482	0.218	0.303	0.884	0.192	0.037	0.85	NA	0.438	0.908	Molecular Function	binding	small molecule binding//organic cyclic compound binding//carbohydrate derivative binding//heterocyclic compound binding	GO:0001882	nucleoside binding
NA	NA	NA	NA	NA	NA	NA	NA	NA	NA	NA	NA	0.027	NA	NA	NA	NA	NA	NA	NA	NA	NA	NA	NA	NA	NA	NA	NA	NA	NA	Molecular Function	binding	water binding	GO:0050825	ice binding
NA	NA	NA	NA	NA	0	NA	NA	0	NA	NA	NA	NA	NA	NA	NA	NA	NA	NA	NA	NA	NA	NA	NA	NA	NA	NA	NA	NA	NA	Molecular Function	catalytic activity	cyclase activity	GO:0009976	tocopherol cyclase activity
NA	NA	0	NA	NA	NA	NA	NA	0	NA	NA	0	NA	NA	NA	NA	NA	NA	NA	NA	NA	NA	NA	0	NA	NA	0	NA	NA	0	Molecular Function	catalytic activity	deaminase activity	GO:0004000	adenosine deaminase activity
NA	NA	0	NA	NA	NA	NA	NA	0	NA	NA	0	NA	NA	NA	NA	NA	NA	NA	NA	NA	NA	NA	0	NA	NA	0	NA	NA	0	Molecular Function	catalytic activity	deaminase activity	GO:0050270	S-adenosylhomocysteine deaminase activity
NA	NA	NA	NA	NA	NA	0	NA	NA	NA	NA	NA	NA	0.001	NA	NA	NA	0	NA	NA	NA	NA	NA	NA	NA	NA	NA	NA	NA	NA	Molecular Function	catalytic activity	demethylase activity	GO:0032452	histone demethylase activity
NA	NA	NA	NA	NA	NA	NA	NA	NA	NA	NA	NA	NA	NA	NA	NA	NA	NA	NA	NA	NA	NA	NA	NA	NA	0	NA	NA	0	NA	Molecular Function	catalytic activity	glycogen debranching enzyme activity	GO:0019156	isoamylase activity
0.183	0.967	0.703	0.403	0.861	0.243	0.026	0.06	0.154	0.39	0.604	0.333	0.382	0.277	0.163	0.407	0.002	0.825	0.36	0.017	0.296	0.214	0.628	0.013	0.376	0.836	0.058	0.582	0.999	0.283	Molecular Function	catalytic activity	hydrolase activity	GO:0008233	peptidase activity
0	0.032	0.532	0.023	0	1	0.043	0.395	0.826	0.001	0	0.029	0	0.439	0.188	0.095	0.684	0.107	0.117	0.645	0.79	0.003	0.455	1	0.021	0.39	0.99	0	0.546	0.908	Molecular Function	catalytic activity	hydrolase activity	GO:0016788	hydrolase activity, acting on ester bonds
0	0.986	0.799	1	0.996	0.377	0.171	1	0.183	0.189	1	0.051	0.699	1	0.087	0.073	1	0.826	0.136	NA	0.322	0.012	NA	NA	0.717	1	0.457	0.595	0.885	0.943	Molecular Function	catalytic activity	hydrolase activity	GO:0016798	hydrolase activity, acting on glycosyl bonds
NA	NA	NA	NA	0	NA	NA	NA	NA	NA	NA	NA	NA	0.001	NA	NA	NA	NA	NA	NA	NA	NA	NA	NA	NA	NA	NA	NA	NA	NA	Molecular Function	catalytic activity	hydrolase activity	GO:0016801	hydrolase activity, acting on ether bonds
0.005	0	0.009	0.225	0	0.007	0.013	0.013	0	0.855	0.023	0	0	0.018	0.02	0.173	NA	0.007	0.009	0.015	0	0.186	NA	0	0.178	0	0.012	0.119	NA	0.318	Molecular Function	catalytic activity	hydrolase activity	GO:0016810	hydrolase activity, acting on carbon-nitrogen (but not peptide) bonds
0.375	0.673	0.095	1	0.633	0.007	0.209	0.558	0.026	0.316	0.521	0.119	0.501	0.298	0.043	0.731	1	0.966	0.016	0.63	0.044	0.105	0.01	1	0.855	0.002	0.344	1	0.292	0.072	Molecular Function	catalytic activity	hydrolase activity	GO:0016817	hydrolase activity, acting on acid anhydrides
NA	NA	0	NA	NA	NA	NA	NA	0	NA	NA	0	NA	NA	NA	NA	NA	NA	NA	NA	NA	NA	NA	0	NA	NA	0	NA	NA	0	Molecular Function	catalytic activity	hydrolase activity	GO:0016824	hydrolase activity, acting on acid halide bonds
0.685	0.718	0.738	0.193	NA	0.184	0.254	0.301	0.016	0.827	0.726	0.021	NA	0.688	0.065	NA	0.782	NA	NA	0.857	0.071	NA	NA	0	NA	0.196	0.002	0.318	0.344	0.004	Molecular Function	catalytic activity	hydrolase activity	GO:0017171	serine hydrolase activity
NA	NA	NA	NA	0.003	NA	NA	NA	NA	0.266	NA	NA	NA	0.006	NA	NA	NA	NA	NA	NA	0.006	NA	NA	NA	NA	NA	0.005	0.268	NA	NA	Molecular Function	catalytic activity	hydrolase activity	GO:0019213	deacetylase activity
0.001	0.001	NA	0.002	NA	NA	NA	NA	NA	0.002	NA	NA	0.002	NA	NA	NA	NA	NA	NA	NA	NA	NA	NA	NA	NA	NA	NA	0.002	NA	NA	Molecular Function	catalytic activity	hydrolase activity	GO:0098599	palmitoyl hydrolase activity
0.087	0.272	NA	0.11	0.006	NA	0.003	0.364	NA	0.13	NA	NA	0	0.004	0.162	0.001	0	0.101	0.001	0.003	0.173	0	NA	NA	0.001	NA	0.338	0.139	0.156	0.152	Molecular Function	catalytic activity	hydrolase activity	GO:0101005	ubiquitinyl hydrolase activity
NA	NA	0.019	NA	NA	0.018	NA	NA	NA	NA	NA	NA	NA	NA	0.03	NA	NA	NA	NA	NA	NA	NA	NA	NA	NA	NA	NA	NA	NA	NA	Molecular Function	catalytic activity	isomerase activity	GO:0003916	DNA topoisomerase activity
0.013	NA	0.017	0.017	NA	0.016	0.023	NA	0.023	0.019	NA	NA	0	NA	0.026	NA	NA	NA	NA	NA	0.031	0.011	NA	0.019	NA	NA	0	0.021	NA	0.024	Molecular Function	catalytic activity	isomerase activity	GO:0016854	racemase and epimerase activity
NA	0.085	0.107	NA	NA	0.105	0.003	0.135	0.148	0.132	0.158	NA	0.004	0.16	NA	0.084	NA	0.028	0.111	0.148	0.782	0.085	0.116	0.794	0.082	NA	NA	NA	0.157	0.779	Molecular Function	catalytic activity	isomerase activity	GO:0016859	cis-trans isomerase activity
0.015	0	0.079	0.019	NA	0.074	0.68	NA	0.108	0.095	0.125	0.106	0.002	0.002	0.121	0	0.092	NA	0.081	0	0.128	0.061	0.001	0.097	0	0.078	0.092	0.104	0	NA	Molecular Function	catalytic activity	isomerase activity	GO:0016860	intramolecular oxidoreductase activity
NA	NA	0	NA	NA	0	NA	NA	0.001	NA	0.105	0.001	NA	0.096	0	NA	NA	0.059	NA	NA	0.104	NA	0.068	0.001	NA	0.061	NA	NA	0.092	0.093	Molecular Function	catalytic activity	isomerase activity	GO:0016866	intramolecular transferase activity
NA	NA	NA	NA	NA	0.005	0.009	NA	NA	0.007	NA	NA	NA	NA	NA	NA	NA	NA	NA	NA	NA	NA	NA	NA	NA	NA	NA	NA	NA	NA	Molecular Function	catalytic activity	isomerase activity	GO:0016872	intramolecular lyase activity
0.198	0.195	0.234	0.008	0.204	NA	0.273	NA	NA	NA	0.329	0.295	NA	0.344	0.35	0.186	NA	NA	NA	NA	0.374	0.2	NA	0.294	NA	0.009	0.265	0.313	0.343	NA	Molecular Function	catalytic activity	ligase activity	GO:0016875	ligase activity, forming carbon-oxygen bonds
NA	NA	NA	NA	NA	NA	NA	NA	0.055	NA	NA	0.055	NA	NA	NA	NA	NA	0.036	NA	NA	0.015	NA	NA	NA	NA	NA	0.051	NA	NA	NA	Molecular Function	catalytic activity	ligase activity	GO:0016877	ligase activity, forming carbon-sulfur bonds
0.002	0.127	0.004	0.166	NA	0	0.006	0.198	NA	NA	0.221	0.201	0	0.228	0	0.123	NA	0.003	0.004	0.209	0.009	0	0.171	0.195	0.123	0.154	0	0.007	0.225	0	Molecular Function	catalytic activity	ligase activity	GO:0016879	ligase activity, forming carbon-nitrogen bonds
NA	0	NA	NA	NA	NA	NA	0	NA	NA	0.001	NA	NA	0	NA	NA	NA	NA	NA	NA	NA	NA	NA	NA	NA	NA	NA	NA	NA	NA	Molecular Function	catalytic activity	ligase activity	GO:0016885	ligase activity, forming carbon-carbon bonds
NA	NA	NA	NA	NA	NA	NA	NA	0.009	NA	NA	NA	NA	NA	NA	NA	0.008	0.006	NA	NA	0.012	NA	NA	0.007	NA	NA	NA	0.337	0.01	NA	Molecular Function	catalytic activity	ligase activity	GO:0016886	ligase activity, forming phosphoric ester bonds
NA	NA	NA	NA	NA	NA	NA	0	NA	NA	NA	NA	NA	NA	NA	NA	0	NA	NA	NA	NA	NA	NA	NA	NA	NA	NA	NA	0	NA	Molecular Function	catalytic activity	lyase activity	GO:0004325	ferrochelatase activity
NA	NA	NA	NA	0.72	NA	0.777	0.25	NA	0.789	0.276	0.851	0.857	0.044	1	NA	NA	NA	0.77	NA	0.859	NA	0.756	NA	NA	NA	NA	NA	0.285	NA	Molecular Function	catalytic activity	lyase activity	GO:0016830	carbon-carbon lyase activity
0.044	0.435	NA	0.497	0.467	0.489	0.08	0.602	0.593	0.569	NA	0.09	0.124	0.612	0.118	0.417	NA	0.053	0.528	0.102	0.009	0.456	0.528	NA	0.04	NA	0.533	0.596	0.628	NA	Molecular Function	catalytic activity	lyase activity	GO:0016835	carbon-oxygen lyase activity
NA	0.013	NA	NA	NA	NA	NA	NA	0.466	NA	NA	0.457	NA	0.03	NA	NA	NA	0.413	NA	0.023	0.499	NA	0.018	NA	NA	0.015	NA	NA	0.024	NA	Molecular Function	catalytic activity	lyase activity	GO:0016846	carbon-sulfur lyase activity
NA	NA	NA	NA	0.003	NA	NA	0.005	NA	NA	0.009	NA	NA	NA	NA	NA	NA	0.003	NA	NA	NA	NA	NA	0.005	NA	NA	0.006	NA	NA	NA	Molecular Function	catalytic activity	oxidoreductase activity	GO:0016229	steroid dehydrogenase activity
0.133	NA	1	0.16	0.137	0.077	0.78	0.002	0.838	0.002	0.281	NA	0.857	0.295	0.91	0.01	0.019	0.166	0.77	0.039	0.193	0.011	0.02	0.01	0.009	0.001	0.026	0.837	0.003	0.292	Molecular Function	catalytic activity	oxidoreductase activity	GO:0016614	oxidoreductase activity, acting on CH-OH group of donors
0.626	0.003	NA	0.461	0.445	NA	0.358	0.783	0.818	0.108	0.851	0.835	0.679	0.808	0.891	NA	0.724	NA	0	0.635	1	0.123	0.516	0.826	0.11	0.156	NA	0	1	NA	Molecular Function	catalytic activity	oxidoreductase activity	GO:0016627	oxidoreductase activity, acting on the CH-CH group of donors
NA	0.013	0.017	NA	0.014	NA	NA	0	NA	0.019	0.034	NA	NA	0.03	NA	NA	0.019	NA	0.016	0.023	NA	NA	0	NA	NA	0	0.024	0.022	0.023	NA	Molecular Function	catalytic activity	oxidoreductase activity	GO:0016638	oxidoreductase activity, acting on the CH-NH2 group of donors
NA	NA	NA	NA	NA	NA	NA	NA	0.043	NA	NA	0.042	NA	NA	NA	NA	NA	0.026	NA	NA	NA	0.021	NA	NA	NA	NA	0.039	0.039	NA	NA	Molecular Function	catalytic activity	oxidoreductase activity	GO:0016645	oxidoreductase activity, acting on the CH-NH group of donors
0.216	NA	0.253	0.257	NA	NA	0.019	NA	NA	0.016	NA	0.32	0.379	NA	0.376	0.007	NA	0.258	0.272	0.021	0.399	NA	NA	0.015	0.2	0.011	NA	0.338	0.021	0.362	Molecular Function	catalytic activity	oxidoreductase activity	GO:0016667	oxidoreductase activity, acting on a sulfur group of donors
NA	NA	NA	0	NA	NA	0	NA	NA	NA	NA	NA	NA	NA	NA	NA	NA	NA	NA	NA	NA	NA	NA	NA	NA	NA	NA	NA	NA	NA	Molecular Function	catalytic activity	oxidoreductase activity	GO:0016695	oxidoreductase activity, acting on hydrogen as donor
NA	NA	NA	NA	NA	NA	NA	NA	NA	NA	NA	NA	NA	NA	NA	NA	NA	NA	NA	NA	NA	NA	0.004	NA	NA	NA	NA	0.005	NA	NA	Molecular Function	catalytic activity	oxidoreductase activity	GO:0016721	oxidoreductase activity, acting on superoxide radicals as acceptor
0.012	NA	NA	0.016	NA	NA	0.022	NA	NA	NA	NA	0.023	NA	NA	0.025	0.011	0.018	NA	NA	0.021	NA	0.011	0.016	NA	0.011	NA	NA	NA	0.022	NA	Molecular Function	catalytic activity	oxidoreductase activity	GO:0016725	oxidoreductase activity, acting on CH or CH2 groups
NA	0	NA	NA	NA	NA	NA	NA	NA	NA	NA	NA	NA	NA	NA	NA	NA	NA	NA	NA	NA	NA	NA	NA	NA	NA	NA	NA	NA	NA	Molecular Function	catalytic activity	oxidoreductase activity	GO:0016730	oxidoreductase activity, acting on iron-sulfur proteins as donors
0.128	NA	NA	0.165	NA	NA	NA	NA	NA	0.189	0.218	NA	0.242	0.224	0.229	NA	0.166	NA	NA	0.006	NA	0.125	0.171	NA	0.121	0.152	0.179	NA	0.222	NA	Molecular Function	catalytic activity	oxidoreductase activity	GO:0016903	oxidoreductase activity, acting on the aldehyde or oxo group of donors
NA	NA	NA	NA	NA	NA	NA	NA	NA	NA	NA	NA	NA	NA	NA	NA	NA	NA	NA	NA	0	NA	NA	NA	NA	NA	0	NA	NA	NA	Molecular Function	catalytic activity	radical SAM enzyme activity	GO:0004076	biotin synthase activity
0	0	0.599	0.088	0	1	0.031	0.039	1	0.281	0.097	0.781	0.02	0	0.02	0	0.041	0.029	0.042	0.086	0.43	0.082	0.225	NA	0.001	0.622	0.988	0	0.001	0.09	Molecular Function	catalytic activity	transferase activity	GO:0016741	transferase activity, transferring one-carbon groups
0.157	NA	0.133	1	0.852	0.877	0.964	NA	1	0.34	1	0.245	0.843	1	0.759	0.239	0.036	0.966	0.911	0.086	1	0.268	0.176	1	0.992	0.089	1	1	0.438	0.318	Molecular Function	catalytic activity	transferase activity	GO:0016746	transferase activity, transferring acyl groups
0.331	0.335	0.423	0.857	0.106	0.395	0.934	0.004	0.564	0.26	0.126	0.001	1	0.124	0.002	0.003	0.444	0.792	0.493	0.693	0.442	0.987	0.489	0.069	0.946	0.157	0.996	0.339	0.679	0.362	Molecular Function	catalytic activity	transferase activity	GO:0016757	transferase activity, transferring glycosyl groups
0	NA	NA	0.066	0.051	NA	NA	0.001	NA	NA	0.105	0.087	NA	0.001	0.001	0.05	NA	0.06	NA	NA	0.105	0.05	NA	0.08	NA	NA	NA	0	NA	NA	Molecular Function	catalytic activity	transferase activity	GO:0016769	transferase activity, transferring nitrogenous groups
0.001	0.049	0.086	0.019	0.003	0.17	0.088	0.016	0.102	0.001	0.102	1	0.018	0	0.223	0.008	0.295	0.001	0.007	0.249	0.037	0.533	0.266	0.001	0.097	0.285	0.003	0	0.016	0.132	Molecular Function	catalytic activity	transferase activity	GO:0016772	transferase activity, transferring phosphorus-containing groups
NA	NA	0.1	NA	NA	0.098	NA	NA	NA	NA	0.15	0.135	NA	NA	0.153	NA	NA	NA	0.103	NA	0.004	0.079	NA	0.125	NA	NA	0.119	0.132	NA	NA	Molecular Function	catalytic activity	transferase activity	GO:0016782	transferase activity, transferring sulfur-containing groups
NA	NA	NA	NA	NA	NA	NA	NA	NA	NA	NA	NA	NA	NA	NA	NA	NA	NA	NA	NA	NA	NA	0	NA	NA	NA	NA	NA	NA	NA	Molecular Function	metallochaperone activity	copper chaperone activity	GO:0016532	superoxide dismutase copper chaperone activity
0.052	0.188	0.063	0.065	0.002	0	0	0.005	0	0.001	0.288	0.001	0.308	0.298	0.001	NA	NA	0	0	NA	0.104	0.049	0.068	0	0.184	NA	0	0.085	0.091	0	Molecular Function	molecular function regulator	enzyme regulator activity	GO:0008047	enzyme activator activity
0.017	NA	NA	0.022	NA	NA	NA	NA	NA	0.025	NA	NA	NA	NA	NA	NA	NA	0.02	NA	NA	0	NA	NA	0	NA	NA	0.031	NA	NA	0.033	Molecular Function	molecular function regulator	enzyme regulator activity	GO:0019207	kinase regulator activity
NA	NA	0.014	NA	NA	0.013	NA	NA	0.018	NA	NA	NA	NA	NA	NA	NA	NA	NA	NA	NA	NA	NA	NA	NA	NA	NA	NA	NA	NA	NA	Molecular Function	molecular function regulator	enzyme regulator activity	GO:0019208	phosphatase regulator activity
NA	0.178	NA	NA	0.002	0	0	0.004	0.02	0.07	0.276	0.001	0.095	0.286	0.001	NA	NA	0	0	NA	0.097	0	NA	0	0.001	NA	0.001	0.079	0.086	0.001	Molecular Function	molecular function regulator	enzyme regulator activity	GO:0060589	nucleoside-triphosphatase regulator activity
NA	NA	NA	NA	NA	NA	NA	NA	NA	NA	NA	NA	NA	NA	NA	NA	NA	NA	NA	0.002	NA	NA	NA	NA	NA	0.002	NA	NA	0.003	NA	Molecular Function	molecular function regulator	guanyl-nucleotide exchange factor activity	GO:0005086	ARF guanyl-nucleotide exchange factor activity
0	NA	0.014	0	0.01	NA	0.023	NA	NA	0	0.377	NA	0.001	0.383	NA	0.816	0.016	NA	NA	0.368	NA	0.233	0.303	NA	NA	NA	NA	0.023	NA	NA	Molecular Function	molecular transducer activity	receptor activity	GO:0038023	signaling receptor activity
0.001	NA	0.101	0	0.085	NA	0.003	NA	NA	0.002	0.153	NA	0.003	0.155	NA	0.638	0.112	NA	NA	NA	NA	0.081	0.113	NA	NA	NA	NA	0.135	NA	NA	Molecular Function	molecular transducer activity	receptor activity	GO:0099600	transmembrane receptor activity
0.008	NA	0.012	NA	0.009	NA	NA	NA	NA	0.012	NA	NA	0.017	NA	NA	NA	0.012	NA	NA	0.014	NA	NA	NA	NA	NA	NA	NA	0	NA	NA	Molecular Function	signal transducer activity	signaling receptor activity	GO:0000155	phosphorelay sensor kinase activity
0.001	NA	0.088	0	0.074	NA	0.002	NA	NA	0.002	0.134	NA	0.003	0.135	NA	0.614	0.101	NA	NA	NA	NA	0.07	0.1	NA	NA	NA	NA	0.118	NA	NA	Molecular Function	signal transducer activity	signaling receptor activity	GO:0004888	transmembrane signaling receptor activity
0.001	NA	NA	NA	NA	NA	NA	NA	NA	0.002	NA	NA	0.003	NA	NA	NA	NA	NA	NA	NA	NA	NA	NA	NA	NA	NA	NA	NA	NA	NA	Molecular Function	signal transducer activity	signaling receptor activity	GO:0009881	photoreceptor activity
0.019	NA	0.026	0	NA	NA	0.032	NA	NA	0.027	NA	NA	0.04	NA	NA	NA	NA	NA	NA	NA	NA	NA	NA	NA	NA	NA	NA	NA	NA	NA	Molecular Function	signal transducer activity	signaling receptor activity	GO:0030594	neurotransmitter receptor activity
NA	0.417	0.008	NA	NA	NA	0.242	0.547	NA	0.01	0.586	NA	0.017	NA	NA	NA	0.219	0.006	0	NA	0.019	0.175	0.815	0	0.169	0.201	0.239	0.013	NA	0.3	Molecular Function	signal transducer activity	signal transducer activity, downstream of receptor	GO:0004702	signal transducer, downstream of receptor, with serine/threonine kinase activity
NA	NA	NA	NA	NA	NA	NA	NA	NA	NA	NA	NA	NA	NA	0.001	NA	NA	NA	NA	NA	NA	NA	NA	NA	NA	NA	NA	NA	NA	NA	Molecular Function	transcription factor activity, protein binding	transcription factor activity, core RNA polymerase binding	GO:0000996	core DNA-dependent RNA polymerase binding promoter specificity activity
0.033	NA	NA	NA	NA	NA	NA	0.052	NA	NA	0.077	NA	NA	NA	NA	NA	NA	NA	0.042	NA	NA	NA	NA	NA	NA	NA	NA	NA	NA	NA	Molecular Function	transcription factor activity, protein binding	transcription factor activity, transcription factor binding	GO:0001076	transcription factor activity, RNA polymerase II transcription factor binding
NA	NA	NA	NA	NA	NA	NA	NA	NA	NA	NA	NA	NA	NA	NA	NA	NA	NA	0.005	NA	NA	NA	NA	NA	NA	NA	NA	NA	NA	NA	Molecular Function	transcription factor activity, protein binding	transcription factor activity, transcription factor binding	GO:0001134	transcription factor activity, transcription factor recruiting
0.175	0.174	0.212	NA	0.18	0.198	NA	0.012	NA	0.259	0.296	0.267	0.018	0.307	0.317	NA	NA	0.211	NA	0.281	0.338	NA	NA	NA	NA	NA	NA	NA	0.044	0.304	Molecular Function	transcription factor activity, protein binding	transcription factor activity, transcription factor binding	GO:0003712	transcription cofactor activity
NA	NA	NA	NA	NA	NA	NA	NA	NA	NA	NA	NA	NA	NA	NA	NA	NA	NA	NA	NA	NA	0.001	NA	NA	NA	NA	NA	0.003	NA	NA	Molecular Function	transporter activity	carbohydrate derivative transporter activity	GO:0005338	nucleotide-sugar transmembrane transporter activity
NA	NA	NA	NA	NA	NA	NA	NA	NA	NA	NA	NA	NA	NA	NA	NA	NA	NA	0	NA	NA	NA	NA	NA	NA	NA	NA	NA	NA	0	Molecular Function	transporter activity	carbohydrate derivative transporter activity	GO:0015119	hexose phosphate transmembrane transporter activity
NA	NA	NA	NA	NA	NA	NA	NA	NA	NA	NA	NA	NA	NA	NA	NA	NA	NA	0	0	NA	NA	0	NA	NA	NA	NA	NA	NA	0	Molecular Function	transporter activity	carbohydrate derivative transporter activity	GO:0015120	phosphoglycerate transmembrane transporter activity
NA	NA	NA	NA	NA	NA	NA	0	NA	NA	NA	NA	NA	NA	NA	NA	NA	NA	NA	NA	NA	NA	NA	NA	NA	NA	NA	NA	NA	NA	Molecular Function	transporter activity	carbohydrate derivative transporter activity	GO:0042947	glucoside transmembrane transporter activity
NA	NA	0.377	NA	NA	0.351	NA	0.458	NA	NA	NA	0.047	NA	NA	0.523	0.301	NA	NA	0.031	0.05	NA	NA	0.396	NA	0.307	NA	NA	NA	NA	0.502	Molecular Function	transporter activity	carbohydrate transporter activity	GO:0015144	carbohydrate transmembrane transporter activity
NA	NA	NA	NA	NA	NA	0	NA	NA	0	NA	NA	0	0	NA	NA	NA	NA	NA	NA	NA	NA	NA	NA	0	NA	NA	NA	NA	NA	Molecular Function	transporter activity	cofactor transporter activity	GO:0051724	NAD transporter activity
NA	NA	NA	NA	NA	NA	NA	NA	NA	NA	NA	NA	NA	NA	0	NA	NA	NA	NA	NA	NA	NA	NA	NA	0	NA	NA	NA	NA	NA	Molecular Function	transporter activity	nucleocytoplasmic transporter activity	GO:0005049	nuclear export signal receptor activity
0.026	NA	NA	NA	NA	0.033	0.042	NA	0.049	0.038	0.066	0.048	0	NA	0	0.024	NA	NA	0.036	NA	0.059	0.024	NA	0.041	NA	0	0.045	0.045	NA	NA	Molecular Function	transporter activity	substrate-specific transporter activity	GO:0005319	lipid transporter activity
NA	0.004	0.187	0.198	0.004	0.174	NA	NA	0.245	NA	0.016	0.235	NA	0.012	0	NA	0.006	0.183	0.199	NA	0.014	0.155	NA	0.007	0.151	0.182	0.008	NA	0.268	0	Molecular Function	transporter activity	substrate-specific transporter activity	GO:0015197	peptide transporter activity
NA	NA	NA	NA	NA	NA	NA	NA	NA	NA	0.001	NA	NA	NA	NA	NA	NA	NA	NA	NA	NA	NA	NA	NA	0	NA	NA	NA	NA	NA	Molecular Function	transporter activity	substrate-specific transporter activity	GO:0090416	nicotinate transporter activity
NA	NA	NA	NA	NA	NA	NA	NA	NA	NA	0.001	NA	NA	NA	NA	NA	NA	NA	NA	NA	NA	NA	NA	NA	0	NA	NA	NA	NA	NA	Molecular Function	transporter activity	substrate-specific transporter activity	GO:0090417	N-methylnicotinate transporter activity
NA	NA	NA	NA	NA	NA	NA	0.006	NA	NA	0.01	NA	NA	0.008	NA	NA	NA	NA	NA	NA	NA	NA	NA	NA	NA	NA	NA	NA	NA	NA	Molecular Function	transporter activity	transmembrane transporter activity	GO:0015562	efflux transmembrane transporter activity
NA	NA	NA	0.449	NA	NA	NA	NA	NA	NA	NA	NA	NA	NA	NA	NA	NA	NA	0.019	0.027	NA	NA	0.02	NA	0.378	NA	NA	NA	NA	0.029	Molecular Function	transporter activity	transmembrane transporter activity	GO:0015605	organophosphate ester transmembrane transporter activity
0.383	0.383	0.042	0.001	NA	0.428	0.003	NA	NA	0.513	0.585	NA	0.617	NA	NA	NA	NA	0.451	NA	0.571	NA	NA	0.474	0.057	NA	NA	NA	NA	0.57	0.587	Molecular Function	transporter activity	transmembrane transporter activity	GO:0022803	passive transmembrane transporter activity
0.736	0.483	0.048	1	1	0.045	0.574	0.752	1	0.91	0.967	0.004	0.136	0.097	0.379	0.148	0.609	1	0.068	0.036	0.515	0.782	0.498	0.739	0.979	0.148	0.008	0.407	0.977	0.15	Molecular Function	transporter activity	transmembrane transporter activity	GO:0022804	active transmembrane transporter activity
NA	NA	NA	NA	NA	NA	NA	NA	NA	NA	NA	NA	NA	NA	NA	NA	NA	NA	NA	NA	NA	NA	NA	NA	NA	NA	NA	0.005	NA	NA	Molecular Function	transporter activity	transmembrane transporter activity	GO:1901682	sulfur compound transmembrane transporter activity
0.836	0.335	0.002	0.239	1	0.156	0.07	0.906	0.589	0.506	0.624	0.002	0.197	0.602	0.956	0.655	0.783	0.976	0.514	0.015	0.527	0.891	0.725	0.1	0.2	0.666	0.057	0.404	1	0.063	Molecular Function	transporter activity	transmembrane transporter activity//substrate-specific transporter activity	GO:0022891	substrate-specific transmembrane transporter activity
NA	NA	NA	NA	NA	0.001	NA	NA	NA	NA	NA	NA	NA	NA	NA	NA	NA	NA	NA	NA	NA	NA	NA	NA	NA	NA	NA	NA	NA	NA	Molecular Function	transporter activity	xenobiotic transporter activity	GO:0008559	xenobiotic-transporting ATPase activity

## Sheet: KEGG.enrichment.DSGs
Table S21. The KEGG enrichment analysis of distinct categories of DSGs based on the partitioned HS responses of homologous triplets. Heatmap showing the q-value significance of enriched KEGG terms. "NA" represent the terms were not enriched in relative time points. The later part of each sample name represents the DSGs in A, B and D subgenomes in homologous triplets. For example, the "Grain_5m_A"…
5m_L_A	5m-L_B	5m_L_D	10m_L_A	10m_L_B	10m_L_D	30m_L_A	30m_L_B	30m_L_D	1h_L_A	1h_L_B	1h_L_D	4h_L_A	4h_L_B	4h_L_D	5m_G_A	5m_G_B	5m_G_D	10m_G_A	10m_G_B	10m_G_D	30m_G_A	30m_G_B	30m_G_D	1h_G_A	1h_G_B	1h_G_D	4h_G_A	4h_G_B	4h_G_D	Pathway Hierarchy1	Pathway Hierarchy2	KEGG Pathway	Pathway ID
NA	NA	NA	NA	NA	NA	NA	NA	NA	NA	NA	NA	NA	NA	NA	0.137	NA	0.003	0.239	NA	0.012	0.162	NA	0	0.001	NA	NA	0.237	NA	0.008	Cellular Processes	Cell growth and death	Apoptosis	ko04210
NA	0.603	0.339	NA	0.542	0.648	NA	0.643	NA	NA	0.691	0.554	NA	0.249	0.658	0.608	0.159	NA	NA	0.057	NA	0.024	NA	0.669	0.51	0.626	0.701	NA	0.269	0.752	Cellular Processes	Cell growth and death	Cell cycle	ko04110
NA	NA	NA	0.032	0.3	0.383	NA	NA	0.363	NA	NA	0.483	0.617	NA	0.573	NA	NA	0.359	NA	NA	0.567	NA	NA	0.391	0.016	NA	NA	0.448	NA	NA	Cellular Processes	Cell growth and death	Necroptosis	ko04217
NA	NA	NA	NA	0.11	NA	NA	0.167	0.139	0.195	0.178	NA	NA	0.222	0.235	0.137	0.159	0.003	NA	0.022	0.256	0.162	0	0.135	0.088	0.003	0.153	NA	0	0.008	Cellular Processes	Cell motility	Regulation of actin cytoskeleton	ko04810
NA	NA	0.03	NA	NA	0.037	NA	NA	0.037	NA	NA	0.055	NA	NA	NA	0.02	NA	NA	NA	NA	0.061	NA	NA	NA	NA	NA	0.043	NA	NA	0.039	Cellular Processes	Cellular community - eukaryotes	Adherens junction	ko04520
NA	NA	NA	NA	NA	NA	NA	NA	NA	NA	NA	NA	NA	NA	NA	NA	NA	0.014	NA	NA	NA	NA	NA	0.02	0.01	NA	NA	NA	NA	0.027	Cellular Processes	Cellular community - eukaryotes	Focal adhesion	ko04510
NA	NA	NA	NA	NA	NA	NA	NA	NA	NA	NA	NA	NA	NA	NA	NA	NA	0.021	NA	NA	NA	NA	NA	0.029	0.016	NA	NA	NA	NA	0.039	Cellular Processes	Cellular community - eukaryotes	Gap junction	ko04540
NA	NA	NA	NA	NA	NA	NA	NA	NA	NA	NA	NA	NA	NA	NA	NA	NA	0.003	NA	NA	NA	NA	NA	0.003	0.001	NA	NA	NA	NA	0.006	Cellular Processes	Cellular community - eukaryotes	Signaling pathways regulating pluripotency of stem cells	ko04550
0.201	0.155	0.05	0.007	0.111	0.727	NA	NA	0.743	0.195	NA	0.087	0.016	NA	0.838	NA	0.163	0.04	NA	NA	NA	NA	NA	0.058	NA	NA	0.004	NA	0.236	0.218	Cellular Processes	Cellular community - eukaryotes	Tight junction	ko04530
0.055	NA	NA	NA	NA	NA	0	0.048	NA	0	NA	0.063	0.081	0.071	NA	NA	NA	NA	NA	0.084	0.001	NA	NA	0.038	0	NA	0.052	0.075	NA	0.053	Cellular Processes	Transport and catabolism	Autophagy - other eukaryotes	ko04136
NA	0.604	NA	0.596	0.11	0.02	NA	0.023	0.014	0.743	0.903	0.039	0.863	0.947	0.052	0.608	0.857	0.012	0.788	0.001	0.005	0.683	0.012	0.154	0.514	0.01	0.172	0.279	0.045	0.004	Cellular Processes	Transport and catabolism	Endocytosis	ko04144
0.408	0.03	0.296	0.296	0	0.332	0.413	0.356	NA	0.041	0.034	0.449	0.008	NA	NA	0.318	0.343	0.02	NA	0.082	0.004	NA	NA	0.349	NA	NA	NA	0.411	0.058	0.466	Cellular Processes	Transport and catabolism	Lysosome	ko04142
0.036	0.281	NA	0.019	NA	NA	NA	0.327	0.302	0.001	0.03	0.412	0.006	NA	NA	NA	NA	NA	NA	0.445	0.487	0.322	NA	NA	0.203	NA	NA	0.385	0.049	0.427	Cellular Processes	Transport and catabolism	Peroxisome	ko04146
NA	NA	NA	NA	NA	NA	0.483	NA	NA	0.524	0.463	NA	0.626	0.528	0.606	0.386	0.4	0.386	NA	0.122	0.587	0.428	0.365	NA	0.29	0.002	NA	NA	0.007	0.523	Cellular Processes	Transport and catabolism	Phagosome	ko04145
NA	NA	0.021	NA	0.017	0.026	NA	NA	NA	NA	NA	0.038	NA	0.036	0.035	NA	NA	NA	NA	NA	NA	NA	NA	NA	NA	NA	NA	NA	NA	NA	Environmental Information Processing	Membrane transport	Bacterial secretion system	ko03070
0.466	0.377	0.854	0.344	NA	0.856	0.475	0.411	0.854	0.057	NA	0.953	0.617	NA	0.961	NA	0.396	0.012	NA	0.55	NA	NA	NA	0.213	NA	0.361	0.029	NA	NA	0.515	Environmental Information Processing	Signal transduction	AMPK signaling pathway	ko04152
0.229	NA	0.75	0.146	NA	0.754	0.241	0.201	0.769	0.008	NA	0.105	0.335	0.251	0.853	NA	NA	0.002	NA	0.301	0.312	NA	NA	0.002	0.002	NA	0.092	NA	NA	0.012	Environmental Information Processing	Signal transduction	Apelin signaling pathway	ko04371
NA	0.164	NA	NA	NA	0.154	NA	NA	NA	NA	0.191	NA	NA	0.238	0.251	NA	NA	0.004	NA	NA	NA	NA	NA	0.15	0.097	NA	NA	NA	NA	0.01	Environmental Information Processing	Signal transduction	cAMP signaling pathway	ko04024
NA	NA	NA	0.098	NA	NA	NA	NA	NA	NA	NA	NA	NA	0.195	NA	NA	NA	0.095	NA	0.222	NA	NA	NA	0.122	0.001	NA	NA	NA	NA	0.189	Environmental Information Processing	Signal transduction	cGMP - PKG signaling pathway	ko04022
NA	NA	NA	NA	NA	NA	NA	0.012	NA	NA	NA	NA	NA	NA	NA	NA	NA	0.005	NA	NA	NA	NA	NA	0.007	0.004	NA	NA	NA	NA	0.012	Environmental Information Processing	Signal transduction	ErbB signaling pathway	ko04012
0	NA	0.762	0.014	NA	0.79	0.021	NA	0.821	0	NA	0.884	0.037	NA	0.886	0.216	NA	0.003	0.026	NA	NA	0.25	NA	0.004	0	NA	0.123	NA	NA	0.001	Environmental Information Processing	Signal transduction	FoxO signaling pathway	ko04068			1	0.8	0.6	0.4	0.2
NA	0.155	NA	NA	0.11	NA	NA	0.008	NA	NA	NA	NA	NA	0.222	NA	NA	NA	0.003	NA	NA	NA	NA	NA	0.136	0.088	NA	0.153	NA	NA	0.218	Environmental Information Processing	Signal transduction	HIF-1 signaling pathway	ko04066			0.995	0.795	0.595	0.395	0.195
NA	NA	NA	NA	NA	NA	NA	0.015	NA	NA	NA	NA	NA	NA	NA	NA	NA	NA	NA	0.022	NA	NA	NA	NA	NA	0.008	NA	NA	NA	NA	Environmental Information Processing	Signal transduction	Jak-STAT signaling pathway	ko04630			0.99	0.79	0.59	0.39	0.19
0.678	0.586	NA	0.013	0.509	NA	0.171	NA	NA	0.18	0.654	NA	0.319	0.032	NA	NA	0.594	NA	0.75	0.047	NA	NA	0.54	NA	NA	NA	NA	0.237	0.234	0.716	Environmental Information Processing	Signal transduction	MAPK signaling pathway - plant	ko04016			0.985	0.785	0.585	0.385	0.185
NA	0.209	0.762	NA	NA	0.781	NA	0.228	0.083	NA	NA	0.875	NA	NA	0.878	NA	0.221	0.067	NA	0.346	0.371	NA	NA	0.003	0.132	0.183	0.112	NA	NA	0.017	Environmental Information Processing	Signal transduction	mTOR signaling pathway	ko04150			0.98	0.78	0.58	0.38	0.18
NA	NA	NA	NA	0.023	NA	NA	NA	NA	NA	NA	0.052	NA	NA	0	NA	NA	NA	NA	NA	NA	NA	0.028	NA	NA	NA	NA	NA	NA	NA	Environmental Information Processing	Signal transduction	Notch signaling pathway	ko04330			0.975	0.775	0.575	0.375	0.175
0.021	NA	0.01	NA	NA	0.242	NA	0.26	NA	NA	0.294	0.03	0.444	0	0.001	0.007	0.023	0.205	0.348	0.373	0.404	0.02	0.217	NA	0.155	0.009	NA	0.335	0.001	0.341	Environmental Information Processing	Signal transduction	Phosphatidylinositol signaling system	ko04070			0.97	0.77	0.57	0.37	0.17
NA	0.136	NA	NA	0.002	0.12	NA	0.136	NA	NA	NA	NA	NA	0.188	0.191	NA	NA	0.002	NA	0.221	NA	NA	0.108	0.121	0.07	0.098	NA	NA	NA	0.006	Environmental Information Processing	Signal transduction	Phospholipase D signaling pathway	ko04072			0.965	0.765	0.565	0.365	0.165
NA	0.281	0.115	NA	0.217	0.131	0.377	0.323	0.827	NA	NA	0.912	NA	NA	0.918	NA	NA	0.004	NA	NA	0.481	NA	NA	0	0.197	0.258	0.151	NA	NA	0.036	Environmental Information Processing	Signal transduction	PI3K-Akt signaling pathway	ko04151			0.96	0.76	0.56	0.36	0.16
0.999	0.962	0.928	0.634	0.943	0.579	0.413	NA	NA	0.829	0.993	0.983	1	0.905	0.838	NA	0.117	NA	0.985	0.022	NA	NA	0.635	NA	NA	0.682	0.997	0.448	0.504	1	Environmental Information Processing	Signal transduction	Plant hormone signal transduction	ko04075			0.955	0.755	0.555	0.355	0.155
NA	NA	NA	NA	NA	NA	NA	NA	NA	NA	NA	NA	NA	0.055	NA	NA	NA	0.021	NA	NA	NA	NA	NA	0.029	0.016	NA	NA	NA	NA	0.039	Environmental Information Processing	Signal transduction	Rap1 signaling pathway	ko04015			0.95	0.75	0.55	0.35	0.15
NA	NA	NA	NA	NA	0.09	NA	NA	0.084	NA	NA	NA	NA	0.148	0.161	NA	NA	0.002	NA	NA	NA	NA	NA	0.092	0.053	NA	NA	NA	NA	0	Environmental Information Processing	Signal transduction	Ras signaling pathway	ko04014			0.945	0.745	0.545	0.345	0.145
NA	NA	NA	NA	0.11	0.131	NA	NA	NA	NA	NA	NA	NA	NA	0.221	NA	0.159	0.003	NA	0.241	NA	NA	NA	0.13	0.082	NA	NA	NA	NA	0.007	Environmental Information Processing	Signal transduction	Sphingolipid signaling pathway	ko04071			0.94	0.74	0.54	0.34	0.14
NA	0.155	0.121	NA	0.11	NA	NA	0.167	NA	NA	0.178	NA	NA	0.222	NA	NA	0.159	NA	NA	0.022	NA	0.006	NA	0.135	NA	NA	0.151	NA	0.234	0.215	Environmental Information Processing	Signal transduction	TGF-beta signaling pathway	ko04350			0.935	0.735	0.535	0.335	0.135
NA	NA	NA	NA	NA	NA	NA	NA	NA	NA	NA	NA	NA	NA	NA	NA	NA	0.001	NA	NA	NA	NA	NA	0.001	0	NA	NA	NA	NA	0.002	Environmental Information Processing	Signal transduction	TNF signaling pathway	ko04668			0.93	0.73	0.53	0.33	0.13
NA	NA	NA	NA	NA	NA	NA	NA	NA	NA	NA	NA	NA	NA	NA	NA	NA	0.014	NA	NA	NA	NA	NA	0.021	0.011	NA	NA	NA	NA	0.028	Environmental Information Processing	Signal transduction	VEGF signaling pathway	ko04370			0.925	0.725	0.525	0.325	0.125
0.233	NA	NA	NA	NA	NA	0.241	NA	NA	0.236	NA	NA	0.022	NA	NA	0.166	NA	NA	0.283	NA	NA	NA	NA	NA	0.114	NA	0.19	0.022	NA	0.264	Genetic Information Processing	Folding, sorting and degradation	Proteasome	ko03050			0.92	0.72	0.52	0.32	0.12
NA	0.018	0.181	NA	0.006	0.222	NA	NA	NA	NA	0.271	0.304	NA	0.026	0.352	NA	0.226	NA	NA	0.359	NA	NA	0.198	NA	NA	0.19	NA	NA	0.318	NA	Genetic Information Processing	Folding, sorting and degradation	Protein export	ko03060			0.915	0.715	0.515	0.315	0.115
0.004	0.895	0.001	0.095	0.854	0.004	0.955	0.505	0.002	0.603	0.571	0.23	0.122	0.962	0.084	0	0.159	0.109	0.06	0.328	0.1	0.166	0.866	0	0.006	0.013	0.043	0	0.672	0.646	Genetic Information Processing	Folding, sorting and degradation	Protein processing in endoplasmic reticulum	ko04141			0.91	0.71	0.51	0.31	0.11
0.12	0.467	NA	NA	0.397	0.492	0.558	0.503	NA	0.601	NA	0.593	0.196	0.018	0.688	0.448	0.476	0.451	0.642	0.63	0.672	0.089	0.059	0.08	NA	NA	0.1	0.16	0.149	NA	Genetic Information Processing	Folding, sorting and degradation	RNA degradation	ko03018			0.905	0.705	0.505	0.305	0.105
NA	NA	0.01	NA	NA	0.013	NA	NA	NA	NA	NA	0.016	NA	NA	0.014	NA	NA	NA	0.014	NA	NA	0.01	NA	NA	NA	NA	NA	0.021	NA	NA	Genetic Information Processing	Folding, sorting and degradation	Sulfur relay system	ko04122			0.9	0.7	0.5	0.3	0.1
NA	NA	NA	NA	NA	NA	NA	NA	0.002	NA	NA	0.119	NA	NA	0.154	NA	NA	0.066	NA	NA	0.15	NA	NA	0.086	0.05	NA	0.106	NA	NA	NA	Genetic Information Processing	Replication and repair	Base excision repair	ko03410			0.895	0.695	0.495	0.295	0.095
NA	NA	NA	NA	NA	NA	NA	NA	NA	NA	NA	NA	NA	NA	NA	NA	0.011	NA	NA	NA	NA	NA	NA	NA	NA	NA	NA	NA	0.008	NA	Genetic Information Processing	Replication and repair	Non-homologous end-joining	ko03450			0.89	0.69	0.49	0.29	0.09
NA	NA	NA	NA	0.023	NA	NA	0.047	0.363	NA	0.422	NA	0.61	0.486	NA	NA	NA	0.347	0.504	0.53	0.1	NA	0.03	NA	NA	NA	0.397	0.448	NA	0.495	Genetic Information Processing	Replication and repair	Nucleotide excision repair	ko03420			0.885	0.685	0.485	0.285	0.085
0.199	NA	NA	NA	0.11	NA	NA	NA	NA	NA	NA	NA	0.016	NA	NA	NA	NA	NA	0.239	NA	NA	NA	0.128	NA	NA	NA	NA	NA	0.234	NA	Genetic Information Processing	Transcription	Basal transcription factors	ko03022			0.88	0.68	0.48	0.28	0.08
0.898	NA	NA	NA	0.206	0.794	NA	0.076	0.291	0.9	0.373	0.912	NA	0.943	0.555	0.772	NA	0	0.928	0.945	0	0.331	0.761	0.007	0.697	NA	0.359	0.024	0.937	0.016	Genetic Information Processing	Transcription	Spliceosome	ko03040			0.875	0.675	0.475	0.275	0.075
0.336	0.271	0.234	0.018	0.206	NA	0.354	NA	NA	NA	0.322	0.37	NA	0.366	0.43	NA	NA	NA	NA	NA	0.453	0.294	NA	0.273	NA	0.245	0.298	0.363	0.378	NA	Genetic Information Processing	Translation	Aminoacyl-tRNA biosynthesis	ko00970			0.87	0.67	0.47	0.27	0.07
0.464	0.04	0.321	0.337	0.025	NA	0.467	0	0.363	0.055	0.002	0.483	NA	0.086	NA	NA	0.386	0.029	NA	0.11	0.567	NA	NA	NA	NA	0.029	0.055	0.448	0.503	NA	Genetic Information Processing	Translation	mRNA surveillance pathway	ko03015			0.865	0.665	0.465	0.265	0.065
0.466	0.377	NA	0.033	NA	NA	NA	0.411	0.039	0.057	0.054	0.079	0.617	0.092	NA	NA	NA	0.031	NA	0.55	0.112	NA	0.36	0.003	NA	0.032	0.059	NA	0.092	0.515	Genetic Information Processing	Translation	Ribosome biogenesis in eukaryotes	ko03008			0.86	0.66	0.46	0.26	0.06
0.788	0.169	0.13	NA	NA	0.026	0.758	NA	0.164	0.039	NA	NA	0.444	NA	0.364	0.166	NA	NA	0.828	0.368	1	0.036	0.636	0.727	0.097	0.682	NA	0.037	0.318	NA	Genetic Information Processing	Translation	RNA transport	ko03013			0.855	0.655	0.455	0.255	0.055
NA	NA	0.13	NA	0.121	0.011	NA	0.19	0.156	NA	0.191	0.23	NA	0.238	0	NA	NA	0.004	NA	NA	0.016	NA	NA	0.006	NA	0.004	0.172	0.265	NA	0.236	Metabolism	Amino acid metabolism	Alanine, aspartate and glutamate metabolism	ko00250			0.85	0.65	0.45	0.25	0.05
0.229	0.17	NA	NA	0.13	NA	NA	0.201	NA	NA	0.011	NA	0.335	0.018	NA	NA	0.189	NA	0.283	0.022	NA	NA	0.155	NA	NA	0.005	NA	0.021	0.269	NA	Metabolism	Amino acid metabolism	Arginine and proline metabolism	ko00330			0.845	0.645	0.445	0.245	0.045
NA	NA	0.072	NA	0.074	0.09	0.137	0.106	NA	NA	0.101	NA	0.183	0.145	0.154	NA	NA	0.066	NA	NA	0.004	NA	NA	NA	NA	0.073	0.004	0.16	NA	NA	Metabolism	Amino acid metabolism	Arginine biosynthesis	ko00220			0.84	0.64	0.44	0.24	0.04
0	NA	NA	0.057	0.404	NA	0.124	0.505	0.072	0.603	NA	0.119	0.022	0.621	0.163	0.002	0.481	0.458	0	0.022	0.675	0.092	0.059	NA	0.035	0.003	NA	0.021	0.014	NA	Metabolism	Amino acid metabolism	Cysteine and methionine metabolism	ko00270			0.835	0.635	0.435	0.235	0.035
NA	NA	NA	NA	NA	NA	0.293	0.241	NA	NA	0.016	0.304	NA	0.026	0.027	0.006	0.226	NA	0.336	0.034	0.387	NA	0.01	NA	NA	0	NA	0.315	0.318	0.317	Metabolism	Amino acid metabolism	Glycine, serine and threonine metabolism	ko00260			0.83	0.63	0.43	0.23	0.03
NA	0.023	NA	NA	NA	NA	NA	0.018	NA	NA	0	NA	NA	0	NA	NA	0.024	NA	NA	0	NA	NA	0	NA	NA	0.01	NA	NA	0.025	NA	Metabolism	Amino acid metabolism	Histidine metabolism	ko00340			0.825	0.625	0.425	0.225	0.025
NA	NA	NA	NA	NA	NA	NA	NA	NA	NA	0.011	0.016	NA	0.018	NA	0.005	0.018	NA	NA	0.022	NA	NA	0.01	NA	NA	0	NA	NA	0.015	NA	Metabolism	Amino acid metabolism	Lysine biosynthesis	ko00300			0.82	0.62	0.42	0.22	0.02
0.136	0.03	NA	NA	0	NA	0.142	0.034	NA	0.126	0.002	NA	0.189	0	NA	0.001	0.119	NA	0.168	0.174	NA	0.104	0.08	NA	0.053	0.076	0.112	0.001	0	NA	Metabolism	Amino acid metabolism	Lysine degradation	ko00310			0.815	0.615	0.415	0.215	0.015
0.233	NA	NA	NA	0.137	NA	NA	0.208	NA	NA	NA	NA	NA	0.261	0.018	NA	NA	NA	NA	NA	NA	NA	NA	NA	NA	NA	NA	0.279	NA	NA	Metabolism	Amino acid metabolism	Phenylalanine metabolism	ko00360			0.81	0.61	0.41	0.21	0.01
0.163	NA	NA	NA	0.104	NA	0.167	0.136	NA	NA	NA	NA	NA	0.008	0	NA	NA	NA	NA	NA	0.201	NA	NA	NA	NA	NA	NA	0.202	NA	NA	Metabolism	Amino acid metabolism	Phenylalanine, tyrosine and tryptophan biosynthesis	ko00400			0.805	0.605	0.405	0.205	0.005
0.233	NA	NA	NA	0.138	NA	NA	0.208	NA	NA	NA	NA	NA	0.262	0.018	NA	NA	NA	NA	NA	NA	NA	NA	NA	NA	NA	NA	0.279	NA	NA	Metabolism	Amino acid metabolism	Tyrosine metabolism	ko00350							0
NA	NA	NA	NA	NA	NA	NA	0.018	NA	NA	NA	NA	NA	NA	NA	NA	0.023	NA	NA	0.029	NA	NA	0.012	NA	NA	0.009	NA	NA	0.023	NA	Metabolism	Amino acid metabolism	Valine, leucine and isoleucine biosynthesis	ko00290
NA	0.077	0.058	0.057	0.053	0.074	0.105	0.002	NA	0.001	0.001	0.002	NA	0.002	NA	0	0.093	NA	0.112	0.122	0.116	0.002	0.059	NA	0.036	0.053	NA	0.12	0.107	NA	Metabolism	Amino acid metabolism	Valine, leucine and isoleucine degradation	ko00280
0.136	NA	NA	NA	0.08	NA	NA	NA	NA	NA	NA	NA	NA	NA	0.003	NA	NA	NA	NA	NA	NA	NA	NA	NA	NA	NA	NA	0.162	NA	NA	Metabolism	Biosynthesis of other secondary metabolites	Isoquinoline alkaloid biosynthesis	ko00950
NA	NA	NA	NA	NA	NA	NA	NA	NA	NA	NA	NA	NA	NA	NA	0.003	NA	NA	NA	NA	NA	NA	NA	NA	NA	0.004	NA	NA	NA	NA	Metabolism	Biosynthesis of other secondary metabolites	Monobactam biosynthesis	ko00261
NA	0.004	NA	NA	0.002	NA	NA	0.003	NA	NA	NA	NA	NA	0.005	NA	NA	NA	0.002	NA	NA	NA	NA	NA	NA	NA	NA	0.004	NA	NA	NA	Metabolism	Biosynthesis of other secondary metabolites	Neomycin, kanamycin and gentamicin biosynthesis	ko00524
0.002	NA	NA	NA	0.001	NA	NA	0.002	NA	NA	NA	NA	NA	0.004	0	NA	NA	NA	NA	NA	NA	NA	NA	NA	NA	NA	NA	NA	NA	NA	Metabolism	Biosynthesis of other secondary metabolites	Novobiocin biosynthesis	ko00401
NA	0.013	0.01	NA	0.005	0.011	NA	0.01	0.009	NA	NA	NA	NA	0.016	0	NA	NA	0	NA	NA	0.012	NA	NA	0.006	NA	NA	0.01	NA	NA	NA	Metabolism	Biosynthesis of other secondary metabolites	Streptomycin biosynthesis	ko00521
0.055	NA	NA	NA	0.032	NA	NA	0.048	NA	NA	NA	NA	NA	0.072	0	NA	NA	NA	NA	NA	NA	NA	NA	NA	NA	NA	NA	0.075	NA	NA	Metabolism	Biosynthesis of other secondary metabolites	Tropane, piperidine and pyridine alkaloid biosynthesis	ko00960
NA	0.136	0.01	0.561	0.006	0.013	0.658	0.018	0.011	0.705	0.175	0.729	0.836	0.222	0	NA	0.594	0.008	0.75	NA	0.048	NA	0.54	0.014	0.478	NA	0.023	NA	0.734	0.218	Metabolism	Carbohydrate metabolism	Amino sugar and nucleotide sugar metabolism	ko00520
NA	0.109	NA	NA	0	NA	NA	0.106	0.084	0.126	0	0.003	NA	0	NA	NA	0	0.068	NA	0	0.157	NA	0.001	0.092	NA	0	0.004	0.162	0.003	0.131	Metabolism	Carbohydrate metabolism	Ascorbate and aldarate metabolism	ko00053
NA	NA	NA	NA	0	NA	0.065	NA	NA	0.046	NA	0.058	0.073	NA	0.064	0.023	NA	NA	0.065	NA	NA	0.038	NA	NA	0	NA	NA	0.07	NA	NA	Metabolism	Carbohydrate metabolism	Butanoate metabolism	ko00650
NA	NA	NA	NA	NA	NA	NA	0.201	0.164	NA	NA	0.249	NA	0.251	NA	0.166	0.189	NA	NA	0.022	NA	0.191	NA	NA	NA	0.005	0.185	NA	0.27	NA	Metabolism	Carbohydrate metabolism	Citrate cycle (TCA cycle)	ko00020
0.314	0.255	NA	0.22	0.19	0.251	0.333	0.019	NA	0.02	NA	NA	0.006	0.346	0.035	NA	0.259	0.01	0.348	0.386	NA	NA	0.221	NA	NA	NA	0.002	NA	0.353	0.356	Metabolism	Carbohydrate metabolism	Fructose and mannose metabolism	ko00051
NA	0.525	0.064	0.497	0.07	0.09	0.609	0.545	0.083	0.635	0.6	NA	0.234	0.184	0.191	NA	NA	0.004	NA	NA	0.001	NA	0.486	0.007	NA	NA	0.014	NA	0.672	0.015	Metabolism	Carbohydrate metabolism	Galactose metabolism	ko00052
0.678	0.586	0.542	0.095	0.509	0.621	0.658	0.613	0.604	0.017	0.654	0.729	0.049	0.222	0.244	0.576	0.159	0.008	0.75	0.268	0.772	0.155	0.54	0.13	NA	0.098	0.151	0.685	0.032	0.026	Metabolism	Carbohydrate metabolism	Glycolysis / Gluconeogenesis	ko00010
NA	0.271	NA	NA	0.206	NA	NA	0.002	NA	0.368	0.023	NA	0.477	0.039	NA	0.263	0.029	NA	0.377	0.056	NA	NA	0.015	NA	0.187	0.012	NA	0.364	0.041	0.392	Metabolism	Carbohydrate metabolism	Glyoxylate and dicarboxylate metabolism	ko00630
0	NA	0.125	0.122	0.11	0.146	NA	0.168	NA	0.195	0.178	0.209	0.016	0	0	0.002	0.011	0.115	0.239	0.262	0.256	0.006	0.128	NA	0.088	0.003	NA	0.237	0	0.218	Metabolism	Carbohydrate metabolism	Inositol phosphate metabolism	ko00562
0.207	NA	0.13	0.129	NA	0.154	0.224	NA	0.152	0	NA	NA	0.017	NA	0.25	NA	NA	0.004	NA	NA	0.015	NA	NA	0.006	NA	NA	0.01	NA	NA	0.01	Metabolism	Carbohydrate metabolism	Pentose phosphate pathway	ko00030
NA	NA	NA	NA	NA	NA	NA	0.044	0.037	NA	NA	0	NA	NA	NA	NA	NA	NA	NA	NA	NA	NA	NA	NA	NA	NA	0.048	NA	NA	NA	Metabolism	Carbohydrate metabolism	Propanoate metabolism	ko00640
NA	NA	NA	0.296	NA	NA	0.413	0.356	NA	0.445	0.387	NA	NA	0.064	NA	0.018	0.045	0.309	NA	0.007	NA	0.036	0.026	NA	0.227	0.001	NA	0.411	0	NA	Metabolism	Carbohydrate metabolism	Pyruvate metabolism	ko00620
0.374	NA	NA	0.019	NA	NA	0.043	0.327	NA	0.001	NA	NA	0.509	0.402	NA	0.286	0.312	0.273	NA	0.445	0.487	0.322	NA	NA	0.203	0.265	NA	0.385	0.414	0.427	Metabolism	Energy metabolism	Carbon fixation in photosynthetic organisms	ko00710
NA	0.165	NA	NA	0.121	NA	NA	0.01	NA	0.213	0.191	NA	NA	0.238	NA	NA	0.179	NA	NA	0.281	NA	NA	0.145	NA	NA	0.138	NA	NA	0.259	NA	Metabolism	Energy metabolism	Nitrogen metabolism	ko00910
0.004	NA	NA	0.098	NA	NA	0.171	NA	0.115	0.17	NA	0.179	0.013	NA	NA	0.002	NA	0	0	NA	0	0.149	NA	0.003	0	NA	0.14	0.207	NA	0.189	Metabolism	Energy metabolism	Sulfur metabolism	ko00920
0.021	0.023	NA	NA	0.009	NA	NA	0.018	0.014	0.017	0.016	NA	NA	NA	NA	NA	NA	NA	NA	NA	0	NA	NA	NA	NA	NA	0.021	NA	NA	NA	Metabolism	Glycan biosynthesis and metabolism	Glycosaminoglycan degradation	ko00531
NA	0.004	NA	NA	0.001	NA	NA	0.002	NA	NA	0.001	NA	NA	NA	NA	NA	NA	NA	NA	NA	0.001	NA	NA	NA	NA	NA	NA	NA	NA	NA	Metabolism	Glycan biosynthesis and metabolism	Glycosphingolipid biosynthesis - ganglio series	ko00604
0.036	0.03	NA	NA	NA	NA	NA	NA	NA	NA	NA	NA	NA	NA	NA	NA	0.045	NA	NA	NA	NA	NA	0.026	NA	NA	NA	NA	0.056	NA	NA	Metabolism	Glycan biosynthesis and metabolism	Glycosylphosphatidylinositol(GPI)-anchor biosynthesis	ko00563
0.001	NA	0.058	0.057	NA	0.074	0	0.002	0	0.001	NA	0.094	0.133	0.11	0.001	0	0.093	NA	NA	0.122	0	0.076	0.059	0.066	0.036	0.053	0.084	NA	NA	0.09	Metabolism	Glycan biosynthesis and metabolism	N-Glycan biosynthesis	ko00510
NA	0.03	NA	NA	0.021	NA	NA	0.034	NA	NA	0.03	NA	NA	NA	NA	NA	NA	0	NA	NA	0	NA	NA	0.026	NA	NA	NA	0.056	NA	NA	Metabolism	Glycan biosynthesis and metabolism	Other glycan degradation	ko00511
0	NA	NA	NA	NA	NA	NA	NA	NA	NA	NA	NA	NA	NA	NA	NA	NA	NA	NA	NA	NA	NA	NA	NA	NA	NA	NA	NA	NA	NA	Metabolism	Glycan biosynthesis and metabolism	Other types of O-glycan biosynthesis	ko00514
NA	NA	NA	NA	NA	NA	NA	NA	NA	NA	NA	NA	NA	NA	NA	NA	NA	NA	NA	NA	NA	NA	NA	NA	NA	NA	NA	0	NA	NA	Metabolism	Glycan biosynthesis and metabolism	Peptidoglycan biosynthesis	ko00550
0.001	0.074	0	0.057	0	0.002	0	0.073	0	0.001	0.068	0	0.124	NA	0.001	0	NA	NA	NA	NA	0.112	0.072	NA	0.06	0.035	NA	NA	NA	NA	0.082	Metabolism	Glycan biosynthesis and metabolism	Various types of N-glycan biosynthesis	ko00513
NA	0.255	NA	NA	NA	NA	NA	NA	NA	NA	0.018	NA	NA	NA	NA	NA	NA	NA	NA	0.386	NA	NA	NA	NA	NA	NA	NA	NA	NA	NA	Metabolism	Lipid metabolism	alpha-Linolenic acid metabolism	ko00592
NA	NA	NA	NA	0.009	NA	NA	NA	NA	NA	0.016	NA	NA	0.026	NA	NA	NA	NA	NA	NA	NA	NA	NA	NA	NA	NA	NA	NA	NA	NA	Metabolism	Lipid metabolism	Arachidonic acid metabolism	ko00590
NA	NA	NA	NA	NA	0.054	NA	0.055	NA	NA	0.054	NA	NA	NA	0.086	NA	NA	0.033	NA	NA	NA	NA	NA	NA	NA	NA	NA	NA	NA	0.064	Metabolism	Lipid metabolism	Ether lipid metabolism	ko00565
NA	0.109	NA	NA	NA	NA	NA	0.106	NA	NA	0.002	NA	NA	0.145	NA	NA	0.119	NA	NA	0.168	NA	NA	0.079	NA	NA	0.073	NA	NA	0.003	NA	Metabolism	Lipid metabolism	Fatty acid degradation	ko00071
0.012	NA	0.145	0.01	0.134	0.179	0.241	NA	0.164	0.236	0.011	0.249	0.022	0.018	0.288	0.166	0.016	0.149	0.014	0.022	0.02	0.191	0	0.172	NA	0	NA	0.279	0	0.001	Metabolism	Lipid metabolism	Glycerolipid metabolism	ko00561
0.055	0.603	0.318	0.031	0.293	0.041	0.065	0.397	NA	0.053	0.048	NA	0.012	0.486	0.088	NA	0.051	0.002	0.076	NA	0.567	0.39	0.339	0.383	NA	0.029	NA	NA	0.496	0.005	Metabolism	Lipid metabolism	Glycerophospholipid metabolism	ko00564
NA	NA	NA	NA	0.045	NA	NA	NA	NA	NA	NA	0.086	NA	NA	NA	NA	0.085	0.04	NA	0.11	0.001	NA	NA	NA	NA	NA	NA	NA	NA	0.077	Metabolism	Lipid metabolism	Sphingolipid metabolism	ko00600
NA	0.136	NA	NA	0	NA	NA	0.137	NA	NA	0	NA	0.231	NA	NA	NA	NA	0.093	NA	0.221	NA	NA	0.108	0.121	NA	0.098	0.138	NA	NA	NA	Metabolism	Lipid metabolism	Steroid biosynthesis	ko00100
NA	NA	NA	NA	0.003	NA	0.006	NA	NA	0.004	NA	0.008	NA	NA	NA	0.002	NA	NA	0.009	NA	NA	0.006	NA	NA	0.002	NA	NA	0.012	NA	NA	Metabolism	Lipid metabolism	Synthesis and degradation of ketone bodies	ko00072
NA	NA	0.019	NA	NA	0.025	NA	NA	NA	NA	NA	0.034	NA	NA	0.032	NA	NA	NA	NA	NA	0.036	NA	NA	NA	NA	NA	0.028	NA	NA	NA	Metabolism	Metabolism of cofactors and vitamins	Biotin metabolism	ko00780
0.021	0.023	NA	0.018	NA	NA	NA	NA	NA	NA	NA	NA	NA	0.027	NA	NA	NA	NA	NA	NA	NA	NA	NA	NA	NA	NA	NA	NA	NA	NA	Metabolism	Metabolism of cofactors and vitamins	Folate biosynthesis	ko00790
NA	NA	NA	NA	NA	NA	NA	0.012	0.01	NA	0.011	0.016	NA	0.018	NA	0.005	NA	0.005	NA	NA	NA	NA	NA	NA	NA	NA	NA	NA	0.014	0.011	Metabolism	Metabolism of cofactors and vitamins	One carbon pool by folate	ko00670
NA	NA	0.034	NA	NA	0.041	NA	0.045	0.037	NA	NA	0.058	NA	NA	0	0.023	0.051	NA	NA	0	0.069	NA	0	0.035	0.018	0.029	NA	0.07	0	NA	Metabolism	Metabolism of cofactors and vitamins	Pantothenate and CoA biosynthesis	ko00770
NA	0.004	NA	0.095	0.104	NA	0.167	0.136	NA	NA	0.145	NA	NA	0.186	NA	NA	0.152	0.089	NA	NA	0.201	NA	NA	0.12	NA	NA	0.137	NA	0.006	NA	Metabolism	Metabolism of cofactors and vitamins	Porphyrin and chlorophyll metabolism	ko00860
NA	NA	0.03	NA	0.023	0.037	NA	NA	0.037	NA	0.034	NA	NA	NA	NA	0.02	NA	NA	0.06	NA	0.061	0.036	NA	0.029	NA	NA	0.043	0.064	NA	0.039	Metabolism	Metabolism of cofactors and vitamins	Thiamine metabolism	ko00730
0.167	NA	NA	NA	0.104	0.12	NA	NA	0.115	NA	NA	NA	NA	NA	0.006	NA	NA	NA	NA	NA	NA	NA	NA	NA	NA	0.098	NA	NA	0.198	NA	Metabolism	Metabolism of cofactors and vitamins	Ubiquinone and other terpenoid-quinone biosynthesis	ko00130
NA	NA	0.064	NA	NA	0.086	NA	0.093	0.078	NA	0.089	0.002	NA	0.128	0.14	NA	0.11	NA	NA	0.145	0.137	NA	0.068	0.08	NA	0.065	NA	NA	0.13	NA	Metabolism	Metabolism of other amino acids	beta-Alanine metabolism	ko00410
NA	NA	NA	NA	0.005	NA	NA	NA	NA	NA	NA	NA	NA	NA	NA	NA	NA	NA	NA	NA	NA	NA	NA	NA	NA	NA	NA	NA	NA	NA	Metabolism	Metabolism of other amino acids	D-Glutamine and D-glutamate metabolism	ko00471
0.197	0.587	0.542	0.561	0.513	0.622	0.658	0.616	NA	0.705	0.016	NA	0.836	0.754	0.83	NA	NA	0.102	0.239	0.276	0.772	0.653	NA	0.001	NA	0.599	0.151	0.685	NA	0.219	Metabolism	Metabolism of other amino acids	Glutathione metabolism	ko00480
NA	NA	NA	0.003	NA	NA	0.002	0.002	NA	0.001	0.002	NA	0.006	NA	NA	NA	0.005	NA	0.004	NA	NA	0.003	NA	NA	NA	NA	NA	NA	NA	NA	Metabolism	Metabolism of other amino acids	Phosphonate and phosphinate metabolism	ko00440
NA	NA	NA	0.031	NA	NA	NA	NA	0.037	NA	NA	0.056	NA	NA	NA	NA	NA	NA	NA	0.069	NA	0.036	0.03	NA	NA	0	NA	NA	0.055	NA	Metabolism	Metabolism of other amino acids	Selenocompound metabolism	ko00450
NA	NA	NA	NA	NA	NA	NA	0.018	NA	NA	0.016	NA	NA	NA	NA	NA	NA	NA	NA	NA	NA	NA	NA	NA	NA	NA	NA	0.03	NA	NA	Metabolism	Metabolism of other amino acids	Taurine and hypotaurine metabolism	ko00430
0	0.057	NA	0.001	0.037	NA	0.078	NA	0.047	NA	NA	NA	NA	0.081	NA	NA	NA	NA	0.079	0.098	NA	0.001	0.044	NA	0	0.037	NA	0.084	0.079	NA	Metabolism	Metabolism of terpenoids and polyketides	Carotenoid biosynthesis	ko00906
NA	NA	NA	NA	NA	NA	NA	NA	NA	NA	NA	0	NA	NA	NA	NA	NA	NA	NA	NA	NA	NA	NA	NA	NA	NA	NA	NA	NA	NA	Metabolism	Metabolism of terpenoids and polyketides	Geraniol degradation	ko00281
0.021	NA	NA	NA	NA	NA	NA	NA	NA	NA	NA	NA	0.033	NA	NA	NA	NA	NA	NA	NA	NA	NA	NA	NA	NA	NA	NA	NA	NA	NA	Metabolism	Metabolism of terpenoids and polyketides	Monoterpenoid biosynthesis	ko00902
0.199	0.155	NA	NA	0.11	NA	0.006	0.167	NA	0.005	NA	0.209	0.016	0.222	0.235	0	0.159	NA	0.01	0.262	NA	0.006	0.128	0.135	0.001	0.119	NA	0	0.234	NA	Metabolism	Metabolism of terpenoids and polyketides	Terpenoid backbone biosynthesis	ko00900
NA	NA	NA	NA	NA	NA	NA	NA	NA	NA	NA	NA	NA	NA	NA	NA	0.051	NA	NA	NA	NA	NA	0.03	NA	NA	NA	NA	NA	0.056	NA	Metabolism	Metabolism of terpenoids and polyketides	Zeatin biosynthesis	ko00908
0.988	NA	0.413	NA	NA	0.006	0.609	NA	0.003	0.989	0.966	0.964	0.459	NA	0.825	NA	NA	0.14	0.985	0.984	0.127	NA	NA	0.038	NA	0.917	0.01	NA	0.976	0.999	Metabolism	Nucleotide metabolism	Purine metabolism	ko00230
0.511	NA	0.318	0.856	NA	0.09	0.94	0.444	0.371	0.546	0.933	0.554	0.726	0.962	0.054	NA	NA	0.084	NA	0.63	0.069	NA	NA	0.002	NA	NA	0.004	NA	0.968	0.57	Metabolism	Nucleotide metabolism	Pyrimidine metabolism	ko00240
NA	NA	NA	NA	NA	NA	NA	0.208	NA	NA	NA	NA	NA	NA	NA	NA	0.202	0.157	NA	0.325	0.022	NA	0.17	NA	NA	0.166	0.014	0.279	0.288	NA	Metabolism	Overview	2-Oxocarboxylic acid metabolism	ko01210
0.021	0.856	0.792	0.315	0.798	0.828	0.467	0.411	0.837	0.524	0.452	0.154	0.062	0.036	0.004	0.061	0.386	0.068	0.547	0.056	0.059	0.871	0.009	NA	0.229	0.007	0.123	0.488	0.037	0.536	Metabolism	Overview	Biosynthesis of amino acids	ko01230
0.053	0.9	NA	0.019	0.11	NA	0.224	0.042	0.49	0	0.6	0.063	0.006	0.289	0.967	0.016	0.938	0.003	0.283	0.364	0.404	0.191	0.443	0.937	0.008	0.119	0.05	0.297	0.314	0.306	Metabolism	Overview	Carbon metabolism	ko01200
